# Supplementary material for: Genome-Wide Analysis of microRNA Expression Profile in Roots and Leaves of Three Wheat Cultivars under Water and Drought Conditions
Source: Biomolecules. 2023 Feb 26;13(3):440. doi: 10.3390/biom13030440 (PMC10045996; doi:10.3390/biom13030440)
Supplement: Supplementary file 1 [file biomolecules-13-00440-s001.zip]

Archive with 13 entries (13 files):
- biomolecules-2157952-supplementary-final.pdf
- Supplementary Table S1.xlsx
- Supplementary Table S11.xlsx
- Supplementary Table S12.xlsx
- Supplementary Table S2.xlsx
- Supplementary Table S3.xlsx
- Supplementary Table S4.xlsx
- Supplementary Table S5.xlsx
- SupplementaryTable S10.xlsx
- SupplementaryTable S6.xlsx
- SupplementaryTable S7.xlsx
- SupplementaryTable S8.xlsx
- SupplementaryTable S9.xlsx
