# Supplementary material for: Genome-Wide Analysis of microRNA Expression Profile in Roots and Leaves of Three Wheat Cultivars under Water and Drought Conditions
Source: Biomolecules. 2023 Feb 26;13(3):440. doi: 10.3390/biom13030440 (PMC10045996; doi:10.3390/biom13030440)
Supplement: Supplementary file 1 [file biomolecules-13-00440-s001.zip › Supplementary Table S1.xlsx]

## Sheet: Sheet1
Sample	raw reads	clean reads	unique reads (UR)	assigned reads	assigned UR
KRW+	149504740	70772097	7826137	3414447	54719
KLW+	6699577	6155588	2570006	1553120	44787
RRW+	189871994	90971710	10391450	4230472	68373
RLW+	7396232	6841898	2829891	1415202	44022
ELW+	6093520	5470415	2410312	1108306	43300
ELW-	71952117	53147867	4763404	2844037	62881
KLW-	39869434	28215329	2947441	1618308	44023
KRW-	41536866	16680650	2694328	952900	20220
RLW-	45411823	34278790	4928989	2362673	62548
RRW-	29596065	6509756	1643072	72729	6354
