# Supplementary material for: Genome-Wide Analysis of microRNA Expression Profile in Roots and Leaves of Three Wheat Cultivars under Water and Drought Conditions
Source: Biomolecules. 2023 Feb 26;13(3):440. doi: 10.3390/biom13030440 (PMC10045996; doi:10.3390/biom13030440)
Supplement: Supplementary file 1 [file biomolecules-13-00440-s001.zip › Supplementary Table S11.xlsx]

## Sheet: Supplementary Table 11
miRNA	Mature Sequence	Hairpin Sequence
Tae-mir-novel1-3p_1	CACAAAACCTTCAGCTATCCA	CGTCGATGCCCACTGGTTGGATCATGCTTCTGTTTATGAGCTCATTGAAG
Tae-mir-novel1-3p_2	TATAAAACCTTCAGCTATCCA	CGTTGATGCCCACTGGTTGGATCATGCTTCTGTTTACGAGCTCATTGAAG
Tae-mir-novel10-3p	GACTACTCGTTTGGGCAAATT	CCGAACTCCGGTTTGCTCAAACAAGTAGTCTACTTCGACGAGTCTGACGC
Tae-mir-novel100-3p	TTCGAGGAGCTGTGGGCATCA	TACATCCATTTCTGCGACGACTAACTTGGAACAGAGGGAGTATGTGTGTA
Tae-mir-novel101-3p	GCTGGTCCGCTGCTCGGCTCGG	GGCTGGCGATGTGCCCCGGCCGTATGCGGAATGGCTCGTGCTGGTCCGCT
Tae-mir-novel102-3p	ATCGGGTATAGTCAGGTGTCTGCCT	CGGTATCTCGATCTCTTGGATTCTGCTCTTGTATCTGATCCCACATTTTT
Tae-mir-novel103-3p	TGGCGGCTTTTACATACATGTA	AACATCACCCTGTTGTATCCTGAGTTCGCCCCTCTTGTGTGCCCTCCGAG
Tae-mir-novel104-3p	GGGGCACTGCGCTGCAATGGCCT	CCCCCGGTGGCCGTCATCGGCACGGCCGGTACCCGCGCGCCGAAAGGCGT
Tae-mir-novel105-3p	CTCGCATTGACTACGTCCCTGC	GGTCTTCAACGAGGAATGTCTAGTAAGCGCGAGTCATCAGCTCGCATTGA
Tae-mir-novel107-3p_1	GGTAATTTGCATCTGAGGC	AGCATTGTTTTTGCAGATGACGAGACACAAGTTTTATGGGTAATTTGCAT
Tae-mir-novel107-3p_2	GGTATTTTGCGTCTGAGGC	ATCATTGTTGATGCAGATGACGAGACACAAGTTTTATGGGTATTTTGCGT
Tae-mir-novel108-3p	CCCTGATGAGGCTGTTGCC	TTCCCAGAGTGCAGCAGCTTCTCCAGGACTTCTTCAACGGCAAAGAGCTC
Tae-mir-novel11-3p	ACAAGTAATTCGGAATGAAGG	ATTCTACTCCCTTCGTTCTGAATTATTTGTCTTGGATTTGTTTAGATATG
Tae-mir-novel110-3p	CATCGTTGAAGTATCTTAAACCGA	TTGTCAGCTGAGCACGTGATGTTACAAGGAGATGCTACTGAGATGTCCCA
Tae-mir-novel111-3p	AAGGCAATAAATTAGAGTC	CCATGGCAGCAATCTCTGTGTGAATGGTCAGTAAGACCACCTACATTCAC
Tae-mir-novel112-3p	GGGGCCCTGCGCTGCAACGGCCT	CCCCTGGTGGCCGTCGTCGGCATGGCCGGTACCCGCACACCGAAAGGTGT
Tae-mir-novel113-3p	GTTTGGTCAGGGTTGGAAT	CACTTCATGTGTCCTCCTTTGGCTATAACCTTTGTGGTTTGGTCAGGGTT
Tae-mir-novel114-3p	CCTTAGATGTTCTGGACCGCAC	CTATCGCCGTTTAGGCGACAGAAGTTTGAGGCAATAACAGGTCTGTGATG
Tae-mir-novel115-3p	AAGGACCTGCAGAAGGACC	AAGGTTCTTAACCCTGAACTCATCAAAGGTCCTTGGACTCAAGAGGTTTG
Tae-mir-novel116-3p	AGTGTTTTGGTCATGGAACA	CGATGAAGCTGGCCCGTCGATCGTCCACATGAAGTGCTTCTGATCAGTCC
Tae-mir-novel117-3p	GGATCAATCCGACGGCTGTA	AGCGTGATTAACGGCTAGGATTGCTCTTGATGGATCAATCCGACGGCTGT
Tae-mir-novel118-3p	ACCCGGCAGTTGGGTAAAGTCAC	AATTAATACTGTGATGTGGCTCTACCTAACTGCTGGGTAGTACAACTGTC
Tae-mir-novel119-3p	GGTTTATCACCGCCTCTTTCTC	GGGAGAAGAGAAAGAGTAGCGTTGATACACCGTCGAATCGAATCGAATCG
Tae-mir-novel12-3p	GTCGTGTGGTCTGGGCTGGAT	GACCTCAATATTTGGTTTGGATTGGATTGGTAGCTGGGAAGGAAGTCGTG
Tae-mir-novel121-3p	TTGGTATGGAAGTAATGCAC	ATCTTTTTTAGTAAAAAAGATTGAGCCGAATAAAAATAGATCATGATATG
Tae-mir-novel122-3p	TGAGCATCAACTAATTCCGGA	TTTCTACTCCCTCGGAATTAGTTGACACTCAAACGGATGTATCTAGACGT
Tae-mir-novel123-3p	AAGTAACCTGTCCACGAATGC	TCACAAACTGCATTCGTGGACAGGTTACTTGTGATTGTGATAGTCTGGTT
Tae-mir-novel124-3p	ACGGTCAAACTTGAATCTCGGGAA	CGTCCGTGCTTTTCGAGATCCAAGTTTGACCGTACATTTAACCAACAAGA
Tae-mir-novel125-3p	CTCCTCAAATGTTCAAACTTC	AAATTTCGAGGTGTTTGAACATTTGAGGAGCTCGTGGCAAAAAAAGACAA
Tae-mir-novel126-3p	GTTTACAGAGGGGTAGCTAA	GACGGACAATTAACTGCTCCCTCCGTAAACTAATATATGAGCGTTTAAAT
Tae-mir-novel127-3p	TAAGCATCCTCCCTAAGCACCT	TACAATGGGAGATGCTTAGTGAGGTGCTTAGAAAAATAAACTGATTTTTT
Tae-mir-novel128-3p	CTATGATTTGTTTGTGTGTC	AGTATACGGAAGACGAAAACAGCCTCCGAGATGATACCCATGGTTTGCTC
Tae-mir-novel13-3p	AGGTGATGCGAACGCTGTTGTAG	CGAGCTCAGTTACGAGAGCTTGTAACCCGAGTGGGGGCATTAAGGTGATG
Tae-mir-novel130-3p	GAAGCATGGGGCGGCCGAGGGAC	TGGTGTTTTGATTTTTGGCTGAGATTTTTTTGTGGACGACGGCGACGAGC
Tae-mir-novel131-3p	TTCAAAGCTCCTCGAATGTTA	GAGGCCAAATAATATTCGAGGAGCTCTGTACAGAAAGACAAATTTACAAA
Tae-mir-novel132-3p	GTCAAGTTTTACAAGTTTGGGACT	GCCACCTGGCTGCCAATTGTCGGGCTGTGATTGGCCTAGGACTAAATCAT
Tae-mir-novel133-3p	TCACTTTCTACAGCTCGACCTT	GCTTCCGAATGACTCGAGATCGTTATAAGCTGAGCATGAGTCACTTTCTA
Tae-mir-novel135-3p	GACGCTCCAGAAAACAGGCCC	GACCTGTTCAGGCCGGGTTTTTGGAGCGTCCCATAAATCTGCCAAAAAAA
Tae-mir-novel136-3p	TGAACTCATTGACGATTAGCA	ATAAGGTATTTTACACCTGCACTGCAAACTGTTGATAAATCTGATGTGTT
Tae-mir-novel137-3p	ACTAAAGTTGTTGGTCAACAG	CCCCAAAACGTCGACCAACAACTTCAGTGGTGTTGTTGCCGAAGCTCGGC
Tae-mir-novel138-3p	TAGCAATGCTGTTGGAGTTGGAA	ACCAGTAGTTTCCAACTCCGGCAACATTACTAAGGGCATGTGATTATTGA
Tae-mir-novel139-3p	AAGAGTGATGACGATGAAGAT	CCAAATTCAAGAGATGGCTACATGACCATGCAGGCACCGACCAGGATGAG
Tae-mir-novel14-3p	GTCGAATGATGATCACAAGTGCATA	TGGTTGCGTGGTGCCGATGATGATTAGTGTGAACCTTTCTCAATGAAATC
Tae-mir-novel140-3p	GAGGGACAAGTTTTTCGGACGGAG	TCCGAAAAAACTTGTCTCAAGCTTGTTCCTCAAATGGATATATCACACAT
Tae-mir-novel141-3p	CTTGAAATCTGTTGGGCTTCGCCCG	GCACTTGCATGGTCGACATGTCCGAGTGGTTAAGGAGACAGACTTGAAAT
Tae-mir-novel142-3p	AGGACTGTGTTTTTTCGGAAGG	TATGCACCTGCTTTCGAGCTTTAAAGTACTGCGTGTGCTAGTTATTGAGG
Tae-mir-novel143-3p	CTTGAGAATCGGGCGGTT	TCGCTTCGACCGCGACCCCAGGTCAGGCAGGACTCCCCGCTGAGTTTAAG
Tae-mir-novel144-3p	TCCAACCTACTTCTCCACCTC	CGCTATCTCAGTGCATACTCGTACTTGTACCAGTTGTCTGTCTCCCTGAG
Tae-mir-novel145-3p	CGTGGACGGAGCGCCTCTCCA	CATACTCCGCGAACCTCCTTGCCGTTTACCTCTAGGGCGTGGACGGAGCG
Tae-mir-novel146-3p	TAAGATTACGGCTGAAAAGGA	CAGGTTCTAGAGCACTAGAGCGTAAGAAAGGAAAACATGTGGGGTAAGAT
Tae-mir-novel147-3p	CAATCGAGGCATTTGTCTGAGGGAA	CCATGGGGACAATACGAGGCATTTGTCTGAGAGAACATCGCTTGTTCGTC
Tae-mir-novel148-3p_2	TTCAAGATTCCGGGAGAAGC	CATCCCCCAGCTTCTCCCAGAATCTTGAACACATATTTTTTTTACAATCC
Tae-mir-novel15-3p	CGGCCTCGAACAATCTGCTACATCT	GAGTGGTGAATCTTTGCATTGAAGGTTGGCTATACAGAATGCGGTTCTCC
Tae-mir-novel150-3p	TTGAAGGATCAAAAACTAATT	ATATGTGTGCAATGGAAACAGATCATTTAGACATCTGCTCGCAACCTTGA
Tae-mir-novel151-3p	AAGGTGAAGGAGATCAAGAACGGCC	TCGACCCACTCTACCCCGGTGGCAGCTTCGACCCCCTTGGCCTAGCTGAC
Tae-mir-novel152-3p	ACGAATCGCGATGTAAAAATGAAT	TTCAATACTGCTTTGAGATCCGTGCGACACAACTAACTTACAACACAAAT
Tae-mir-novel16-3p	TGGCTGTAGAGGATCGTTCC	CCTCTGGGCCAGAGCGTGATTAACGGCCTGGAATTCACCTGATGGGTGCC
Tae-mir-novel17-3p	TCTTTGCATTGAAGGTTGGC	CTCTGCTGTGATGGCCTCGAACAATCTGCTACATAAGAATTCAATCTAAA
Tae-mir-novel18-3p	CCTTTTAGGCCTCGCCCATGGC	TATCCCACGGCCATGGCCAAGGCCTCTGAGGTCGCGTGACCTTTTAGGCC
Tae-mir-novel19-3p	CTTCGCAGCTAGCTTCTTAGAGG	GGTAATGCCGCTCTAACTAGCTATGCGGAGCCATCCCTTCGCAGCTAGCT
Tae-mir-novel2-3p	ATGACGAGTAAATCAGAACGGA	CTACTTTCTCCCTTCTGATTTACTCGTCGTGGTTTTAGTTCAAAAACCAT
Tae-mir-novel20-3p	GCGATCCTACCATGATGCGGAC	TAATAACAGAGCCAGATGATGAGGGTTGCCTATGAGCGATCCTACCATGA
Tae-mir-novel21-3p	CTTCCCTCCGTGAAGCTGGTCTAG	TTTTGCTCTTCAGATTAGCTGAGAGGGAGGCTTTGGCTTCCCTCCGTGAA
Tae-mir-novel23-3p	TTTAGGCACTCGTCAGTGACC	GCAGGCCCCGTGGCGCCCAAGCCCTCACGGGACACTGAGGCGCAGGACCT
Tae-mir-novel24-3p_1	CTTCCCTCCCTGAAGCTGGTCTAG	TTTTGCTCTTCAGATTAGCTGAGGGGGAGGCTCTGCTTCCCTCCCTGAAG
Tae-mir-novel24-3p_2	CTTCCCTCCTTGAAGCTTGTCTAG	TTCTGCTCTTCAGATTAGCTGAGGGGGAGGCTCTGCTTCCCTCCTTGAAG
Tae-mir-novel25-3p	TCAGACGATTGTGGGTTC	CCTGTGGCCTAATGGATAAGGCGTCTGACTTCTAATCAGACGATTGTGGG
Tae-mir-novel26-3p	TCTTTGACGTGAGGTCGAGACG	TTCCTCGCGAAGTCTCTTCCTCTCGTTGAAGAATTGATTATCTTCTTCTT
Tae-mir-novel27-3p	CTTCGGCCTCTCAGTCCTTG	CAAGTTGGTAGTGGGCTGTGGTGCTGATGCGAAAGCTTCGGCCTCTCAGT
Tae-mir-novel28-3p	GAGTTGATTTGTATGCCGAT	TCTGTGTTGATTGACATATTTTTGAATCTGACTCGACAAATGCAATTTTG
Tae-mir-novel29-3p	GTTGATACAGTTACTTGTCCGGTAC	GATCAGTTGTGCCCGGACATAGTCAGGTATCTGTCTTGAAATTGTGGTTG
Tae-mir-novel3-3p	TAAATGACAAATTGAGGGACAC	GGCTTCCAAGGAAGCTGCGGTTGTACTTTGCACTTTGCAGAGAGAGGGAC
Tae-mir-novel30-3p	GGGAGAGTGAACGTCATAATT	CTTGGTGGATGCGCTGGCTTACCATCTCCCCAAGCGGGAGAGTGAACGTC
Tae-mir-novel32-3p	TAGACTGAGAGCTCTTTCTTGA	TAAAGGAATTGATGGAAGGGCACCACCAGGCGTTTAGCCTGCGGCTTAAT
Tae-mir-novel33-3p	GCAGAAGGGACATCTGAGGAGTT	GGCGTAGGATGCTCCTGTGATGACTTGTTTCGCCTCATATATCGTTCCAA
Tae-mir-novel34-3p	GGGGCAATCCACGGCTGTA	CTCTGGGCCAGAGCGTGATTAACGGCCAGGATTCCCCCTGATTGGGGCAA
Tae-mir-novel35-3p	GATATATTTAGGAAGTCTGGGCC	ATCGATTTGTTGTTTGTACTCTTGATCCCTGTGCTGGTCTTCTGCGGGTA
Tae-mir-novel36-3p	CTTCCCTCCCTGAAGCTGGTCTAG	TTTTGCTCTTCAGATTAGCTGAGGGGGCGGCTACGGCTTCCCTCCCTGAA
Tae-mir-novel37-3p	TGTAGCGTTGCGGGCTTGGTCTG	CCGAGCTCAGTTGCGAGAGCTTGTAACCCGAGTGGGGGCATTACGCTATT
Tae-mir-novel38-3p	GAGATTGATTTGTATGCCGAT	GTTTGTGTTGATGGCAGTGACGATTTGCAAATATTCAAGCTCAACAGACC
Tae-mir-novel39-3p_1	GCCGGCATCGGCATGGACAG	TCTACGACCACGTCCACGTCCATGTCGGCGGCGTCTCCGGCCACCACGTC
Tae-mir-novel39-3p_2	TCCGGCATCGGCATGGACAG	ACCACGACCACGTCCACGTCCATGTCGGCGGCGTCTCCGGCCACCACGTC
Tae-mir-novel4-3p_1	TCCTTGTTTCGCCAGGACTCTC	CCTGGCGAAAGAAGGACGGAGGCGGAGCTTGACAAACATGGACGATGTTT
Tae-mir-novel4-3p_2	TCCTTATTTCGCCAGGACTCTC	CCTGGCGAAACAAGGACGGAGGCGGAGCTTGACAAACATGGACGATGTTT
Tae-mir-novel40-3p	TTTGCCGTCAACTGTTGATG	CCTAGACAACATCTACAGTAGATGGCAAAGAAAAACCTTTAGAAAAGAAC
Tae-mir-novel41-3p	GTCGACGACCACTGGCCACC	TCACATCAACATCGTGGTCATTGGCCACGTCGACTCTGGCAAGTCGACGA
Tae-mir-novel42-3p_1	TCCGGCGTGCTCCTTCGTCGAGC	GGTGGCTGCGCTCGCCGGAGCAGCATGTCGTGGACGACGTCCGGCGTGCT
Tae-mir-novel42-3p_2	TCCGGCGTGCTCCTTCGTCGAGT	AGCGGCTGCGCTCGCCGGAGCAGCATGTCGTGGACGACGTCCGGCGTGCT
Tae-mir-novel43-3p_1	CTCGTGAATGGCTGTTACACCTGT	GCTGGTGCGAAAGGTTGCTGCCTGCGAGCACTATGTGGGCTCGTGAATGG
Tae-mir-novel43-3p_2	CTCGTGAATGGCTGTCACACCTGT	GCTGGTGTGAAAGGTTGCTGCCTGCGAGCACTATGTGGGCTCGTGAATGG
Tae-mir-novel44-3p	ACGGTGCGCGCGGCGTCGTCGAAC	GGTGGGCTTGTTCGCCGGCGCGCGCGTGCATCGACGAGACGGTGCGCGCG
Tae-mir-novel45-3p	CCGAGATTGCCATGGCCTC	TCTGGTGGGCGCAACCCGAGCTTGGACTATGGCTTCAAGGGTGCCGAGAT
Tae-mir-novel46-3p	GCAAGGCTGTTTTCGATGGT	CGAATCCTAGGCCGGAGGAAGCGTGCTTTGCTCAGACCATCTGCGTTGTT
Tae-mir-novel47-3p	ACGGGCCGCTGCACACCTGGGCC	TGGCTCGCCCGTTCCAAGTTGAGTAGTGGACTGCTGGGACCTGTGTGAAA
Tae-mir-novel49-3p	GCGCGTTGACTTATCATCTTCC	GATCAACAAGGCCCGTGGCCTAAGCCAATGGCCCACATTGCACTTGGTGG
Tae-mir-novel5-3p	AGCTCATCTGGCATTGCTTTC	TACTCAAGAGAAAGCAATGTCAGAGGAGTTTTAGGAACAGTCTGAAGAGA
Tae-mir-novel50-3p_1	GTGCGTTGGCCTACCATCTCCC	GATCAAGAAGAGCTGTGGCCTAGATCAATGGCTCACATTGCACCTTGTTG
Tae-mir-novel50-3p_2	GTCATAATTTGTGCTAGAGGGG	GATCAAGAAGAGCTGTGGCCTAGATCAATGGCTCACATTGCACCTTGTTA
Tae-mir-novel50-3p_3	GTGTGTTGGCCTACCATCTTCC	AATCAAGAAGAGCTGTGGCCTAGATCAATGGCTCACATTGCACCTTGTTG
Tae-mir-novel51-3p	TGGCCTAGAGGTTGTCTGACAGAC	AAGCACTCAAGTCTGGTTGATGACCTCTGACCTCTGGGCCAAAGCGGGAT
Tae-mir-novel53-3p	TCGTGGCCTAGGCTAGTGG	CAAAATACTTACCTGGACGGGGTCGACGGCTGATCAAGAAGAGTCGTGGC
Tae-mir-novel54-3p	CTATATTATCACTCTGAGGGATC	TTGTCTGTGGATCCCGGTGATGACTTGTGATGTTAAAAAGTAGTGGCCTG
Tae-mir-novel55-3p	CCAAAATACTCTGATTCCATCAAC	GTTTGAATCAACGGTAGAATCACTGTAATATCAGTCAAAGACTATACGCG
Tae-mir-novel56-3p	GCAAGTCTGCTTTCGATGGTT	CGAATCCTAGGCCGGAGGAAGCGTGCTTTGCTCAGACCATCTGCGTTGTT
Tae-mir-novel58-3p	CCGTGGCCTAGGCTAGTGG	TTCCATACTTACCTGGACGGGGTCGACGGGTGATCAGGAAGACCCGTGGC
Tae-mir-novel59-3p	ATGCCGTGTTGTTCTGAAAGAA	TTGATGGCAGTTTTAGTTTGTCAGGGGGTGTCAGTTTCTTCAGAAGAGCA
Tae-mir-novel6-3p	AGAGCTGCTCAGATGCCCAAA	TTCAGCGCATTTGGACATCCGAGCAGCTCTCAGAAAAAAAATTGGTCCCG
Tae-mir-novel60-3p	GAGTTATAGGGAGGGACTTATGTC	CGCCTAATTAACATCGAGTAGACCCTGTTATTGTGGAATTCTTAATTCAA
Tae-mir-novel61-3p	ACATGTCATGAGTAAATCACT	TCCAGGCCATGAACAAGACTTCGTGTATGAGTTTAACAAATACTACTGCG
Tae-mir-novel62-3p	GAGGGTTTCGCTTTGTTCACAGC	ACTCGTTTGCCTGTGTCACTCGGAGCTCTCATCCGAGGGTTTCGCTTTGT
Tae-mir-novel63-3p	ATGCCATGTTGTTCTGAAGAA	GCTTGGCAGTTTCTTAAGAACAGCAGGGCATTTTCTGGAATGAAGGCTCA
Tae-mir-novel64-3p	TTTGCCGGCTATGGGGTCGCC	GAGAGGTACCGTCCATTCCACGACGCCCTCGAGGTGAAGGGCAGGGCGTG
Tae-mir-novel65-3p	TACATCCCGACAGGCTCTGATCGCA	TTGATTTCGATGCGAGGTGATGATGTTATGTATGATAGTCTGTCAATCCC
Tae-mir-novel67-3p	TTCCATGGCAGATGTACAACAA	TTTATGAGTTATTTGGCTATGCACATGGGGAAATGGCTTCCTACGAGGGA
Tae-mir-novel68-3p	ATGTAGAAGCACCAGGGTAAG	TCTTTTTTTCTTACCTTGATGCTTCTACATTGTAAGCATTTTGTTTTGAC
Tae-mir-novel69-3p	TCCCTGAACGAATCCGGATTCCTTT	ATCAGAAGGTTGCGTGTTCGATTCACGTAGGGTTCAATCCCTGAACGAAT
Tae-mir-novel7-3p	AATAAACATAAGGGTGTGGTAACT	ACCACAGGAGGTTGGGAATCTTTTAAGTTTGACAAGTCTTAAACTTGAAA
Tae-mir-novel70-3p	TGTCCGGGATCGTGTACGCCAT	AAGACGGCGCCGGCGTACTCGATCCTGGACACCTGCTACGACTTCACGGG
Tae-mir-novel71-3p	CATCTTCACTTCAAACAGGGC	CCATTCTGGGCCCTGTTTGAGGTGAAGGCGATGCTTAATGACAGTCGTGG
Tae-mir-novel72-3p	CAGTTAATTTGGATCTGAGG	ACACTACTCCCTCTGATCCAAATTAATTATCGCAGCTCTAACATTGTACT
Tae-mir-novel73-3p	AATTCAAGAGTTGGCTACATG	GGGTCGGGAGGTACGGCCAACAAGAGATACGTGGCCTTGTCACCAAATTC
Tae-mir-novel75-3p	CAGCCGGCGTCGGCGGGTGGC	TTAACATAAAAAACAGATATGGGCGAGGGAGAGTGAGAGCACATCAACCT
Tae-mir-novel76-3p	TATGTTGTTCAGAATTGTTGGGC	CATGTTGTTGGTGAATATCTGAGATGCATGCATGTATGTTGTTCAGAATT
Tae-mir-novel77-3p	ATAGACGAGAAAGGAGTGGAA	CTTTTCATCCTTACTCCAGAGACCAAGGAAGAGGAGAGATGGCAACCTGC
Tae-mir-novel79-3p	AAACCGACAAATATACTTTAT	TGACATAATCGAAGGAATTTGTGAGGGTTTAAGTTATCTCCACAAGAACC
Tae-mir-novel80-3p	ATGACTTGCTTTATCTCTTAGTAT	CTTGAAAATAATCAATTCAATGGCTCAATATCCGATTTTCTTGAGCACAT
Tae-mir-novel82-3p	ACACTTATTTCCGATCGGAGGG	GCGGTACTCCCTCCGATCAGAAATAAGTGCCGTGGTTTTACTTCAAATTT
Tae-mir-novel83-3p	CCGGGCCCGGCGCGCCCCAA	GCTTGCCACTGGGGTCCTCGCGTGTCGCTCGGGCGTTGCACCGCTGCCCG
Tae-mir-novel84-3p	AGTTCAAGTCTCGGTAGGAC	AGGTCCTATGGTCTAGTGGTCAGGACATTGGACTCTGAATCCAGTAACCC
Tae-mir-novel85-3p	GAAATGATGAAGAACAATTGGTCC	GAAGACAATAGTTGTCCGATCTATTTGATGATAAAATCCTCCTACTCATT
Tae-mir-novel86-3p	GCTGCGGGCCTGGTCTGGGTGTGCT	GTACGCGCCGCGGCATTAAGGTGATGTGGACGATGTTGTATTGCTGCGGG
Tae-mir-novel87-3p	GTTGCGTAGTGGACTGCTGGGGCCT	GGTGATGTGGACGCTGTTGTAGTGTTGCGGGCCTGGTCTGGGTGTGCTAT
Tae-mir-novel88-3p	CGTCTGATCTATTTGATGATA	GCGTCGGTTGCCATGATGAGGAAGACAAATGGCGTCTGATCTATTTGATG
Tae-mir-novel89-3p	GCTTCGGCCTCTCTGTCCCT	TCCAAGTTGGTAGTGGGCTGGGGGGCTGTTGCGAAAGCTTCGGCCTCTCT
Tae-mir-novel90-3p	TTGGCCTATCATCTCCCC	TGGCCGATCAAGAAGGGTCATGGCCTAGGCTAGTGGCCAACATTGCACTT
Tae-mir-novel91-3p	CGTCCTCGGCGACGGACCGGGCC	AGAATCAGGCGTCTGTGCCGTCCGAATTGTAGTCTGGAGAGGCGTCCTCG
Tae-mir-novel92-3p	TCTGATCGGTTCCCAATGGACTCGT	GCTTCGTCATCTGGTCATTGGGATGAACAGTCTCTCGAGTCTGATCGGTT
Tae-mir-novel93-3p	GACCTACTCAACCCTTCGGCCGGC	CAGCTCCAATAGTGTATATTTAAGTTGTTGCAGTTAAAAAGCTCGTAGTT
Tae-mir-novel94-3p	GCTCGTGGCCTAGATCAGTG	ATATTTACCTGGACGGGGTCAACGGGCGATCAAAAAGGCTCGTGGCCTAG
Tae-mir-novel95-3p	TGGTTCGATTCCGGATAGGGAGCCT	ATGCGGGCTCTGCTCGTTGATCCGATGATTCATGATAATCACACGGCCTT
Tae-mir-novel96-3p	GTTTGATTAGCTAGTTGGTG	CTGGCGGCATGCTTAACACATGCAAGTCGAATGGGAAGTGGTGTTTCCAG
Tae-mir-novel97-3p	CTCCCTCGTTGAGTCCTCTCTAACA	GGTTTCTTTTGGCGAAGATCCCAGCAGAGAGGTGTTGAATCTCCCTCGTT
Tae-mir-novel98-3p	CCGATCGACGATGGCTTGGGAGA	CCCCGGCCCGATCTCGAGCTTCGTCCGTCGGCGATGCCGATCGACGATGG
Tae-mir-novel99-3p	GCTAGCGCGGTCTGCTTGCGT	TGCACTTCAACGCGAGCATCCGTGTGGCCTGGTGGCTAGCGCGGTCTGCT
Tae-mir-novel1-5p	ACTGGTTGGATCATGCTTCTG	CGTCGATGCCCACTGGTTGGATCATGCTTCTGTTTATGAGCTCATTGAAG
Tae-mir-novel10-5p	TTTGCTCAAACAAGTAGTCTA	CCGAACTCCGGTTTGCTCAAACAAGTAGTCTACTTCGACGAGTCTGACGC
Tae-mir-novel100-5p	CTGCGACGACTAACTTGGAAC	TACATCCATTTCTGCGACGACTAACTTGGAACAGAGGGAGTATGTGTGTA
Tae-mir-novel101-5p	GGCCGTATGCGGAATGGCTC	GGCTGGCGATGTGCCCCGGCCGTATGCGGAATGGCTCGTGCTGGTCCGCT
Tae-mir-novel102-5p	TCTCTTGGATTCTGCTCTTGTA	CGGTATCTCGATCTCTTGGATTCTGCTCTTGTATCTGATCCCACATTTTT
Tae-mir-novel103-5p	GTTGTATCCTGAGTTCGCCCCT	AACATCACCCTGTTGTATCCTGAGTTCGCCCCTCTTGTGTGCCCTCCGAG
Tae-mir-novel104-5p	GTCATCGGCACGGCCGGTACCCGC	CCCCCGGTGGCCGTCATCGGCACGGCCGGTACCCGCGCGCCGAAAGGCGT
Tae-mir-novel105-5p	AGGAATGTCTAGTAAGCGCGAGTC	GGTCTTCAACGAGGAATGTCTAGTAAGCGCGAGTCATCAGCTCGCATTGA
Tae-mir-novel106-5p	ACCCTCGTCGGACAGGTCCG	CGCTCATGCGCACCCTCGTCGGACAGGTCCGTTCATGCTTGCACCTCCAT
Tae-mir-novel107-5p	TGCAGATGACGAGACACAAG	AGCATTGTTTTTGCAGATGACGAGACACAAGTTTTATGGGTAATTTGCAT
Tae-mir-novel108-5p_1	CAGCAGCTTCTCCAGGACT	TTCCCAGAGTGCAGCAGCTTCTCCAGGACTTCTTCAACGGCAAAGAGCTC
Tae-mir-novel108-5p_2	CAGCAGCTCCTCAGGGAC	TCAGGGATGCAAAGATGGACAAGAGCACCGTGCATGATGTTGTGATCGTT
Tae-mir-novel11-5p	TTCGTTCTGAATTATTTGTCT	ATTCTACTCCCTTCGTTCTGAATTATTTGTCTTGGATTTGTTTAGATATG
Tae-mir-novel110-5p	AGCACGTGATGTTACAAGGAGATG	TTGTCAGCTGAGCACGTGATGTTACAAGGAGATGCTACTGAGATGTCCCA
Tae-mir-novel111-5p	CTCTGTGTGAATGGTCAGTA	CCATGGCAGCAATCTCTGTGTGAATGGTCAGTAAGACCACCTACATTCAC
Tae-mir-novel112-5p	GTCGTCGGCATGGCCGGTACCCGC	CCCCTGGTGGCCGTCGTCGGCATGGCCGGTACCCGCACACCGAAAGGTGT
Tae-mir-novel113-5p	TCCTCCTTTGGCTATAACCT	CACTTCATGTGTCCTCCTTTGGCTATAACCTTTGTGGTTTGGTCAGGGTT
Tae-mir-novel114-5p	TAGGCGACAGAAGTTTGAGGCA	CTATCGCCGTTTAGGCGACAGAAGTTTGAGGCAATAACAGGTCTGTGATG
Tae-mir-novel115-5p	CCCTGAACTCATCAAAGGTCCTTGG	AAGGTTCTTAACCCTGAACTCATCAAAGGTCCTTGGACTCAAGAGGTTTG
Tae-mir-novel116-5p	GCCCGTCGATCGTCCACATG	CGATGAAGCTGGCCCGTCGATCGTCCACATGAAGTGCTTCTGATCAGTCC
Tae-mir-novel117-5p	CGGCTAGGATTGCTCTTG	AGCGTGATTAACGGCTAGGATTGCTCTTGATGGATCAATCCGACGGCTGT
Tae-mir-novel118-5p	GGCTCTACCTAACTGCTGGGTAG	AATTAATACTGTGATGTGGCTCTACCTAACTGCTGGGTAGTACAACTGTC
Tae-mir-novel119-5p	AAGAGTAGCGTTGATACACCGT	GGGAGAAGAGAAAGAGTAGCGTTGATACACCGTCGAATCGAATCGAATCG
Tae-mir-novel12-5p	TTGGTTTGGATTGGATTGGTA	GACCTCAATATTTGGTTTGGATTGGATTGGTAGCTGGGAAGGAAGTCGTG
Tae-mir-novel120-5p	TTATATCTAGGCATGTTTCCG	AGACATGCTTATTATATCTAGGCATGTTTCCGGAAGATCGCGAGGTCATG
Tae-mir-novel121-5p	TAAAAAAGATTGAGCCGAAT	ATCTTTTTTAGTAAAAAAGATTGAGCCGAATAAAAATAGATCATGATATG
Tae-mir-novel122-5p_1	CGGAATTAGTTGACACTCAAA	TTTCTACTCCCTCGGAATTAGTTGACACTCAAACGGATGTATCTAGACGT
Tae-mir-novel122-5p_2	CGGAATTAGTTGATGCTCAAA	ACTTTCTCCGTCCGGAATTAGTTGATGCTCAAACGGATGTAGTGCTAGAT
Tae-mir-novel123-5p	ATTCGTGGACAGGTTACTTGT	TCACAAACTGCATTCGTGGACAGGTTACTTGTGATTGTGATAGTCTGGTT
Tae-mir-novel124-5p	TTCGAGATCCAAGTTTGACCGTAC	CGTCCGTGCTTTTCGAGATCCAAGTTTGACCGTACATTTAACCAACAAGA
Tae-mir-novel125-5p	TGTTTGAACATTTGAGGAGCT	AAATTTCGAGGTGTTTGAACATTTGAGGAGCTCGTGGCAAAAAAAGACAA
Tae-mir-novel126-5p	AACTGCTCCCTCCGTAAACTA	GACGGACAATTAACTGCTCCCTCCGTAAACTAATATATGAGCGTTTAAAT
Tae-mir-novel127-5p	ATGCTTAGTGAGGTGCTTAGA	TACAATGGGAGATGCTTAGTGAGGTGCTTAGAAAAATAAACTGATTTTTT
Tae-mir-novel128-5p	GACGAAAACAGCCTCCGAGAT	AGTATACGGAAGACGAAAACAGCCTCCGAGATGATACCCATGGTTTGCTC
Tae-mir-novel129-5p	GCGTAGAATTCACACGAGTGAA	ATTCAACTTCGGCGTAGAATTCACACGAGTGAATTGCTCTGCGCCGGCCC
Tae-mir-novel13-5p	ACGAGAGCTTGTAACCCGAGTGG	CGAGCTCAGTTACGAGAGCTTGTAACCCGAGTGGGGGCATTAAGGTGATG
Tae-mir-novel130-5p	TTTTTGGCTGAGATTTTTTTG	TGGTGTTTTGATTTTTGGCTGAGATTTTTTTGTGGACGACGGCGACGAGC
Tae-mir-novel131-5p	ATATTCGAGGAGCTCTGTACA	GAGGCCAAATAATATTCGAGGAGCTCTGTACAGAAAGACAAATTTACAAA
Tae-mir-novel132-5p	TGCCAATTGTCGGGCTGTGATTG	GCCACCTGGCTGCCAATTGTCGGGCTGTGATTGGCCTAGGACTAAATCAT
Tae-mir-novel133-5p	ACTCGAGATCGTTATAAGCTGAGC	GCTTCCGAATGACTCGAGATCGTTATAAGCTGAGCATGAGTCACTTTCTA
Tae-mir-novel134-5p	TTAGAGATTCAATACGGACT	TATAAGTCTTTTTAGAGATTCAATACGGACTACATACGGATCTATATAGA
Tae-mir-novel135-5p	GCCGGGTTTTTGGAGCGTCCC	GACCTGTTCAGGCCGGGTTTTTGGAGCGTCCCATAAATCTGCCAAAAAAA
Tae-mir-novel136-5p	TTGATAAATCTGATGTGTTGCT	ATAAGGTATTTTACACCTGCACTGCAAACTGTTGATAAATCTGATGTGTT
Tae-mir-novel137-5p	GTCGACCAACAACTTCAGTGG	CCCCAAAACGTCGACCAACAACTTCAGTGGTGTTGTTGCCGAAGCTCGGC
Tae-mir-novel138-5p	CCAACTCCGGCAACATTACTAAG	ACCAGTAGTTTCCAACTCCGGCAACATTACTAAGGGCATGTGATTATTGA
Tae-mir-novel139-5p	AGATGGCTACATGACCATGCA	CCAAATTCAAGAGATGGCTACATGACCATGCAGGCACCGACCAGGATGAG
Tae-mir-novel14-5p	TGCCGATGATGATTAGTGTGAACC	TGGTTGCGTGGTGCCGATGATGATTAGTGTGAACCTTTCTCAATGAAATC
Tae-mir-novel140-5p	TTGTCTCAAGCTTGTTCCTCAA	TCCGAAAAAACTTGTCTCAAGCTTGTTCCTCAAATGGATATATCACACAT
Tae-mir-novel141-5p	GTCGACATGTCCGAGTGGTTAAGGA	GCACTTGCATGGTCGACATGTCCGAGTGGTTAAGGAGACAGACTTGAAAT
Tae-mir-novel142-5p	TTTCGAGCTTTAAAGTACTGC	TATGCACCTGCTTTCGAGCTTTAAAGTACTGCGTGTGCTAGTTATTGAGG
Tae-mir-novel143-5p	GCGACCCCAGGTCAGGCA	TCGCTTCGACCGCGACCCCAGGTCAGGCAGGACTCCCCGCTGAGTTTAAG
Tae-mir-novel145-5p	AACCTCCTTGCCGTTTACCTC	CATACTCCGCGAACCTCCTTGCCGTTTACCTCTAGGGCGTGGACGGAGCG
Tae-mir-novel146-5p	AGCACTAGAGCGTAAGAAAGGA	CAGGTTCTAGAGCACTAGAGCGTAAGAAAGGAAAACATGTGGGGTAAGAT
Tae-mir-novel147-5p	ATACGAGGCATTTGTCTGAGAGAA	CCATGGGGACAATACGAGGCATTTGTCTGAGAGAACATCGCTTGTTCGTC
Tae-mir-novel148-5p	TTCTCCCAGAATCTTGAACAC	CTCCCCCCAGCTTCTCCCAGAATCTTGAACACATATTTTTTTTTACAATC
Tae-mir-novel15-5p	TCTTTGCATTGAAGGTTGGC	GAGTGGTGAATCTTTGCATTGAAGGTTGGCTATACAGAATGCGGTTCTCC
Tae-mir-novel150-5p	ATGGAAACAGATCATTTAGAC	ATATGTGTGCAATGGAAACAGATCATTTAGACATCTGCTCGCAACCTTGA
Tae-mir-novel151-5p	CAGCTTCGACCCCCTTGGCCTAGC	TCGACCCACTCTACCCCGGTGGCAGCTTCGACCCCCTTGGCCTAGCTGAC
Tae-mir-novel152-5p	TTTGAGATCCGTGCGACACAACT	TTCAATACTGCTTTGAGATCCGTGCGACACAACTAACTTACAACACAAAT
Tae-mir-novel16-5p	AGCGTGATTAACGGCCTGG	CCTCTGGGCCAGAGCGTGATTAACGGCCTGGAATTCACCTGATGGGTGCC
Tae-mir-novel17-5p	TGGCCTCGAACAATCTGCTACATAA	CTCTGCTGTGATGGCCTCGAACAATCTGCTACATAAGAATTCAATCTAAA
Tae-mir-novel18-5p	CATGGCCAAGGCCTCTGAGGTC	TATCCCACGGCCATGGCCAAGGCCTCTGAGGTCGCGTGACCTTTTAGGCC
Tae-mir-novel19-5p	TCTAACTAGCTATGCGGAGCC	GGTAATGCCGCTCTAACTAGCTATGCGGAGCCATCCCTTCGCAGCTAGCT
Tae-mir-novel2-5p	CCTTCTGATTTACTCGTCGTGG	CTACTTTCTCCCTTCTGATTTACTCGTCGTGGTTTTAGTTCAAAAACCAT
Tae-mir-novel20-5p	CCAGATGATGAGGGTTGCCT	TAATAACAGAGCCAGATGATGAGGGTTGCCTATGAGCGATCCTACCATGA
Tae-mir-novel21-5p	AGATTAGCTGAGAGGGAGGCT	TTTTGCTCTTCAGATTAGCTGAGAGGGAGGCTTTGGCTTCCCTCCGTGAA
Tae-mir-novel22-5p	CATGGCCAAGGCCTCTGAGGTT	TATCCCACGGCCATGGCCAAGGCCTCTGAGGTTCGCGTGACCTTTTAGGC
Tae-mir-novel23-5p	ACACTGAGGCGCAGGACCTGCAAGG	GCAGGCCCCGTGGCGCCCAAGCCCTCACGGGACACTGAGGCGCAGGACCT
Tae-mir-novel24-5p	AGATTAGCTGAGGGGGAGGCT	TTTTGCTCTTCAGATTAGCTGAGGGGGAGGCTCTGCTTCCCTCCCTGAAG
Tae-mir-novel25-5p	ATGGATAAGGCGTCTGACT	CCTGTGGCCTAATGGATAAGGCGTCTGACTTCTAATCAGACGATTGTGGG
Tae-mir-novel26-5p	TCTCTTCCTCTCGTTGAAGAAT	TTCCTCGCGAAGTCTCTTCCTCTCGTTGAAGAATTGATTATCTTCTTCTT
Tae-mir-novel27-5p	TGGGCTGTGGTGCTGATGCG	CAAGTTGGTAGTGGGCTGTGGTGCTGATGCGAAAGCTTCGGCCTCTCAGT
Tae-mir-novel28-5p	TGACATATTTTTGAATCTGACTCGA	TCTGTGTTGATTGACATATTTTTGAATCTGACTCGACAAATGCAATTTTG
Tae-mir-novel29-5p	CCCGGACATAGTCAGGTATCTGTCT	GATCAGTTGTGCCCGGACATAGTCAGGTATCTGTCTTGAAATTGTGGTTG
Tae-mir-novel3-5p	AAGCTGCGGTTGTACTTTGCA	GGCTTCCAAGGAAGCTGCGGTTGTACTTTGCACTTTGCAGAGAGAGGGAC
Tae-mir-novel30-5p	CGCTGGCTTACCATCTCCCCA	CTTGGTGGATGCGCTGGCTTACCATCTCCCCAAGCGGGAGAGTGAACGTC
Tae-mir-novel31-5p	AGATTAGCTGAGGGGGTGGCT	TTCTGCTCTTCAGATTAGCTGAGGGGGTGGCTCTGCTTCCCTCCTTGAAG
Tae-mir-novel32-5p	ACTTACTAGGTCCAGACATAG	TAAAGGAATTGATGGAAGGGCACCACCAGGCGTTTAGCCTGCGGCTTAAT
Tae-mir-novel33-5p	CTCCTGTGATGACTTGTTTCGCCT	GGCGTAGGATGCTCCTGTGATGACTTGTTTCGCCTCATATATCGTTCCAA
Tae-mir-novel34-5p	CGGCCAGGATTCCCCCTG	CTCTGGGCCAGAGCGTGATTAACGGCCAGGATTCCCCCTGATTGGGGCAA
Tae-mir-novel35-5p	TTTGTACTCTTGATCCCT	ATCGATTTGTTGTTTGTACTCTTGATCCCTGTGCTGGTCTTCTGCGGGTA
Tae-mir-novel36-5p	AGATTAGCTGAGGGGGCGGCT	TTTTGCTCTTCAGATTAGCTGAGGGGGCGGCTACGGCTTCCCTCCCTGAA
Tae-mir-novel37-5p	TGCGAGAGCTTGTAACCCGAGTGG	CCGAGCTCAGTTGCGAGAGCTTGTAACCCGAGTGGGGGCATTACGCTATT
Tae-mir-novel38-5p	TGGCAGTGACGATTTGCA	GTTTGTGTTGATGGCAGTGACGATTTGCAAATATTCAAGCTCAACAGACC
Tae-mir-novel39-5p	GTCCACGTCCATGTCGGCGG	TCTACGACCACGTCCACGTCCATGTCGGCGGCGTCTCCGGCCACCACGTC
Tae-mir-novel4-5p	AAGGACGGAGGCGGAGCTTGACAA	CCTGGCGAAAGAAGGACGGAGGCGGAGCTTGACAAACATGGACGATGTTT
Tae-mir-novel40-5p	TCTACAGTAGATGGCAAAGA	CCTAGACAACATCTACAGTAGATGGCAAAGAAAAACCTTTAGAAAAGAAC
Tae-mir-novel41-5p	TGGTCATTGGCCACGTCGACTC	TCACATCAACATCGTGGTCATTGGCCACGTCGACTCTGGCAAGTCGACGA
Tae-mir-novel42-5p	TCGCCGGAGCAGCATGTCGTGGACG	GGTGGCTGCGCTCGCCGGAGCAGCATGTCGTGGACGACGTCCGGCGTGCT
Tae-mir-novel43-5p	AGGTTGCTGCCTGCGAGCA	GCTGGTGCGAAAGGTTGCTGCCTGCGAGCACTATGTGGGCTCGTGAATGG
Tae-mir-novel44-5p	TCGCCGGCGCGCGCGTGCATCGACG	GGTGGGCTTGTTCGCCGGCGCGCGCGTGCATCGACGAGACGGTGCGCGCG
Tae-mir-novel45-5p	CGCAACCCGAGCTTGGAC	TCTGGTGGGCGCAACCCGAGCTTGGACTATGGCTTCAAGGGTGCCGAGAT
Tae-mir-novel47-5p	TCCAAGTTGAGTAGTGGACTGCTG	TGGCTCGCCCGTTCCAAGTTGAGTAGTGGACTGCTGGGACCTGTGTGAAA
Tae-mir-novel48-5p	TCACGTGGACATCAGTCCATC	CGCCGGCTGCTTCACGTGGACATCAGTCCATCCACAACATGTGTACACTT
Tae-mir-novel49-5p	CCCGTGGCCTAAGCCAATGGCCC	GATCAACAAGGCCCGTGGCCTAAGCCAATGGCCCACATTGCACTTGGTGG
Tae-mir-novel5-5p	AAGCAATGTCAGAGGAGTTTT	TACTCAAGAGAAAGCAATGTCAGAGGAGTTTTAGGAACAGTCTGAAGAGA
Tae-mir-novel50-5p	GCTGTGGCCTAGATCAATGGCTC	GATCAAGAAGAGCTGTGGCCTAGATCAATGGCTCACATTGCACCTTGTTG
Tae-mir-novel51-5p	CTGGTTGATGACCTCTGACCTCT	AAGCACTCAAGTCTGGTTGATGACCTCTGACCTCTGGGCCAAAGCGGGAT
Tae-mir-novel52-5p	AATCGTGATTACTTGAACA	TCATATGATCAAATCGTGATTACTTGAACAAAAATAGTCTTTCGCTCCTA
Tae-mir-novel53-5p	CCTGGACGGGGTCGACGGCT	CAAAATACTTACCTGGACGGGGTCGACGGCTGATCAAGAAGAGTCGTGGC
Tae-mir-novel54-5p	TCCCGGTGATGACTTGTGAT	TTGTCTGTGGATCCCGGTGATGACTTGTGATGTTAAAAAGTAGTGGCCTG
Tae-mir-novel55-5p	CGGTAGAATCACTGTAATATCAGT	GTTTGAATCAACGGTAGAATCACTGTAATATCAGTCAAAGACTATACGCG
Tae-mir-novel56-5p	CCGGAGGAAGCGTGCTTTGCTC	CGAATCCTAGGCCGGAGGAAGCGTGCTTTGCTCAGACCATCTGCGTTGTT
Tae-mir-novel57-5p	GCTTAACGGTCTGCCAACCCTGGAA	TTATCTTTTCTGCTTAACGGTCTGCCAACCCTGGAAACGGTTCAGTTGGA
Tae-mir-novel58-5p	CCTGGACGGGGTCGACGGGT	TTCCATACTTACCTGGACGGGGTCGACGGGTGATCAGGAAGACCCGTGGC
Tae-mir-novel59-5p	CTTCAGAAGAGCATGTCATTT	TTGATGGCAGTTTTAGTTTGTCAGGGGGTGTCAGTTTCTTCAGAAGAGCA
Tae-mir-novel6-5p	TGGACATCCGAGCAGCTCTCA	TTCAGCGCATTTGGACATCCGAGCAGCTCTCAGAAAAAAAATTGGTCCCG
Tae-mir-novel60-5p	CATCGAGTAGACCCTGTTATTGTG	CGCCTAATTAACATCGAGTAGACCCTGTTATTGTGGAATTCTTAATTCAA
Tae-mir-novel61-5p	AACAAGACTTCGTGTATGAGT	TCCAGGCCATGAACAAGACTTCGTGTATGAGTTTAACAAATACTACTGCG
Tae-mir-novel62-5p	TGTGTCACTCGGAGCTCTCAT	ACTCGTTTGCCTGTGTCACTCGGAGCTCTCATCCGAGGGTTTCGCTTTGT
Tae-mir-novel63-5p_1	CTTAAGAACAGCAGGGCATTT	GCTTGGCAGTTTCTTAAGAACAGCAGGGCATTTTCTGGAATGAAGGCTCA
Tae-mir-novel63-5p_2	CTTCAGAACAGCAGGGTATTT	TTGGCAGTTTCTTCAGAACAGCAGGGTATTTTCTGGAATGAAAGCTCAAA
Tae-mir-novel64-5p	ATTCCACGACGCCCTCGAGGT	GAGAGGTACCGTCCATTCCACGACGCCCTCGAGGTGAAGGGCAGGGCGTG
Tae-mir-novel65-5p	CGAGGTGATGATGTTATGTATG	TTGATTTCGATGCGAGGTGATGATGTTATGTATGATAGTCTGTCAATCCC
Tae-mir-novel66-5p	CGCCCACAACGGAGAAACCGGC	CATCTTTCTCGCGCCCACAACGGAGAAACCGGCCAGCCGGCCGGTTCCTC
Tae-mir-novel67-5p	TTTGGCTATGCACATGGGGAA	TTTATGAGTTATTTGGCTATGCACATGGGGAAATGGCTTCCTACGAGGGA
Tae-mir-novel68-5p	TACCTTGATGCTTCTACATTG	TCTTTTTTTCTTACCTTGATGCTTCTACATTGTAAGCATTTTGTTTTGAC
Tae-mir-novel69-5p	GCGTGTTCGATTCACGTAGGGTTC	ATCAGAAGGTTGCGTGTTCGATTCACGTAGGGTTCAATCCCTGAACGAAT
Tae-mir-novel7-5p	TTGGGAATCTTTTAAGTTTGACAA	ACCACAGGAGGTTGGGAATCTTTTAAGTTTGACAAGTCTTAAACTTGAAA
Tae-mir-novel70-5p	GGCGTACTCGATCCTGGACACC	AAGACGGCGCCGGCGTACTCGATCCTGGACACCTGCTACGACTTCACGGG
Tae-mir-novel71-5p	CCTGTTTGAGGTGAAGGCGAT	CCATTCTGGGCCCTGTTTGAGGTGAAGGCGATGCTTAATGACAGTCGTGG
Tae-mir-novel72-5p	TCTGATCCAAATTAATTATC	ACACTACTCCCTCTGATCCAAATTAATTATCGCAGCTCTAACATTGTACT
Tae-mir-novel73-5p	TACGGCCAACAAGAGATACGT	GGGTCGGGAGGTACGGCCAACAAGAGATACGTGGCCTTGTCACCAAATTC
Tae-mir-novel74-5p	AAGTGATAGCTGGCTTGACT	GGATGGTTTTGAAGTGATAGCTGGCTTGACTTTGCTTTTCTTCAAAGCAT
Tae-mir-novel75-5p	ATATGGGCGAGGGAGAGTGAG	TTAACATAAAAAACAGATATGGGCGAGGGAGAGTGAGAGCACATCAACCT
Tae-mir-novel76-5p	TGAATATCTGAGATGCATGCA	CATGTTGTTGGTGAATATCTGAGATGCATGCATGTATGTTGTTCAGAATT
Tae-mir-novel78-5p	AAGACCGATTGTGGCGGAAGC	ATTTAACTATCAAGACCGATTGTGGCGGAAGCAAAAATTATATCAGTGAA
Tae-mir-novel79-5p	AAGGAATTTGTGAGGGTTTAAG	TGACATAATCGAAGGAATTTGTGAGGGTTTAAGTTATCTCCACAAGAACC
Tae-mir-novel8-5p	ACTTGTGATTGTGATAGTCTGG	GTGGACAGGTTACTTGTGATTGTGATAGTCTGGTTCATGTGATTGGTTCG
Tae-mir-novel80-5p	AATCAATTCAATGGCTCAATATCC	CTTGAAAATAATCAATTCAATGGCTCAATATCCGATTTTCTTGAGCACAT
Tae-mir-novel81-5p	TCCGTCGTAGTCTAGGTT	TAATTGCATGATCCGTCGTAGTCTAGGTTGTTAGGATACTCGGCTCTCAC
Tae-mir-novel82-5p	CTCCGATCAGAAATAAGTGCCG	GCGGTACTCCCTCCGATCAGAAATAAGTGCCGTGGTTTTACTTCAAATTT
Tae-mir-novel83-5p	GGGTCCTCGCGTGTCGCTCGGGC	GCTTGCCACTGGGGTCCTCGCGTGTCGCTCGGGCGTTGCACCGCTGCCCG
Tae-mir-novel84-5p	TCTAGTGGTCAGGACATTGGACTCT	AGGTCCTATGGTCTAGTGGTCAGGACATTGGACTCTGAATCCAGTAACCC
Tae-mir-novel85-5p	AATCCTCCTACTCATTCTGAATG	GAAGACAATAGTTGTCCGATCTATTTGATGATAAAATCCTCCTACTCATT
Tae-mir-novel86-5p	CATTAAGGTGATGTGGACGA	GTACGCGCCGCGGCATTAAGGTGATGTGGACGATGTTGTATTGCTGCGGG
Tae-mir-novel87-5p	GCTGTTGTAGTGTTGCGGGCCT	GGTGATGTGGACGCTGTTGTAGTGTTGCGGGCCTGGTCTGGGTGTGCTAT
Tae-mir-novel88-5p	CCATGATGAGGAAGACAAA	GCGTCGGTTGCCATGATGAGGAAGACAAATGGCGTCTGATCTATTTGATG
Tae-mir-novel89-5p	GGGCTGGGGGGCTGTTGCGA	TCCAAGTTGGTAGTGGGCTGGGGGGCTGTTGCGAAAGCTTCGGCCTCTCT
Tae-mir-novel9-5p	TGGCTCTACATAACTGCCCGGCAG	ATATTGTGATATGGCTCTACATAACTGCCCGGCAGTACAATTGTCCGGGC
Tae-mir-novel90-5p	GGTCATGGCCTAGGCTAGTG	TGGCCGATCAAGAAGGGTCATGGCCTAGGCTAGTGGCCAACATTGCACTT
Tae-mir-novel91-5p	TCTGTGCCGTCCGAATTGTAGTC	AGAATCAGGCGTCTGTGCCGTCCGAATTGTAGTCTGGAGAGGCGTCCTCG
Tae-mir-novel92-5p	TGGTCATTGGGATGAACAGTCT	GCTTCGTCATCTGGTCATTGGGATGAACAGTCTCTCGAGTCTGATCGGTT
Tae-mir-novel93-5p	TGGACCTTGGGCCGGGTCGGACGG	CAGCTCCAATAGTGTATATTTAAGTTGTTGCAGTTAAAAAGCTCGTAGTT
Tae-mir-novel94-5p	TGGACGGGGTCAACGGGCGA	ATATTTACCTGGACGGGGTCAACGGGCGATCAAAAAGGCTCGTGGCCTAG
Tae-mir-novel95-5p	GCTCGTTGATCCGATGATTCATG	ATGCGGGCTCTGCTCGTTGATCCGATGATTCATGATAATCACACGGCCTT
Tae-mir-novel96-5p	TTAACACATGCAAGTCGAATGG	CTGGCGGCATGCTTAACACATGCAAGTCGAATGGGAAGTGGTGTTTCCAG
Tae-mir-novel97-5p	TTGGCGAAGATCCCAGCAGAGAGGT	GGTTTCTTTTGGCGAAGATCCCAGCAGAGAGGTGTTGAATCTCCCTCGTT
Tae-mir-novel98-5p	TCTCGAGCTTCGTCCGTCGGCG	CCCCGGCCCGATCTCGAGCTTCGTCCGTCGGCGATGCCGATCGACGATGG
Tae-mir-novel99-5p	GCGAGCATCCGTGTGGCCT	TGCACTTCAACGCGAGCATCCGTGTGGCCTGGTGGCTAGCGCGGTCTGCT
