# Supplementary material for: Genome-Wide Analysis of microRNA Expression Profile in Roots and Leaves of Three Wheat Cultivars under Water and Drought Conditions
Source: Biomolecules. 2023 Feb 26;13(3):440. doi: 10.3390/biom13030440 (PMC10045996; doi:10.3390/biom13030440)
Supplement: Supplementary file 1 [file biomolecules-13-00440-s001.zip › Supplementary Table S12.xlsx]

## Sheet: Supplementary Table 12
SiteID	Query	Transcript	TStart	TStop	TSlice	MFEperfect	MFEsite	MFEratio	AllenScore	Paired	Unpaired	Structure	Sequence	DegradomeCategory	DegradomePval
TraesCS1A03G0000200.1:193	Tae-mir-novel89-5p	TraesCS1A03G0000200.1	183	202	193	-47.10	-34.30	728237791932059	2023-05-07	1-4,202-199;7-8,196-195;10-20,193-183	5-6,198-197[SIL];9-9,194-194[SIL]	(((((((((((.((..((((&))))..)).)))))))))))	UUGCAGCGGCCGCCGCGCCC&GGGCUGGGGGGCUGUUGCGA	2	0.392203
TraesCS1A03G0000200.1:199	Tae-miR9674k*	TraesCS1A03G0000200.1	186	208	199	-43.20	-32.20	74537037037037	2023-05-06	1-6,208-203;8-10,201-199;11-15,197-193;16-21,191-186	7-7,202-202[SIL];x-x,198-198[BULt];x-x,192-192[BULt]	((((((.(((((.(((.((((((&)))))).)))-)))))-))))))	CAGCGGCCGCCGCGCCCUCCUAC&GUAGGAUGGC-CGGUG-CUGUUG	2	0.179962
TraesCS1A03G0000200.1:228	Tae-miRN4311c	TraesCS1A03G0000200.1	215	238	228	-41.40	-29.80	719806763285024	9	2-6,237-233;7-16,231-222;17-20,218-215	1-1,238-238[UP5];x-x,232-232[BULt];x-x,221-219[BULt]	((((...((((((((((.(((((.&.)))))-))))))))))---))))	GGGCAUGGCGCUCGUCCAGAUGGC&UUCGUC-GGACGAGCGU---GCCU	4	0.991577
TraesCS1A03G0000400.1:171	Tae-mir-novel38-5p	TraesCS1A03G0000400.1	163	181	171	-32.10	-22.20	691588785046729	8	2-5,180-177;6-8,175-173;10-17,171-164	1-1,181-181[UP5];x-x,176-176[BULt];9-9,172-172[SIL];18-18,163-163[UP3]	.((((((((.(((.((((.&.))))-))).)))))))).	AGCAGGUCGCCGCGUGCCG&UGGCA-GUGACGAUUUGCA	4	0.999968
TraesCS1A03G0000400.1:225	Tae-miR395r	TraesCS1A03G0000400.1	214	234	225	-34.10	-22.30	653958944281525	2023-05-11	5-17,230-218;18-20,216-214	1-4,234-231[UP5];x-x,217-217[BULt]	(((.(((((((((((((....&....)))))))))))))-)))	GGGCUUUCCCCGAGCAUGAAA&UGAAGUGUUUGGGGAAA-CUC	3	0.250996
TraesCS1A03G0000400.1:86	Tae-miRN4394*	TraesCS1A03G0000400.1	73	95	86	-27.90	-19.46	697491039426523	12	1-10,95-86;14-21,80-73	11-13,85-81[AILt]	((((((((.....((((((((((&))))))))))--...))))))))	AAAAGGAUUUGCUCUGAGGACUG&CAGUCUUUAG--UUUGUUCUUUU	3	0.597309
TraesCS1A03G0000600.1:105	Tae-mir-novel75-3p	TraesCS1A03G0000600.1	90	115	105	-52.00	-34.20	657692307692308	2023-05-11	3-8,113-108;9-18,106-97;19-21,92-90	1-2,115-114[UP5];x-x,107-107[BULt];x-x,96-93[BULt]	(((....((((((((((.((((((..&..))))))-))))))))))----)))	GCCCCGAACCCGUCGGCUGUCGGCGG&CAGCCGGC-GUCGGCGGGU----GGC	4	1
TraesCS1A03G0000600.1:148	Tae-miRN4295b*	TraesCS1A03G0000600.1	136	157	148	-43.50	-29.00	666666666666667	2023-05-10	4-8,154-150;10-13,148-145;14-21,143-136	1-3,157-155[UP5];9-9,149-149[SIL];x-x,144-144[BULt]	((((((((.((((.(((((...&...))))).))))-))))))))	GGCGAGAGCGGGUCGCCGCAUG&AUCGUGGCCAUCC-UUCUCGCC	4	1
TraesCS1A03G0000600.1:161	Tae-mir-novel104-5p	TraesCS1A03G0000600.1	143	170	161	-55.70	-37.00	66427289048474	2023-05-11	1-3,170-168;5-9,165-161;11-14,160-157;15-18,153-150;19-24,148-143	4-4,167-166[AILt];10-10,x-x[BULq];x-x,156-154[BULt];x-x,149-149[BULt]	((((((.((((...((((-(((((..(((&)))-.))))).))))---))))-))))))	GCGGGUCGCCGCAUGCCG-GCCGGGGGAC&GUC-AUCGGCACGGC---CGGU-ACCCGC	3	0.351055
TraesCS1A03G0000600.1:164	Tae-miRN4360*	TraesCS1A03G0000600.1	153	174	164	-38.00	-26.10	686842105263158	2023-05-09	2-9,173-166;11-14,163-160;17-21,157-153	1-1,174-174[UP5];10-10,165-164[AILt];15-16,159-158[SIL]	(((((..((((..((((((((.&.))))))))-.))))..)))))	GCAUGCCGGCCGGGGGACGGAC&UUUUGUCCC-AGGCUAUCAUGC	3	0.180291
TraesCS1A03G0000600.1:197	Tae-miR396c*	TraesCS1A03G0000600.1	186	207	197	-32.90	-22.80	693009118541034	2023-05-09	1-5,207-203;7-19,200-188	6-6,202-201[AILt];20-21,187-186[UP3]	..(((((((((((((..(((((&)))))-.)))))))))))))..	CCUUCGGGGGCUUUCCCUGAGC&GUUCA-AGAAAGUCCUUGGAAA	2	0.0513607
TraesCS1A03G0000800.1:148	Tae-miRN4295b*	TraesCS1A03G0000800.1	136	157	148	-43.50	-30.60	703448275862069	2023-05-08	3-8,155-150;10-13,148-145;14-21,143-136	1-2,157-156[UP5];9-9,149-149[SIL];x-x,144-144[BULt]	((((((((.((((.((((((..&..)))))).))))-))))))))	GGCGAGAGCGGGUCGCCGCGUG&AUCGUGGCCAUCC-UUCUCGCC	3	0.459378
TraesCS1A03G0000800.1:150	Tae-mir-novel38-5p	TraesCS1A03G0000800.1	142	160	150	-32.10	-21.40	666666666666667	2023-05-08	2-5,159-156;6-8,154-152;10-17,150-143	1-1,160-160[UP5];x-x,155-155[BULt];9-9,151-151[SIL];18-18,142-142[UP3]	.((((((((.(((.((((.&.))))-))).)))))))).	AGCGGGUCGCCGCGUGCCG&UGGCA-GUGACGAUUUGCA	3	0.751993
TraesCS1A03G0000800.1:153	Tae-mir-novel101-5p	TraesCS1A03G0000800.1	141	163	153	-41.80	-29.38	702870813397129	2023-05-11	1-5,163-159;6-12,157-151;15-15,146-146;17-20,144-141	x-x,158-158[BULt];13-14,150-147[AILt];16-16,145-145[SIL]	((((.(....(((((((.(((((&)))))-)))))))--..).))))	GAGCGGGUCGCCGCGUGCCGGCC&GGCCG-UAUGCGG--AAUGGCUC	3	0.275327
TraesCS1A03G0000800.1:164	Tae-miRN4360*	TraesCS1A03G0000800.1	153	174	164	-38.00	-25.70	676315789473684	10	2-9,173-166;11-14,163-160;17-21,157-153	1-1,174-174[UP5];10-10,165-164[AILt];15-16,159-158[SIL]	(((((..((((..((((((((.&.))))))))-.))))..)))))	GCGUGCCGGCCGGGGGACGGAC&UUUUGUCCC-AGGCUAUCAUGC	3	0.228589
TraesCS1A03G0000800.1:204	Tae-miR395r	TraesCS1A03G0000800.1	193	213	204	-34.10	-22.30	653958944281525	2023-05-11	5-17,209-197;18-20,195-193	1-4,213-210[UP5];x-x,196-196[BULt]	(((.(((((((((((((....&....)))))))))))))-)))	GGGCUUUCCCCGAGCAUGAAA&UGAAGUGUUUGGGGAAA-CUC	2	0.201371
TraesCS1A03G0000800.1:65	Tae-miRN4394*	TraesCS1A03G0000800.1	52	74	65	-27.90	-19.46	697491039426523	12	1-10,74-65;14-21,59-52	11-13,64-60[AILt]	((((((((.....((((((((((&))))))))))--...))))))))	AAAAGGAUUGGCUCUGAGGACUG&CAGUCUUUAG--UUUGUUCUUUU	3	0.593543
TraesCS1A03G0001000.1:255	Tae-mir-novel21-5p	TraesCS1A03G0001000.1	244	263	255	-41.30	-28.40	687651331719128	7	1-5,263-259;7-10,258-255;12-20,253-245	6-6,x-x[BULq];11-11,254-254[SIL];21-21,244-244[UP3]	.(((((((((.((((-(((((&))))).)))).))))))))).	CGCCUCCCUCCCGGC-AAUUU&AGAUUAGCUGAGAGGGAGGCU	4	0.856013
TraesCS1A03G0001200.1:105	Tae-mir-novel75-3p	TraesCS1A03G0001200.1	90	115	105	-52.00	-34.20	657692307692308	2023-05-11	3-8,113-108;9-18,106-97;19-21,92-90	1-2,115-114[UP5];x-x,107-107[BULt];x-x,96-93[BULt]	(((....((((((((((.((((((..&..))))))-))))))))))----)))	GCCCCGAACCCGUCGGCUGUCGGCGG&CAGCCGGC-GUCGGCGGGU----GGC	3	0.999942
TraesCS1A03G0001200.1:204	Tae-miR395r	TraesCS1A03G0001200.1	193	213	204	-34.10	-22.30	653958944281525	2023-05-11	5-17,209-197;18-20,195-193	1-4,213-210[UP5];x-x,196-196[BULt]	(((.(((((((((((((....&....)))))))))))))-)))	GGGCUUUCCCCGAGCAUGAAA&UGAAGUGUUUGGGGAAA-CUC	2	0.215853
TraesCS1A03G0001300.1:179	Tae-miR5049j	TraesCS1A03G0001300.1	167	189	179	-34.10	-22.70	665689149560117	2023-05-08	2-4,188-186;5-8,184-181;10-15,179-174;16-21,172-167	1-1,189-189[UP5];x-x,185-185[BULt];9-9,180-180[SIL];x-x,173-173[BULt]	((((((.((((((.((((.(((.&.)))-)))).))))))-))))))	UCCCUCGCGGUACUUGUUCGCUA&AAGU-AAUAUGUAUCG-GAGGGA	4	0.693592
TraesCS1A03G0001500.1:204	Tae-miR395r	TraesCS1A03G0001500.1	193	213	204	-34.10	-22.30	653958944281525	2023-05-11	5-17,209-197;18-20,195-193	1-4,213-210[UP5];x-x,196-196[BULt]	(((.(((((((((((((....&....)))))))))))))-)))	GGGCUUUCCCCGAGCAUGAAA&UGAAGUGUUUGGGGAAA-CUC	3	0.26089
TraesCS1A03G0001500.1:65	Tae-miRN4394*	TraesCS1A03G0001500.1	52	74	65	-27.90	-19.46	697491039426523	12	1-10,74-65;14-21,59-52	11-13,64-60[AILt]	((((((((.....((((((((((&))))))))))--...))))))))	AAAAGGAUUGGCUCUGAGGACUG&CAGUCUUUAG--UUUGUUCUUUU	3	0.594353
TraesCS1A03G0001700.1:148	Tae-miRN4295b*	TraesCS1A03G0001700.1	136	157	148	-43.50	-30.60	703448275862069	2023-05-08	3-8,155-150;10-13,148-145;14-21,143-136	1-2,157-156[UP5];9-9,149-149[SIL];x-x,144-144[BULt]	((((((((.((((.((((((..&..)))))).))))-))))))))	GGCGAGAGCGGGUCGCCGCGUG&AUCGUGGCCAUCC-UUCUCGCC	3	0.434624
TraesCS1A03G0001700.1:150	Tae-mir-novel38-5p	TraesCS1A03G0001700.1	142	160	150	-32.10	-21.40	666666666666667	2023-05-08	2-5,159-156;6-8,154-152;10-17,150-143	1-1,160-160[UP5];x-x,155-155[BULt];9-9,151-151[SIL];18-18,142-142[UP3]	.((((((((.(((.((((.&.))))-))).)))))))).	AGCGGGUCGCCGCGUGCCG&UGGCA-GUGACGAUUUGCA	3	0.751498
TraesCS1A03G0001700.1:153	Tae-mir-novel101-5p	TraesCS1A03G0001700.1	141	163	153	-41.80	-29.38	702870813397129	2023-05-11	1-5,163-159;6-12,157-151;15-15,146-146;17-20,144-141	x-x,158-158[BULt];13-14,150-147[AILt];16-16,145-145[SIL]	((((.(....(((((((.(((((&)))))-)))))))--..).))))	GAGCGGGUCGCCGCGUGCCGGCC&GGCCG-UAUGCGG--AAUGGCUC	4	0.989166
TraesCS1A03G0001700.1:161	Tae-mir-novel104-5p	TraesCS1A03G0001700.1	143	170	161	-55.70	-37.00	66427289048474	2023-05-11	1-3,170-168;5-9,165-161;11-14,160-157;15-18,153-150;19-24,148-143	4-4,167-166[AILt];10-10,x-x[BULq];x-x,156-154[BULt];x-x,149-149[BULt]	((((((.((((...((((-(((((..(((&)))-.))))).))))---))))-))))))	GCGGGUCGCCGCGUGCCG-GCCGGGGGAC&GUC-AUCGGCACGGC---CGGU-ACCCGC	3	0.336659
TraesCS1A03G0001700.1:164	Tae-miRN4360*	TraesCS1A03G0001700.1	153	174	164	-38.00	-25.70	676315789473684	10	2-9,173-166;11-14,163-160;17-21,157-153	1-1,174-174[UP5];10-10,165-164[AILt];15-16,159-158[SIL]	(((((..((((..((((((((.&.))))))))-.))))..)))))	GCGUGCCGGCCGGGGGACGGAC&UUUUGUCCC-AGGCUAUCAUGC	2	0.185146
TraesCS1A03G0001700.1:201	Tae-miR2275g*	TraesCS1A03G0001700.1	190	210	201	-34.90	-26.20	750716332378224	8	2-16,209-195	1-1,210-210[UP5];17-21,194-190[UP3]	.....(((((((((((((((.&.))))))))))))))).....	CGGGGGCUUUCCUCGAGCAUG&AGUGUUCGAGGAAAGCAAACU	2	0.00361727
TraesCS1A03G0001800.1:105	Tae-mir-novel75-3p	TraesCS1A03G0001800.1	90	115	105	-52.00	-34.20	657692307692308	2023-05-11	3-8,113-108;9-18,106-97;19-21,92-90	1-2,115-114[UP5];x-x,107-107[BULt];x-x,96-93[BULt]	(((....((((((((((.((((((..&..))))))-))))))))))----)))	GCCCCGAACCCGUCGGCUGUCGGCGG&CAGCCGGC-GUCGGCGGGU----GGC	3	0.999934
TraesCS1A03G0001800.1:164	Tae-miRN4360*	TraesCS1A03G0001800.1	153	174	164	-38.00	-26.10	686842105263158	2023-05-09	2-9,173-166;11-14,163-160;17-21,157-153	1-1,174-174[UP5];10-10,165-164[AILt];15-16,159-158[SIL]	(((((..((((..((((((((.&.))))))))-.))))..)))))	GCAUGCCGGCCGGGGGACGGAC&UUUUGUCCC-AGGCUAUCAUGC	2	0.147386
TraesCS1A03G0001800.1:204	Tae-miR395r	TraesCS1A03G0001800.1	193	213	204	-34.10	-22.30	653958944281525	2023-05-11	5-17,209-197;18-20,195-193	1-4,213-210[UP5];x-x,196-196[BULt]	(((.(((((((((((((....&....)))))))))))))-)))	GGGCUUUCCCCGAGCAUGAAA&UGAAGUGUUUGGGGAAA-CUC	3	0.245999
TraesCS1A03G0002100.1:199	Tae-miR9674k*	TraesCS1A03G0002100.1	186	208	199	-43.20	-32.20	74537037037037	6	1-6,208-203;8-10,201-199;11-15,197-193;16-21,191-186	7-7,202-202[SIL];x-x,198-198[BULt];x-x,192-192[BULt]	((((((.(((((.(((.((((((&)))))).)))-)))))-))))))	CAACGGCCGCCGCGCCCUCCUAC&GUAGGAUGGC-CGGUG-CUGUUG	2	0.173548
TraesCS1A03G0002100.1:228	Tae-miRN4311c	TraesCS1A03G0002100.1	215	238	228	-41.40	-27.60	666666666666667	10	2-6,237-233;7-16,231-222;17-20,218-215	1-1,238-238[UP5];x-x,232-232[BULt];x-x,221-219[BULt]	((((...((((((((((.(((((.&.)))))-))))))))))---))))	GGGCAUGGCGCUCGUCUAGAUGGC&UUCGUC-GGACGAGCGU---GCCU	3	0.81188
TraesCS1A03G0002200.1:105	Tae-mir-novel75-3p	TraesCS1A03G0002200.1	90	115	105	-52.00	-34.20	657692307692308	2023-05-11	3-8,113-108;9-18,106-97;19-21,92-90	1-2,115-114[UP5];x-x,107-107[BULt];x-x,96-93[BULt]	(((....((((((((((.((((((..&..))))))-))))))))))----)))	GCCCCAAACCCGUCGGCUGUCGGCGG&CAGCCGGC-GUCGGCGGGU----GGC	3	0.999946
TraesCS1A03G0002200.1:148	Tae-miRN4295b*	TraesCS1A03G0002200.1	136	157	148	-43.50	-30.60	703448275862069	2023-05-08	3-8,155-150;10-13,148-145;14-21,143-136	1-2,157-156[UP5];9-9,149-149[SIL];x-x,144-144[BULt]	((((((((.((((.((((((..&..)))))).))))-))))))))	GGCGAGAGCGGGUCGCCGCGUG&AUCGUGGCCAUCC-UUCUCGCC	2	0.389996
TraesCS1A03G0002200.1:150	Tae-mir-novel38-5p	TraesCS1A03G0002200.1	142	160	150	-32.10	-21.40	666666666666667	2023-05-08	2-5,159-156;6-8,154-152;10-17,150-143	1-1,160-160[UP5];x-x,155-155[BULt];9-9,151-151[SIL];18-18,142-142[UP3]	.((((((((.(((.((((.&.))))-))).)))))))).	AGCGGGUCGCCGCGUGCCG&UGGCA-GUGACGAUUUGCA	3	0.761058
TraesCS1A03G0002200.1:153	Tae-mir-novel101-5p	TraesCS1A03G0002200.1	141	163	153	-41.80	-29.38	702870813397129	2023-05-11	1-5,163-159;6-12,157-151;15-15,146-146;17-20,144-141	x-x,158-158[BULt];13-14,150-147[AILt];16-16,145-145[SIL]	((((.(....(((((((.(((((&)))))-)))))))--..).))))	GAGCGGGUCGCCGCGUGCCGGCC&GGCCG-UAUGCGG--AAUGGCUC	4	0.989134
TraesCS1A03G0002200.1:161	Tae-mir-novel104-5p	TraesCS1A03G0002200.1	143	170	161	-55.70	-37.00	66427289048474	2023-05-11	1-3,170-168;5-9,165-161;11-14,160-157;15-18,153-150;19-24,148-143	4-4,167-166[AILt];10-10,x-x[BULq];x-x,156-154[BULt];x-x,149-149[BULt]	((((((.((((...((((-(((((..(((&)))-.))))).))))---))))-))))))	GCGGGUCGCCGCGUGCCG-GCCGGGGGAC&GUC-AUCGGCACGGC---CGGU-ACCCGC	3	0.340909
TraesCS1A03G0002200.1:164	Tae-miRN4360*	TraesCS1A03G0002200.1	153	174	164	-38.00	-25.70	676315789473684	10	2-9,173-166;11-14,163-160;17-21,157-153	1-1,174-174[UP5];10-10,165-164[AILt];15-16,159-158[SIL]	(((((..((((..((((((((.&.))))))))-.))))..)))))	GCGUGCCGGCCGGGGGACGGAC&UUUUGUCCC-AGGCUAUCAUGC	3	0.221892
TraesCS1A03G0002200.1:204	Tae-miR395r	TraesCS1A03G0002200.1	193	213	204	-34.10	-22.30	653958944281525	2023-05-11	5-17,209-197;18-20,195-193	1-4,213-210[UP5];x-x,196-196[BULt]	(((.(((((((((((((....&....)))))))))))))-)))	GGGCUUUCCCCGAGCAUGAAA&UGAAGUGUUUGGGGAAA-CUC	3	0.239622
TraesCS1A03G0002200.1:65	Tae-miRN4394*	TraesCS1A03G0002200.1	52	74	65	-27.90	-19.46	697491039426523	12	1-10,74-65;14-21,59-52	11-13,64-60[AILt]	((((((((.....((((((((((&))))))))))--...))))))))	AAAAGGAUUGGCUCUGAGGACUG&CAGUCUUUAG--UUUGUUCUUUU	3	0.594623
TraesCS1A03G0002800.1:15	Tae-mir-novel25-5p	TraesCS1A03G0002800.1	6	25	15	-33.80	-24.20	715976331360947	7	1-6,25-20;7-10,18-15;12-18,13-7	x-x,19-19[BULt];11-11,14-14[SIL];19-19,6-6[UP3]	.(((((((.((((.((((((&))))))-)))).))))))).	UGUCAGACUCCUUGGUCCGU&AUGGAU-AAGGCGUCUGACU	3	0.0607958
TraesCS1A03G0002900.1:148	Tae-miRN4295b*	TraesCS1A03G0002900.1	136	157	148	-43.50	-30.50	701149425287356	2023-05-08	3-8,155-150;10-13,148-145;14-21,143-136	1-2,157-156[UP5];9-9,149-149[SIL];x-x,144-144[BULt]	((((((((.((((.((((((..&..)))))).))))-))))))))	GGCGAGAGCGGGUCGCCGCGUG&AUCGUGGCCAUCC-UUCUCGCC	4	0.999853
TraesCS1A03G0002900.1:162	Tae-miR9657k*	TraesCS1A03G0002900.1	152	171	162	-39.80	-26.70	670854271356784	10	1-5,171-167;7-10,165-162;14-20,159-153	6-6,166-166[SIL];11-13,161-160[AILq];21-21,152-152[UP3]	.(((((((..-((((.(((((&))))).))))...))))))).	CGCGUGCUGG-CCGGGGGACG&CGUUCGCCGGAGAAGCAUGUU	4	0.999644
TraesCS1A03G0002900.1:164	Tae-miRN4360*	TraesCS1A03G0002900.1	153	174	164	-38.00	-27.40	721052631578947	9	2-9,173-166;11-15,163-159;17-21,157-153	1-1,174-174[UP5];10-10,165-164[AILt];16-16,158-158[SIL]	(((((.(((((..((((((((.&.))))))))-.))))).)))))	GCGUGCUGGCCGGGGGACGGAC&UUUUGUCCC-AGGCUAUCAUGC	3	0.0591291
TraesCS1A03G0002900.1:168	Tae-miR169bb*	TraesCS1A03G0002900.1	157	177	168	-44.10	-29.10	659863945578231	2023-05-10	3-4,175-174;5-5,172-172;7-9,170-168;11-21,167-157	1-2,177-176[UP5];x-x,173-173[BULt];6-6,171-171[SIL];10-10,x-x[BULq]	(((((((((((-(((.(.((..&..))-).))).)))))))))))	GCUGGCCGGGG-GACGGACCGG&UAGG-CGGUCACCUUGGCUAGC	4	1
TraesCS1A03G0002900.1:65	Tae-miRN4394*	TraesCS1A03G0002900.1	52	74	65	-27.90	-19.46	697491039426523	12	1-10,74-65;14-21,59-52	11-13,64-60[AILt]	((((((((.....((((((((((&))))))))))--...))))))))	AAAAGGAUUGGCUCUGAGGACUG&CAGUCUUUAG--UUUGUUCUUUU	4	0.999995
TraesCS1A03G0003200.1:153	Tae-mir-novel101-5p	TraesCS1A03G0003200.1	145	163	153	-41.80	-28.80	688995215311005	7	1-5,163-159;6-12,157-151;15-20,150-145	x-x,158-158[BULt];13-14,x-x[BULq]	((((((--(((((((.(((((&)))))-)))))))..))))))	GGGUCA--CCGCGUGCCGGCC&GGCCG-UAUGCGGAAUGGCUC	4	0.998859
TraesCS1A03G0003200.1:166	Tae-miR166p*	TraesCS1A03G0003200.1	156	175	166	-41.10	-26.90	654501216545012	2023-05-09	1-3,175-173;5-8,171-168;10-15,166-161;17-20,160-157	4-4,172-172[SIL];9-9,167-167[SIL];16-16,x-x[BULq];21-21,156-156[UP3]	.((((-((((((.((((.(((&))).)))).)))))).)))).	UGCCG-GCCGGGGGACAGACC&GGUAUGUUGUCUGGCUCGGUG	3	0.877839
TraesCS1A03G0003200.1:204	Tae-miR395r	TraesCS1A03G0003200.1	193	213	204	-34.10	-22.20	651026392961877	2023-05-11	5-17,209-197;18-20,195-193	1-4,213-210[UP5];x-x,196-196[BULt]	(((.(((((((((((((....&....)))))))))))))-)))	GGGCUUUCCCCAGGCAUGAAA&UGAAGUGUUUGGGGAAA-CUC	4	0.987431
TraesCS1A03G0003200.1:65	Tae-miRN4394*	TraesCS1A03G0003200.1	52	74	65	-27.90	-19.46	697491039426523	12	1-10,74-65;14-21,59-52	11-13,64-60[AILt]	((((((((.....((((((((((&))))))))))--...))))))))	AAAAGGAUUGGCUCUGAGGACUG&CAGUCUUUAG--UUUGUUCUUUU	4	0.999996
TraesCS1A03G0004300.1:219	Tae-mir-novel91-5p	TraesCS1A03G0004300.1	206	229	219	-43.30	-28.50	658198614318707	2023-05-07	1-5,229-225;6-14,223-215;17-17,212-212;19-23,210-206	x-x,224-224[BULt];15-16,214-213[SIL];18-18,211-211[SIL]	(((((.(..(((((((((.(((((&)))))-)))))))))..).)))))	GGCUGGAUCUUGGAUGGCAACAGA&UCUGU-GCCGUCCGAAUUGUAGUC	4	0.956015
TraesCS1A03G0004300.1:931	Tae-mir-novel119-3p	TraesCS1A03G0004300.1	919	940	931	-40.00	-34.70	8675	2023-05-05	1-19,940-922;21-22,920-919	20-20,921-921[SIL]	((.(((((((((((((((((((&))))))))))))))))))).))	GGUGGAGAGGCGGUGGUGAGCC&GGUUUAUCACCGCCUCUUUCUC	4	0.0502529
TraesCS1A03G0005600.1:264	Tae-miRN4299*	TraesCS1A03G0005600.1	253	273	264	-36.30	-24.00	661157024793388	10	3-14,271-260	1-2,273-272[UP5];15-21,259-253[UP3]	.......((((((((((((..&..)))))))))))).......	GCUAUCAAGCUGCAGGACAUC&AUUGUCCUGCAGCUAGUACUU	4	0.999972
TraesCS1A03G0015600.1:733	Tae-miR9657k*	TraesCS1A03G0015600.1	723	742	733	-39.80	-28.60	718592964824121	2023-05-08	4-17,739-726;19-20,725-724	1-3,742-740[UP5];18-18,x-x[BULq];21-21,723-723[UP3]	.((-((((((((((((((...&...)))))))))))))).)).	UGC-UGCUUCUCCGGCGGCUG&CGUUCGCCGGAGAAGCAUGUU	4	0.89074
TraesCS1A03G0016000.1:1566	Tae-miR399a	TraesCS1A03G0016000.1	1557	1575	1566	-40.40	-26.90	665841584158416	9	1-2,1575-1574;5-10,1571-1566;13-17,1565-1561;19-21,1559-1557	3-4,1573-1572[SIL];11-12,x-x[BULq];18-18,1560-1560[SIL]	(((.(((((--((((((..((&))..))))))..))))).)))	CGCCGGGCA--UCUCCUGGGG&CCAAAGGAGAAUUGCCCUGCG	4	0.701842
TraesCS1A03G0016000.1:88	Tae-miR408b*	TraesCS1A03G0016000.1	78	98	88	-43.80	-30.40	694063926940639	2023-05-07	1-4,98-95;5-7,93-91;9-14,89-84;16-21,83-78	x-x,94-94[BULt];8-8,90-90[SIL];15-15,x-x[BULq]	((((((-((((((.(((.((((&))))-))).)))))).))))))	CGCCGC-CCUCGCCCCCGACGU&AUGU-GGGAGUGAGGUGCGGUG	0	0.524761
TraesCS1A03G0016000.2:88	Tae-miR408b*	TraesCS1A03G0016000.2	78	98	88	-43.80	-30.40	694063926940639	2023-05-07	1-4,98-95;5-7,93-91;9-14,89-84;16-21,83-78	x-x,94-94[BULt];8-8,90-90[SIL];15-15,x-x[BULq]	((((((-((((((.(((.((((&))))-))).)))))).))))))	CGCCGC-CCUCGCCCCCGACGU&AUGU-GGGAGUGAGGUGCGGUG	4	0.999999
TraesCS1A03G0016000.3:88	Tae-miR408b*	TraesCS1A03G0016000.3	78	98	88	-43.80	-30.40	694063926940639	2023-05-07	1-4,98-95;5-7,93-91;9-14,89-84;16-21,83-78	x-x,94-94[BULt];8-8,90-90[SIL];15-15,x-x[BULq]	((((((-((((((.(((.((((&))))-))).)))))).))))))	CGCCGC-CCUCGCCCCCGACGU&AUGU-GGGAGUGAGGUGCGGUG	0	0.529557
TraesCS1A03G0016000.4:88	Tae-miR408b*	TraesCS1A03G0016000.4	78	98	88	-43.80	-30.40	694063926940639	2023-05-07	1-4,98-95;5-7,93-91;9-14,89-84;16-21,83-78	x-x,94-94[BULt];8-8,90-90[SIL];15-15,x-x[BULq]	((((((-((((((.(((.((((&))))-))).)))))).))))))	CGCCGC-CCUCGCCCCCGACGU&AUGU-GGGAGUGAGGUGCGGUG	4	0.999999
TraesCS1A03G0016000.5:88	Tae-miR408b*	TraesCS1A03G0016000.5	78	98	88	-43.80	-30.40	694063926940639	2023-05-07	1-4,98-95;5-7,93-91;9-14,89-84;16-21,83-78	x-x,94-94[BULt];8-8,90-90[SIL];15-15,x-x[BULq]	((((((-((((((.(((.((((&))))-))).)))))).))))))	CGCCGC-CCUCGCCCCCGACGU&AUGU-GGGAGUGAGGUGCGGUG	4	0.999999
TraesCS1A03G0020800.1:60	Tae-miR395bk	TraesCS1A03G0020800.1	50	69	60	-39.50	-26.50	670886075949367	7	2-7,68-63;9-17,61-53;19-20,52-51	1-1,69-69[UP5];8-8,62-62[SIL];18-18,x-x[BULq];21-21,50-50[UP3]	.((-(((((((((.((((((.&.)))))).))))))))).)).	CGG-CCGCCGAACCCUUUACU&UGUGAAGUGUUUGGCGGACCU	4	0.982977
TraesCS1A03G0021500.1:601	Tae-miRN4407	TraesCS1A03G0021500.1	589	610	601	-43.50	-30.50	701149425287356	2023-05-04	1-10,610-601;12-14,599-597;15-16,595-594;18-21,592-589	11-11,600-600[SIL];x-x,596-596[BULt];17-17,593-593[SIL]	((((.((.(((.((((((((((&)))))))))).)))-)).))))	CAGCAACUCGGGCAACAACCUC&GAGGUUGUUGGCUG-GUGGCUG	4	1
TraesCS1A03G0027800.1:3957	Tae-miR395cc*	TraesCS1A03G0027800.1	3945	3967	3957	-36.70	-25.48	694277929155313	14	1-8,3967-3960;14-22,3953-3945	9-13,3959-3954[AILt]	(((((((((......((((((((&))))))))-.....)))))))))	GCUGGAGUGUCUGUCGGGAGAGC&GUUCUCCU-CAAAUCACUUCAGU	4	0.63466
TraesCS1A03G0028700.1:247	Tae-miRN4406*	TraesCS1A03G0028700.1	237	256	247	-33.40	-22.00	658682634730539	7	1-5,256-252;8-11,249-246;13-21,245-237	6-7,251-250[SIL];12-12,x-x[BULq]	(((((((((-((((..(((((&)))))..)))).)))))))))	UGUGAAGGA-CAGGACACAAG&CUUGUUGCCUGAUCCUUUAUA	4	1
TraesCS1A03G0040500.1:1089	Tae-miRN4399	TraesCS1A03G0040500.1	1076	1097	1089	-40.70	-28.60	702702702702703	8	2-3,1096-1095;5-14,1094-1085;15-19,1082-1078	1-1,1097-1097[UP5];4-4,x-x[BULq];x-x,1084-1083[BULt];20-21,1077-1076[UP3]	..(((((..((((((((((-((.&.)).))))))))))--)))))..	GCGAUCUCCGCGUGCCACC-CCU&UGGUGGUGGCAUGC--AGAUCUU	4	0.989866
TraesCS1A03G0046200.1:927	Tae-miRN4330	TraesCS1A03G0046200.1	915	939	927	-42.10	-29.12	691686460807601	2023-05-11	1-4,939-936;7-12,930-925;14-22,923-915	5-6,935-931[AILt];13-13,924-924[SIL]	(((((((((.((((((.....((((&))))---..)))))).)))))))))	AUGUGGCCACAGUCUUACUGUAGGC&GCCU---UGAAGACUUUGGCCACGU	4	0.868536
TraesCS1A03G0047800.1:87	Tae-miRN4286*	TraesCS1A03G0047800.1	73	95	87	-41.50	-27.20	655421686746988	2023-05-08	1-3,95-93;5-12,92-85;13-14,82-81;15-21,79-73	4-4,x-x[BULq];x-x,84-83[BULt];x-x,80-80[BULt]	(((((((.((..((((((((-(((&))).))))))))--))-)))))))	CAAGGGGCGAGCCCGUGGCC-UUG&CAAUGGCCAUGG--UC-CUCCUUG	4	1
TraesCS1A03G0060100.1:114	Tae-miRN4297*	TraesCS1A03G0060100.1	103	123	114	-35.90	-24.70	688022284122563	6	2-16,122-108	1-1,123-123[UP5];17-21,107-103[UP3]	.....(((((((((((((((.&.))))))))))))))).....	AUGAAGAAGAGGAAGAAGAAG&UUUCUUCUUCCUCUUCCUACC	4	1
TraesCS1A03G0065900.1:2865	Tae-miRN4345c*	TraesCS1A03G0065900.1	2854	2875	2865	-33.50	-22.80	680597014925373	2023-05-09	3-9,2873-2867;10-19,2865-2856	1-2,2875-2874[UP5];x-x,2866-2866[BULt];20-21,2855-2854[UP3]	..((((((((((.(((((((..&..)))))))-))))))))))..	UUGUGUAAGGACGUGGUGAUGA&GAAUUGCCA-GUCCUUAUACUU	4	0.809094
TraesCS1A03G0066700.1:1698	Tae-mir-novel117-5p	TraesCS1A03G0066700.1	1690	1709	1698	-33.30	-22.98	69009009009009	12	1-8,1709-1702;11-15,1697-1693	9-10,1701-1698[AILt];16-18,1692-1690[UP3]	...(((((....((((((((&))))))))--..)))))...	CUCGAGCAGGUGCCUGGCCG&CGGCUAGG--AUUGCUCUUG	4	1
TraesCS1A03G0068100.1:176	Tae-miRN4334b*	TraesCS1A03G0068100.1	165	185	176	-37.90	-25.20	66490765171504	13	4-14,182-172	1-3,185-183[UP5];15-21,171-165[UP3]	.......(((((((((((...&...))))))))))).......	CGACGUGGGGGCGGAGGGCAA&ACUCCCUCCGUCCCAAAAUAU	4	0.99964
TraesCS1A03G0070800.1:609	Tae-miR9653b*	TraesCS1A03G0070800.1	598	618	609	-36.90	-25.20	682926829268293	8	4-5,615-614;7-16,612-603;18-21,601-598	1-3,618-616[UP5];6-6,613-613[SIL];17-17,602-602[SIL]	((((.((((((((((.((...&...)).)))))))))).))))	GACAAGGCCAAAGUCAUCUAC&CUUGAAGACUUUGGCCAUGUC	4	0.982874
TraesCS1A03G0078200.1:342	Tae-mir-novel64-3p	TraesCS1A03G0078200.1	330	352	342	-45.40	-29.60	651982378854626	11	4-8,349-345;9-15,343-337;17-18,335-334;19-21,332-330	1-3,352-350[UP5];x-x,344-344[BULt];16-16,336-336[SIL];x-x,333-333[BULt]	(((.((.(((((((.(((((...&...)))))-))))))).))-)))	GGCGGAGCCCAUGGUCUGGCCGU&UUUGCCGG-CUAUGGGGUC-GCC	4	1
TraesCS1A03G0079200.1:851	Tae-mir-novel79-5p	TraesCS1A03G0079200.1	839	860	851	-33.70	-22.60	670623145400593	2023-05-10	3-19,858-842	1-2,860-859[UP5];20-22,841-839[UP3]	...(((((((((((((((((..&..)))))))))))))))))...	GGAGAACUUUCGCGAGUUCCCU&AAGGAAUUUGUGAGGGUUUAAG	4	0.738298
TraesCS1A03G0096400.1:324	Tae-miRN4323*	TraesCS1A03G0096400.1	313	333	324	-37.50	-29.10	776	7	3-6,331-328;8-21,326-313	1-2,333-332[UP5];7-7,327-327[SIL]	((((((((((((((.((((..&..)))).))))))))))))))	GAGGAGAAGGAGAAGAGGAAG&GCUCUUGUUCUUCUUCUCCUC	4	0.999986
TraesCS1A03G0097100.1:805	Tae-miR9783h*	TraesCS1A03G0097100.1	794	814	805	-26.50	-17.30	652830188679245	2023-05-16	6-17,809-798	1-5,814-810[UP5];18-21,797-794[UP3]	....((((((((((((.....&.....))))))))))))....	GCGCGGCGGCGGUGCUACUGU&UUUUAAGCAUUGUUGCUUAUU	4	1
TraesCS1A03G0099000.1:624	Tae-mir-novel43-5p	TraesCS1A03G0099000.1	614	633	624	-39.80	-26.60	668341708542714	2023-05-07	2-10,632-624;11-13,622-620;15-19,618-614	1-1,633-633[UP5];x-x,623-623[BULt];14-14,619-619[SIL]	(((((.(((.(((((((((.&.)))))))))-))).)))))	UGCUCAUGGCGCGGCAGCCC&AGGUUGCUGC-CUGCGAGCA	4	1
TraesCS1A03G0112500.1:168	Tae-mir-novel112-3p	TraesCS1A03G0112500.1	152	178	168	-56.00	-36.80	657142857142857	2023-05-09	2-7,177-172;8-12,170-166;13-16,164-161;18-19,158-157;20-22,155-153	1-1,178-178[UP5];x-x,171-171[BULt];x-x,165-165[BULt];17-17,160-159[AILt];x-x,156-156[BULt];23-23,152-152[UP3]	.(((.((..((((.(((((.((((((.&.))))))-)))))-))))-.))-))).	CGGCGCGGCUGCGCGCGCACGGGCCCA&GGGGCCC-UGCGC-UGCA-ACG-GCCU	4	1
TraesCS1A03G0115000.1:1200	Tae-miR395at*	TraesCS1A03G0115000.1	1188	1209	1200	-37.70	-25.20	668435013262599	2023-05-09	1-8,1209-1202;11-13,1199-1197;15-20,1194-1189	9-10,1201-1200[SIL];14-14,1196-1195[AILt];21-21,1188-1188[UP3]	.((((((..(((..((((((((&))))))))..)))-.)))))).	GGUGGAGGAGCUGAUGGGGGAC&GUUCCCUACAAGC-ACUUCACA	4	0.698203
TraesCS1A03G0120100.1:626	Tae-miRN4323*	TraesCS1A03G0120100.1	612	645	626	-37.50	-24.50	653333333333333	26	1-9,645-637;10-14,626-622;15-21,618-612	x-x,636-627[BULt];x-x,621-619[BULt]	(((((((...(((((..........(((((((((&)))))))))----------)))))---)))))))	GAGGAGAUCAAGGAGCAUUAGCUACAGCAGGAGC&GCUCUUGUU----------CUUCU---UCUCCUC	4	1
TraesCS1A03G0136200.2:1717	Tae-miRN4314a*	TraesCS1A03G0136200.2	1705	1726	1717	-35.80	-25.70	717877094972067	2023-05-08	1-14,1726-1713;16-19,1710-1707	15-15,1712-1711[AILt];20-21,1706-1705[UP3]	..((((..((((((((((((((&))))))))))))))-.))))..	CUGUGUGGGGAGGCGGUGGCUG&UAGCUGCUGCCUUC-AACAUUU	4	0.989034
TraesCS1A03G0139500.1:1176	Tae-mir-novel113-5p	TraesCS1A03G0139500.1	1166	1187	1176	-35.40	-23.38	66045197740113	8	1-8,1187-1180;9-13,1177-1173;17-19,1169-1167	x-x,1179-1178[BULt];14-16,1172-1170[SIL];20-20,1166-1166[UP3]	.(((...(((((..((((((((&))))))))--)))))...))).	UGGUGGAAGCCAACAAGGAGGA&UCCUCCUU--UGGCUAUAACCU	4	0.999996
TraesCS1A03G0146200.1:25	Tae-miRN4281*	TraesCS1A03G0146200.1	9	34	25	-44.30	-29.10	656884875846501	11	2-8,33-27;11-18,24-17;19-20,11-10	1-1,34-34[UP5];9-10,26-25[SIL];x-x,16-12[BULt];21-21,9-9[UP3]	.((.....((((((((..(((((((.&.)))))))..))))))))-----)).	CGCGUUUGUGCAGAGCAACGACAACG&UGUUGUCGGGGCUCUGCA-----GCU	4	1
TraesCS1A03G0148700.1:1353	Tae-miR9673b*	TraesCS1A03G0148700.1	1341	1363	1353	-37.20	-26.90	723118279569892	2023-05-08	1-4,1363-1360;5-10,1358-1353;12-17,1351-1346;18-21,1344-1341	x-x,1359-1359[BULt];11-11,1352-1352[SIL];x-x,1345-1345[BULt]	((((.((((((.((((((.((((&))))-)))))).))))))-))))	GGUGAAGAAGGUGAGGGCGACGC&GUGU-GCUCUUUCCUUCU-UACC	4	0.935151
TraesCS1A03G0151200.1:392	Tae-mir-novel86-3p	TraesCS1A03G0151200.1	377	401	392	-59.10	-39.60	67005076142132	2023-05-10	1-9,401-393;11-11,391-391;13-17,389-385;19-24,383-378	10-10,392-392[SIL];12-12,390-390[SIL];18-18,384-384[SIL];25-25,377-377[UP3]	.((((((.(((((.(.(((((((((&))))))))).).))))).)))))).	CGCGCGCGCAGGCGGAGCUCGCGGC&GCUGCGGGCCUGGUCUGGGUGUGCU	4	0.999896
TraesCS1A03G0152000.1:13	Tae-miR5054a*	TraesCS1A03G0152000.1	1	22	13	-46.40	-32.80	706896551724138	6	1-11,22-12;12-19,10-3	x-x,11-11[BULt];20-21,2-1[UP3]	..((((((((.(((((((((((&)))))))))))-))))))))..	AUGGUCUCUUCUCGGCGGAGUC&GAUUCCGCCGA-AGGGGACCCG	4	0.467859
TraesCS1A03G0158700.3:1500	Tae-miRN4324c*	TraesCS1A03G0158700.3	1485	1510	1500	-33.30	-24.30	72972972972973	11	1-9,1510-1502;10-12,1500-1498;13-21,1493-1485	x-x,1501-1501[BULt];x-x,1497-1494[BULt]	(((((((((....(((.(((((((((&)))))))))-)))----)))))))))	ACUUUGUGAUAAUGAGAAUACGACUG&CAGUUGUAU-CUC----UCACAAAGU	4	0.138097
TraesCS1A03G0162200.1:377	Tae-miR169bg*	TraesCS1A03G0162200.1	365	385	377	-44.10	-29.90	678004535147392	2023-05-08	3-9,383-377;11-15,376-372;16-18,370-368;20-21,366-365	1-2,385-384[UP5];10-10,x-x[BULq];x-x,371-371[BULt];19-19,367-367[SIL]	((.(((.(((((-(((((((..&..))))))).)))))-))).))	GCCGGCGCAAGG-GGCCGCCGC&UAGGCGGUCACCUUG-GCUAGC	4	0.99999
TraesCS1A03G0166600.1:1394	Tae-miR9783c*	TraesCS1A03G0166600.1	1383	1402	1394	-30.30	-20.70	683168316831683	12	1-3,1402-1400;6-17,1398-1387	4-5,1399-1399[AILq];18-21,1386-1383[UP3]	....((((((((((((.-(((&)))..))))))))))))....	CAUGAGGCGCCGGUACG-GGG&CUUAAGUAUCGGUGCUUAUUU	4	0.971579
TraesCS1A03G0170600.1:386	Tae-miR5384a	TraesCS1A03G0170600.1	375	394	386	-47.70	-31.40	658280922431866	7	1-3,394-392;6-13,390-383;15-19,381-377	4-5,391-391[AILq];14-14,382-382[SIL];20-21,376-375[UP3]	..(((((.((((((((.-(((&)))..)))))))).)))))..	GCCGACGCCGGCGCGCG-ACC&GGUGAGCGCGCCGCCGUCGAA	0	0.997088
TraesCS1A03G0170700.1:584	Tae-miR399ao*	TraesCS1A03G0170700.1	570	594	584	-44.20	-30.40	687782805429864	2023-05-09	2-8,593-587;9-15,585-579;16-18,575-573	1-1,594-594[UP5];x-x,586-586[BULt];x-x,578-576[BULt];19-21,572-570[UP3]	...(((...(((((((.(((((((.&.)))))))-)))))))---)))...	GGAGCCCAGGAAGGAGUACCCGCCG&AGGCGGGU-CUCCUUU---GGCAGU	4	0.999948
TraesCS1A03G0170700.1:815	Tae-miRN4408*	TraesCS1A03G0170700.1	803	824	815	-38.30	-27.10	70757180156658	7	1-13,824-812;14-15,810-809;18-21,806-803	x-x,811-811[BULt];16-17,808-807[SIL]	((((..((.(((((((((((((&)))))))))))))-))..))))	CCUGCCGCAAGGGCGACGGCUG&CAGUUGUCGUUCU-GCUUCAGG	4	0.989711
TraesCS1A03G0170700.1:906	Tae-mir-novel44-3p	TraesCS1A03G0170700.1	891	915	906	-53.60	-35.40	66044776119403	8	2-14,914-902;15-15,900-900;17-17,898-898;19-21,896-894;24-24,891-891	1-1,915-915[UP5];x-x,901-901[BULt];16-16,899-899[SIL];18-18,897-897[SIL];22-23,893-892[SIL]	(..(((.(.(.(((((((((((((.&.)))))))))))))-).).)))..)	GGACGAGGUCGGCUGCGCGCGCCGC&ACGGUGCGCGCGGC-GUCGUCGAAC	4	1
TraesCS1A03G0172200.1:292	Tae-miRN4295k	TraesCS1A03G0172200.1	278	301	292	-48.30	-32.00	662525879917184	2023-05-09	2-11,300-291;12-14,289-287;15-21,284-278	1-1,301-301[UP5];x-x,290-290[BULt];x-x,286-285[BULt]	(((((((..(((.((((((((((.&.))))))))))-)))--)))))))	GCGCCGCGUGGCGCGGGUUCUUCC&CGAGGGACUUG-GCC--GCGGUGC	4	1
TraesCS1A03G0175400.1:751	Tae-miR9783h*	TraesCS1A03G0175400.1	739	760	751	-26.50	-18.10	683018867924528	2023-05-07	2-9,759-752;11-12,750-749;13-19,747-741	1-1,760-760[UP5];10-10,751-751[SIL];x-x,748-748[BULt];20-21,740-739[UP3]	..(((((((.((.((((((((.&.)))))))).))-)))))))..	GUUGAGCAACCAUUGCUUAAAC&UUUUAAGCAUUG-UUGCUUAUU	4	0.999917
TraesCS1A03G0185500.3:239	Tae-mir-novel31-5p	TraesCS1A03G0185500.3	228	248	239	-43.20	-29.20	675925925925926	2023-05-15	9-21,240-228	1-8,248-241[UP5]	(((((((((((((........&........)))))))))))))	GGCCACCCCCUCAUCCGACUC&AGAUUAGCUGAGGGGGUGGCU	4	0.99971
TraesCS1A03G0190000.1:710	Tae-miRN4393	TraesCS1A03G0190000.1	700	719	710	-38.50	-25.70	667532467532468	6	2-12,718-708;14-16,706-704;19-21,702-700	1-1,719-719[UP5];13-13,707-707[SIL];17-18,703-703[AILq]	(((.-(((.(((((((((((.&.))))))))))).)))..)))	GUCC-CGGGGUUCCUCCCGAA&CUUGGGAGGAACGUUGAAGAC	4	0.878135
TraesCS1A03G0190200.1:384	Tae-miRN4299*	TraesCS1A03G0190200.1	368	394	384	-36.30	-23.70	652892561983471	2023-05-13	2-8,393-387;9-14,385-380;15-21,374-368	1-1,394-394[UP5];x-x,386-386[BULt];x-x,379-375[BULt]	(((((((.....((((((.(((((((.&.)))))))-))))))-----)))))))	AGGUGCUGGACGGGCUGCUGGGGCGGC&AUUGUCCU-GCAGCU-----AGUACUU	4	0.999998
TraesCS1A03G0190300.1:912	Tae-mir-novel12-3p	TraesCS1A03G0190300.1	901	922	912	-44.10	-31.90	723356009070295	2023-05-09	1-7,922-916;8-9,914-913;11-19,911-903	x-x,915-915[BULt];10-10,912-912[SIL];20-21,902-901[UP3]	..(((((((((.((.(((((((&)))))))-)).)))))))))..	GGCCGGCCCGGCCCGGCACGGC&GUCGUGU-GGUCUGGGCUGGAU	4	0.979456
TraesCS1A03G0190900.1:81	Tae-miR164c	TraesCS1A03G0190900.1	70	91	81	-44.30	-29.20	659142212189616	2023-05-10	2-6,90-86;8-8,84-84;11-21,80-70	1-1,91-91[UP5];7-7,85-85[SIL];9-10,83-81[AILt]	(((((((((((...(.(((((.&.))))).)-..)))))))))))	UGCGCGUGCCUGAUCCUCUCCG&UGGAGAAG-CAGGGCACGUGCA	4	0.993705
TraesCS1A03G0191900.1:333	Tae-miRN4392	TraesCS1A03G0191900.1	322	343	333	-40.60	-26.80	660098522167488	2023-05-10	3-7,341-337;9-15,334-328;17-21,326-322	1-2,343-342[UP5];8-8,336-335[AILt];16-16,327-327[SIL]	(((((.(((((((..(((((..&..)))))-.))))))).)))))	AUGCCAUGCCGCGGCCUCCUCC&AUAGGAG-AUGUGGCGAGGCAU	0	0.654955
TraesCS1A03G0191900.1:576	Tae-mir-novel78-3p	TraesCS1A03G0191900.1	565	586	576	-46.80	-32.50	694444444444445	2023-05-08	1-8,586-579;9-9,577-577;11-19,575-567	x-x,578-578[BULt];10-10,576-576[SIL];20-21,566-565[UP3]	..(((((((((.(.((((((((&))))))))-).)))))))))..	UGGAGGCCGGCCGCCGGCGGGG&UCCCGCCG-CAGUUGGUCUCGG	4	0.999854
TraesCS1A03G0193900.1:167	Tae-mir-novel38-5p	TraesCS1A03G0193900.1	159	175	167	-32.10	-24.30	757009345794392	4	2-8,174-168;10-13,167-164;15-18,162-159	1-1,175-175[UP5];9-9,x-x[BULq];14-14,163-163[SIL]	((((.((((-(((((((.&.))))))).)))).))))	UGCAUAUCG-CACUGCCG&UGGCAGUGACGAUUUGCA	4	0.836948
TraesCS1A03G0197100.1:159	Tae-miRN4321a	TraesCS1A03G0197100.1	143	169	159	-47.80	-34.90	730125523012552	10	1-2,169-168;3-6,166-163;8-16,161-153;17-21,147-143	x-x,167-167[BULt];7-7,162-162[SIL];x-x,152-148[BULt]	(((((.....(((((((((.((((.((&))-)))).)))))))))-----)))))	GCGCCAAGCGGGUCGACGGCGCCGUCG&CG-CGGCUCCGUCGACU-----GGUGC	4	0.971922
TraesCS1A03G0201700.1:317	Tae-mir-novel89-3p	TraesCS1A03G0201700.1	306	326	317	-43.10	-33.50	777262180974478	5	1-8,326-319;10-18,317-309;19-20,307-306	9-9,318-318[SIL];x-x,308-308[BULt]	((.(((((((((.((((((((&)))))))).)))))))))-))	GGCGGGCAGAGAUGCCGGAGC&GCUUCGGCCUCUCUGUCC-CU	4	0.832943
TraesCS1A03G0210400.1:262	Tae-miRN4295g	TraesCS1A03G0210400.1	251	270	262	-48.30	-33.20	687370600414079	2023-05-06	2-7,269-264;10-13,262-259;15-21,257-251	1-1,270-270[UP5];8-9,263-263[AILq];14-14,258-258[SIL]	(((((((.((((.-((((((.&.))))))..)))).)))))))	GCGCCGCCGCCAU-UCCCUCC&CGAGGGACUUGGCCGCGGUGC	4	0.999997
TraesCS1A03G0210600.2:505	Tae-miRN4394	TraesCS1A03G0210600.2	492	514	505	-38.80	-25.40	654639175257732	9	3-10,512-505;11-17,503-497;18-20,495-493	1-2,514-513[UP5];x-x,504-504[BULt];x-x,496-496[BULt];21-21,492-492[UP3]	.(((.(((((((.((((((((..&..))))))))-)))))))-))).	GGCCUAUGUCUCGCAGUUCUCCA&UAGAGAGCUG-GAGAUAU-GGUG	4	0.990228
TraesCS1A03G0216600.1:959	Tae-miRN4344b	TraesCS1A03G0216600.1	948	968	959	-38.30	-27.18	709660574412533	10	1-11,968-958;15-21,954-948	12-14,957-955[SIL]	(((((((...(((((((((((&)))))))))))...)))))))	CGCCGGCGCGGCCGCGAGGCU&GGUUUCGUGGUGUAGUUGGUG	4	0.999999
TraesCS1A03G0216600.2:959	Tae-miRN4344b	TraesCS1A03G0216600.2	948	968	959	-38.30	-27.18	709660574412533	10	1-11,968-958;15-21,954-948	12-14,957-955[SIL]	(((((((...(((((((((((&)))))))))))...)))))))	CGCCGGCGCGGCCGCGAGGCU&GGUUUCGUGGUGUAGUUGGUG	4	0.999999
TraesCS1A03G0217500.1:242	Tae-miR5384a*	TraesCS1A03G0217500.1	229	252	242	-47.20	-34.70	735169491525424	9	1-4,252-249;6-12,246-240;13-17,238-234;18-21,232-229	5-5,248-247[AILt];x-x,239-239[BULt];x-x,233-233[BULt]	((((.(((((.(((((((..((((&))))-.)))))))-)))))-))))	GAGGCGGAGCGGCGCGGCGAGGCG&CGCC-GGUCGCGC-GUUCC-CCUU	4	0.997549
TraesCS1A03G0217700.1:395	Tae-miR169ap*	TraesCS1A03G0217700.1	384	404	395	-44.30	-29.40	663656884875847	9	4-18,401-387;20-21,385-384	1-3,404-402[UP5];19-19,386-386[SIL]	((.(((((((((((((((...&...))))))))))))))).))	GCGGGUCAUGGAGGCCAUGGA&CAGGUGGUCUCCAUGGCUAGC	2	0.536764
TraesCS1A03G0219300.1:70	Tae-mir-novel43-5p	TraesCS1A03G0219300.1	60	79	70	-39.80	-27.60	693467336683417	10	3-14,77-66;17-18,62-61	1-2,79-78[UP5];15-16,65-63[AILt];19-19,60-60[UP3]	.((...((((((((((((..&..))))))))))))-..)).	CGCGCAGCAGGCGGCGGCGC&AGGUUGCUGCCUGC-GAGCA	4	1
TraesCS1A03G0222100.1:3594	Tae-miRN4331*	TraesCS1A03G0222100.1	3583	3607	3594	-26.80	-18.10	675373134328358	15	1-9,3607-3599;10-19,3594-3585	x-x,3598-3595[BULt];20-21,3584-3583[UP3]	..((((((((((....(((((((((&)))))))))----))))))))))..	AAGGUUGGAGGUCUCGGGGAUGUUG&CAAUAUCUC----AUUUUCAACUAU	4	0.859038
TraesCS1A03G0224100.1:503	Tae-miR9666v*	TraesCS1A03G0224100.1	492	518	503	-39.80	-27.04	679396984924623	2023-05-18	2-5,517-514;8-21,505-492	1-1,518-518[UP5];6-7,513-506[AILt]	((((((((((((((........((((.&.))))------..))))))))))))))	UGUGGUUGGGCGUAGCAACAUCGUGGG&GCCAU------CAUACGCCCAACCAUA	4	0.722774
TraesCS1A03G0224900.1:225	Tae-miRN4311d	TraesCS1A03G0224900.1	213	239	225	-41.40	-28.00	676328502415459	2023-05-15	2-6,238-234;7-14,228-221;15-19,218-214	1-1,239-239[UP5];x-x,233-229[BULt];x-x,220-219[BULt];20-20,213-213[UP3]	.(((((..((((((((.....(((((.&.)))))-----))))))))--))))).	CGGCGCCGGCUCGUCCUCGGGGACGGC&UUCGUC-----GGACGAGC--GUGCCU	4	1
TraesCS1A03G0225800.1:1132	Tae-mir-novel30-5p	TraesCS1A03G0225800.1	1119	1141	1132	-44.00	-28.78	654090909090909	2023-05-08	1-7,1141-1135;11-15,1131-1127;16-19,1125-1122;20-21,1120-1119	8-10,1134-1132[SIL];x-x,1126-1126[BULt];x-x,1121-1121[BULt]	((.((((.(((((...(((((((&)))))))...)))))-))))-))	UGUGGGAUGGUGGAUCGCCAGCG&CGCUGGCUUACCAUC-UCCC-CA	4	1
TraesCS1A03G0227100.1:41	Tae-mir-novel27-5p	TraesCS1A03G0227100.1	27	49	41	-42.60	-32.20	755868544600939	7	2-7,48-43;9-17,42-34;18-20,29-27	1-1,49-49[UP5];8-8,x-x[BULq];x-x,33-30[BULt]	(((....(((((((((-((((((.&.)))))).)))))))))----)))	CGCCCCGAUCAGCACC-CAGCCCG&UGGGCUGUGGUGCUGAU----GCG	4	0.931926
TraesCS1A03G0227100.1:73	Tae-miR399a*	TraesCS1A03G0227100.1	62	83	73	-43.60	-29.30	672018348623853	8	3-7,81-77;8-18,75-65;20-21,63-62	1-2,83-82[UP5];x-x,76-76[BULt];19-19,64-64[SIL]	((.(((((((((((.(((((..&..)))))-))))))))))).))	UGACGGUGGAGAGGACGCCCGA&CAGGGCG-CUUCUCCAUUGGCA	4	0.999978
TraesCS1A03G0227200.1:89	Tae-miR1847e*	TraesCS1A03G0227200.1	76	99	89	-37.00	-24.90	672972972972973	2023-05-11	1-4,99-96;7-7,93-93;8-13,91-86;14-21,83-76	5-6,95-94[SIL];x-x,92-92[BULt];x-x,85-84[BULt]	((((((((..((((((.(..((((&))))..)-))))))--))))))))	GCGCCUGCUGAGUUGGUGGUGGUG&CAUUAAC-CUAACU--GCAGGUGC	4	0.597425
TraesCS1A03G0230900.1:53	Tae-mir-novel112-3p	TraesCS1A03G0230900.1	40	63	53	-56.00	-37.30	666071428571429	2023-05-09	1-2,63-62;4-6,60-58;7-10,56-53;12-15,52-49;17-23,46-40	3-3,61-61[SIL];x-x,57-57[BULt];11-11,x-x[BULq];16-16,48-47[AILt]	(((((((..((((-((((.(((.((&)).)))-)))).))))-.)))))))	AGGCCGUCGGCGG-GCGGUGGCGCC&GGGGCC-CUGCGCUGC-AACGGCCU	4	0.999983
TraesCS1A03G0231900.4:1442	Tae-miR397c	TraesCS1A03G0231900.4	1431	1451	1442	-37.00	-25.10	678378378378378	9	4-12,1448-1440;14-19,1438-1433	1-3,1451-1449[UP5];13-13,1439-1439[SIL];20-21,1432-1431[UP3]	..((((((.(((((((((...&...))))))))).))))))..	CGUCAUCACCGCUGCGCUAUU&UUGAGUGCAGCGUUGAUGAAC	4	0.962885
TraesCS1A03G0232100.1:19	Tae-miRN4320a	TraesCS1A03G0232100.1	6	28	19	-51.50	-37.00	718446601941748	2023-05-07	1-1,28-28;3-13,26-16;15-17,15-13;18-22,11-7	2-2,27-27[SIL];14-14,x-x[BULq];x-x,12-12[BULt];23-23,6-6[UP3]	.(((((.(((-(((((((((((.(&).))))))))))).)))-))))).	CGGCGAGGCG-GCGGCCGGCGGCG&CUUCGCCGGCUGCGCGU-UCGCCU	4	0.999984
TraesCS1A03G0232400.1:986	Tae-miRN4311c	TraesCS1A03G0232400.1	976	995	986	-41.40	-28.50	688405797101449	6	2-11,994-985;13-15,983-981;18-19,978-977	1-1,995-995[UP5];12-12,984-984[SIL];16-17,980-979[SIL];20-20,976-976[UP3]	.((..(((.((((((((((.&.)))))))))).)))..)).	UGGAUCGCACGUCCGACGAC&UUCGUCGGACGAGCGUGCCU	4	0.999995
TraesCS1A03G0249000.1:519	Tae-miR9674d	TraesCS1A03G0249000.1	508	528	519	-43.40	-32.00	737327188940092	2023-05-08	1-2,528-527;4-8,525-521;11-20,518-509	3-3,526-526[SIL];9-10,520-519[SIL];21-21,508-508[UP3]	.((((((((((..(((((.((&)).)))))..)))))))))).	AGGCACCAGCUUGCCUACGCA&UGGGUAGGAUGGCUGGUGCUA	4	0.863249
TraesCS1A03G0249400.1:597	Tae-miRN4345a*	TraesCS1A03G0249400.1	585	606	597	-33.60	-24.30	723214285714286	2023-05-10	4-10,603-597;11-21,595-585	1-3,606-604[UP5];x-x,596-596[BULt]	(((((((((((.(((((((...&...)))))))-)))))))))))	GAACGUGUGGGCGUGGUGGGGG&GAAUCACCAC-UCCAUAUGUUU	4	0.365512
TraesCS1A03G0256500.1:10	Tae-mir-novel45-3p	TraesCS1A03G0256500.1	1	20	10	-39.10	-25.52	652685421994885	12	1-3,20-18;7-17,13-3	4-6,17-14[AILt];18-19,2-1[UP3]	..(((((((((((....(((&)))-...)))))))))))..	AUGGCCAUGGCGGCGGGCGG&CCG-AGAUUGCCAUGGCCUC	4	1
TraesCS1A03G0256500.1:233	Tae-miRN4295c*	TraesCS1A03G0256500.1	220	242	233	-51.10	-46.60	911937377690802	2023-05-05	1-11,242-232;12-21,229-220	x-x,231-230[BULt]	((((((((((..(((((((((((&)))))))))))--))))))))))	GGCGGGGAGGCGGUGGCCGCGGC&GCCGCGGCCAU--CCUCCUCGCC	4	0.0210066
TraesCS1A03G0256600.1:85	Tae-miR9783l*	TraesCS1A03G0256600.1	74	94	85	-35.00	-24.40	697142857142857	2023-05-13	6-8,89-87;10-20,85-75	1-5,94-90[UP5];9-9,86-86[SIL];21-21,74-74[UP3]	.(((((((((((.(((.....&.....))).))))))))))).	CGUCGGCACUGGCGUUCUACA&UUUUAAGCACCAGUGCCGAUU	0	0.224105
TraesCS1A03G0259100.1:3014	Tae-miRN4314b*	TraesCS1A03G0259100.1	3003	3023	3014	-40.30	-27.48	681885856079405	2023-05-07	1-8,3023-3016;12-19,3012-3005;21-21,3003-3003	9-11,3015-3013[SIL];20-20,3004-3004[SIL]	(.((((((((...((((((((&))))))))...)))))))).)	GGAUGCGCAGCCCAACCAGUC&GACUGGUUAUUCUGCGCGUGC	4	0.985194
TraesCS1A03G0259500.1:12	Tae-mir-novel90-3p	TraesCS1A03G0259500.1	4	21	12	-35.40	-25.50	720338983050848	2023-05-07	1-7,21-15;10-10,12-12;12-18,10-4	8-9,14-13[SIL];11-11,11-11[SIL]	(((((((.(..(((((((&)))))))..).)))))))	GGGGAGAAGCCGGGCCAG&UUGGCCUAUCAUCUCCCC	4	0.994704
TraesCS1A03G0259800.1:1063	Tae-miR172b	TraesCS1A03G0259800.1	1052	1072	1063	-36.00	-32.10	891666666666667	5	1-3,1072-1070;6-20,1067-1053	4-5,1069-1068[SIL];21-21,1052-1052[UP3]	.(((((((((((((((..(((&)))..))))))))))))))).	CUGCAGCAUCAUCAAGUGUCC&GGAAUCUUGAUGAUGCUGCAU	4	0.041572
TraesCS1A03G0273200.1:308	Tae-miR528b*	TraesCS1A03G0273200.1	297	317	308	-42.10	-30.40	72209026128266	8	1-8,317-310;10-14,308-304;16-18,302-300	9-9,309-309[SIL];15-15,303-303[SIL];19-21,299-297[UP3]	...(((.(((((.((((((((&)))))))).))))).)))...	GGGGGACGAGGCCGGCGCGGG&CCUGUGCCUGCCUCUUCCAUU	4	0.999608
TraesCS1A03G0275500.1:202	Tae-miR2275e	TraesCS1A03G0275500.1	190	211	202	-33.50	-24.00	716417910447761	9	2-11,210-201;13-21,199-191	1-1,211-211[UP5];12-12,200-200[SIL];22-22,190-190[UP3]	.(((((((((.((((((((((.&.)))))))))).))))))))).	AGAGAUGUUGAAGGGGGCUGGU&UUCAGUUUCCUCUAAUAUCUCA	2	0.0458444
TraesCS1A03G0276200.1:689	Tae-miR3711b*	TraesCS1A03G0276200.1	672	698	689	-46.20	-31.10	673160173160173	2023-05-11	1-10,698-689;11-17,684-678;18-21,675-672	x-x,688-685[BULt];x-x,677-676[BULt]	((((..(((((((....((((((((((&))))))))))----)))))))--))))	GCCGCUAUUCAUCCAAUCCUUUGCUCC&GGAGCAGAGG----GAUGAGU--CGGC	4	0.99861
TraesCS1A03G0277600.1:1035	Tae-mir-novel108-5p_2	TraesCS1A03G0277600.1	1026	1044	1035	-38.80	-26.30	677835051546392	7	3-11,1042-1034;12-14,1032-1030;16-18,1028-1026	1-2,1044-1043[UP5];x-x,1033-1033[BULt];15-15,1029-1029[SIL]	(((.(((.(((((((((..&..)))))))))-))).)))	GUCGCUGCAGGAGUUGCAG&CAGCAGCUCCU-CAGGGAC	4	0.999983
TraesCS1A03G0280400.1:1499	Tae-miR408b	TraesCS1A03G0280400.1	1486	1509	1499	-46.00	-32.80	71304347826087	2023-05-07	1-5,1509-1505;6-11,1503-1498;12-12,1496-1496;13-21,1494-1486	x-x,1504-1504[BULt];x-x,1497-1497[BULt];x-x,1495-1495[BULt]	(((((((((.(.((((((.(((((&)))))-))))))-)-)))))))))	CUCAGGGAAUGCAGGCGGCUGCAG&CUGCA-CUGCCU-C-UUCCCUGGG	4	0.927669
TraesCS1A03G0290200.1:1184	Tae-miRN4394	TraesCS1A03G0290200.1	1173	1193	1184	-38.80	-26.80	690721649484536	2023-05-05	3-12,1191-1182;14-20,1180-1174	1-2,1193-1192[UP5];13-13,1181-1181[SIL];21-21,1173-1173[UP3]	.(((((((.((((((((((..&..)))))))))).))))))).	AAUCAUAUAUCCAGCUCUCGA&UAGAGAGCUGGAGAUAUGGUG	4	0.792173
TraesCS1A03G0293500.1:1284	Tae-miRN4320a	TraesCS1A03G0293500.1	1270	1293	1284	-51.50	-34.60	671844660194175	2023-05-08	1-6,1293-1288;8-20,1286-1274;21-23,1272-1270	7-7,1287-1287[SIL];x-x,1273-1273[BULt]	(((.(((((((((((((.((((((&)))))).)))))))))))))-)))	GGGACGAACGCGUGGCUCGUGGAG&CUUCGCCGGCUGCGCGUUCG-CCU	4	1
TraesCS1A03G0293900.1:184	Tae-miRN4295k	TraesCS1A03G0293900.1	169	193	184	-48.30	-35.00	72463768115942	2023-05-09	1-1,193-193;4-14,190-180;15-21,175-169	2-3,192-191[SIL];x-x,179-176[BULt]	(((((((....(((((((((((..(&)..)))))))))))----)))))))	GCGCCGCUCACGGCCAAGUCCUGGG&CGAGGGACUUGGCC----GCGGUGC	4	0.987277
TraesCS1A03G0297500.1:343	Tae-miR156k*	TraesCS1A03G0297500.1	326	352	343	-45.00	-30.60	0.68	11	1-5,352-348;8-17,345-336;18-21,329-326	6-7,347-346[SIL];x-x,335-330[BULt]	((((......((((((((((..(((((&)))))..))))))))))------))))	GCCGCCUGAAGCGGGAAGAGCCGGGAG&CUCCCUCCUCUUUCCGU------CGGC	4	1
TraesCS1A03G0299200.1:140	Tae-mir-novel11-5p	TraesCS1A03G0299200.1	128	149	140	-28.70	-19.30	672473867595819	8	1-13,149-137;16-17,133-132;19-21,130-128	14-15,136-134[AILt];18-18,131-131[SIL]	(((.((...(((((((((((((&)))))))))))))-..)).)))	GGAGGAUCGGGUUCAGGACGAG&UUCGUUCUGAAUU-AUUUGUCU	4	0.930042
TraesCS1A03G0302700.1:1648	Tae-miRN4281*	TraesCS1A03G0302700.1	1637	1657	1648	-44.30	-30.20	681715575620768	2023-05-06	2-10,1656-1648;12-12,1646-1646;14-14,1644-1644;16-21,1642-1637	1-1,1657-1657[UP5];11-11,1647-1647[SIL];13-13,1645-1645[SIL];15-15,1643-1643[SIL]	((((((.(.(.(((((((((.&.))))))))).).).))))))	GGCUGCCGCGGCCCGACGACC&UGUUGUCGGGGCUCUGCAGCU	4	1
TraesCS1A03G0307800.3:1337	Tae-miR5050a	TraesCS1A03G0307800.3	1326	1346	1337	-39.80	-27.50	690954773869347	11	5-10,1342-1337;12-15,1336-1333;18-22,1330-1326	1-4,1346-1343[UP5];11-11,x-x[BULq];16-17,1332-1331[SIL]	(((((..((((-((((((....&....)))))).))))..)))))	UGAGGGAGUUC-ACCGGCGUUG&UUUUGCCGGUUGAACGACCUCA	4	0.867334
TraesCS1A03G0310200.1:206	Tae-mir-novel27-5p	TraesCS1A03G0310200.1	196	215	206	-42.60	-28.40	666666666666667	2023-05-07	2-7,214-209;9-11,207-205;13-19,203-197	1-1,215-215[UP5];8-8,208-208[SIL];12-12,204-204[SIL];20-20,196-196[UP3]	.(((((((.(((.((((((.&.)))))).))).))))))).	GGCAUCGGAACCCCGGCCCU&UGGGCUGUGGUGCUGAUGCG	4	1
TraesCS1A03G0312000.1:671	Tae-miR528a*	TraesCS1A03G0312000.1	660	680	671	-42.30	-30.30	716312056737589	2023-05-11	1-5,680-676;7-9,674-672;11-18,670-663	6-6,675-675[SIL];10-10,671-671[SIL];19-21,662-660[UP3]	...((((((((.(((.(((((&))))).))).))))))))...	CGAGGGGGGGGGGGGGGGGGG&CCUCUGCCUGCCUCUUCCAUU	4	0.999996
TraesCS1A03G0313300.1:321	Tae-miR9783f*	TraesCS1A03G0313300.1	310	330	321	-42.50	-27.78	653647058823529	2023-05-09	1-9,330-322;13-21,318-310	10-12,321-319[SIL]	(((((((((...(((((((((&)))))))))...)))))))))	AUGGGCGCCACGGCUCUGGAG&UUCUGGAGCACCGGUGCCUAU	4	1
TraesCS1A03G0319000.1:37	Tae-miRN4344b	TraesCS1A03G0319000.1	26	47	37	-38.30	-28.80	751958224543081	10	1-3,47-45;5-7,43-41;9-21,38-26	4-4,44-44[SIL];8-8,40-39[AILt]	(((((((((((((..(((.(((&))).)))-.)))))))))))))	CGCCGACUACGCCCCCGGCGCC&GGUUUCG-UGGUGUAGUUGGUG	4	0.983635
TraesCS1A03G0324600.1:2179	Tae-mir-novel34-5p	TraesCS1A03G0324600.1	2170	2188	2179	-40.00	-26.10	6525	8	1-10,2188-2179;11-15,2177-2173	x-x,2178-2178[BULt];16-18,2172-2170[UP3]	...(((((.((((((((((&))))))))))-)))))...	GACGGGGAUGUUCUGGCUG&CGGCCAGGAU-UCCCCCUG	4	1
TraesCS1A03G0336500.1:328	Tae-mir-novel34-5p	TraesCS1A03G0336500.1	320	341	328	-40.00	-30.60	765	11	1-4,341-338;5-8,333-330;10-18,328-320	x-x,337-334[BULt];9-9,329-329[SIL]	(((((((((.((((....((((&))))----)))).)))))))))	CAGGGGGAGCCCUGCGAUGCCG&CGGC----CAGGAUUCCCCCUG	4	0.549617
TraesCS1A03G0341000.2:295	Tae-miR9674l	TraesCS1A03G0341000.2	284	304	295	-39.20	-25.88	660204081632653	7	2-12,303-293;16-21,289-284	1-1,304-304[UP5];13-15,292-290[SIL]	((((((...(((((((((((.&.)))))))))))...))))))	UGGCAGCUGGGGUGAUGUUGG&AUAGCAUCAUCCAUCCUGCCA	4	0.999121
TraesCS1A03G0341100.3:1831	Tae-miR167g*	TraesCS1A03G0341100.3	1820	1839	1831	-36.30	-23.90	658402203856749	8	1-2,1839-1838;4-6,1837-1835;8-18,1833-1823	3-3,x-x[BULq];7-7,1834-1834[SIL];19-21,1822-1820[UP3]	...(((((((((((.(((-((&)).))).)))))))))))...	UGAGAAGCUGUAGCUUGA-CU&AGAUCAUGCUGCAGCUUCAUU	4	0.999997
TraesCS1A03G0341100.5:2072	Tae-mir-novel87-5p	TraesCS1A03G0341100.5	2060	2081	2072	-44.50	-29.40	660674157303371	10	1-3,2081-2079;5-6,2077-2076;8-13,2074-2069;15-16,2067-2066;18-21,2064-2061	4-4,2078-2078[SIL];7-7,2075-2075[SIL];14-14,2068-2068[SIL];17-17,2065-2065[SIL];22-22,2060-2060[UP3]	.((((.((.((((((.((.(((&))).)).)))))).)).)))).	UGGCCGGCCACGCUAGGAGGGC&GCUGUUGUAGUGUUGCGGGCCU	4	1
TraesCS1A03G0361500.1:243	Tae-miR5070i*	TraesCS1A03G0361500.1	232	253	243	-34.20	-28.50	833333333333333	5	2-8,252-246;9-21,244-232	1-1,253-253[UP5];x-x,245-245[BULt]	(((((((((((((.(((((((.&.)))))))-)))))))))))))	GGUUGGACUAAAAGGGGGUCGA&CCGACCCU-UUUUAGUUCAACU	4	0.0298738
TraesCS1A03G0361500.3:245	Tae-miR5070o	TraesCS1A03G0361500.3	233	255	245	-35.70	-24.60	689075630252101	2023-05-08	1-3,255-253;4-10,251-245;12-21,242-233	x-x,252-252[BULt];11-11,244-243[AILt]	((((((((((..(((((((.(((&)))-)))))))-.))))))))))	GUUGGACUAAAAGGGGGUCGAGA&UCU-GACCCUU-CUUAGUUCAAC	4	0.597425
TraesCS1A03G0363800.1:535	Tae-miRN4278*	TraesCS1A03G0363800.1	524	544	535	-22.20	-14.60	657657657657658	8	1-10,544-535;12-13,533-532;15-19,530-526	11-11,534-534[SIL];14-14,531-531[SIL];20-21,525-524[UP3]	..(((((.((.((((((((((&)))))))))).)).)))))..	CCGAGUAUGACAGUGAUGAUG&CAUUAUUACUAUCUUAUUUUU	4	0.999982
TraesCS1A03G0365600.2:1019	Tae-miRN4340	TraesCS1A03G0365600.2	1008	1027	1019	-40.70	-26.50	651105651105651	5	1-6,1027-1022;8-13,1021-1016;15-16,1014-1013;18-21,1011-1008	7-7,x-x[BULq];14-14,1015-1015[SIL];17-17,1012-1012[SIL]	((((.((.((((((-((((((&)))))).)))))).)).))))	UGCUGGAGUUCCUC-AUGCCA&UGGCAUUGAGGGAGUCAAGCA	4	0.98762
TraesCS1A03G0369600.1:4327	Tae-miRN4298b*	TraesCS1A03G0369600.1	4316	4336	4327	-32.90	-21.60	656534954407295	8	3-12,4334-4325;15-20,4322-4317	1-2,4336-4335[UP5];13-14,4324-4323[SIL];21-21,4316-4316[UP3]	.((((((..((((((((((..&..))))))))))..)))))).	AGUUUGACUUGAACACGGGGA&GGUCUGUGUUCAUUUCAAACA	4	0.983536
TraesCS1A03G0370800.1:88	Tae-miR3711a	TraesCS1A03G0370800.1	72	98	88	-43.00	-28.50	662790697674419	16	1-6,98-93;7-10,91-88;11-16,83-78;17-19,75-73	x-x,92-92[BULt];x-x,87-84[BULt];x-x,77-76[BULt];20-20,72-72[UP3]	.(((..((((((....((((.((((((&))))))-))))----))))))--))).	AGGCGGGCUAGGGUUCGGGAGGGGCGC&GUGCCC-UCCU----UCUAGC--GCCA	4	1
TraesCS1A03G0371400.1:897	Tae-miR399an*	TraesCS1A03G0371400.1	886	906	897	-41.20	-27.70	672330097087379	10	1-8,906-899;11-18,896-889	9-10,898-897[SIL];19-21,888-886[UP3]	...((((((((..((((((((&))))))))..))))))))...	GUGGUCAAGGGCAGCCCGCCC&GGGCGGGUCUUCUUUGGCAAU	4	1
TraesCS1A03G0371500.1:806	Tae-miR399ab*	TraesCS1A03G0371500.1	795	816	806	-43.60	-29.30	672018348623853	2023-05-10	4-8,813-809;9-15,807-801;17-21,799-795	1-3,816-814[UP5];x-x,808-808[BULt];16-16,800-800[SIL]	(((((.(((((((.(((((...&...)))))-))))))).)))))	UGCCGUUGGGGAGUGCGCCAAG&CAGGGCGC-UUCUCCAUUGGCA	4	0.999975
TraesCS1A03G0371800.1:576	Tae-miR530c	TraesCS1A03G0371800.1	555	584	576	-43.50	-29.30	673563218390805	13	2-9,583-576;11-15,575-571;16-21,560-555	1-1,584-584[UP5];10-10,x-x[BULq];x-x,570-561[BULt]	((((((..........(((((-((((((((.&.)))))))).)))))----------))))))	GGUGCAUGAUGUUUUUGGUGC-AAUGCAGCA&GGCUGCAUUUGCACC----------UGCACC	4	0.999934
TraesCS1A03G0374000.1:116	Tae-miR395x*	TraesCS1A03G0374000.1	101	125	116	-34.50	-23.70	68695652173913	15	1-10,125-116;11-18,111-104	x-x,115-112[BULt];19-21,103-101[UP3]	...((((((((....((((((((((&))))))))))----))))))))...	GAGGGGGUGCUGUGAUGGAAGGGGC&GUUCCUUUCA----AGCACUUCAUG	4	0.937469
TraesCS1A03G0377100.1:182	Tae-miR5050c	TraesCS1A03G0377100.1	168	191	182	-39.80	-26.08	655276381909548	14	3-12,189-180;15-15,175-175;17-21,173-169	1-2,191-190[UP5];13-14,179-176[AILt];16-16,174-174[SIL];22-22,168-168[UP3]	.(((((.(....((((((((((..&..))))))))))--..).))))).	GGAGGUGGCCUGCGGCCGGCGACC&UUUUGCCGGUUG--AACGACCUCA	4	0.998584
TraesCS1A03G0401200.1:46	Tae-miR171v*	TraesCS1A03G0401200.1	35	59	46	-37.90	-24.80	654353562005277	2023-05-11	1-6,59-54;7-20,49-36	x-x,53-50[BULt];21-21,35-35[UP3]	.((((((((((((((....((((((&))))))----)))))))))))))).	AAUUGAAUCGUACCAGUCUAUACUG&CGGUAU----UGGUGCGGUUCAAUC	4	0.99999
TraesCS1A03G0402100.1:422	Tae-miR827a*	TraesCS1A03G0402100.1	411	431	422	-33.10	-21.60	652567975830816	7	2-4,430-428;6-11,426-421;13-17,419-415;19-21,413-411	1-1,431-431[UP5];5-5,427-427[SIL];12-12,420-420[SIL];18-18,414-414[SIL]	(((.(((((.((((((.(((.&.))).)))))).))))).)))	GUUCGAUGAGAGCCAGGAAAU&UUUUGCUGGUUGUCAUCUAAC	4	0.999999
TraesCS1A03G0403500.1:1520	Tae-miR9674o*	TraesCS1A03G0403500.1	1509	1533	1520	-43.70	-31.50	720823798627002	2023-05-11	1-2,1533-1532;3-8,1529-1524;9-21,1521-1509	x-x,1531-1530[BULt];x-x,1523-1522[BULt]	(((((((((((((..((((((..((&))--))))))--)))))))))))))	CUAUGGCGCCGGCAACGUCCUCAGC&GU--AGGAUG--GCCGGUGCUAUGG	4	0.904968
TraesCS1A03G0404300.1:438	Tae-miRN4344b	TraesCS1A03G0404300.1	426	447	438	-38.30	-26.20	684073107049608	2023-05-08	1-5,447-443;7-11,441-437;12-19,435-428	6-6,442-442[SIL];x-x,436-436[BULt];20-21,427-426[UP3]	..((((((((.(((((.(((((&))))).)))))-))))))))..	CCCCAACUGCGACCACAAGGCC&GGUUUCGUGGU-GUAGUUGGUG	4	1
TraesCS1A03G0415500.1:118	Tae-mir-novel27-5p	TraesCS1A03G0415500.1	108	127	118	-42.60	-28.50	669014084507042	6	2-16,126-112;19-19,109-109	1-1,127-127[UP5];17-18,111-110[SIL];20-20,108-108[UP3]	.(..(((((((((((((((.&.)))))))))))))))..).	GGACUUGGUACCACAGCCCG&UGGGCUGUGGUGCUGAUGCG	4	1
TraesCS1A03G0417200.1:109	Tae-miR3711b*	TraesCS1A03G0417200.1	96	118	109	-46.20	-31.20	675324675324675	7	1-5,118-114;7-12,112-107;13-16,105-102;17-20,100-97	6-6,113-113[SIL];x-x,106-106[BULt];x-x,101-101[BULt];21-21,96-96[UP3]	.((((.((((.((((((.(((((&))))).))))))-))))-)))).	CCCGGCCUCGCUCCCUCCGCUCC&GGAGCAGAGGGA-UGAG-UCGGC	4	0.998239
TraesCS1A03G0420500.1:1340	Tae-miR160h	TraesCS1A03G0420500.1	1329	1349	1340	-45.40	-45.90	1	1	1-20,1349-1330	21-21,1329-1329[UP3]	.((((((((((((((((((((&)))))))))))))))))))).	AGGCAUACAGGGAGCCAGGCA&UGCCUGGCUCCCUGUAUGCCA	0	0.000158474
TraesCS1A03G0422600.1:446	Tae-mir-novel62-3p	TraesCS1A03G0422600.1	433	455	446	-42.60	-28.60	671361502347418	10	1-7,455-449;9-11,447-445;13-14,443-442;16-23,440-433	8-8,448-448[SIL];12-12,444-444[SIL];15-15,441-441[SIL]	((((((((.((.(((.(((((((&))))))).))).)).))))))))	GCUGUGAGGGACGUGUGGCCUUC&GAGGGUUUCGCUUUGUUCACAGC	3	0.147873
TraesCS1A03G0423100.1:155	Tae-mir-novel68-5p	TraesCS1A03G0423100.1	144	164	155	-33.50	-23.10	68955223880597	2023-05-09	5-20,160-145	1-4,164-161[UP5];21-21,144-144[UP3]	.((((((((((((((((....&....)))))))))))))))).	GGAUGUGGGAGCAUCAACUCC&UACCUUGAUGCUUCUACAUUG	4	0.856013
TraesCS1A03G0425300.1:589	Tae-miR166p	TraesCS1A03G0425300.1	578	598	589	-42.40	-37.40	882075471698113	2023-05-03	2-19,597-580	1-1,598-598[UP5];20-21,579-578[UP3]	..((((((((((((((((((.&.))))))))))))))))))..	CUGGGAUGAAGCCUGGUCCGG&UCGGACCAGGCUUCAUUCCCU	4	0.0180329
TraesCS1A03G0428200.3:303	Tae-mir-novel106-3p	TraesCS1A03G0428200.3	295	312	303	-38.40	-26.50	690104166666667	2023-05-05	1-3,312-310;5-7,308-306;9-18,304-295	4-4,309-309[SIL];8-8,305-305[SIL]	((((((((((.(((.(((&))).))).))))))))))	GGCGUCGACGUCGACGUC&GACUUUGCCGUCGGCGCC	4	1
TraesCS1A03G0429600.1:127	Tae-mir-novel35-5p	TraesCS1A03G0429600.1	119	136	127	-28.80	-19.60	680555555555556	2023-05-13	7-18,130-119	1-6,136-131[UP5]	((((((((((((......&......))))))))))))	AGGGGUCAGGGGCUCUAU&UUUGUACUCUUGAUCCCU	4	0.999998
TraesCS1A03G0434800.1:703	Tae-mir-novel90-3p	TraesCS1A03G0434800.1	695	715	703	-35.40	-24.00	677966101694915	9	1-7,715-709;8-16,705-697	x-x,708-706[BULt];17-18,696-695[UP3]	..(((((((((...(((((((&)))))))---)))))))))..	AUGGAGAUGGUGAAAGGCCAA&UUGGCCU---AUCAUCUCCCC	4	1
TraesCS1A03G0435100.1:2148	Tae-miR9666j	TraesCS1A03G0435100.1	2138	2157	2148	-42.30	-30.90	730496453900709	2023-05-08	1-5,2157-2153;7-12,2151-2146;15-22,2145-2138	6-6,2152-2152[SIL];13-14,x-x[BULq]	((((((((--((((((.(((((&))))).))))))..))))))))	UCGCCGUC--GCGGCCGGGUCG&CGAUUGGGCUGUAUGAUGGCGA	0	0.052159
TraesCS1A03G0437000.1:65	Tae-miR169h*	TraesCS1A03G0437000.1	54	74	65	-40.30	-27.30	67741935483871	9	1-3,74-72;5-5,70-70;7-17,68-58	4-4,71-71[SIL];6-6,69-69[SIL];18-21,57-54[UP3]	....(((((((((((.(.(((&))).).)))))))))))....	CCUCGCCGAGGAGGAGAGGCU&GGCAUGUCCUCCUUGGCUAUU	4	1
TraesCS1A03G0445000.1:1409	Tae-miR399aq*	TraesCS1A03G0445000.1	1398	1426	1409	-42.00	-28.04	667619047619048	21	1-5,1426-1422;7-21,1412-1398	6-6,1421-1413[AILt]	(((((((((((((((.........(((((&)))))--------.)))))))))))))))	GCUGCAGAAGGAGGCAAGUGAAGAUGCUC&GGGCA--------GGUCUCCUUUUGCAGU	4	0.999994
TraesCS1A03G0448000.1:66	Tae-miR9674p*	TraesCS1A03G0448000.1	55	75	66	-30.90	-22.10	715210355987055	2023-05-05	1-17,75-59	18-21,58-55[UP3]	....(((((((((((((((((&)))))))))))))))))....	UACUGGGUUAUUCAUAGCAUU&GAUGCUAUGAAUAACUUCAAC	2	0.0199113
TraesCS1A03G0450700.1:512	Tae-miR9657j	TraesCS1A03G0450700.1	500	520	512	-41.50	-29.00	698795180722892	6	1-6,520-515;8-14,514-508;16-21,505-500	7-7,x-x[BULq];15-15,507-506[AILt]	((((((..(((((((-((((((&)))))).)))))))-.))))))	ACCGUUGGGACGAGG-GGUACG&CGUGCUUCCUCGUC-GAACGGU	2	0.370458
TraesCS1A03G0450700.1:513	Tae-mir-novel35-5p	TraesCS1A03G0450700.1	505	522	513	-28.80	-20.00	694444444444444	8	2-11,521-512;14-17,509-506	1-1,522-522[UP5];12-13,511-510[SIL];18-18,505-505[UP3]	.((((..((((((((((.&.))))))))))..)))).	UGGGACGAGGGGUACGAC&UUUGUACUCUUGAUCCCU	0	0.400462
TraesCS1A03G0450800.1:513	Tae-mir-novel35-5p	TraesCS1A03G0450800.1	505	522	513	-28.80	-26.60	923611111111111	5	2-17,521-506	1-1,522-522[UP5];18-18,505-505[UP3]	.((((((((((((((((.&.)))))))))))))))).	UGGGAUCAGGGGUACGAC&UUUGUACUCUUGAUCCCU	0	0.000633747
TraesCS1A03G0454200.1:316	Tae-miR394a	TraesCS1A03G0454200.1	306	324	316	-39.20	-25.70	655612244897959	9	4-9,321-316;11-17,315-309;19-20,307-306	1-3,324-322[UP5];10-10,x-x[BULq];18-18,308-308[SIL]	((.(((((((-((((((...&...)))))).))))))).))	GGUGGUGGAC-GAGUGCGAC&UUGGCAUUCUGUCCACCUCC	4	1
TraesCS1A03G0459500.1:1003	Tae-miR9666d*	TraesCS1A03G0459500.1	992	1014	1003	-41.90	-27.40	653937947494033	11	1-3,1014-1012;5-8,1009-1006;9-13,1004-1000;15-20,998-993	4-4,1011-1010[AILt];x-x,1005-1005[BULt];14-14,999-999[SIL];21-21,992-992[UP3]	.((((((.(((((.((((..(((&)))-.))))-))))).)))))).	CCGUCAUGGUGCAGGCCCUCGCC&GGU-UGGGC-UGUAUGAUGGCGA	4	1
TraesCS1A03G0459500.1:195	Tae-miRN4392	TraesCS1A03G0459500.1	183	204	195	-40.60	-26.80	660098522167488	10	2-5,203-200;7-11,198-194;12-19,192-185	1-1,204-204[UP5];6-6,199-199[SIL];x-x,193-193[BULt];20-21,184-183[UP3]	..((((((((.(((((.((((.&.)))).)))))-))))))))..	CGGCCUCGCCGACGUCCUCUGC&AUAGGAGAUGU-GGCGAGGCAU	4	1
TraesCS1A03G0459500.1:950	Tae-miRN4321b	TraesCS1A03G0459500.1	939	963	950	-47.80	-37.80	790794979079498	10	1-3,963-961;4-9,959-954;10-21,950-939	x-x,960-960[BULt];x-x,953-951[BULt]	((((((((((((...((((((.(((&)))-))))))---))))))))))))	GCGCCGGUCGACCGAGGAGCCUGUG&CGC-GGCUCC---GUCGACUGGUGC	4	0.399222
TraesCS1A03G0459800.1:987	Tae-miRN4349	TraesCS1A03G0459800.1	976	997	987	-37.60	-26.50	704787234042553	5	1-9,997-989;10-18,987-979	x-x,988-988[BULt];19-21,978-976[UP3]	...(((((((((.(((((((((&)))))))))-)))))))))...	UGGAUCCUUCUUACAGUCAUUC&GAAUGACUG-AAGAAGGAUGGC	4	0.231922
TraesCS1A03G0473900.1:183	Tae-mir-novel89-5p	TraesCS1A03G0473900.1	171	192	183	-47.10	-32.60	692144373673036	2023-05-07	1-10,192-183;12-13,181-180;14-19,177-172	11-11,182-182[SIL];x-x,179-178[BULt];20-20,171-171[UP3]	.((((((..((.((((((((((&)))))))))).))--)))))).	CCGCAACCGGGGCCUCCAGUCC&GGGCUGGGGGGCU--GUUGCGA	4	1
TraesCS1A03G0477800.3:42	Tae-miRN4342*	TraesCS1A03G0477800.3	31	54	42	-38.10	-27.90	732283464566929	2023-05-12	1-6,54-49;7-10,45-42;12-21,40-31	x-x,48-46[BULt];11-11,41-41[SIL]	((((((((((.((((...((((((&))))))---)))).))))))))))	GCGGCCGCGGGGAUCGCCACGGCC&GGUCGU---GAUUAUCGCGGUUGU	4	0.938223
TraesCS1A03G0478300.1:750	Tae-miRN4281*	TraesCS1A03G0478300.1	737	760	750	-44.30	-29.40	663656884875847	2023-05-09	1-5,760-756;6-10,754-750;11-15,748-744;16-20,742-738	x-x,755-755[BULt];x-x,749-749[BULt];x-x,743-743[BULt];21-21,737-737[UP3]	.(((((.(((((.(((((.(((((&)))))-)))))-)))))-))))).	UGCUGCUGGAGCUCCUGACCGGCA&UGUUG-UCGGG-GCUCU-GCAGCU	4	1
TraesCS1A03G0478900.1:1445	Tae-miR169bi*	TraesCS1A03G0478900.1	1434	1457	1445	-40.20	-26.20	651741293532338	2023-05-10	1-2,1457-1456;3-9,1454-1448;10-17,1445-1438	x-x,1455-1455[BULt];x-x,1447-1446[BULt];18-21,1437-1434[UP3]	....((((((((..(((((((.((&))-)))))))--))))))))....	CGCCGGCGAGGAGGUGGACUUCGC&GC-AAGUCCA--UCCUUGCCUACA	4	0.994816
TraesCS1A03G0478900.1:337	Tae-miR169x*	TraesCS1A03G0478900.1	326	346	337	-37.40	-26.10	697860962566845	9	5-14,342-333;16-21,331-326	1-4,346-343[UP5];15-15,332-332[SIL]	((((((.((((((((((....&....)))))))))).))))))	UGCUGGGCGAGAACAACAACA&GCAAGUUGUUCUUGGCUAGCA	4	0.98799
TraesCS1A03G0479500.1:49	Tae-mir-novel58-5p	TraesCS1A03G0479500.1	38	62	49	-45.90	-31.78	692374727668845	2023-05-14	1-5,62-58;7-10,52-49;11-20,47-38	6-6,57-53[AILt];x-x,48-48[BULt]	((((((((((.((((.....(((((&)))))----.))))-))))))))))	ACCUGUCGGCGCCCGCGACGCCGGG&CCUGG----ACGGG-GUCGACGGGU	4	0.999877
TraesCS1A03G0479800.4:497	Tae-miR9674g*	TraesCS1A03G0479800.4	486	506	497	-29.40	-19.90	67687074829932	2023-05-15	7-20,500-487	1-6,506-501[UP5];21-21,486-486[UP3]	.((((((((((((((......&......)))))))))))))).	AGGUGCUAUGGAGGGCAUAAA&UUGAAUUUUUCCAUAGCAUCA	4	0.995136
TraesCS1A03G0480800.1:118	Tae-mir-novel56-5p	TraesCS1A03G0480800.1	102	128	118	-45.50	-34.10	749450549450549	2023-05-12	1-4,128-125;5-11,123-117;12-22,112-102	x-x,124-124[BULt];x-x,116-113[BULt]	(((((((((((....(((((((.((((&))))-)))))))----)))))))))))	GGGCAAGGCGCCGCCGUUUCCUCCCGG&CCGG-AGGAAGC----GUGCUUUGCUC	4	0.313454
TraesCS1A03G0480800.1:1199	Tae-miR9664*	TraesCS1A03G0480800.1	1188	1210	1199	-39.10	-27.10	69309462915601	11	3-4,1208-1207;5-15,1204-1194;17-21,1192-1188	1-2,1210-1209[UP5];x-x,1206-1205[BULt];16-16,1193-1193[SIL]	(((((.(((((((((((..((..&..))--))))))))))).)))))	CUGCGUCGUCGGGGGCUACGCCG&UUGC--AGUCCUCGAUGUCGUAG	1	0.0592045
TraesCS1A03G0482500.1:231	Tae-miR160a	TraesCS1A03G0482500.1	218	243	231	-45.20	-31.18	689823008849557	2023-05-13	2-5,242-239;6-14,235-227;17-20,222-219	1-1,243-243[UP5];x-x,238-236[BULt];15-16,226-223[AILt];21-21,218-218[UP3]	.((((....(((((((((...((((.&.))))---)))))))))--..)))).	CGGCGGCCGCAGGGAGCCCCUGGGCC&UGCCU---GGCUCCCUG--AAUGCCA	4	0.972176
TraesCS1A03G0483000.1:69	Tae-mir-novel12-3p	TraesCS1A03G0483000.1	60	78	69	-44.10	-28.80	653061224489796	2023-05-09	2-10,77-69;13-19,68-62	1-1,78-78[UP5];11-12,x-x[BULq];20-21,61-60[UP3]	..(((((((--(((((((((.&.)))))))))..)))))))..	GGCCAGCCU--GCCACGCGAA&GUCGUGUGGUCUGGGCUGGAU	4	1
TraesCS1A03G0485900.1:196	Tae-miRN4305c*	TraesCS1A03G0485900.1	185	205	196	-41.40	-27.40	66183574879227	12	1-2,205-204;5-5,201-201;7-19,199-187	3-4,203-202[SIL];6-6,200-200[SIL];20-21,186-185[UP3]	..(((((((((((((.(..((&))..).)))))))))))))..	ACGCGGCCGCGGUGGGGGACA&UGGAUGUCAUCGUGGCCGUAC	4	0.999997
TraesCS1A03G0486900.2:1360	Tae-mir-novel2-5p	TraesCS1A03G0486900.2	1347	1369	1360	-39.10	-25.60	654731457800512	7	2-8,1368-1362;10-13,1360-1357;14-22,1355-1347	1-1,1369-1369[UP5];9-9,1361-1361[SIL];x-x,1356-1356[BULt]	(((((((((.((((.(((((((.&.))))))).))))-)))))))))	CUAUGACGAUGUAGUUCAGAGGU&CCUUCUGAUUUAC-UCGUCGUGG	4	0.994322
TraesCS1A03G0487700.1:966	Tae-miRN4306*	TraesCS1A03G0487700.1	952	975	966	-45.30	-30.10	664459161147903	2023-05-09	2-5,974-971;7-10,969-966;11-17,963-957;18-21,955-952	1-1,975-975[UP5];6-6,970-970[SIL];x-x,965-964[BULt];x-x,956-956[BULt]	((((.(((((((..((((.((((.&.)))).))))--)))))))-))))	UUCGCGGCCCGGAUGCGGCGCCAG&AUGGCUUCGC--CCGGGUC-CGAA	4	1
TraesCS1A03G0488800.1:1362	Tae-miR319a	TraesCS1A03G0488800.1	1350	1371	1362	-45.10	-30.50	676274944567627	12	6-11,1366-1361;12-21,1359-1350	1-5,1371-1367[UP5];x-x,1360-1360[BULt]	((((((((((.((((((.....&.....))))))-))))))))))	GAGGGAGCUCACCUUCGAGCAG&UGGACUGAAGG-GAGCUCCCUC	4	0.72942
TraesCS1A03G0490200.1:529	Tae-miR156p*	TraesCS1A03G0490200.1	518	540	529	-42.80	-29.90	698598130841122	8	1-3,540-538;4-8,536-532;9-11,530-528;13-21,526-518	x-x,537-537[BULt];x-x,531-531[BULt];12-12,527-527[SIL]	(((((((((.(((.(((((.(((&)))-)))))-))).)))))))))	AGCUGGCGGCGAGCGGGGUCGAG&CUC-ACCCU-CUCUCUGUCAGCU	4	0.872849
TraesCS1A03G0491400.1:465	Tae-miR9666e	TraesCS1A03G0491400.1	449	474	465	-42.80	-28.90	675233644859813	16	1-3,474-472;5-5,470-470;7-10,468-465;11-21,460-450	4-4,471-471[SIL];6-6,469-469[SIL];x-x,464-461[BULt];22-22,449-449[UP3]	.(((((((((((....((((.(.(((&))).).))))----))))))))))).	CCACCGUCGUGCUGUCGGCCGAUCCG&CGGUUGGGCU----GUAUGAUGGUGA	4	0.999989
TraesCS1A03G0494900.2:209	Tae-mir-novel12-5p	TraesCS1A03G0494900.2	198	217	209	-33.80	-22.00	650887573964497	7	2-8,216-210;10-14,209-205;16-21,203-198	1-1,217-217[UP5];9-9,x-x[BULq];15-15,204-204[SIL]	((((((.(((((-(((((((.&.))))))).))))).))))))	UACCAACCCAGU-CGAGCCAC&UUGGUUUGGAUUGGAUUGGUA	4	0.999999
TraesCS1A03G0501600.1:374	Tae-miR164g*	TraesCS1A03G0501600.1	363	383	374	-39.00	-28.10	720512820512821	11	3-5,381-379;7-18,377-366	1-2,383-382[UP5];6-6,378-378[SIL];19-21,365-363[UP3]	...((((((((((((.(((..&..))).))))))))))))...	CACGGAGGAGGAGAGGGCGGA&CACGUGUUCUUCUCCUCCAUC	4	0.998855
TraesCS1A03G0501700.1:305	Tae-mir-novel143-3p	TraesCS1A03G0501700.1	297	314	305	-33.00	-26.00	787878787878788	7	2-3,313-312;5-17,310-298	1-1,314-314[UP5];4-4,311-311[SIL];18-18,297-297[UP3]	.(((((((((((((.((.&.)).))))))))))))).	CACCGCCCGGUUCUGGGC&CUUGAGAAUCGGGCGGUU	0	0.0258114
TraesCS1A03G0502800.1:383	Tae-miR2275l*	TraesCS1A03G0502800.1	372	392	383	-31.90	-24.38	764263322884013	6	1-13,392-380;17-20,376-373	14-16,379-377[SIL];21-21,372-372[UP3]	.((((...(((((((((((((&)))))))))))))...)))).	GGAGAAGGUGGAGGGGAACAA&UUGUUUUCCUCCAAUAUCUCA	4	0.511184
TraesCS1A03G0503400.1:579	Tae-miRN4311e	TraesCS1A03G0503400.1	569	588	579	-41.40	-30.00	72463768115942	10	4-11,585-578;13-20,576-569	1-3,588-586[UP5];12-12,577-577[SIL]	((((((((.((((((((...&...)))))))).))))))))	GGGCGCGCGCGUUCGGCAGC&UUCGUCGGACGAGCGUGCCU	4	0.986317
TraesCS1A03G0503700.1:480	Tae-miRN4295b	TraesCS1A03G0503700.1	461	489	480	-48.30	-31.80	658385093167702	22	1-2,489-488;5-10,485-480;11-20,471-462	3-4,487-486[SIL];x-x,479-472[BULt];21-21,461-461[UP3]	.((((((((((........((((((..((&))..))))))--------)))))))))).	CCACCGCGGCCUCCUACCCGAGUCCGGCG&CGAGGGACUU--------GGCCGCGGUGC	4	1
TraesCS1A03G0504200.1:272	Tae-miR3711a	TraesCS1A03G0504200.1	262	281	272	-43.00	-28.30	658139534883721	2023-05-10	5-13,277-269;15-19,267-263	1-4,281-278[UP5];14-14,268-268[SIL];20-20,262-262[UP3]	.(((((.(((((((((....&....))))))))).))))).	CGGCGCCGGGAGGAGGAGGA&GUGCCCUCCUUCUAGCGCCA	4	1
TraesCS1A03G0505500.1:1181	Tae-miR399ap*	TraesCS1A03G0505500.1	1170	1189	1181	-44.20	-32.80	742081447963801	6	2-7,1188-1183;9-13,1182-1178;15-21,1176-1170	1-1,1189-1189[UP5];8-8,x-x[BULq];14-14,1177-1177[SIL]	(((((((.(((((-((((((.&.)))))).))))).)))))))	GCUGCCGCAGGAG-UCCGCCG&AGGCGGGUCUCCUUUGGCAGU	4	0.878872
TraesCS1A03G0505500.1:123	Tae-mir-novel83-5p	TraesCS1A03G0505500.1	111	131	123	-54.70	-37.50	685557586837294	2023-05-06	1-6,131-126;8-12,125-121;14-23,120-111	7-7,x-x[BULq];13-13,x-x[BULq]	((((((((((-(((((-((((((&)))))).))))).))))))))))	GCUCGAGCGG-GCGCG-GGGCCU&GGGUCCUCGCGUGUCGCUCGGGC	4	0.995858
TraesCS1A03G0505800.1:255	Tae-miRN4295f*	TraesCS1A03G0505800.1	244	265	255	-47.20	-37.50	794491525423729	8	1-4,265-262;6-9,260-257;11-21,254-244	5-5,261-261[SIL];10-10,256-255[AILt]	(((((((((((..((((.((((&)))).))))-.)))))))))))	GGCGAGGAGGGCAGGCGCCGGC&GCCGUUGCC-AUCCUCCUCGCC	4	0.913233
TraesCS1A03G0505800.1:871	Tae-miR827a*	TraesCS1A03G0505800.1	860	880	871	-33.10	-22.10	667673716012085	8	1-18,880-863	19-21,862-860[UP3]	...((((((((((((((((((&))))))))))))))))))...	AGAAGGUGGUGACCGGCAAGA&UUUUGCUGGUUGUCAUCUAAC	4	0.999904
TraesCS1A03G0510000.1:683	Tae-mir-novel30-5p	TraesCS1A03G0510000.1	672	691	683	-44.00	-32.80	745454545454545	2023-05-08	2-6,690-686;9-20,684-673	1-1,691-691[UP5];7-8,685-685[AILq];21-21,672-672[UP3]	.((((((((((((.-(((((.&.)))))..)))))))))))).	AGGGGAGGUGGUGU-CCGGCA&CGCUGGCUUACCAUCUCCCCA	4	0.651966
TraesCS1A03G0515400.1:1538	Tae-miRN4387d*	TraesCS1A03G0515400.1	1527	1545	1538	-34.30	-23.20	676384839650146	8	1-3,1545-1543;5-6,1542-1541;8-19,1540-1529	4-4,x-x[BULq];7-7,x-x[BULq];20-21,1528-1527[UP3]	..((((((((((((-((-(((&))).)).))))))))))))..	AGAGGAGGAAGAGG-GU-GCA&UGCUACAUUUCUUCCUCCUAA	4	0.999995
TraesCS1A03G0516800.1:1936	Tae-miRN4297*	TraesCS1A03G0516800.1	1926	1945	1936	-35.90	-25.00	696378830083565	4	2-10,1944-1936;12-17,1934-1929;19-21,1928-1926	1-1,1945-1945[UP5];11-11,1935-1935[SIL];18-18,x-x[BULq]	(((-((((((.(((((((((.&.))))))))).)))))).)))	GGU-GGAAGAAGAAGAAGAAG&UUUCUUCUUCCUCUUCCUACC	4	1
TraesCS1A03G0518600.1:237	Tae-miRN4410	TraesCS1A03G0518600.1	227	247	237	-50.50	-33.08	655049504950495	8	1-2,247-246;3-10,244-237;12-13,235-234;18-22,231-227	x-x,245-245[BULt];11-11,236-236[SIL];14-17,233-232[AILq]	(((((..--((.((((((((.((&))-)))))))).))....)))))	GCUCCGG--CAGCGGCCACCUCG&CG-GGUGGCCGGUGAGUAGGAGC	4	1
TraesCS1A03G0520500.1:282	Tae-miRN4344a	TraesCS1A03G0520500.1	269	291	282	-39.00	-26.90	68974358974359	10	1-10,291-282;12-13,279-278;15-19,275-271	11-11,281-280[AILt];14-14,277-276[AILt];20-21,270-269[UP3]	..(((((..((..((((((((((&))))))))))-.))-.)))))..	GCCCGGCGGACCUCCACGAGCCC&GGGUUCGUGG-UGU-AGUUGGUU	4	1
TraesCS1A03G0520900.1:673	Tae-mir-novel43-5p	TraesCS1A03G0520900.1	663	682	673	-39.80	-28.10	706030150753769	9	2-11,681-672;12-14,670-668;17-18,665-664	1-1,682-682[UP5];x-x,671-671[BULt];15-16,667-666[SIL];19-19,663-663[UP3]	.((..(((.((((((((((.&.))))))))))-)))..)).	AGCGAGCACGGCGGCGGCCA&AGGUUGCUGCC-UGCGAGCA	4	1
TraesCS1A03G0521900.1:51	Tae-mir-novel27-5p	TraesCS1A03G0521900.1	42	66	51	-42.60	-27.96	656338028169014	16	1-7,66-60;9-16,52-45;18-19,44-43	8-8,59-53[AILt];17-17,x-x[BULq];20-20,42-42[UP3]	.((-((((((((.......(((((((&)))))))------.)))))))).)).	GGC-UCAGCACCUAGCCUCCAGCCCA&UGGGCUG------UGGUGCUGAUGCG	4	1
TraesCS1A03G0523200.1:1020	Tae-miRN4381	TraesCS1A03G0523200.1	1009	1028	1020	-37.60	-24.50	651595744680851	6	1-8,1028-1021;10-11,1020-1019;14-21,1016-1009	9-9,x-x[BULq];12-13,1018-1017[SIL]	((((((((..((-((((((((&)))))))).))..))))))))	GACUGUGAUAUC-CAUGAGCA&UGCUCAUGUGAACUCACGGUU	0	0.144806
TraesCS1A03G0528100.1:1139	Tae-mir-novel125-5p	TraesCS1A03G0528100.1	1128	1148	1139	-33.50	-22.50	671641791044776	2023-05-04	1-12,1148-1137;14-19,1136-1131;20-20,1129-1129	13-13,x-x[BULq];x-x,1130-1130[BULt];21-21,1128-1128[UP3]	.(.((((((-((((((((((((&)))))))))))).))))))-).	UGCCUUCUC-AAUGUUCAAGCA&UGUUUGAACAUUUGAGGAG-CU	4	0.944444
TraesCS1A03G0530600.2:56	Tae-miRN4297	TraesCS1A03G0530600.2	43	65	56	-41.10	-30.20	734793187347932	9	2-11,64-55;12-17,52-47	1-1,65-65[UP5];x-x,54-53[BULt];18-21,46-43[UP3]	....((((((..((((((((((.&.))))))))))--))))))....	AGCGCCUCCUCGUCCUCCUCCUC&AAGGAGGAGGA--AGGAGGAAGA	4	0.999699
TraesCS1A03G0530700.1:76	Tae-miR394b	TraesCS1A03G0530700.1	66	90	76	-39.20	-26.60	678571428571429	16	2-5,89-86;6-17,80-69;19-20,67-66	1-1,90-90[UP5];x-x,85-81[BULt];18-18,68-68[SIL]	((.((((((((((((.....((((.&.))))-----)))))))))))).))	GGUGGUGGACGGGGUCUGCAGCCGC&UUGGC-----AUUCUGUCCACCUCC	4	0.999971
TraesCS1A03G0534000.1:332	Tae-mir-novel42-3p_1	TraesCS1A03G0534000.1	318	342	332	-50.80	-33.42	657874015748032	2023-05-09	1-4,342-339;6-7,337-336;8-13,334-329;17-23,324-318	5-5,338-338[SIL];x-x,335-335[BULt];14-16,328-325[AILt]	(((((((....((((((.((.((((&)))).))-))))))-...)))))))	GCUCGGCAUGUGGAGCGCCGGCGGA&UCCGGCG-UGCUCC-UUCGUCGAGC	4	1
TraesCS1A03G0537800.1:657	Tae-miR408a	TraesCS1A03G0537800.1	645	667	657	-46.10	-30.20	655097613882863	7	1-8,667-660;9-12,658-655;14-15,653-652;16-17,650-649;19-21,647-645	x-x,659-659[BULt];13-13,654-654[SIL];x-x,651-651[BULt];18-18,648-648[SIL]	(((.((.((.((((.((((((((&))))))))-)))).))-)).)))	GCCUGGUGAUGAGGCCGGUGCGG&CUGCACUG-CCUCUUC-CCUGGC	4	1
TraesCS1A03G0544800.1:180	Tae-mir-novel52-3p	TraesCS1A03G0544800.1	171	193	180	-33.60	-25.10	74702380952381	12	2-9,192-185;10-19,180-171	1-1,193-193[UP5];x-x,184-181[BULt]	((((((((((....((((((((.&.))))))))----))))))))))	CUCAUCAGAUACCAGGGAGUGGC&UUCGCUCCU----AUCUGAUGAG	4	0.382597
TraesCS1A03G0547900.1:16	Tae-mir-novel143-3p	TraesCS1A03G0547900.1	8	27	16	-33.00	-21.60	654545454545455	2023-05-06	1-4,27-24;5-8,22-19;9-16,17-10	x-x,23-23[BULt];x-x,18-18[BULt];17-18,9-8[UP3]	..((((((((.((((.((((&))))-))))-))))))))..	CGUCGCCCGAGUUCUACAAG&CUUG-AGAA-UCGGGCGGUU	0	0.704545
TraesCS1A03G0548300.1:273	Tae-miR5384a	TraesCS1A03G0548300.1	262	283	273	-47.70	-32.40	679245283018868	8	1-2,283-282;4-12,279-271;14-16,269-267;19-20,264-263	3-3,281-280[AILt];13-13,270-270[SIL];17-18,266-265[SIL];21-21,262-262[UP3]	.((..(((.(((((((((..((&))-.))))))))).)))..)).	CUCCUCGGGGGCGCGCUCUUCC&GG-UGAGCGCGCCGCCGUCGAA	4	1
TraesCS1A03G0550500.1:715	Tae-miRN4377	TraesCS1A03G0550500.1	695	724	715	-37.40	-25.00	668449197860963	2023-05-12	2-16,723-709;17-19,699-697	1-1,724-724[UP5];x-x,708-700[BULt];20-21,696-695[UP3]	..(((.........(((((((((((((((.&.)))))))))))))))---------)))..	CAGCCGAGGACCUGAUGAACAGAGCUCUAA&CUAGAGCUCUGUUUAU---------GGCAG	4	0.977362
TraesCS1A03G0563300.1:936	Tae-miR395s*	TraesCS1A03G0563300.1	925	946	936	-39.50	-25.70	650632911392405	2023-05-06	2-8,945-939;9-13,937-933;15-21,931-925	1-1,946-946[UP5];x-x,938-938[BULt];14-14,932-932[SIL]	(((((((.(((((.(((((((.&.)))))))-))))).)))))))	UCAUGGAAUGCUCUCAUGGAGG&GUUCCGUG-GAGCACUUCAUGA	4	0.999699
TraesCS1A03G0565200.1:747	Tae-miR9666v*	TraesCS1A03G0565200.1	736	758	747	-39.80	-26.70	670854271356784	12	1-4,758-755;6-8,753-751;10-18,747-739	5-5,754-754[SIL];9-9,750-748[AILt];19-21,738-736[UP3]	...(((((((((...(((.((((&)))).)))--.)))))))))...	AAAGGUUGGGCGGGGGUGUUGGC&GCCAUCAU--ACGCCCAACCAUA	4	0.807932
TraesCS1A03G0568800.1:565	Tae-mir-novel131-5p	TraesCS1A03G0568800.1	554	574	565	-36.30	-24.10	663911845730028	2023-05-07	1-10,574-565;12-13,564-563;14-18,561-557	11-11,x-x[BULq];x-x,562-562[BULt];19-21,556-554[UP3]	...(((((.((-((((((((((&)))))))))).))-)))))...	UUGGCAGAUGC-CCUCGAGUAU&AUAUUCGAGGAGC-UCUGUACA	4	0.98788
TraesCS1A03G0572600.1:675	Tae-miR396a*	TraesCS1A03G0572600.1	660	685	675	-40.70	-26.80	658476658476658	15	3-6,683-680;7-10,678-675;11-19,670-662	1-2,685-684[UP5];x-x,679-679[BULt];x-x,674-671[BULt];20-21,661-660[UP3]	..(((((((((....((((.((((..&..))))-))))----)))))))))..	CCUCCCCGCGAAGAGGUUCUACAGGG&AACUGU-GAAC----UCGCGGGGAUG	2	0.20166
TraesCS1A03G0576800.1:1279	Tae-mir-novel96-3p	TraesCS1A03G0576800.1	1269	1289	1279	-31.50	-20.60	653968253968254	2023-05-09	1-2,1289-1288;3-12,1286-1277;15-20,1274-1269	x-x,1287-1287[BULt];13-14,1276-1275[SIL]	((((((..((((((((((.((&))-))))))))))..))))))	CAUCAAGAGGCUGGUCGACGC&GU-UUGAUUAGCUAGUUGGUG	4	0.999976
TraesCS1A03G0577900.1:1055	Tae-miRN4282a*	TraesCS1A03G0577900.1	1044	1067	1055	-36.10	-23.50	650969529085873	11	2-4,1066-1064;5-8,1061-1058;9-21,1056-1044	1-1,1067-1067[UP5];x-x,1063-1062[BULt];x-x,1057-1057[BULt]	(((((((((((((.((((..(((.&.)))--))))-)))))))))))))	GGACGGCACGAGUAAGCAGAACUG&GAGU--UGUU-GCUUGUGUCGUUC	4	1
TraesCS1A03G0578300.2:948	Tae-miRN4307b*	TraesCS1A03G0578300.2	936	956	948	-46.60	-35.90	770386266094421	2023-05-04	1-8,956-949;10-14,948-944;15-20,942-937	9-9,x-x[BULq];x-x,943-943[BULt];21-21,936-936[UP3]	.((((((.(((((-((((((((&)))))))).)))))-)))))).	CCUGCGCAUCGCC-GAGGAGCG&CGCUCCUCUGGCGA-GCGUAGC	4	0.355817
TraesCS1A03G0578800.1:649	Tae-miR5384b	TraesCS1A03G0578800.1	630	658	649	-43.20	-28.10	650462962962963	2023-05-11	1-3,658-656;5-15,654-644;16-18,636-634;19-21,632-630	4-4,655-655[SIL];x-x,643-637[BULt];x-x,633-633[BULt]	(((.(((.......(((((((((((.(((&))).)))))))))))-------)))-)))	CGUCUCGCCGGAGCACGGCGGCGCGGUCA&UGAGCGCGCCGUCGU-------CGA-AUG	4	1
TraesCS1A03G0585500.1:281	Tae-miRN4316*	TraesCS1A03G0585500.1	269	290	281	-49.20	-32.00	650406504065041	7	1-5,290-286;7-15,284-276;16-17,274-273;20-21,270-269	6-6,285-285[SIL];x-x,275-275[BULt];18-19,272-271[SIL]	((..((.(((((((((.(((((&))))).)))))))))-))..))	CCGGGGUGCACCGCCGCGCCUU&GGGGCUCGGCGGUGC-CUAAGG	4	1
TraesCS1A03G0585700.1:84	Tae-mir-novel39-5p	TraesCS1A03G0585700.1	74	93	84	-43.10	-32.10	744779582366589	2023-05-07	1-4,93-90;6-6,88-88;8-10,86-84;12-20,82-74	5-5,89-89[SIL];7-7,87-87[SIL];11-11,83-83[SIL]	(((((((((.(((.(.((((&)))).).))).)))))))))	CCGCCGGCGAGGAGGAGGAC&GUCCACGUCCAUGUCGGCGG	4	0.986725
TraesCS1A03G0589400.1:653	Tae-mir-novel45-3p	TraesCS1A03G0589400.1	644	662	653	-39.10	-27.50	703324808184143	2023-05-07	1-3,662-660;5-7,659-657;8-13,655-650;15-19,648-644	4-4,x-x[BULq];x-x,656-656[BULt];14-14,649-649[SIL]	(((((.((((((.(((-(((&))).)))-)))))).)))))	GAGGCGGUGGCGCGUC-CGG&CCGAGAU-UGCCAUGGCCUC	4	0.998859
TraesCS1A03G0590400.1:938	Tae-mir-novel27-5p	TraesCS1A03G0590400.1	928	947	938	-42.60	-28.50	669014084507042	2023-05-06	1-5,947-943;7-10,941-938;12-15,936-933;17-20,931-928	6-6,942-942[SIL];11-11,937-937[SIL];16-16,932-932[SIL]	((((.((((.((((.(((((&))))).)))).)))).))))	CGCAACGGCUCCAUCGCCCA&UGGGCUGUGGUGCUGAUGCG	4	1
TraesCS1A03G0599100.1:387	Tae-miRN4288*	TraesCS1A03G0599100.1	376	396	387	-34.60	-23.00	664739884393064	10	1-9,396-388;11-16,386-381	10-10,387-387[SIL];17-21,380-376[UP3]	.....((((((.(((((((((&))))))))).)))))).....	ACCAUGAACGGCUCCGGUGCU&AGCACUGGGUUCGUUCUUUUU	0	0.545821
TraesCS1A03G0601000.1:164	Tae-miR5175b	TraesCS1A03G0601000.1	150	174	164	-32.20	-24.70	767080745341615	2023-05-10	1-3,174-172;4-12,170-162;13-21,158-150	x-x,171-171[BULt];x-x,161-159[BULt]	(((((((((...(((((((((.(((&)))-)))))))))---)))))))))	GACGACGACCAUGAGUAGUUUAGGA&UCC-AAAUUACUU---GUCGUCGUU	4	0.272729
TraesCS1A03G0607700.1:18	Tae-miR6196*	TraesCS1A03G0607700.1	2	27	18	-44.80	-29.30	654017857142857	8	1-14,27-14;15-15,8-8;17-19,6-4	x-x,13-9[BULt];16-16,7-7[SIL];20-21,3-2[UP3]	..(((.(.....((((((((((((((&))))))))))))))-----).)))..	UGGGAAGACCACGGAAGACGAAGGCG&CGCCUUCGUCUUCC-----CCUCCGA	4	1
TraesCS1A03G0613200.1:269	Tae-miRN1879*	TraesCS1A03G0613200.1	258	278	269	-36.60	-25.50	69672131147541	2023-05-06	1-5,278-274;7-14,272-265;16-21,263-258	6-6,273-273[SIL];15-15,264-264[SIL]	((((((.((((((((.(((((&))))).)))))))).))))))	GAAGAUCGCCGUGCUGCAGGU&GCUUGGAGUACGGCCAUUUUU	4	0.99972
TraesCS1A03G0618000.1:793	Tae-mir-novel30-3p	TraesCS1A03G0618000.1	781	802	793	-35.20	-24.80	704545454545454	2023-05-05	1-11,802-792;13-14,790-789;15-19,787-783	12-12,791-791[SIL];x-x,788-788[BULt];20-21,782-781[UP3]	..(((((.((.(((((((((((&))))))))))).))-)))))..	GUUUAUGUGCUUUCACUCUCCC&GGGAGAGUGAACGU-CAUAAUU	4	0.451472
TraesCS1A03G0621200.1:563	Tae-miR9783l*	TraesCS1A03G0621200.1	551	572	563	-35.00	-24.50	0.7	2023-05-12	6-12,567-561;13-20,559-552	1-5,572-568[UP5];x-x,560-560[BULt];21-21,551-551[UP3]	.((((((((.(((((((.....&.....)))))))-)))))))).	CAUUGGCACUUGGUGCUCAUGG&UUUUAAGCACCA-GUGCCGAUU	4	0.988799
TraesCS1A03G0622400.1:374	Tae-miRN4408*	TraesCS1A03G0622400.1	360	383	374	-38.30	-25.30	660574412532637	2023-05-09	3-13,381-371;14-20,367-361	1-2,383-382[UP5];x-x,370-368[BULt];21-21,360-360[UP3]	.(((((((...(((((((((((..&..)))))))))))---))))))).	GCUGGAGUACAGGAACGGCAACGG&CAGUUGUCGUUCU---GCUUCAGG	4	1
TraesCS1A03G0625900.1:542	Tae-miRN4410*	TraesCS1A03G0625900.1	531	551	542	-48.10	-32.00	665280665280665	2023-05-09	4-20,548-532	1-3,551-549[UP5];21-21,531-531[UP3]	.(((((((((((((((((...&...))))))))))))))))).	GCGGCUUGCUCGCCGGCAAUG&ACCUGCUGGCGGGUGAGCUGG	4	1
TraesCS1A03G0631600.1:481	Tae-mir-novel108-3p	TraesCS1A03G0631600.1	471	492	481	-39.60	-26.40	666666666666667	9	2-7,491-486;8-17,483-474;18-19,472-471	1-1,492-492[UP5];x-x,485-484[BULt];x-x,473-473[BULt]	((.((((((((((..((((((.&.))))))--))))))))))-))	GGCCGGCAGCCUCGCGUUAGGU&CCCUGAU--GAGGCUGUUG-CC	4	1
TraesCS1A03G0642500.1:796	Tae-mir-novel4-5p	TraesCS1A03G0642500.1	782	805	796	-49.10	-33.80	688391038696538	2023-05-09	2-5,804-801;8-8,798-798;10-22,796-784	1-1,805-805[UP5];6-7,800-799[SIL];9-9,797-797[SIL];23-24,783-782[UP3]	..(((((((((((((.(..((((.&.))))..).)))))))))))))..	GCGUCGAGCUCCGCCGCACUCCUC&AAGGACGGAGGCGGAGCUUGACAA	4	0.819236
TraesCS1A03G0648400.1:603	Tae-miRN4288*	TraesCS1A03G0648400.1	592	611	603	-34.60	-23.50	679190751445087	2023-05-09	1-9,611-603;13-18,600-595	10-12,602-601[AILq];19-21,594-592[UP3]	...((((((..-(((((((((&)))))))))...))))))...	UCCGAGAACCU-CCCAGUGCU&AGCACUGGGUUCGUUCUUUUU	4	0.999958
TraesCS1A03G0648400.1:713	Tae-miRN4379	TraesCS1A03G0648400.1	703	722	713	-36.90	-24.60	666666666666667	2023-05-11	6-13,717-710;15-21,709-703	1-5,722-718[UP5];14-14,x-x[BULq]	(((((((-((((((((.....&.....)))))))).)))))))	GCGUUCC-AGGAGAGCAAGCG&CUAAGGCUCUCUUUGGAACGU	4	0.872076
TraesCS1A03G0648400.1:765	Tae-miRN4409*	TraesCS1A03G0648400.1	753	774	765	-44.60	-32.00	717488789237668	2023-05-07	1-1,774-774;3-14,772-761;15-18,759-756	2-2,773-773[SIL];x-x,760-760[BULt];19-21,755-753[UP3]	...((((.((((((((((((.(&).))))))))))))-))))...	GGAGGAGAAGCGCGGGCAGUUC&GUGCUGCCCGCGCU-CUUCAUG	4	0.992871
TraesCS1A03G0653000.1:429	Tae-miR9772d*	TraesCS1A03G0653000.1	417	438	429	-43.60	-28.60	655963302752294	2023-05-07	3-17,436-422;18-21,420-417	1-2,438-437[UP5];x-x,421-421[BULt]	((((.(((((((((((((((..&..)))))))))))))))-))))	GUCGUGGCUGGUGUUCUCCAGC&UGUGGAGAGCGUCAGCU-CGAC	0	0.295716
TraesCS1A03G0653100.1:111	Tae-mir-novel75-3p	TraesCS1A03G0653100.1	95	120	111	-52.00	-35.00	673076923076923	2023-05-11	3-10,118-111;12-16,109-105;17-18,103-102;19-21,97-95	1-2,120-119[UP5];11-11,110-110[SIL];x-x,104-104[BULt];x-x,101-98[BULt]	(((....((.(((((.((((((((..&..)))))))).)))))-))----)))	GCCUGGAGCGCCGCCUGCGCCGGCAG&CAGCCGGCGUCGGCGG-GU----GGC	4	1
TraesCS1A03G0660000.1:699	Tae-miR9667a*	TraesCS1A03G0660000.1	689	708	699	-28.80	-19.40	673611111111111	8	1-9,708-700;12-14,697-695;16-21,694-689	10-11,699-698[SIL];15-15,x-x[BULq]	((((((-(((..(((((((((&)))))))))..))).))))))	CCAAAG-UGGUCGACGAUGAA&UUUAUUGUUAUCCAUCUUUGG	4	0.999539
TraesCS1A03G0660800.1:301	Tae-miR6196	TraesCS1A03G0660800.1	287	309	301	-43.20	-28.50	659722222222222	11	2-3,308-307;5-10,306-301;11-20,297-288	1-1,309-309[UP5];4-4,x-x[BULq];x-x,300-298[BULt];21-21,287-287[UP3]	.((((((((((...((((((-((.&.)).))))))---)))))))))).	CCCUCUUCGUCCCCUCCUCG-CCG&AGGACGAGGA---GAUGGAGAGGA	4	1
TraesCS1A03G0663600.1:16	Tae-miR9654ai*	TraesCS1A03G0663600.1	5	26	16	-37.00	-25.70	694594594594595	2023-05-07	1-9,26-18;10-15,16-11;17-18,9-8	x-x,17-17[BULt];16-16,10-10[SIL];19-21,7-5[UP3]	...((.((((((.(((((((((&)))))))))-)))))).))...	CUCUUGUCAAGGACUUGGAGCG&CGCUUCAAG-CCUUGAGGAAUA	4	0.898411
TraesCS1A03G0664700.1:325	Tae-miRN4378*	TraesCS1A03G0664700.1	314	333	325	-41.80	-27.40	655502392344498	9	1-3,333-331;5-10,330-325;12-14,322-320;16-21,319-314	4-4,x-x[BULq];11-11,324-323[AILt];15-15,x-x[BULq]	((((((-(((..((((((-(((&))).))))))-.))).))))))	CGAGGG-GAGGCACGGAG-GGC&GCUACUCUGU-ACUCUCCCUCG	0	0.242813
TraesCS1A03G0667800.1:9	Tae-mir-novel35-5p	TraesCS1A03G0667800.1	1	18	9	-28.80	-20.00	694444444444444	7	2-11,17-8;13-16,6-3	1-1,18-18[UP5];12-12,7-7[SIL];17-18,2-1[UP3]	..((((.((((((((((.&.)))))))))).))))..	AUGGAUGAGGAGUACGAC&UUUGUACUCUUGAUCCCU	4	0.999947
TraesCS1A03G0667800.2:9	Tae-mir-novel35-5p	TraesCS1A03G0667800.2	1	18	9	-28.80	-20.00	694444444444444	7	2-11,17-8;13-16,6-3	1-1,18-18[UP5];12-12,7-7[SIL];17-18,2-1[UP3]	..((((.((((((((((.&.)))))))))).))))..	AUGGAUGAGGAGUACGAC&UUUGUACUCUUGAUCCCU	0	0.411663
TraesCS1A03G0669500.1:52	Tae-miRN4398	TraesCS1A03G0669500.1	40	62	52	-37.70	-26.20	694960212201591	7	1-7,62-56;8-12,54-50;14-20,47-41	x-x,55-55[BULt];13-13,49-48[AILt];21-21,40-40[UP3]	.(((((((..(((((.(((((((&)))))))-)))))-.))))))).	GUCACCAAGGGGUUCGGCUUCAU&AUGAAGC-GGACC-AUUGGUGAA	4	0.659277
TraesCS1A03G0669900.1:525	Tae-miRN4295a*	TraesCS1A03G0669900.1	508	534	525	-47.20	-32.00	677966101694915	2023-05-12	1-10,534-525;12-16,524-520;17-21,512-508	11-11,x-x[BULq];x-x,519-513[BULt]	(((((.......(((((-((((((((((&)))))))))).)))))-------)))))	GGCGGUGGCUACGGAGG-UGGUGGCGGC&GCCGUUGCCAUCCUCC-------UCGCC	4	1
TraesCS1A03G0672500.1:1123	Tae-miR5181-5p	TraesCS1A03G0672500.1	1112	1133	1123	-31.50	-22.60	717460317460317	9	1-3,1133-1131;6-9,1128-1125;10-21,1123-1112	4-5,1130-1129[SIL];x-x,1124-1124[BULt]	((((((((((((.((((..(((&)))..))))-))))))))))))	CGGCGCUUGUUACUGGAGAGGA&UCUGAUCCA-UAAUAAGUGUUG	4	0.231922
TraesCS1A03G0672500.2:1201	Tae-miR9654g*	TraesCS1A03G0672500.2	1190	1210	1201	-37.50	-26.10	696	7	1-4,1210-1207;6-18,1205-1193	5-5,1206-1206[SIL];19-21,1192-1190[UP3]	...(((((((((((((.((((&)))).)))))))))))))...	UGCUUGCGAGGCUUGACGCUG&UAGCUUCAAGCCUUGCGGAAU	4	0.906114
TraesCS1A03G0672800.2:117	Tae-mir-novel89-5p	TraesCS1A03G0672800.2	107	127	117	-47.10	-35.70	75796178343949	2023-05-08	3-7,125-121;8-19,119-108	1-2,127-126[UP5];x-x,120-120[BULt];20-20,107-107[UP3]	.((((((((((((.(((((..&..)))))-)))))))))))).	CCGCGGCGGCCCCGCCGGCGG&GGGCUGG-GGGGCUGUUGCGA	4	0.953688
TraesCS1A03G0676100.1:47	Tae-mir-novel16-5p	TraesCS1A03G0676100.1	36	56	47	-36.30	-26.30	724517906336088	10	3-10,54-47;11-19,44-36	1-2,56-55[UP5];x-x,46-45[BULt]	(((((((((..((((((((..&..))))))))--)))))))))	CCAGGCCGUCCUGGUCAUGGG&AGCGUGAUUA--ACGGCCUGG	4	0.853369
TraesCS1A03G0676900.1:59	Tae-mir-novel102-5p	TraesCS1A03G0676900.1	46	67	59	-37.70	-26.90	713527851458886	2023-05-06	1-8,67-60;10-15,59-54;17-21,51-47	9-9,x-x[BULq];16-16,53-52[AILt];22-22,46-46[UP3]	.(((((..((((((-((((((((&)))))))).))))))-.))))).	AGCAAGCUGCAGGA-CCAAGAGA&UCUCUUGGAUUCUGC-UCUUGUA	4	0.790274
TraesCS1A03G0677700.1:1798	Tae-miRN4360*	TraesCS1A03G0677700.1	1784	1807	1798	-38.00	-28.40	747368421052632	2023-05-08	1-11,1807-1797;12-16,1795-1791;17-21,1788-1784	x-x,1796-1796[BULt];x-x,1790-1789[BULt]	(((((..(((((.(((((((((((&)))))))))))-)))))--)))))	GCAUGCUGUGGCACUGGGGCGAGG&UUUUGUCCCAG-GCUAU--CAUGC	0	0.0199266
TraesCS1A03G0680800.2:1175	Tae-miR398b*	TraesCS1A03G0680800.2	1160	1185	1175	-40.30	-26.90	667493796526055	9	1-4,1185-1182;5-13,1180-1172;14-15,1170-1169;16-19,1165-1162	x-x,1181-1181[BULt];x-x,1171-1171[BULt];x-x,1168-1166[BULt];20-21,1161-1160[UP3]	..((((...((.(((((((((.((((&))))-)))))))))-))---))))..	AGGUGUACCUCUUCAGGGGCAUCUCC&GGAG-UGCCUCUGA-GA---ACACAA	4	0.806763
TraesCS1A03G0681700.1:729	Tae-mir-novel68-5p	TraesCS1A03G0681700.1	717	738	729	-33.50	-22.20	662686567164179	2023-05-11	3-10,736-729;11-17,727-721	1-2,738-737[UP5];x-x,728-728[BULt];18-21,720-717[UP3]	....(((((((.((((((((..&..))))))))-)))))))....	GACCGUGGAGGCCAUCGAGGAG&UACCUUGAUG-CUUCUACAUUG	1	0.0430269
TraesCS1A03G0681700.2:687	Tae-mir-novel68-5p	TraesCS1A03G0681700.2	675	696	687	-33.50	-22.20	662686567164179	2023-05-11	3-10,694-687;11-17,685-679	1-2,696-695[UP5];x-x,686-686[BULt];18-21,678-675[UP3]	....(((((((.((((((((..&..))))))))-)))))))....	GACCGUGGAGGCCAUCGAGGAG&UACCUUGAUG-CUUCUACAUUG	0	0.203673
TraesCS1A03G0682100.1:411	Tae-miR9674k*	TraesCS1A03G0682100.1	399	420	411	-43.20	-32.00	740740740740741	9	1-2,420-419;4-10,417-411;11-21,409-399	3-3,418-418[SIL];x-x,410-410[BULt]	(((((((((((.(((((((.((&)).)))))))-)))))))))))	CGGCGGCGCCGCGUCGUCCCGC&GUAGGAUGGC-CGGUGCUGUUG	4	0.976735
TraesCS1A03G0682200.1:85	Tae-miR5049a	TraesCS1A03G0682200.1	74	94	85	-38.10	-25.10	658792650918635	11	3-9,92-86;11-18,84-77	1-2,94-93[UP5];10-10,85-85[SIL];19-21,76-74[UP3]	...((((((((.(((((((..&..))))))).))))))))...	CUCCUCCCUCCCGUCCGUGCG&AAUAUGGAUCGGAGGGAGUAC	4	0.97513
TraesCS1A03G0683200.2:39	Tae-miR166s*	TraesCS1A03G0683200.2	28	48	39	-44.60	-30.80	690582959641256	8	1-2,48-47;5-6,44-43;8-15,41-34;17-21,32-28	3-4,46-45[SIL];7-7,42-42[SIL];16-16,33-33[SIL]	(((((.((((((((.((..((&))..)).)))))))).)))))	CCUCGCGCCGGCCACCGCCCC&GGAACGUUGGCUGGCUCGAGG	4	0.968492
TraesCS1A03G0686500.1:427	Tae-miRN4305c*	TraesCS1A03G0686500.1	415	437	427	-41.40	-27.10	654589371980676	2023-05-06	2-7,436-431;8-13,429-424;15-16,422-421;17-17,419-419;19-21,417-415	1-1,437-437[UP5];x-x,430-430[BULt];14-14,423-423[SIL];x-x,420-420[BULt];18-18,418-418[SIL]	(((.(.((.((((((.((((((.&.))))))-)))))).))-).)))	GUAGGUGCGGCGAUGAACAUCCC&UGGAUGU-CAUCGUGGC-CGUAC	4	1
TraesCS1A03G0686500.1:572	Tae-miR1131*	TraesCS1A03G0686500.1	562	581	572	-37.30	-25.10	672922252010724	9	1-11,581-571;13-15,570-568;17-19,566-564	12-12,x-x[BULq];16-16,567-567[SIL];20-21,563-562[UP3]	..(((.(((-(((((((((((&))))))))))).))).)))..	GCGGCGGCG-GCUGGUGCUAA&UUAGUACCGGUUCGUGGCUAA	4	0.999993
TraesCS1A03G0693600.1:986	Tae-miRN4321a	TraesCS1A03G0693600.1	970	996	986	-47.80	-31.58	660669456066946	2023-05-11	1-5,996-992;6-13,990-983;17-21,974-970	x-x,991-991[BULt];14-16,982-975[AILt]	(((((........((((((((.(((((&)))))-))))))))-----...)))))	GCGCCCACGGCCGCGGCGGAGUCCGCG&CGCGG-CUCCGUCG-----ACUGGUGC	4	1
TraesCS1A03G0694000.1:588	Tae-mir-novel58-5p	TraesCS1A03G0694000.1	578	597	588	-45.90	-30.70	668845315904139	2023-05-06	2-6,596-592;8-14,590-584;16-20,582-578	1-1,597-597[UP5];7-7,591-591[SIL];15-15,583-583[SIL]	(((((.(((((((.(((((.&.))))).))))))).)))))	GCCCGCCGGCCCUAUCCAGC&CCUGGACGGGGUCGACGGGU	4	1
TraesCS1A03G0695500.1:22	Tae-mir-novel89-3p	TraesCS1A03G0695500.1	7	31	22	-43.10	-28.10	651972157772622	2023-05-08	1-12,31-20;14-17,19-16;18-20,9-7	13-13,x-x[BULq];x-x,15-10[BULt]	(((......((((-((((((((((((&)))))))))))).))))------)))	AGGAACAAUGGCA-AGGGGCCGAAGC&GCUUCGGCCUCUCUGUC------CCU	4	1
TraesCS1A03G0700800.1:255	Tae-miRN4344a	TraesCS1A03G0700800.1	244	264	255	-39.00	-35.50	91025641025641	6	1-16,264-249;18-20,247-245	17-17,248-248[SIL];21-21,244-244[UP3]	.(((.((((((((((((((((&)))))))))))))))).))).	CACCUGCUGCGCCGCGAGCCC&GGGUUCGUGGUGUAGUUGGUU	4	0.0210066
TraesCS1A03G0701200.2:662	Tae-mir-novel50-3p_3	TraesCS1A03G0701200.2	648	671	662	-42.90	-28.00	652680652680653	8	2-4,670-668;6-15,666-657;16-18,654-652;20-22,650-648	1-1,671-671[UP5];5-5,667-667[SIL];x-x,656-655[BULt];19-19,651-651[SIL]	(((.(((..((((((((((.(((.&.))).))))))))))--))).)))	GGAUGAUGAGGUGGGCCAAGACGG&GUGUGUUGGCCUACC--AUCUUCC	4	0.99988
TraesCS1A03G0701700.2:1252	Tae-miR159a	TraesCS1A03G0701700.2	1242	1261	1252	-37.80	-25.40	671957671957672	2023-05-07	1-10,1261-1252;13-13,1250-1250;15-21,1248-1242	11-12,1251-1251[AILq];14-14,1249-1249[SIL]	(((((((.(.-((((((((((&))))))))))..).)))))))	CAGAGCUGUA-UCAGUCCGAA&UUUGGAUUGAAGGGAGCUCUG	4	0.919569
TraesCS1A03G0702600.1:41	Tae-miRN4297	TraesCS1A03G0702600.1	31	50	41	-41.10	-27.00	656934306569343	8	2-4,49-47;6-11,45-40;13-18,39-34	1-1,50-50[UP5];5-5,46-46[SIL];12-12,x-x[BULq];19-21,33-31[UP3]	...((((((-((((((.(((.&.))).)))))).))))))...	GGCUCCUCC-UCCUCCCCCUC&AAGGAGGAGGAAGGAGGAAGA	4	1
TraesCS1A03G0703100.1:773	Tae-miR164a*	TraesCS1A03G0703100.1	760	783	773	-47.00	-30.70	653191489361702	10	3-5,781-779;6-11,777-772;12-13,770-769;14-21,767-760	1-2,783-782[UP5];x-x,778-778[BULt];x-x,771-771[BULt];x-x,768-768[BULt]	((((((((.((.((((((.(((..&..)))-))))))-))-))))))))	GGUGGGGGCAGCGGGAGUGGCGGC&CACGC-GCUCCC-CU-UCUCCACC	4	1
TraesCS1A03G0708900.1:329	Tae-miRN4349*	TraesCS1A03G0708900.1	318	339	329	-42.00	-28.70	683333333333333	2023-05-08	3-6,337-334;7-18,332-321;20-21,319-318	1-2,339-338[UP5];x-x,333-333[BULt];19-19,320-320[SIL]	((.((((((((((((.((((..&..))))-)))))))))))).))	CAAGCUGCUGCUGGGCGAGGAC&CACCUC-CUCAGUAGCAGUCUG	4	0.955613
TraesCS1A03G0709000.1:332	Tae-miR169bq*	TraesCS1A03G0709000.1	313	341	332	-39.20	-26.10	665816326530612	2023-05-21	1-2,341-340;4-10,338-332;11-20,323-314	3-3,339-339[SIL];x-x,331-324[BULt];21-21,313-313[UP3]	.((((((((((........(((((((.((&)).)))))))--------)))))))))).	GGUGGCCGGGACUUCUAUGACAGCUCUCC&GGCGAGUUGU--------UCUUGGCUACA	4	1
TraesCS1A03G0709700.1:934	Tae-mir-novel108-3p	TraesCS1A03G0709700.1	919	943	934	-39.60	-26.80	676767676767677	2023-05-16	1-4,943-940;6-10,938-934;11-19,927-919	5-5,939-939[SIL];x-x,933-928[BULt]	(((((((((......(((((.((((&)))).)))))------)))))))))	GGCGGCGGCGCCGCCCUUAUGAGGG&CCCUGAUGAG------GCUGUUGCC	4	1
TraesCS1A03G0717200.1:655	Tae-miR3711b*	TraesCS1A03G0717200.1	643	664	655	-46.20	-31.30	677489177489177	2023-05-05	1-4,664-661;6-16,659-649;17-21,647-643	5-5,660-660[SIL];x-x,648-648[BULt]	(((((.(((((((((((.((((&)))).)))))))))))-)))))	GCCGGCCUUGUCCUUCUUCUCC&GGAGCAGAGGGAUGAG-UCGGC	4	0.99675
TraesCS1A03G0718600.2:1763	Tae-miR9679a*	TraesCS1A03G0718600.2	1752	1773	1763	-35.60	-23.30	654494382022472	2023-05-11	1-9,1773-1765;10-15,1763-1758	x-x,1764-1764[BULt];16-21,1757-1752[UP3]	......((((((.(((((((((&)))))))))-))))))......	CGCCGCGCCGGACAUGGGCGGC&GCUGCUCAU-UCUGGUUUUAGA	4	0.999986
TraesCS1A03G0718600.2:1787	Tae-miR169b*	TraesCS1A03G0718600.2	1776	1799	1787	-40.30	-26.50	6575682382134	2023-05-09	1-9,1799-1791;10-12,1787-1785;14-15,1783-1782;17-20,1780-1777	x-x,1790-1788[BULt];13-13,1784-1784[SIL];16-16,1781-1781[SIL];21-21,1776-1776[UP3]	.((((.((.(((...(((((((((&)))))))))---))).)).)))).	CAUGGGCAUGGACGAGGACAUGCC&GGCAUGUCC---UCCUUGGCUAUU	4	1
TraesCS1A03G0719600.1:592	Tae-mir-novel58-3p	TraesCS1A03G0719600.1	583	600	592	-41.20	-27.40	66504854368932	9	1-4,600-597;6-9,595-592;12-18,590-584	5-5,596-596[SIL];10-11,591-591[AILq];19-19,583-583[UP3]	.(((((((.-((((.((((&)))).))))..))))))).	GCGCUGGCA-AGGCGGCGG&CCGUGGCCUAGGCUAGUGG	4	1
TraesCS1A03G0720200.1:170	Tae-mir-novel112-5p	TraesCS1A03G0720200.1	155	181	170	-55.70	-38.50	691202872531418	11	1-6,181-176;7-9,172-170;11-15,169-165;16-18,163-161;20-24,159-155	x-x,175-173[BULt];10-10,x-x[BULq];x-x,164-164[BULt];19-19,160-160[SIL]	(((((.(((.(((((-(((...((((((&))))))---))).)))))-))).)))))	GCGGGCACCGGGCCA-GCCACGGGCGAC&GUCGUC---GGCAUGGCC-GGUACCCGC	4	0.994021
TraesCS1A03G0728000.1:49	Tae-miRN4323*	TraesCS1A03G0728000.1	38	58	49	-37.50	-26.70	712	6	3-6,56-53;8-20,51-39	1-2,58-57[UP5];7-7,52-52[SIL];21-21,38-38[UP3]	.(((((((((((((.((((..&..)))).))))))))))))).	AAGGAGAAGAAGAAGAAGAAG&GCUCUUGUUCUUCUUCUCCUC	3	0.929276
TraesCS1A03G0732800.1:425	Tae-miRN4407	TraesCS1A03G0732800.1	414	435	425	-43.50	-28.30	650574712643678	2023-05-10	1-5,435-431;7-7,429-429;9-16,426-419;18-21,417-414	6-6,430-430[SIL];8-8,428-427[AILt];17-17,418-418[SIL]	((((.((((((((..(.(((((&))))).)-.)))))))).))))	CAGCGGCCAGCUGCUCCGCCUC&GAGGUUG-UUGGCUGGUGGCUG	4	1
TraesCS1A03G0734700.1:259	Tae-miRN4407	TraesCS1A03G0734700.1	245	267	259	-43.50	-28.40	652873563218391	10	1-8,267-260;10-14,259-255;15-19,251-247	9-9,x-x[BULq];x-x,254-252[BULt];20-21,246-245[UP3]	..(((((...(((((-((((((((&)))))))).)))))---)))))..	UCGCCGCGAGCGGCC-ACGGCCUC&GAGGUUGUUGGCUG---GUGGCUG	4	1
TraesCS1A03G0736200.1:272	Tae-mir-novel100-3p	TraesCS1A03G0736200.1	261	282	272	-42.60	-28.20	661971830985915	12	4-8,279-275;9-17,273-265	1-3,282-280[UP5];x-x,274-274[BULt];18-21,264-261[UP3]	....(((((((((.(((((...&...)))))-)))))))))....	CAGCGCCCACGGCUUCCUCCUG&UUCGAGGA-GCUGUGGGCAUCA	4	0.999963
TraesCS1A03G0738700.1:507	Tae-miRN4344a	TraesCS1A03G0738700.1	496	519	507	-39.00	-25.40	651282051282051	2023-05-17	1-3,519-517;7-20,510-497	4-6,516-511[AILt];21-21,496-496[UP3]	.((((((((((((((......(((&)))---...)))))))))))))).	CGCCAGCUGCGCUGCCUCCGUCCC&GGG---UUCGUGGUGUAGUUGGUU	4	1
TraesCS1A03G0739000.1:212	Tae-mir-novel116-5p	TraesCS1A03G0739000.1	202	221	212	-41.10	-26.90	654501216545012	2023-05-08	1-7,221-215;9-15,213-207	8-8,214-214[SIL];16-20,206-202[UP3]	.....(((((((.(((((((&))))))).))))))).....	UGCUCGGAUGAUGGACGGGU&GCCCGUCGAUCGUCCACAUG	4	0.999994
TraesCS1A03G0739900.1:41	Tae-miR156f*	TraesCS1A03G0739900.1	30	50	41	-40.40	-28.20	698019801980198	2023-05-09	5-14,46-37;16-21,35-30	1-4,50-47[UP5];15-15,36-36[SIL]	((((((.((((((((((....&....)))))))))).))))))	GGCUGGGAGAAAGAGGGAAAC&UCACUCCUCUUUCUGUCAGCC	4	0.927449
TraesCS1A03G0741300.1:582	Tae-miRN4311c	TraesCS1A03G0741300.1	572	591	582	-41.40	-28.30	683574879227053	2023-05-07	2-11,590-581;13-14,578-577;16-19,576-573	1-1,591-591[UP5];12-12,580-579[AILt];15-15,x-x[BULq];20-20,572-572[UP3]	.((((-((..((((((((((.&.))))))))))-.)).)))).	CGGCG-GCGGCGUCCGACGAC&UUCGUCGGACG-AGCGUGCCU	4	0.999999
TraesCS1A03G0743900.1:905	Tae-miRN4407	TraesCS1A03G0743900.1	893	914	905	-43.50	-32.10	737931034482759	2023-05-06	1-12,914-903;13-17,901-897;19-20,895-894	x-x,902-902[BULt];18-18,896-896[SIL];21-21,893-893[UP3]	.((.(((((.((((((((((((&))))))))))))-))))).)).	AAGGCGCCAGGCCAGCAACUUC&GAGGUUGUUGGC-UGGUGGCUG	4	0.999878
TraesCS1A03G0747900.1:1467	Tae-miRN4344a	TraesCS1A03G0747900.1	1456	1475	1467	-39.00	-26.10	669230769230769	2023-05-09	1-6,1475-1470;8-11,1469-1466;14-20,1463-1457	7-7,x-x[BULq];12-13,1465-1464[SIL];21-21,1456-1456[UP3]	.(((((((..((((-((((((&)))))).))))..))))))).	CGCCGGCUCGGCCG-GAACCC&GGGUUCGUGGUGUAGUUGGUU	4	1
TraesCS1A03G0747900.1:652	Tae-mir-novel106-3p	TraesCS1A03G0747900.1	643	662	652	-38.40	-27.10	705729166666667	9	3-9,660-654;10-14,652-648;15-18,646-643	1-2,662-661[UP5];x-x,653-653[BULt];x-x,647-647[BULt]	((((.(((((.(((((((..&..)))))))-)))))-))))	GGCGACCGGCUGGCGGAGCG&GACUUUGCC-GUCGG-CGCC	4	1
TraesCS1A03G0748400.1:50	Tae-miR9783f*	TraesCS1A03G0748400.1	39	59	50	-42.50	-29.20	687058823529412	2023-05-11	5-13,55-47;15-18,45-42	1-4,59-56[UP5];14-14,46-46[SIL];19-21,41-39[UP3]	...((((.(((((((((....&....))))))))).))))...	GCCGGCGGCGGUGCUCCUCGU&UUCUGGAGCACCGGUGCCUAU	4	0.999849
TraesCS1A03G0748900.1:267	Tae-miRN4295c*	TraesCS1A03G0748900.1	247	279	267	-51.10	-34.20	669275929549902	18	2-9,278-271;10-14,267-263;15-21,253-247	1-1,279-279[UP5];x-x,270-268[BULt];x-x,262-254[BULt]	(((((((.........(((((...((((((((.&.))))))))---)))))---------)))))))	GGCGGGGCAACGGCGCGGGGUGCCGGCCGCGGA&GCCGCGGCC---AUCCU---------CCUCGCC	4	1
TraesCS1A03G0752700.1:1193	Tae-miR5050c	TraesCS1A03G0752700.1	1180	1203	1193	-39.80	-25.90	650753768844221	11	1-4,1203-1200;6-15,1197-1188;18-21,1184-1181	5-5,1199-1198[AILt];16-17,1187-1185[AILt];22-22,1180-1180[UP3]	.((((...((((((((((..((((&))))-.))))))))))-..)))).	GGAGGGAAGUUCAGCCGGAGGAGA&UUUU-GCCGGUUGAAC-GACCUCA	4	0.999137
TraesCS1A03G0754900.1:532	Tae-miR9678c*	TraesCS1A03G0754900.1	519	541	532	-40.80	-26.60	651960784313726	9	2-11,540-531;12-16,529-525;18-18,523-523;19-20,521-520	1-1,541-541[UP5];x-x,530-530[BULt];17-17,524-524[SIL];x-x,522-522[BULt];21-21,519-519[UP3]	.((.(.(((((.((((((((((.&.))))))))))-))))).)-)).	GGUGCGGCCGGCGGGCAUGGACG&AGUUUAUGUCC-CCGGCAG-ACG	4	0.998392
TraesCS1A03G0755700.1:240	Tae-miR156k*	TraesCS1A03G0755700.1	229	250	240	-45.00	-30.52	678222222222222	10	1-9,250-242;13-20,237-230	10-12,241-238[AILt];21-21,229-229[UP3]	.((((((((....(((((((((&)))))))))-...)))))))).	UUCGACGGGUGCAAGGAGGGAG&CUCCCUCCU-CUUUCCGUCGGC	4	1
TraesCS1A03G0756400.1:115	Tae-mir-novel23-3p	TraesCS1A03G0756400.1	104	124	115	-39.60	-26.00	656565656565657	2023-05-09	1-4,124-121;6-7,119-118;9-15,116-110;17-21,108-104	5-5,120-120[SIL];8-8,117-117[SIL];16-16,109-109[SIL]	(((((.(((((((.((.((((&)))).)).))))))).)))))	GGUCGGUGAUGGGCGCGUGGA&UUUAGGCACUCGUCAGUGACC	4	0.973972
TraesCS1A03G0757200.1:81	Tae-miR9668*	TraesCS1A03G0757200.1	70	89	81	-37.90	-25.22	665435356200528	12	1-7,89-83;9-9,81-81;14-21,77-70	8-8,82-82[SIL];10-13,80-78[AILq]	((((((((...-(.(((((((&))))))).)....))))))))	CCGACGGGGAG-UGCGGGCGG&CUGUCCGGAAAUACUUGUCGG	4	0.973089
TraesCS1A03G0759500.1:314	Tae-mir-novel44-5p	TraesCS1A03G0759500.1	297	323	314	-58.50	-38.52	658461538461539	2023-05-08	2-10,322-314;12-14,312-310;15-17,308-306;21-25,301-297	1-1,323-323[UP5];11-11,313-313[SIL];x-x,309-309[BULt];18-20,305-302[AILt]	(((((....(((.(((.(((((((((.&.))))))))).)))-)))-...)))))	CGUCGCCUUCGCGGCGGGCGCCGGCGC&UCGCCGGCGCGCGC-GUG-CAUCGACG	4	0.999999
TraesCS1A03G0761400.1:308	Tae-miRN4343*	TraesCS1A03G0761400.1	298	319	308	-36.70	-24.00	653950953678474	8	1-5,319-315;7-13,311-305;15-21,304-298	6-6,314-312[AILt];14-14,x-x[BULq]	(((((((-(((((((...(((((&)))))--.))))))).)))))))	GUUGUUG-AGGCAAGAGAUGAGC&GCUCA--ACUUGUCUGCAACAAC	4	0.847009
TraesCS1A03G0761900.1:250	Tae-miRN4347	TraesCS1A03G0761900.1	239	260	250	-43.10	-28.10	651972157772622	2023-05-07	1-6,260-255;7-9,253-251;11-12,249-248;14-21,246-239	x-x,254-254[BULt];10-10,250-250[SIL];13-13,247-247[SIL]	((((((((.((.(((.((((((&))))))-))).)).))))))))	ACACUGCUGGGCUCUCCGCUGA&UCGGCG-AGAACUGAGCGGUGU	4	0.999997
TraesCS1A03G0766600.1:128	Tae-miR1130v*	TraesCS1A03G0766600.1	115	137	128	-38.10	-26.92	706561679790026	10	1-10,137-128;14-18,123-119;19-21,117-115	11-13,127-124[AILt];x-x,118-118[BULt]	(((.(((((....((((((((((&))))))))))-...)))))-)))	GCGCUCUUGGCCCUGCGGGGCGG&CCGUCCCGCA-AUAUAAGA-CGU	4	0.163846
TraesCS1A03G0770200.2:453	Tae-mir-novel59-3p	TraesCS1A03G0770200.2	441	462	453	-36.10	-24.40	67590027700831	9	1-12,462-451;14-17,449-446	13-13,450-450[SIL];18-22,445-441[UP3]	.....((((.((((((((((((&)))))))))))).)))).....	GAGCGUCAGUGCAAUACGGCGU&AUGCCGUGUUGUUCUGAAAGAA	4	0.935347
TraesCS1A03G0770800.1:939	Tae-mir-novel2-5p	TraesCS1A03G0770800.1	927	949	939	-39.10	-26.00	664961636828645	2023-05-09	1-6,949-944;8-9,941-940;12-22,937-927	7-7,943-942[AILt];10-11,939-938[SIL]	(((((((((((..((..((((((&))))))-.))..)))))))))))	CUACGACGAGUUCGUGAAGAAGG&CCUUCU-GAUUUACUCGUCGUGG	4	0.971751
TraesCS1A03G0772000.1:246	Tae-mir-novel58-5p	TraesCS1A03G0772000.1	234	255	246	-45.90	-32.80	714596949891067	2023-05-08	3-14,253-242;16-20,238-234	1-2,255-254[UP5];15-15,241-239[AILt]	(((((...((((((((((((..&..))))))))))))--.)))))	GCCCGCGCCGGCCCCGUCCGAC&CCUGGACGGGGUCG--ACGGGU	4	0.990914
TraesCS1A03G0772000.1:934	Tae-mir-novel58-5p	TraesCS1A03G0772000.1	925	944	934	-45.90	-30.30	660130718954248	2023-05-06	1-2,944-943;3-5,941-939;7-14,937-930;16-20,929-925	x-x,942-942[BULt];6-6,938-938[SIL];15-15,x-x[BULq]	(((((-((((((((.(((.((&))-))).)))))))).)))))	ACCUG-CGGCCCCGGCCACGG&CC-UGGACGGGGUCGACGGGU	4	1
TraesCS1A03G0778700.1:276	Tae-miR9776e	TraesCS1A03G0778700.1	265	285	276	-40.00	-27.80	695	9	2-6,284-280;8-12,278-274;14-19,272-267	1-1,285-285[UP5];7-7,279-279[SIL];13-13,273-273[SIL];20-21,266-265[UP3]	..((((((.(((((.(((((.&.))))).))))).))))))..	AAGCGCGUGCUCGUGCGGGCC&AGCUUGGACGAGGAUGUGCAA	4	0.985505
TraesCS1A03G0778700.2:60	Tae-miR9776f	TraesCS1A03G0778700.2	49	69	60	-40.00	-27.80	695	9	2-6,68-64;8-12,62-58;14-19,56-51	1-1,69-69[UP5];7-7,63-63[SIL];13-13,57-57[SIL];20-21,50-49[UP3]	..((((((.(((((.(((((.&.))))).))))).))))))..	AAGCGCGUGCUCGUGCGGGCC&AGCUUGGACGAGGAUGUGCAA	4	0.987545
TraesCS1A03G0779300.1:881	Tae-mir-novel50-3p_3	TraesCS1A03G0779300.1	868	895	881	-42.90	-28.30	65967365967366	18	1-7,895-889;8-17,883-874;18-19,872-871;21-22,869-868	x-x,888-884[BULt];x-x,873-873[BULt];20-20,870-870[SIL]	((.((.((((((((((.....(((((((&)))))))-----))))))))))-)).))	GGCGGCGUGGUGGGCCUGGUGGGCGCGC&GUGUGUU-----GGCCUACCAU-CUUCC	4	0.99942
TraesCS1A03G0781900.1:491	Tae-mir-novel94-5p	TraesCS1A03G0781900.1	481	500	491	-44.20	-29.60	669683257918552	5	1-13,500-488;16-18,485-483	14-15,487-486[SIL];19-20,482-481[UP3]	..(((..(((((((((((((&)))))))))))))..)))..	AAGCCAUUUGACCUCGUCCA&UGGACGGGGUCAACGGGCGA	4	0.999898
TraesCS1A03G0782800.1:2065	Tae-miRN4297*	TraesCS1A03G0782800.1	2053	2074	2065	-35.90	-24.70	688022284122563	2023-05-09	1-10,2074-2065;11-19,2063-2055	x-x,2064-2064[BULt];20-21,2054-2053[UP3]	..(((((((((.((((((((((&))))))))))-)))))))))..	CCUGGGAAGAGCGGGGAGGGGA&UUUCUUCUUC-CUCUUCCUACC	4	1
TraesCS1A03G0789400.1:443	Tae-miR394a*	TraesCS1A03G0789400.1	432	452	443	-41.80	-28.20	674641148325359	9	1-11,452-442;13-17,440-436	12-12,441-441[SIL];18-21,435-432[UP3]	....(((((.(((((((((((&))))))))))).)))))....	UGACGGCAGCGUGUCCAUCUC&GAGGUGGGCAUACUGCCAAUG	4	0.902929
TraesCS1A03G0790700.1:826	Tae-miR319g	TraesCS1A03G0790700.1	816	836	826	-43.00	-31.30	727906976744186	6	1-8,836-829;9-13,827-823;15-21,822-816	x-x,828-828[BULt];14-14,x-x[BULq]	(((((((-(((((.((((((((&))))))))-))))).)))))))	GGGGGGC-CUCUUCCAGUCCGA&UUGGACUG-AAGGGUGCUCCCU	4	0.329911
TraesCS1A03G0791400.1:1102	Tae-mir-novel101-3p	TraesCS1A03G0791400.1	1091	1110	1102	-51.90	-33.90	653179190751445	7	1-5,1110-1106;7-13,1105-1099;15-16,1098-1097;18-22,1095-1091	6-6,x-x[BULq];14-14,x-x[BULq];17-17,1096-1096[SIL]	(((((.((-(((((((-(((((&))))).))))))).)).)))))	UUGAGGCG-GCGGCGG-CCGGC&GCUGGUCCGCUGCUCGGCUCGG	4	1
TraesCS1A03G0791600.1:227	Tae-miR528b*	TraesCS1A03G0791600.1	216	238	227	-42.10	-32.90	781472684085511	2023-05-09	1-7,238-232;8-18,229-219	x-x,231-230[BULt];19-21,218-216[UP3]	...(((((((((((..(((((((&)))))))--)))))))))))...	GAGGGAGGAGGCGGUCGCGCAGG&CCUGUGC--CUGCCUCUUCCAUU	4	0.723614
TraesCS1A03G0794600.1:54	Tae-miR408d*	TraesCS1A03G0794600.1	45	65	54	-47.60	-31.70	665966386554622	2023-05-07	1-7,65-59;8-13,56-51;17-21,49-45	x-x,58-57[BULt];14-16,50-50[AILq]	(((((.--((((((..(((((((&)))))))--))))))...)))))	GUCCCC--CUCCUCCUCCCCCUC&GAGGGGG--GAGGAGACAGGGAU	4	0.999992
TraesCS1A03G0805700.1:117	Tae-miR395ay	TraesCS1A03G0805700.1	106	127	117	-46.70	-32.80	702355460385439	2023-05-08	2-9,126-119;10-19,117-108	1-1,127-127[UP5];x-x,118-118[BULt];20-21,107-106[UP3]	..((((((((((.((((((((.&.))))))))-))))))))))..	UCGUCCUCCUCCGCCAAGCGCC&AGUGUUUGG-GGGGGGGGACUC	4	0.893359
TraesCS1A03G0805700.1:3986	Tae-mir-novel89-3p	TraesCS1A03G0805700.1	3976	4002	3986	-43.10	-31.00	719257540603248	18	1-9,4002-3994;10-20,3986-3976	x-x,3993-3987[BULt]	(((((((((((.......(((((((((&)))))))))-------)))))))))))	AGGGGCAGAGGUCGCUUUGGUCGAGGU&GCUUCGGCC-------UCUCUGUCCCU	4	0.999767
TraesCS1A03G0805700.3:3411	Tae-miR399p	TraesCS1A03G0805700.3	3400	3421	3411	-38.40	-27.30	7109375	2023-05-09	2-8,3420-3414;9-10,3412-3411;13-20,3408-3401	1-1,3421-3421[UP5];x-x,3413-3413[BULt];11-12,3410-3409[SIL];21-21,3400-3400[UP3]	.((((((((..((.(((((((.&.)))))))-))..)))))))).	AGGGGCAGAGGUCGCUUUGGUC&UGCCAAAG-GAAAUUUGCCCCG	4	0.173928
TraesCS1A03G0808500.1:1458	Tae-miR395bk	TraesCS1A03G0808500.1	1447	1467	1458	-39.50	-28.70	726582278481013	9	2-4,1466-1464;7-15,1461-1453;17-20,1451-1448	1-1,1467-1467[UP5];5-6,1463-1462[SIL];16-16,1452-1452[SIL];21-21,1447-1447[UP3]	.((((.(((((((((..(((.&.)))..))))))))).)))).	UGGUCGGCCAGGCACGGCACC&UGUGAAGUGUUUGGCGGACCU	4	0.425941
TraesCS1A03G0817000.2:1286	Tae-miRN4355	TraesCS1A03G0817000.2	1275	1296	1286	-35.40	-25.12	709604519774011	10	1-4,1296-1293;8-19,1288-1277	5-7,1292-1289[AILt];20-21,1276-1275[UP3]	..((((((((((((....((((&))))-...))))))))))))..	AACAGAAAUGCCAUUACUCCAC&GUGG-UAUAUGGCAUUUCUGAG	4	0.676399
TraesCS1A03G0818800.1:2135	Tae-miRN4344a	TraesCS1A03G0818800.1	2124	2146	2135	-39.00	-28.00	717948717948718	2023-05-08	1-5,2146-2142;6-6,2139-2139;8-9,2137-2136;11-21,2134-2124	x-x,2141-2140[BULt];7-7,2138-2138[SIL];10-10,2135-2135[SIL]	(((((((((((.((.(..(((((&)))))--).)).)))))))))))	AGCCAACUACAGCAGGUCAACCC&GGGUU--CGUGGUGUAGUUGGUU	4	0.999933
TraesCS1A03G0818800.1:31	Tae-miR5384b	TraesCS1A03G0818800.1	20	41	31	-43.20	-28.60	662037037037037	2023-05-12	4-7,38-35;8-17,33-24	1-3,41-39[UP5];x-x,34-34[BULt];18-21,23-20[UP3]	....((((((((((.((((...&...))))-))))))))))....	ACGCCGGCGGCGGCGGCGCAUC&UGAGCGC-GCCGUCGUCGAAUG	4	1
TraesCS1A03G0824100.1:106	Tae-miR9662c*	TraesCS1A03G0824100.1	95	115	106	-43.00	-30.30	704651162790698	8	2-10,114-106;12-17,104-99;20-21,96-95	1-1,115-115[UP5];11-11,105-105[SIL];18-19,98-97[SIL]	((..((((((.(((((((((.&.))))))))).))))))..))	GCGGGAGCGCGACGGAGCUGA&GCGGCUCUGUGGUGUUCAAGC	4	0.973655
TraesCS1A03G0824100.1:55	Tae-miR408d*	TraesCS1A03G0824100.1	45	65	55	-47.60	-34.50	724789915966387	2023-05-05	1-3,65-63;4-13,61-52;15-21,51-45	x-x,62-62[BULt];14-14,x-x[BULq]	(((((((-((((((((((.(((&)))-)))))))))).)))))))	GUCCCUG-CUCCUCCUCUGCUC&GAG-GGGGGAGGAGACAGGGAU	4	0.868934
TraesCS1A03G0828400.1:201	Tae-mir-novel27-5p	TraesCS1A03G0828400.1	192	210	201	-42.60	-34.40	807511737089202	2023-05-05	1-15,210-196;17-19,195-193	16-16,x-x[BULq];20-20,192-192[UP3]	.(((-(((((((((((((((&))))))))))))))).))).	GGCG-CGGCGCCACGGCCCG&UGGGCUGUGGUGCUGAUGCG	4	0.375061
TraesCS1A03G0830900.1:33	Tae-mir-novel39-5p	TraesCS1A03G0830900.1	23	42	33	-43.10	-28.40	658932714617169	8	1-4,42-39;6-7,37-36;10-16,33-27;18-20,25-23	5-5,38-38[SIL];8-9,35-34[SIL];17-17,26-26[SIL]	(((.(((((((..((.((((&)))).))..))))))).)))	CCGGCGACGUGCUCGCGGAC&GUCCACGUCCAUGUCGGCGG	4	1
TraesCS1A03G0831400.1:776	Tae-miRN4341*	TraesCS1A03G0831400.1	765	785	776	-25.40	-17.10	673228346456693	9	3-14,783-772;16-19,770-767	1-2,785-784[UP5];15-15,771-771[SIL];20-21,766-765[UP3]	..((((.((((((((((((..&..)))))))))))).))))..	UUUGGUCAACUGGUCUUCGCU&UUUGAAGACUAGUUUAUUAUA	4	0.843251
TraesCS1A03G0837800.1:593	Tae-miRN4320b*	TraesCS1A03G0837800.1	581	602	593	-46.30	-32.00	691144708423326	8	2-12,601-591;13-16,588-585;19-21,583-581	1-1,602-602[UP5];x-x,590-589[BULt];17-18,584-584[AILq]	(((.-((((..(((((((((((.&.)))))))))))--))))..)))	CCGA-CGACCUGGCGGCGCGCUA&GAGCGCGUCGCC--GUCGAACGG	4	1
TraesCS1A03G0841400.1:26	Tae-miR164g*	TraesCS1A03G0841400.1	16	37	26	-39.00	-25.90	664102564102564	7	1-2,37-36;3-4,34-33;5-14,31-22;16-21,21-16	x-x,35-35[BULt];x-x,32-32[BULt];15-15,x-x[BULq]	((((((-((((((((((.((.((&))-))-)))))))))).))))))	GAUGGA-GAGGAGAGCAGCGAUG&CA-CG-UGUUCUUCUCCUCCAUC	4	1
TraesCS1A03G0842800.1:1196	Tae-miRN4313a	TraesCS1A03G0842800.1	1184	1203	1196	-48.40	-33.10	683884297520661	8	1-8,1203-1196;11-20,1195-1186	9-10,x-x[BULq];21-22,1185-1184[UP3]	..((((((((((--((((((((&))))))))..))))))))))..	GCGUCCGCAGCG--GCGGCAAC&GUUGCCGUAGCGCUGUGGGCCU	4	1
TraesCS1A03G0844200.1:895	Tae-mir-novel94-5p	TraesCS1A03G0844200.1	884	905	895	-44.20	-29.00	656108597285068	9	2-3,904-903;5-13,900-892;14-14,890-890;16-19,888-885	1-1,905-905[UP5];4-4,902-901[AILt];x-x,891-891[BULt];15-15,889-889[SIL];20-20,884-884[UP3]	.((((.(.(((((((((..((.&.))-.)))))))))-).)))).	CCGCCGGCUUGGCCCCGGGCCU&UGG-ACGGGGUCAA-CGGGCGA	4	0.999999
TraesCS1A03G0846000.1:2579	Tae-miR166r*	TraesCS1A03G0846000.1	2568	2589	2579	-41.10	-28.10	683698296836983	10	1-4,2589-2586;6-8,2583-2581;10-20,2579-2569	5-5,2585-2584[AILt];9-9,2580-2580[SIL];21-21,2568-2568[UP3]	.(((((((((((.(((..((((&))))-.))).))))))))))).	AGCCGAGCUGGAGAGCUCUACC&GGUA-UGUUGUCUGGCUCGGUG	4	0.999994
TraesCS1A03G0846000.2:2585	Tae-miR166r*	TraesCS1A03G0846000.2	2574	2595	2585	-41.10	-28.10	683698296836983	10	1-4,2595-2592;6-8,2589-2587;10-20,2585-2575	5-5,2591-2590[AILt];9-9,2586-2586[SIL];21-21,2574-2574[UP3]	.(((((((((((.(((..((((&))))-.))).))))))))))).	AGCCGAGCUGGAGAGCUCUACC&GGUA-UGUUGUCUGGCUCGGUG	4	0.999993
TraesCS1A03G0846000.3:2567	Tae-miR166p*	TraesCS1A03G0846000.3	2556	2577	2567	-41.10	-28.10	683698296836983	10	1-4,2577-2574;6-8,2571-2569;10-20,2567-2557	5-5,2573-2572[AILt];9-9,2568-2568[SIL];21-21,2556-2556[UP3]	.(((((((((((.(((..((((&))))-.))).))))))))))).	AGCCGAGCUGGAGAGCUCUACC&GGUA-UGUUGUCUGGCUCGGUG	4	0.999995
TraesCS1A03G0846700.1:258	Tae-miR395y*	TraesCS1A03G0846700.1	246	266	258	-38.20	-25.50	667539267015707	6	2-8,265-259;10-18,258-250;19-21,248-246	1-1,266-266[UP5];9-9,x-x[BULq];x-x,249-249[BULt]	(((.(((((((((-(((((((.&.))))))).)))))))))-)))	CGUCGAAAUGCUU-CGGGGAGU&GUUCCCUGCAAGCAUUUC-ACG	3	0.172258
TraesCS1A03G0846900.1:114	Tae-miR169g*	TraesCS1A03G0846900.1	103	122	114	-44.10	-29.30	664399092970522	2023-05-06	1-2,122-121;4-13,120-111;15-17,109-107;20-21,104-103	3-3,x-x[BULq];14-14,110-110[SIL];18-19,106-105[SIL]	((..(((.((((((((((-((&)).)))))))))).)))..))	GGAAGGCGAAGAAGGCCC-CC&GGUGGGUCUUCUUGGCUAGCC	4	1
TraesCS1A03G0846900.1:12	Tae-miRN4324a*	TraesCS1A03G0846900.1	2	21	12	-28.90	-19.20	664359861591695	8	1-12,21-10;14-17,9-6	13-13,x-x[BULq];18-21,5-2[UP3]	....((((-((((((((((((&)))))))))))).))))....	UGUCUGUG-AAGAUGCGGACU&AGUUUGUAUCUUUCACAAAGU	2	0.148929
TraesCS1A03G0846900.1:128	Tae-miR5054b	TraesCS1A03G0846900.1	115	138	128	-55.10	-36.10	655172413793103	9	1-9,138-130;11-13,127-125;15-17,122-120;19-21,118-116	10-10,129-128[AILt];14-14,124-123[AILt];18-18,119-119[SIL];22-22,115-115[UP3]	.(((.(((..(((..(((((((((&)))))))))-.)))-.))).))).	AGGCCCCCUUCUGGGGGGGCCCGA&UCGGGCCCC-ACGG-UGGGCGCCA	4	1
TraesCS1A03G0846900.1:136	Tae-miR171p*	TraesCS1A03G0846900.1	124	145	136	-41.90	-27.30	651551312649165	2023-05-09	4-11,142-135;12-14,133-131;16-21,129-124	1-3,145-143[UP5];x-x,134-134[BULt];15-15,130-130[SIL]	((((((.(((.((((((((...&...))))))))-))).))))))	UCUGGGGGGGCCCGAGCCAUCA&UAUUGGCUCGG-CUCACUCAGG	2	0.19059
TraesCS1A03G0846900.1:82	Tae-miR9654r	TraesCS1A03G0846900.1	70	91	82	-35.30	-23.60	668555240793201	10	5-18,87-74;20-22,72-70	1-4,91-88[UP5];19-19,73-73[SIL]	(((.((((((((((((((....&....)))))))))))))).)))	AUUGGCUUUGGGCCUUUCCUGC&UUUCGAAAGGCUUGAAGCGAAU	3	0.0480119
TraesCS1A03G0847000.1:54	Tae-mir-novel106-3p	TraesCS1A03G0847000.1	42	62	54	-38.40	-25.00	651041666666667	9	1-5,62-58;7-14,57-50;15-17,45-43	6-6,x-x[BULq];x-x,49-46[BULt];18-18,42-42[UP3]	.(((....((((((((-(((((&))))).))))))))----))).	CGCGUCCUCCGGCGGC-GAGUC&GACUUUGCCGUCGG----CGCC	4	1
TraesCS1A03G0847500.1:45	Tae-miRN4282b*	TraesCS1A03G0847500.1	33	54	45	-36.10	-27.00	74792243767313	2023-05-08	3-14,52-41;15-20,39-34	1-2,54-53[UP5];x-x,40-40[BULt];21-21,33-33[UP3]	.((((((.((((((((((((..&..))))))))))))-)))))).	CGACGACGACGAGCAGCAGCGG&GAGUUGUUGCUUGU-GUCGUUC	4	0.969894
TraesCS1A03G0851000.1:1405	Tae-miR3711b*	TraesCS1A03G0851000.1	1393	1414	1405	-46.20	-31.00	670995670995671	2023-05-06	1-11,1414-1404;14-17,1401-1398;18-21,1396-1393	12-13,1403-1402[SIL];x-x,1397-1397[BULt]	((((.((((..(((((((((((&)))))))))))..))))-))))	GCUGCGCUUCGCCCUUUGCUCC&GGAGCAGAGGGAUGAGU-CGGC	4	0.998977
TraesCS1A03G0851800.1:25	Tae-mir-novel119-3p	TraesCS1A03G0851800.1	13	34	25	-40.00	-27.60	0.69	6	2-12,33-23;14-21,21-14	1-1,34-34[UP5];13-13,22-22[SIL];22-22,13-13[UP3]	.((((((((.(((((((((((.&.))))))))))).)))))))).	AAGGAGGAGUCGGUGAUGGACA&GGUUUAUCACCGCCUCUUUCUC	4	0.999808
TraesCS1A03G0856700.1:277	Tae-miRN4377	TraesCS1A03G0856700.1	266	286	277	-37.40	-25.10	671122994652406	2023-05-07	1-3,286-284;6-13,281-274;16-21,271-266	4-5,283-282[SIL];14-15,273-272[SIL]	((((((..((((((((..(((&)))..))))))))..))))))	CUGCCAAUGACAGGGCCAUAG&CUAGAGCUCUGUUUAUGGCAG	3	0.226191
TraesCS1A03G0858300.1:372	Tae-miRN4321b	TraesCS1A03G0858300.1	357	381	372	-47.80	-32.16	672803347280335	15	2-9,380-373;11-12,371-370;15-21,363-357	1-1,381-381[UP5];10-10,372-372[SIL];13-14,369-364[AILt]	(((((((......((.((((((((.&.)))))))).))----..)))))))	GCGCCGGAAGUGGGAGGGGGCCGCU&CGCGGCUCCGUC----GACUGGUGC	4	1
TraesCS1A03G0858500.1:66	Tae-miR396n*	TraesCS1A03G0858500.1	55	75	66	-45.90	-31.10	67755991285403	2023-05-08	4-13,72-63;15-18,61-58;20-21,56-55	1-3,75-73[UP5];14-14,62-62[SIL];19-19,57-57[SIL]	((.((((.((((((((((...&...)))))))))).)))).))	GCGUGCUGGGAGCUCUACUGC&UCUGUGGAGCUCCGAGCGAGC	4	0.979887
TraesCS1A03G0863600.1:499	Tae-miR171n	TraesCS1A03G0863600.1	481	508	499	-33.70	-24.70	732937685459941	2023-05-17	1-10,508-499;11-15,491-487;16-20,485-481	x-x,498-492[BULt];x-x,486-486[BULt]	(((((.(((((.......((((((((((&))))))))))-------)))))-)))))	CGUGACGCCGAGGACGGCGACAAUGCCA&UGGUAUUGUU-------UCGGC-UCAUG	4	0.807349
TraesCS1A03G0863800.1:165	Tae-miRN4295a*	TraesCS1A03G0863800.1	153	180	165	-47.20	-31.20	661016949152542	17	1-3,180-178;5-9,176-172;10-18,165-157;20-21,154-153	4-4,177-177[SIL];x-x,171-166[BULt];19-19,156-155[AILt]	((..(((((((((......(((((.(((&))).)))))------)))))))))-.))	GGAAGAGGAGGAUGAGGAGGGCGAGGGC&GCCGUUGCC------AUCCUCCUC-GCC	4	1
TraesCS1A03G0863900.2:53	Tae-miR528a*	TraesCS1A03G0863900.2	42	63	53	-42.30	-28.20	666666666666667	10	1-7,63-57;8-9,55-54;11-18,52-45	x-x,56-56[BULt];10-10,53-53[SIL];19-21,44-42[UP3]	...((((((((.((.(((((((&)))))))-)).))))))))...	GGAGGGGGAGGAGGAGCAGGGG&CCUCUGC-CUGCCUCUUCCAUU	4	1
TraesCS1A03G0869200.1:56	Tae-miRN4328	TraesCS1A03G0869200.1	43	65	56	-50.00	-33.40	668	2023-05-09	3-10,63-56;13-19,53-47;20-21,44-43	1-2,65-64[UP5];11-12,55-54[SIL];x-x,46-45[BULt]	((..(((((((..((((((((..&..))))))))..)))))))--))	GCGACGGCGAGGACGGGGCCGCA&CCCGGCCCCGAACUCGUCG--GC	4	1
TraesCS1A03G0873400.1:507	Tae-miR171w*	TraesCS1A03G0873400.1	495	517	507	-40.50	-30.30	748148148148148	2023-05-08	2-6,516-512;7-12,510-505;13-20,503-496	1-1,517-517[UP5];x-x,511-511[BULt];x-x,504-504[BULt];21-21,495-495[UP3]	.((((((((.((((((.(((((.&.)))))-))))))-)))))))).	CCGGGUUGACGCCUCCGCCGGUU&UAUUGG-GGAGGC-UCAAUCCGA	4	0.0673796
TraesCS1A03G0873800.2:287	Tae-miRN4344b	TraesCS1A03G0873800.2	273	297	287	-38.30	-26.50	691906005221932	10	1-8,297-290;9-13,288-284;14-19,280-275;21-21,273-273	x-x,289-289[BULt];x-x,283-281[BULt];20-20,274-274[SIL]	(.((((((...(((((.((((((((&))))))))-)))))---)))))).)	CUCCGACUUCAGCGCCGACGAGGCC&GGUUUCGU-GGUGU---AGUUGGUG	4	1
TraesCS1A03G0874000.1:642	Tae-mir-novel27-3p	TraesCS1A03G0874000.1	632	652	642	-39.90	-27.20	681704260651629	2023-05-07	2-6,651-647;7-20,645-632	1-1,652-652[UP5];x-x,646-646[BULt]	((((((((((((((.(((((.&.)))))-))))))))))))))	CGAGGGUUGGGAGGACCGGGA&CUUCGG-CCUCUCAGUCCUUG	1	0.108248
TraesCS1A03G0880000.1:289	Tae-miR160a	TraesCS1A03G0880000.1	278	301	289	-45.20	-29.70	657079646017699	2023-05-09	2-3,300-299;4-7,297-294;8-15,291-284;17-20,282-279	1-1,301-301[UP5];x-x,298-298[BULt];x-x,293-292[BULt];16-16,283-283[SIL];21-21,278-278[UP3]	.((((.((((((((..((((.((.&.))-))))--)))))))).)))).	AGGCGCUCAGGGAGAUCCAGAGCC&UGC-CUGG--CUCCCUGAAUGCCA	4	0.999926
TraesCS1A03G0881600.1:1654	Tae-miR827c*	TraesCS1A03G0881600.1	1643	1662	1654	-30.70	-21.00	684039087947883	2023-05-07	1-6,1662-1657;8-17,1656-1647	7-7,x-x[BULq];18-21,1646-1643[UP3]	....((((((((((-((((((&)))))).))))))))))....	UGCUGAUGACAACC-ACAGAG&UUUUGUUGGUUGUCAUCUAAC	4	0.997679
TraesCS1A03G0887200.1:499	Tae-miR171n	TraesCS1A03G0887200.1	489	508	499	-33.70	-25.20	747774480712166	2023-05-05	1-4,508-505;6-12,503-497;14-20,495-489	5-5,504-504[SIL];13-13,496-496[SIL]	(((((((.(((((((.((((&)))).))))))).)))))))	CAUGGGCGGGGACAACACCA&UGGUAUUGUUUCGGCUCAUG	4	0.617656
TraesCS1A03G0887200.2:598	Tae-miR171n	TraesCS1A03G0887200.2	588	607	598	-33.70	-25.20	747774480712166	2023-05-05	1-4,607-604;6-12,602-596;14-20,594-588	5-5,603-603[SIL];13-13,595-595[SIL]	(((((((.(((((((.((((&)))).))))))).)))))))	CAUGGGCGGGGACAACACCA&UGGUAUUGUUUCGGCUCAUG	4	0.603484
TraesCS1A03G0887900.1:89	Tae-miR399am*	TraesCS1A03G0887900.1	78	99	89	-42.30	-33.90	801418439716312	2023-05-06	1-4,99-96;6-20,93-79	5-5,95-94[AILt];21-21,78-78[UP3]	.(((((((((((((((..((((&))))-.))))))))))))))).	CCUGUCCGGGGAGAUCAAGCCC&GGGC-CGAUCUCCUUGGAUAGU	4	0.0673796
TraesCS1A03G0888300.1:2842	Tae-miRN4314b	TraesCS1A03G0888300.1	2831	2858	2842	-37.70	-26.30	697612732095491	2023-05-16	2-5,2857-2854;6-8,2851-2849;9-21,2843-2831	1-1,2858-2858[UP5];x-x,2853-2852[BULt];x-x,2848-2844[BULt]	(((((((((((((.....(((..((((.&.))))--)))-----)))))))))))))	UCGAGCUGCUGCCAAUGAUUCAUGACAA&AUGUC--GAA-----GGUAGUAGCUCGA	4	0.862417
TraesCS1A03G0892400.1:289	Tae-mir-novel104-3p	TraesCS1A03G0892400.1	278	297	289	-52.30	-34.00	650095602294455	9	1-5,297-293;7-8,292-291;10-15,289-284;18-22,283-279	6-6,x-x[BULq];9-9,290-290[SIL];16-17,x-x[BULq];23-23,278-278[UP3]	.(((((--((((((.((-(((((&))))).)).))))))..))))).	UGGCCA--GCAGCGGGG-GCCUC&GGGGCACUGCGCUGCAAUGGCCU	4	0.999983
TraesCS1A03G0893800.1:302	Tae-miR9662b*	TraesCS1A03G0893800.1	291	313	302	-43.20	-28.70	664351851851852	2023-05-09	1-3,313-311;4-11,308-301;13-17,299-295;20-21,292-291	x-x,310-309[BULt];12-12,300-300[SIL];18-19,294-293[SIL]	((..(((((.((((((((..(((&)))--)))))))).)))))..))	GCAGGAGCAGCAGAGGGCUCCGC&GCG--GCUCUCUGGUGUUCAAGC	4	0.99986
TraesCS1A03G0900000.2:998	Tae-miRN4309b*	TraesCS1A03G0900000.2	985	1007	998	-36.50	-24.00	657534246575342	8	3-8,1005-1000;10-15,998-993;16-20,990-986	1-2,1007-1006[UP5];9-9,999-999[SIL];x-x,992-991[BULt];21-21,985-985[UP3]	.(((((..((((((.((((((..&..)))))).))))))--))))).	CCUUCUCGUCAGGUUUUCCACAU&AGGUGGAAUACCUGA--AGAAGA	4	0.803811
TraesCS1A03G0901200.1:233	Tae-mir-novel41-5p	TraesCS1A03G0901200.1	220	244	233	-44.40	-29.40	662162162162162	2023-05-09	1-5,244-240;6-9,237-234;11-19,232-224;20-21,222-221	x-x,239-238[BULt];10-10,233-233[SIL];x-x,223-223[BULt];22-22,220-220[UP3]	.((.(((((((((.((((..(((((&)))))--)))).)))))))))-)).	AGGUUCGACGUGGGCAGUAAGACCA&UGGUC--AUUGGCCACGUCGA-CUC	4	0.992356
TraesCS1A03G0909300.1:205	Tae-mir-novel89-5p	TraesCS1A03G0909300.1	195	219	205	-47.10	-31.20	662420382165605	15	2-4,218-216;5-5,210-210;7-19,208-196	1-1,219-219[UP5];x-x,215-211[BULt];6-6,209-209[SIL];20-20,195-195[UP3]	.(((((((((((((.(.....(((.&.)))-----).))))))))))))).	GCGCAACAGCUCCCGAUCUCCGCCG&GGGC-----UGGGGGGCUGUUGCGA	4	1
TraesCS1A03G0912300.1:122	Tae-mir-novel59-5p	TraesCS1A03G0912300.1	112	131	122	-33.20	-25.60	771084337349398	2023-05-06	1-12,131-120;14-17,119-116	13-13,x-x[BULq];18-21,115-112[UP3]	....((((-((((((((((((&)))))))))))).))))....	GUGAGGCA-GCUCUUCUGGAG&CUUCAGAAGAGCAUGUCAUUU	4	0.15364
TraesCS1A03G0912400.1:122	Tae-mir-novel59-5p	TraesCS1A03G0912400.1	112	131	122	-33.20	-25.30	762048192771084	2023-05-06	1-12,131-120;14-17,119-116	13-13,x-x[BULq];18-21,115-112[UP3]	....((((-((((((((((((&)))))))))))).))))....	GUGAGGCA-GCUCUUCUGGAG&CUUCAGAAGAGCAUGUCAUUU	0	0.0111895
TraesCS1A03G0912600.1:122	Tae-mir-novel59-5p	TraesCS1A03G0912600.1	112	131	122	-33.20	-25.30	762048192771084	2023-05-06	1-12,131-120;14-17,119-116	13-13,x-x[BULq];18-21,115-112[UP3]	....((((-((((((((((((&)))))))))))).))))....	GUGAGGCA-GCUCUUCUGGAG&CUUCAGAAGAGCAUGUCAUUU	3	0.0140844
TraesCS1A03G0914900.1:359	Tae-mir-novel106-3p	TraesCS1A03G0914900.1	351	368	359	-38.40	-26.60	692708333333333	10	5-13,364-356;15-18,354-351	1-4,368-365[UP5];14-14,355-355[SIL]	((((.(((((((((....&....))))))))).))))	GGCGGCGACGGCGGCUGC&GACUUUGCCGUCGGCGCC	4	1
TraesCS1A03G0915000.1:1335	Tae-mir-novel56-5p	TraesCS1A03G0915000.1	1323	1344	1335	-45.50	-31.00	681318681318681	7	2-10,1343-1335;13-22,1332-1323	1-1,1344-1344[UP5];11-12,1334-1333[SIL]	((((((((((..(((((((((.&.)))))))))..))))))))))	GAGCAGGGUGGCCUUCCUCCGC&CCGGAGGAAGCGUGCUUUGCUC	4	0.964751
TraesCS1A03G0915700.1:392	Tae-mir-novel44-3p	TraesCS1A03G0915700.1	375	401	392	-53.60	-37.30	69589552238806	10	3-15,399-387;16-22,383-377	1-2,401-400[UP5];x-x,386-384[BULt];23-24,376-375[UP3]	..(((((((...(((((((((((((..&..)))))))))))))---)))))))..	UCUCGGCGAGAACGUCGUGCGCACCAU&ACGGUGCGCGCGGCG---UCGUCGAAC	4	0.999999
TraesCS1A03G0916800.1:1009	Tae-miRN4409	TraesCS1A03G0916800.1	996	1018	1009	-43.50	-29.26	67264367816092	11	1-10,1018-1009;14-19,1003-998	11-13,1008-1004[AILt];20-21,997-996[UP3]	..((((((.....((((((((((&))))))))))--...))))))..	AGGUGCUGAGAAGGCGCUCUUCA&UGAAGAGCGC--GGGCAGCACAA	4	0.996494
TraesCS1A03G0916800.2:946	Tae-miR167q	TraesCS1A03G0916800.2	935	957	946	-38.90	-26.80	688946015424165	9	1-4,957-954;5-17,951-939	x-x,953-952[BULt];18-21,938-935[UP3]	....(((((((((((((..((((&))))--)))))))))))))....	UCUCUCAUGCUGGCAGUCUUUCA&UGAA--GCUGCCAGCAUGAUCUA	4	0.870514
TraesCS1A03G0924800.1:836	Tae-miR172i	TraesCS1A03G0924800.1	825	845	836	-34.30	-22.50	65597667638484	14	7-19,839-827	1-6,845-840[UP5];20-21,826-825[UP3]	..(((((((((((((......&......)))))))))))))..	CGGCAGCAUCAUCAGUGGCUU&AGAAUCUUGAUGAUGCUGCAU	4	0.99882
TraesCS1A03G0927000.1:445	Tae-miR166i*	TraesCS1A03G0927000.1	434	453	445	-42.50	-28.40	668235294117647	11	1-2,453-452;6-18,449-437	3-5,451-450[AILq];19-21,436-434[UP3]	...(((((((((((((..-((&))...)))))))))))))...	ACCCGGACCUGGUGUCCA-CC&GGAAUGACGCCGGGUCCGAAA	4	0.993875
TraesCS1A03G0929000.1:362	Tae-miRN4305c	TraesCS1A03G0929000.1	351	376	362	-40.50	-26.40	651851851851852	19	3-9,374-368;12-21,360-351	1-2,376-375[UP5];10-11,367-361[AILt]	((((((((((.......(((((((..&..)))))))-----..))))))))))	UGUGGAUGUCUACUUGCCGGGCUGCC&UACGGCCUG-----AUGACAUCCACA	4	0.949122
TraesCS1A03G0930600.1:104	Tae-miR9658	TraesCS1A03G0930600.1	93	116	104	-39.70	-26.12	657934508816121	2023-05-14	1-5,116-112;8-18,106-96;20-21,94-93	6-7,111-107[AILt];19-19,95-95[SIL]	((.(((((((((((.....(((((&)))))---..))))))))))).))	GGGCUGUUCGCCCAUUAAUGCGGU&AUCGU---UCUGGGUGAAUAGGCC	3	0.313018
TraesCS1A03G0930600.1:149	Tae-miRN4391*	TraesCS1A03G0930600.1	139	158	149	-37.00	-24.20	654054054054054	2023-05-08	1-10,158-149;16-20,144-140	11-15,148-145[AILq];21-21,139-139[UP3]	.(((((....-((((((((((&)))))))))).....))))).	CGUGAGACAG-UUCGGUCCAU&GUGGACCGAAAUUUCCUCACA	2	0.0974709
TraesCS1A03G0930600.1:242	Tae-miR9674d	TraesCS1A03G0930600.1	231	251	242	-43.40	-29.20	672811059907834	2023-05-08	1-6,251-246;8-19,244-233	7-7,245-245[SIL];20-21,232-231[UP3]	..((((((((((((.((((((&)))))).))))))))))))..	GUGUACCAGUUAUCGUGCCUA&UGGGUAGGAUGGCUGGUGCUA	2	0.615211
TraesCS1A03G0931200.1:46	Tae-miR171v*	TraesCS1A03G0931200.1	35	59	46	-37.90	-24.80	654353562005277	2023-05-11	1-6,59-54;7-20,49-36	x-x,53-50[BULt];21-21,35-35[UP3]	.((((((((((((((....((((((&))))))----)))))))))))))).	AAUUGAAUCGUACCAGUCUAUACUG&CGGUAU----UGGUGCGGUUCAAUC	4	0.99999
TraesCS1A03G0941000.1:1161	Tae-miRN4339*	TraesCS1A03G0941000.1	1150	1170	1161	-40.30	-27.10	672456575682382	8	1-4,1170-1167;6-13,1165-1158;16-21,1155-1150	5-5,1166-1166[SIL];14-15,1157-1156[SIL]	((((((..((((((((.((((&)))).))))))))..))))))	CUGUUGGCCGGGGUCUGGAGG&CUUCGAGACUCUGAACAGCGG	4	0.477455
TraesCS1A03G0947100.1:186	Tae-miRN4311c	TraesCS1A03G0947100.1	173	195	186	-41.40	-30.80	743961352657005	2023-05-06	2-15,194-181;16-18,177-175	1-1,195-195[UP5];x-x,180-178[BULt];19-20,174-173[UP3]	..(((...((((((((((((((.&.))))))))))))))---)))..	UCGCGACCCGCUCGUCCGACGAU&UUCGUCGGACGAGCG---UGCCU	4	0.905829
TraesCS1A03G0950600.1:447	Tae-mir-novel126-5p	TraesCS1A03G0950600.1	436	456	447	-37.80	-24.80	656084656084656	2023-05-10	3-10,454-447;12-15,445-442;18-19,439-438	1-2,456-455[UP5];11-11,446-446[SIL];16-17,441-440[SIL];20-21,437-436[UP3]	..((..((((.((((((((..&..)))))))).))))..))..	GCGUCCGCGGCGGGGGCAGGA&AACUGCUCCCUCCGUAAACUA	4	0.99931
TraesCS1A03G0954900.1:701	Tae-miR5384a	TraesCS1A03G0954900.1	679	710	701	-47.70	-33.70	706498951781971	25	1-11,710-700;12-16,688-684;18-20,682-680	x-x,699-689[BULt];17-17,683-683[SIL];21-21,679-679[UP3]	.(((.(((((...........(((((((((((&)))))))))))-----------))))).))).	AUCGCCGGCGAGGCCCUGGGCGCGCGCUCGCC&GGUGAGCGCGC-----------CGCCGUCGAA	4	1
TraesCS1A03G0954900.1:891	Tae-mir-novel106-3p	TraesCS1A03G0954900.1	883	900	891	-38.40	-28.00	729166666666667	7	3-3,898-898;5-13,896-888;15-18,886-883	1-2,900-899[UP5];4-4,897-897[SIL];14-14,887-887[SIL]	((((.(((((((((.(..&..).))))))))).))))	GGCGGCGACGGCGAUGGC&GACUUUGCCGUCGGCGCC	4	1
TraesCS1A03G0955000.1:78	Tae-mir-novel89-5p	TraesCS1A03G0955000.1	66	87	78	-47.10	-30.98	657749469214437	11	1-8,87-80;10-12,78-76;15-19,71-67	9-9,79-79[SIL];13-14,75-72[AILt];20-20,66-66[UP3]	.(((((....(((.((((((((&)))))))).)))--..))))).	CCGCAAGCUCGCCGUCCGGCCC&GGGCUGGGGGGC--UGUUGCGA	4	1
TraesCS1A03G0955100.1:35	Tae-miRN4366	TraesCS1A03G0955100.1	25	45	35	-42.20	-28.70	680094786729858	2023-05-08	1-1,45-45;3-8,43-38;9-12,36-33;14-19,32-27	2-2,44-44[SIL];x-x,37-37[BULt];13-13,x-x[BULq];20-21,26-25[UP3]	..((((((-((((.((((((.(&).))))))-)))).))))))..	GGGCACGG-CCGCGACUCCAGG&UGUGGAGU-GUGGACCGUGCAU	4	0.994986
TraesCS1A03G0958900.1:30	Tae-mir-novel53-5p	TraesCS1A03G0958900.1	17	42	30	-45.90	-30.40	662309368191721	16	1-6,42-37;7-11,33-29;12-19,25-18	x-x,36-34[BULt];x-x,28-26[BULt];20-20,17-17[UP3]	.((((((((...(((((...((((((&))))))---)))))---)))))))).	CGCCGUCGGAGUCCUCGGGCUCCGGG&CCUGGA---CGGGG---UCGACGGCU	4	1
TraesCS1A03G0958900.1:861	Tae-miRN4301c	TraesCS1A03G0958900.1	848	869	861	-33.10	-23.30	70392749244713	7	1-8,869-862;10-15,861-856;16-22,854-848	9-9,x-x[BULq];x-x,855-855[BULt]	(((((((.((((((-((((((((&)))))))).))))))-)))))))	UAGAAGCAUUGAUG-CGGGCAAG&CUUGUUUGUCAUUAA-GCUUCUG	4	0.838424
TraesCS1A03G0961200.1:282	Tae-miR9655c*	TraesCS1A03G0961200.1	271	289	282	-39.90	-28.90	724310776942356	2023-05-06	1-4,289-286;7-18,285-274;20-21,272-271	5-6,x-x[BULq];19-19,273-273[SIL]	((.((((((((((((--((((&))))..)))))))))))).))	GCCGGGGAAGGGAAG--GCCA&UGGCUACUUCCUUUCCCUUGC	4	0.96104
TraesCS1A03G0962200.1:986	Tae-miR9776a*	TraesCS1A03G0962200.1	975	994	986	-39.80	-26.00	653266331658292	2023-05-09	2-6,993-989;8-9,987-986;11-18,985-978	1-1,994-994[UP5];7-7,988-988[SIL];10-10,x-x[BULq];19-21,977-975[UP3]	...((((((((-((.(((((.&.))))).)).))))))))...	CGAGGAGGUGG-UGCGCGGCG&AGCUGCACAUCCACUUCCAAG	4	0.992806
TraesCS1A03G0964300.1:34	Tae-mir-novel42-3p_2	TraesCS1A03G0964300.1	21	50	34	-49.10	-33.50	682281059063136	21	1-8,50-43;9-19,35-25	x-x,42-36[BULt];20-23,24-21[UP3]	....(((((((((((.......((((((((&))))))))-------)))))))))))....	AGGGGACGAGGGGGCCGGGGCCGCGCCGGG&UCCGGCGU-------GCUCCUUCGUCGAGU	4	0.999756
TraesCS1A03G0966000.1:2943	Tae-miRN45d*	TraesCS1A03G0966000.1	2934	2951	2943	-33.20	-23.10	69578313253012	2023-05-08	1-9,2951-2943;13-19,2942-2936	10-12,x-x[BULq];20-21,2935-2934[UP3]	..(((((((---(((((((((&)))))))))...)))))))..	GAGGCGAAG---GAAAAGGUC&GACCUUUUCUAUCUUUGCCAA	4	0.999967
TraesCS1A03G0968600.1:156	Tae-miRN4365b	TraesCS1A03G0968600.1	139	165	156	-43.30	-28.30	653579676674365	19	4-10,162-156;11-18,150-143;19-20,141-140	1-3,165-163[UP5];x-x,155-151[BULt];x-x,142-142[BULt];21-21,139-139[UP3]	.((.((((((((.....(((((((...&...)))))))-----))))))))-)).	CGGUCCGAGCCGGCCGAGGUCGUCGGC&CAAGAUGACU-----CGGCUCGG-CCU	4	0.991265
TraesCS1A03G0973100.1:552	Tae-miR5384b	TraesCS1A03G0973100.1	539	562	552	-43.20	-28.10	650462962962963	2023-05-12	4-7,559-556;8-10,554-552;11-20,549-540	1-3,562-560[UP5];x-x,555-555[BULt];x-x,551-550[BULt];21-21,539-539[UP3]	.((((((((((..(((.((((...&...))))-)))--)))))))))).	UGUUCGACGACUGGGCGGCGCAGA&UGAGCGC-GCC--GUCGUCGAAUG	4	1
TraesCS1A03G0973300.1:147	Tae-miRN4344a*	TraesCS1A03G0973300.1	136	155	147	-37.80	-25.80	682539682539683	2023-05-11	3-9,153-147;13-19,144-138	1-2,155-154[UP5];10-12,146-145[AILq];20-21,137-136[UP3]	..(((((((..-(((((((..&..)))))))...)))))))..	GCAGGCCUGGU-GCUCAGCCU&CAGCUGAGCUAAUAGGCCUUU	4	0.94594
TraesCS1A03G0977100.1:623	Tae-miRN4337*	TraesCS1A03G0977100.1	611	632	623	-42.40	-28.80	679245283018868	9	3-7,630-626;9-10,624-623;12-14,621-619;15-21,617-611	1-2,632-631[UP5];8-8,625-625[SIL];11-11,622-622[SIL];x-x,618-618[BULt]	(((((((.(((.((.(((((..&..))))).)).)))-)))))))	GCCUCGGCGAGUCCCUGGCCUU&AUGGCCAAGGUCUC-UUGAGGC	4	0.976019
TraesCS1A03G0978600.1:882	Tae-miR159b	TraesCS1A03G0978600.1	872	892	882	-36.50	-26.60	728767123287671	9	2-6,891-887;7-8,885-884;11-20,881-872	1-1,892-892[UP5];x-x,886-886[BULt];9-10,883-882[SIL]	((((((((((..((.(((((.&.)))))-))..))))))))))	GGGACCGUGAUAAGCGCAGCA&AGCUGC-UUGUUCAUGGUUCC	4	0.990719
TraesCS1A03G0978700.1:591	Tae-miR168c*	TraesCS1A03G0978700.1	580	600	591	-41.00	-30.10	734146341463415	2023-05-08	3-18,598-583	1-2,600-599[UP5];19-21,582-580[UP3]	...((((((((((((((((..&..))))))))))))))))...	CGGUACUUGGUGCGGGGCGAA&CCCGCCUUGCACCAAGUGAAU	0	0.0245754
TraesCS1A03G0980800.1:1018	Tae-miR9674f*	TraesCS1A03G0980800.1	1008	1026	1018	-44.20	-28.80	65158371040724	9	1-3,1026-1024;5-13,1023-1015;15-20,1014-1009	4-4,x-x[BULq];14-14,x-x[BULq];21-21,1008-1008[UP3]	.((((((-(((((((((-(((&))).))))))))).)))))).	UCGUGGC-CUGGCCGCC-GCC&GGUAGGUGGCUGGUGCUAUGG	4	1
TraesCS1A03G0986900.1:326	Tae-mir-novel45-3p	TraesCS1A03G0986900.1	313	335	326	-39.10	-26.40	675191815856777	2023-05-12	1-6,335-330;8-11,328-325;12-18,320-314	7-7,329-329[SIL];x-x,324-321[BULt];19-19,313-313[UP3]	.(((((((....((((.((((((&)))))).))))----))))))).	UGGGCCAUGUUGGGCGCUCUCGG&CCGAGAUUGCC----AUGGCCUC	4	1
TraesCS1A03G0988300.1:55	Tae-miR1130u	TraesCS1A03G0988300.1	45	67	55	-36.60	-24.90	680327868852459	16	1-4,67-64;8-18,57-47	5-7,63-58[AILt];19-20,46-45[UP3]	..(((((((((((......((((&))))---...)))))))))))..	GCCCGUCCCGCAGGUCUCGAGGA&UCUU---AUACUGUGGGACGGAG	4	0.517078
TraesCS1A03G0989800.1:2186	Tae-miR5070h*	TraesCS1A03G0989800.1	2175	2195	2186	-33.40	-22.50	673652694610778	6	2-12,2194-2184;15-21,2181-2175	1-1,2195-2195[UP5];13-14,2183-2182[SIL]	(((((((..(((((((((((.&.)))))))))))..)))))))	GAUUGGAGAAAGGGGAGUUAA&CUGACUCUCCUUAGUUCAAUU	4	0.905543
TraesCS1A03G0990100.1:998	Tae-mir-novel46-3p	TraesCS1A03G0990100.1	988	1006	998	-35.60	-25.10	705056179775281	2023-05-06	1-2,1006-1005;4-6,1003-1001;8-20,1000-988	3-3,1004-1004[SIL];7-7,x-x[BULq]	(((((((((((((-(((.((&)).))).)))))))))))))	ACCGUCGAGGACA-CCUCGC&GCAAGGCUGUUUUCGAUGGU	4	0.987769
TraesCS1A03G0993600.1:961	Tae-miRN4278*	TraesCS1A03G0993600.1	950	970	961	-22.20	-18.20	81981981981982	2023-05-08	1-15,970-956	16-21,955-950[UP3]	......(((((((((((((((&)))))))))))))))......	UGCUCAAGGAUAGUGAUGAUG&CAUUAUUACUAUCUUAUUUUU	2	0.0292782
TraesCS1A03G1000900.1:780	Tae-miR395an*	TraesCS1A03G1000900.1	766	790	780	-35.80	-23.80	664804469273743	9	1-4,790-787;5-10,785-780;11-14,777-774;15-20,772-767	x-x,786-786[BULt];x-x,779-778[BULt];x-x,773-773[BULt];21-21,766-766[UP3]	.((((((.((((..((((((.((((&))))-))))))--))))-)))))).	CCUGAAGAUGCACGUGAAGACGGAC&GUUC-UCUUCA--UGCA-CUUCAGA	4	0.995625
TraesCS1A03G1001000.1:843	Tae-mir-novel42-5p	TraesCS1A03G1001000.1	828	851	843	-55.00	-38.00	690909090909091	2023-05-08	3-9,849-843;11-23,842-830	1-2,851-850[UP5];10-10,x-x[BULq];24-25,829-828[UP3]	..(((((((((((((-(((((((..&..))))))).)))))))))))))..	UCUCCACGGCAUGCU-CUCUGGCUG&UCGCCGGAGCAGCAUGUCGUGGACG	4	0.853369
TraesCS1A03G1001200.1:1075	Tae-miR9657k*	TraesCS1A03G1001200.1	1063	1091	1075	-39.80	-26.20	658291457286432	19	2-5,1090-1087;6-15,1079-1070;16-21,1068-1063	1-1,1091-1091[UP5];x-x,1086-1080[BULt];x-x,1069-1069[BULt]	((((((.((((((((((.......((((.&.))))-------))))))))))-))))))	GGCAUGCCUUCUCUGGCCCAUCUGGAGCU&CGUUC-------GCCGGAGAAG-CAUGUU	4	0.999988
TraesCS1A03G1001500.1:17	Tae-mir-novel83-3p	TraesCS1A03G1001500.1	5	25	17	-51.40	-33.90	659533073929961	2023-05-08	1-3,25-23;6-13,21-14;14-18,11-7	4-5,22-22[AILq];x-x,13-12[BULt];19-20,6-5[UP3]	..(((((..((((((((.-(((&)))..))))))))--)))))..	UGGGGGUGAGCGCCGGGA-CGG&CCGGGCCCGGCGC--GCCCCAA	4	1
TraesCS1A03G1004000.1:248	Tae-miR3711a	TraesCS1A03G1004000.1	239	258	248	-43.00	-28.20	655813953488372	8	1-4,258-255;5-9,253-249;11-13,247-245;15-19,244-240	x-x,254-254[BULt];10-10,248-248[SIL];14-14,x-x[BULq];20-20,239-239[UP3]	.(((((-(((.(((((.((((&))))-))))).))).))))).	AGGUGC-GGACGGAGGUGCGC&GUGC-CCUCCUUCUAGCGCCA	4	1
TraesCS1A03G1004100.1:533	Tae-miR169ac*	TraesCS1A03G1004100.1	516	541	533	-37.40	-25.10	671122994652406	2023-05-12	1-2,541-540;5-17,538-526;18-21,519-516	3-4,539-539[AILq];x-x,525-520[BULt]	((((......(((((((((((((.-((&))..)))))))))))))------))))	UGCUUCCUUGGGCCAGGAACAGCA-GC&GCAAGUUGUUCUUGGCU------AGCA	4	0.999913
TraesCS1A03G1004700.1:234	Tae-mir-novel108-3p	TraesCS1A03G1004700.1	225	249	234	-39.60	-29.50	744949494949495	16	2-9,248-241;10-19,234-225	1-1,249-249[UP5];x-x,240-235[BULt]	((((((((((......((((((((.&.))))))))------))))))))))	GGCGGCAGCCAGCUCCUCGUCGGGU&CCCUGAUGA------GGCUGUUGCC	4	0.977085
TraesCS1A03G1007700.1:412	Tae-miR169bf	TraesCS1A03G1007700.1	401	421	412	-38.80	-25.60	65979381443299	12	3-5,419-417;8-9,413-412;11-21,411-401	1-2,421-420[UP5];6-7,416-414[AILt];10-10,x-x[BULq]	(((((((((((-((...(((..&..)))-..)).)))))))))))	UGGGCGAGUCA-CCGUCGGCGA&UAGCC-AAGGAUGACUUGCCUA	4	0.970437
TraesCS1A03G1008400.2:247	Tae-mir-novel108-3p	TraesCS1A03G1008400.2	237	256	247	-39.60	-28.30	714646464646465	6	1-13,256-244;15-16,242-241;17-19,239-237	14-14,243-243[SIL];x-x,240-240[BULt]	(((.((.(((((((((((((&))))))))))))).))-)))	GGUGAAGGGCUUCGUCGGGG&CCCUGAUGAGGCUGUU-GCC	4	0.999702
TraesCS1A03G1010500.2:381	Tae-mir-novel44-3p	TraesCS1A03G1010500.2	365	391	381	-53.60	-36.10	673507462686567	10	2-8,390-384;9-10,382-381;11-15,379-375;17-22,372-367	1-1,391-391[UP5];x-x,383-383[BULt];x-x,380-380[BULt];16-16,374-373[AILt];23-24,366-365[UP3]	..((((((..(((((.((.(((((((.&.)))))))-))-)))))-.))))))..	AGUCGACGCUCGCCGCCGACGCGCCGC&ACGGUGCG-CG-CGGCG-UCGUCGAAC	4	1
TraesCS1A03G1011500.1:226	Tae-mir-novel106-3p	TraesCS1A03G1011500.1	216	235	226	-38.40	-27.20	708333333333333	11	3-11,233-225;12-18,222-216	1-2,235-234[UP5];x-x,224-223[BULt]	(((((((..(((((((((..&..)))))))))--)))))))	GGCGCCGGCGCGGUGGAGCG&GACUUUGCCGU--CGGCGCC	4	1
TraesCS1A03G1012800.1:412	Tae-miR169g*	TraesCS1A03G1012800.1	401	421	412	-44.10	-31.10	705215419501134	7	2-11,420-411;13-21,409-401	1-1,421-421[UP5];12-12,410-410[SIL]	(((((((((.((((((((((.&.)))))))))).)))))))))	GGCUGGUCAUGGAGAUCUACA&GGUGGGUCUUCUUGGCUAGCC	0	0.324896
TraesCS1A03G1020200.1:397	Tae-miRN4295f	TraesCS1A03G1020200.1	383	406	397	-48.30	-33.40	691511387163561	7	2-12,405-395;13-17,392-388;18-18,386-386;20-21,384-383	1-1,406-406[UP5];x-x,394-393[BULt];x-x,387-387[BULt];19-19,385-385[SIL]	((.(.(((((..(((((((((((.&.)))))))))))--)))))-).))	GCCCUCGCGGACCCAAGUCCCUCU&CGAGGGACUUGG--CCGCG-GUGC	4	0.999988
TraesCS1A03G1027000.1:97	Tae-mir-novel83-3p	TraesCS1A03G1027000.1	84	108	97	-51.40	-34.40	669260700389105	9	1-2,108-107;3-6,105-102;7-10,100-97;11-15,95-91;16-19,88-85	x-x,106-106[BULt];x-x,101-101[BULt];x-x,96-96[BULt];x-x,90-89[BULt];20-20,84-84[UP3]	.((((..(((((.((((.((((.((&))-))))-))))-)))))--)))).	CUGGGCCGCGCGCCCGGCGCCCAGG&CC-GGGC-CCGG-CGCGC--CCCAA	4	1
TraesCS1A03G1027700.1:1121	Tae-miR9677d*	TraesCS1A03G1027700.1	1107	1130	1121	-40.20	-26.52	659701492537313	12	1-5,1130-1126;7-12,1124-1119;15-21,1113-1107	6-6,1125-1125[SIL];13-14,1118-1114[AILt]	(((((((.....((((((.(((((&))))).))))))---..)))))))	GUGGCUGGAGGAGGUGGACUGGGA&UUCCACUCUACC---AACAGCCAC	4	0.865307
TraesCS1A03G1029600.1:412	Tae-miRN4283c	TraesCS1A03G1029600.1	400	423	412	-30.20	-20.60	682119205298013	14	1-2,423-422;5-9,419-415;10-20,412-402	3-4,421-420[SIL];x-x,414-413[BULt];21-22,401-400[UP3]	..(((((((((((..(((((..((&))..)))))--)))))))))))..	CCGGCCAUGAAGAACGUGCAGGCG&CGAAUGUAU--UUUUUAUGGCUUG	4	0.803215
TraesCS1A03G1029800.2:194	Tae-mir-novel75-3p	TraesCS1A03G1029800.2	184	203	194	-52.00	-36.60	703846153846154	7	3-9,201-195;11-16,193-188;18-21,187-184	1-2,203-202[UP5];10-10,194-194[SIL];17-17,x-x[BULq]	((((-((((((.(((((((..&..))))))).)))))).))))	GCCA-CCGCCGUCGUCGGCAC&CAGCCGGCGUCGGCGGGUGGC	4	1
TraesCS1A03G1031900.1:1290	Tae-mir-novel11-5p	TraesCS1A03G1031900.1	1279	1299	1290	-28.70	-19.10	665505226480836	2023-05-08	1-8,1299-1292;10-16,1290-1284;18-21,1282-1279	9-9,1291-1291[SIL];17-17,1283-1283[SIL]	((((.(((((((.((((((((&)))))))).))))))).))))	AGGCUGGUGAUUGAGGGCGGG&UUCGUUCUGAAUUAUUUGUCU	4	0.956281
TraesCS1A03G1035500.1:112	Tae-miR166l*	TraesCS1A03G1035500.1	101	124	112	-43.20	-29.60	685185185185185	2023-05-09	1-6,124-119;7-21,115-101	x-x,118-116[BULt]	(((((((((((((((...((((((&))))))---)))))))))))))))	UCUCGAGCUGGACAAGUUCGUUCC&GGAAUG---UUGUCUGGCUCGGGG	4	0.976236
TraesCS1A03G1039100.1:1123	Tae-mir-novel53-5p	TraesCS1A03G1039100.1	1111	1132	1123	-45.90	-31.10	67755991285403	2023-05-06	2-5,1131-1128;7-15,1126-1118;16-20,1115-1111	1-1,1132-1132[UP5];6-6,1127-1127[SIL];x-x,1117-1116[BULt]	(((((..(((((((((.((((.&.)))).)))))))))--)))))	GGCCGCCUCGACCUCGCCCAGA&CCUGGACGGGGUCGA--CGGCU	4	1
TraesCS1A03G1040400.1:210	Tae-miR5175e	TraesCS1A03G1040400.1	199	219	210	-36.70	-27.28	743324250681199	2023-05-12	2-4,218-216;8-21,212-199	1-1,219-219[UP5];5-7,215-213[SIL]	((((((((((((((...(((.&.)))...))))))))))))))	GCCGCGGCGGGCGGGAGGGGC&UUCCAAAUUGCUCGUCGUGGU	4	0.594976
TraesCS1A03G1051600.1:387	Tae-miRN4326	TraesCS1A03G1051600.1	376	396	387	-38.40	-25.40	661458333333333	7	3-15,394-382;18-22,380-376	1-2,396-395[UP5];16-17,381-381[AILq]	(((((.-(((((((((((((..&..)))))))))))))..)))))	GUGAAA-CUUCUGGGAUCGGCG&UACCGAUUCCAGAAGGAUUUGC	4	0.683197
TraesCS1A03G1052000.2:105	Tae-miR5384a	TraesCS1A03G1052000.2	94	117	105	-47.70	-31.98	670440251572327	2023-05-12	2-4,116-114;7-9,109-107;10-20,105-95	1-1,117-117[UP5];5-6,113-110[AILt];x-x,106-106[BULt];21-21,94-94[UP3]	.(((((((((((.(((....(((.&.)))--..)))-))))))))))).	GUCGGCGGCGGCAGCGAAAGCACA&GGUG--AGCGC-GCCGCCGUCGAA	4	1
TraesCS1A03G1053200.1:186	Tae-miR156c*	TraesCS1A03G1053200.1	174	195	186	-40.80	-28.60	700980392156863	6	1-2,195-194;4-8,193-189;9-17,187-179;19-21,176-174	3-3,x-x[BULq];x-x,188-188[BULt];18-18,178-177[AILt]	(((..(((((((((.(((((-((&)).)))))-)))))))))-.)))	GGCGAGACAGAUAGAAGCAG-GA&UCACUGCU-CUAUCUGUC-AGCC	2	0.0501568
TraesCS1A03G1057400.1:35	Tae-mir-novel105-3p	TraesCS1A03G1057400.1	22	51	35	-43.80	-28.98	661643835616438	22	1-5,51-47;8-14,37-31;16-20,29-25;21-22,23-22	6-7,46-38[AILt];15-15,30-30[SIL];x-x,24-24[BULt]	((.(((((.(((((((.........(((((&)))))-------..))))))).)))))-))	GCAAGGGAGGUGGUCGUCCCCGGCGGCGAG&CUCGC-------AUUGACUACGUCCCU-GC	4	0.867736
TraesCS1A03G1062500.1:118	Tae-miR319h	TraesCS1A03G1062500.1	107	129	118	-41.90	-29.40	701670644391408	11	1-6,129-124;8-9,123-122;10-18,118-110	7-7,x-x[BULq];x-x,121-119[BULt];19-21,109-107[UP3]	...(((((((((...((-((((((&)))))).))---)))))))))...	UGCGCUCCCGCGAGUUC-UCCAGU&ACUGGAUGA---CGCGGGAGCUAA	4	0.894964
TraesCS1A03G1066900.1:466	Tae-miR396a	TraesCS1A03G1066900.1	456	475	466	-40.10	-29.40	733167082294264	2023-05-06	1-11,475-465;13-16,464-461;18-20,459-457	12-12,x-x[BULq];17-17,460-460[SIL];21-21,456-456[UP3]	.(((.((((-(((((((((((&))))))))))).)))).))).	GGAGGCGUC-ACGGGCGGAGG&UCUCCGCCUGUUGAUGGUUCA	4	0.742237
TraesCS1A03G1068000.1:70	Tae-miR156c*	TraesCS1A03G1068000.1	59	80	70	-40.80	-26.60	651960784313726	2023-05-05	1-2,80-79;4-6,77-75;7-14,73-66;16-21,64-59	3-3,78-78[SIL];x-x,74-74[BULt];15-15,65-65[SIL]	((((((.((((((((.(((.((&)).)))-)))))))).))))))	GGCUGGAAGAUAGAGACAGAGA&UCACUG-CUCUAUCUGUCAGCC	4	0.991318
TraesCS1A03G1070000.1:253	Tae-mir-novel39-3p_1	TraesCS1A03G1070000.1	243	262	253	-43.80	-29.70	678082191780822	2023-05-07	1-6,262-257;8-12,255-251;14-14,249-249;16-18,247-245	7-7,256-256[SIL];13-13,250-250[SIL];15-15,248-248[SIL];19-20,244-243[UP3]	..(((.(.(((((.((((((&)))))).))))).).)))..	CGGUCGGCGCCGGCGCCGGC&GCCGGCAUCGGCAUGGACAG	4	0.999995
TraesCS1A03G1073800.1:656	Tae-miR5384a	TraesCS1A03G1073800.1	645	663	656	-47.70	-32.20	675052410901468	8	2-4,662-660;6-7,659-658;9-20,657-646	1-1,663-663[UP5];5-5,x-x[BULq];8-8,x-x[BULq];21-21,645-645[UP3]	.((((((((((((-((-(((.&.))).)).)))))))))))).	CUCGACGGCGGUG-GC-CGCA&GGUGAGCGCGCCGCCGUCGAA	4	1
TraesCS1A03G1080600.1:323	Tae-miR395m	TraesCS1A03G1080600.1	312	332	323	-38.40	-26.80	697916666666667	2023-05-06	2-4,331-329;6-19,327-314	1-1,332-332[UP5];5-5,328-328[SIL];20-21,313-312[UP3]	..((((((((((((((.(((.&.))).))))))))))))))..	GCGUUUGCCCGAACACAUCAA&GUGAAGUGUUUGGGCGAACUC	4	0.770992
TraesCS1A03G1080600.2:323	Tae-miR395m	TraesCS1A03G1080600.2	312	332	323	-38.40	-26.80	697916666666667	2023-05-06	2-4,331-329;6-19,327-314	1-1,332-332[UP5];5-5,328-328[SIL];20-21,313-312[UP3]	..((((((((((((((.(((.&.))).))))))))))))))..	GCGUUUGCCCGAACACAUCAA&GUGAAGUGUUUGGGCGAACUC	4	0.785123
TraesCS1A03G1086800.1:1289	Tae-miRN4318c*	TraesCS1A03G1086800.1	1279	1300	1289	-43.00	-30.78	715813953488372	2023-05-09	1-3,1300-1298;6-15,1293-1284;17-21,1283-1279	4-5,1297-1294[AILt];16-16,x-x[BULq]	(((((-((((((((((....(((&)))--..)))))))))).)))))	GCUCC-AUUGGCCGACCUAGGCU&GGC--AAGUCGGCCAAUUGGAGC	4	0.472679
TraesCS1B03G0002400.1:242	Tae-miR9675e	TraesCS1B03G0002400.1	231	251	242	-33.10	-22.30	673716012084592	2023-05-09	3-6,249-246;8-20,244-232	1-2,251-250[UP5];7-7,245-245[SIL];21-21,231-231[UP3]	.(((((((((((((.((((..&..)))).))))))))))))).	GAAGGCGAGGGUGGACAUGUA&UUUAUGAUCACUCUCGUCUUG	4	0.956545
TraesCS1B03G0003300.2:36	Tae-mir-novel42-3p_1	TraesCS1B03G0003300.2	23	46	36	-50.80	-34.20	673228346456693	10	1-8,46-39;11-19,35-27;22-23,24-23	9-10,38-36[AILt];20-21,26-25[SIL]	((..(((((((((...((((((((&))))))))-..)))))))))..))	GCGAGACGGAGGACCGGCGCCGGG&UCCGGCGU-GCUCCUUCGUCGAGC	4	0.999993
TraesCS1B03G0006200.1:191	Tae-mir-novel116-3p	TraesCS1B03G0006200.1	180	201	191	-32.40	-21.50	66358024691358	9	1-6,201-196;8-13,193-188;14-20,186-180	7-7,195-194[AILt];x-x,187-187[BULt]	(((((((.((((((..((((((&))))))-.))))))-)))))))	UGUUCCAUUGGCCACCGAUGCU&AGUGUU-UUGGUCA-UGGAACA	4	0.999931
TraesCS1B03G0006700.1:2050	Tae-miR9783j*	TraesCS1B03G0006700.1	2039	2059	2050	-37.50	-26.30	701333333333333	8	1-3,2059-2057;5-11,2055-2049;14-18,2046-2042	4-4,2056-2056[SIL];12-13,2048-2047[SIL];19-21,2041-2039[UP3]	...(((((..(((((((.(((&))).)))))))..)))))...	UUGAAGCAGAGGUGCUUGAGG&CCUGAAGCACCAGUGCUUAUU	4	0.827799
TraesCS1B03G0008000.2:819	Tae-mir-novel1-5p	TraesCS1B03G0008000.2	808	828	819	-37.80	-24.70	653439153439153	7	3-11,826-818;13-21,816-808	1-2,828-827[UP5];12-12,817-817[SIL]	(((((((((.(((((((((..&..))))))))).)))))))))	CGGGAGCAUCAUCCAAUCACA&ACUGGUUGGAUCAUGCUUCUG	4	0.999862
TraesCS1B03G0008000.3:1494	Tae-mir-novel1-5p	TraesCS1B03G0008000.3	1483	1503	1494	-37.80	-24.70	653439153439153	7	3-11,1501-1493;13-21,1491-1483	1-2,1503-1502[UP5];12-12,1492-1492[SIL]	(((((((((.(((((((((..&..))))))))).)))))))))	CGGGAGCAUCAUCCAAUCACA&ACUGGUUGGAUCAUGCUUCUG	4	0.999922
TraesCS1B03G0013500.1:589	Tae-miR9666x	TraesCS1B03G0013500.1	576	597	589	-40.40	-26.40	653465346534653	2023-05-09	1-6,597-592;9-16,590-583;17-20,581-578	7-8,591-591[AILq];x-x,582-582[BULt];21-22,577-576[UP3]	..((((.((((((((.-((((((&))))))..))))))))-))))..	CAGCCACUCGUACAGG-GUGCCG&CGGUAUGACUGUAUGA-UGGCGA	4	0.996895
TraesCS1B03G0015600.2:88	Tae-miR408b*	TraesCS1B03G0015600.2	78	98	88	-43.80	-30.40	694063926940639	2023-05-07	1-4,98-95;5-7,93-91;9-14,89-84;16-21,83-78	x-x,94-94[BULt];8-8,90-90[SIL];15-15,x-x[BULq]	((((((-((((((.(((.((((&))))-))).)))))).))))))	CGCCGC-CCUCGCCCCCGACGU&AUGU-GGGAGUGAGGUGCGGUG	0	0.520068
TraesCS1B03G0015600.4:88	Tae-miR408b*	TraesCS1B03G0015600.4	78	98	88	-43.80	-30.40	694063926940639	2023-05-07	1-4,98-95;5-7,93-91;9-14,89-84;16-21,83-78	x-x,94-94[BULt];8-8,90-90[SIL];15-15,x-x[BULq]	((((((-((((((.(((.((((&))))-))).)))))).))))))	CGCCGC-CCUCGCCCCCGACGU&AUGU-GGGAGUGAGGUGCGGUG	4	0.999999
TraesCS1B03G0015800.1:1404	Tae-mir-novel5-3p	TraesCS1B03G0015800.1	1392	1415	1404	-37.80	-24.90	658730158730159	10	1-9,1415-1407;10-16,1404-1398;17-18,1396-1395	x-x,1406-1405[BULt];x-x,1397-1397[BULt];19-21,1394-1392[UP3]	...((.(((((((..(((((((((&)))))))))--)))))))-))...	CGUGGUCGAUGCCAAGGAUGAGCU&AGCUCAUCU--GGCAUUG-CUUUC	4	0.999991
TraesCS1B03G0016300.1:928	Tae-miR395f*	TraesCS1B03G0016300.1	917	939	928	-38.90	-25.38	652442159383033	2023-05-12	3-9,937-931;12-20,926-918	1-2,939-938[UP5];10-11,930-927[AILt];21-21,917-917[UP3]	.(((((((((....(((((((..&..)))))))--..))))))))).	ACUGGAGUGCACUAGCAGGAACG&GUUUCCUGC--AAGCACUUCAGG	4	0.992403
TraesCS1B03G0018800.1:3978	Tae-miR1847a*	TraesCS1B03G0018800.1	3960	3987	3978	-39.20	-25.50	650510204081633	22	5-11,3983-3977;12-21,3969-3960	1-4,3987-3984[UP5];x-x,3976-3970[BULt]	((((((((((.......(((((((....&....)))))))-------))))))))))	GCACCUGCAGCGUUGCUUUGAGUUCUGC&CAUUGACUCAA-------CUGCAGGUGC	4	0.890076
TraesCS1B03G0022100.1:986	Tae-miR395aa	TraesCS1B03G0022100.1	976	995	986	-34.20	-24.70	722222222222222	11	5-6,991-990;9-20,987-976	1-4,995-992[UP5];7-8,989-988[SIL]	((((((((((((..((....&....))..))))))))))))	GAGUUCCCCCAACAACAACA&UAAAGUGUUUGGGGGAACUC	2	0.0556482
TraesCS1B03G0022600.1:613	Tae-miRN4407	TraesCS1B03G0022600.1	592	622	613	-43.50	-28.90	664367816091954	13	1-10,622-613;12-14,611-609;15-21,598-592	11-11,612-612[SIL];x-x,608-599[BULt]	(((((((..........(((.((((((((((&)))))))))).)))----------)))))))	CAGUCACAACAACAACUCGGGCAACAACCUC&GAGGUUGUUGGCUG----------GUGGCUG	4	1
TraesCS1B03G0039000.1:301	Tae-miR399p*	TraesCS1B03G0039000.1	288	311	301	-44.00	-28.80	654545454545455	2023-05-08	1-2,311-310;3-4,308-307;6-17,305-294;18-21,291-288	x-x,309-309[BULt];5-5,306-306[SIL];x-x,293-292[BULt]	((((..((((((((((((.((.((&))-)).))))))))))))--))))	CUGCGGCAAGGGAGGCCUCACGCC&GG-GUAGGGUCUCCUUUG--GCAG	4	1
TraesCS1B03G0043200.1:181	Tae-miR9666e	TraesCS1B03G0043200.1	170	196	181	-42.80	-28.20	658878504672897	2023-05-17	1-4,196-193;5-12,186-179;14-14,178-178;16-21,176-171	x-x,192-187[BULt];13-13,x-x[BULq];15-15,177-177[SIL];22-22,170-170[UP3]	.((((((.(-((((((((......((((&))))------)))))))).).)))))).	GCACCAUGG-ACGGCCCAGUGCUCGCCG&CGGU------UGGGCUGUAUGAUGGUGA	4	1
TraesCS1B03G0045000.1:366	Tae-mir-novel27-5p	TraesCS1B03G0045000.1	356	383	366	-42.60	-30.90	725352112676056	2023-05-21	1-8,383-376;9-11,367-365;13-19,363-357	x-x,375-368[BULt];12-12,364-364[SIL];20-20,356-356[UP3]	.(((((((.(((........((((((((&))))))))--------))).))))))).	GGCGUCAGGGCCAACGCGCAGCAGCCCA&UGGGCUGU--------GGUGCUGAUGCG	4	0.999187
TraesCS1B03G0045900.1:1271	Tae-mir-novel122-5p_1	TraesCS1B03G0045900.1	1260	1281	1271	-32.40	-22.10	682098765432099	6	1-5,1281-1277;7-13,1274-1268;15-21,1266-1260	6-6,1276-1275[AILt];14-14,1267-1267[SIL]	(((((((.(((((((..(((((&)))))-.))))))).)))))))	UUUGAGUUUCAGCUACCUUCCG&CGGAA-UUAGUUGACACUCAAA	4	0.365512
TraesCS1B03G0047600.1:285	Tae-miR9672b*	TraesCS1B03G0047600.1	273	296	285	-36.60	-24.68	67431693989071	2023-05-13	1-6,296-291;9-18,286-277;19-21,275-273	7-8,290-287[AILt];x-x,276-276[BULt]	(((.((((((((((....((((((&))))))--..))))))))))-)))	GGCUGCCGCGGCUGGCGGGUUGAG&CUUAAU--GACAGUCGUGGU-GUC	4	0.881057
TraesCS1B03G0050400.1:124	Tae-miRN4318c	TraesCS1B03G0050400.1	113	134	124	-40.70	-29.22	717936117936118	2023-05-10	2-3,133-132;7-21,127-113	1-1,134-134[UP5];4-6,131-128[AILt]	(((((((((((((((....((.&.))-...)))))))))))))))	GCGAUAGGCCGGACGUCUCGGU&UCC-AAUCGUCCGGCUUGUUGC	4	0.777158
TraesCS1B03G0051900.1:54	Tae-miR9666r	TraesCS1B03G0051900.1	38	63	54	-43.90	-30.96	705239179954442	2023-05-14	2-12,62-52;15-22,45-38	1-1,63-63[UP5];13-14,51-46[AILt]	((((((((......(((((((((((.&.)))))))))))----..))))))))	UCGCCGUCCUUGCAGCAGCUCUGCCC&UGGUAGGGCUGU----AUGAUGGCGA	4	0.951532
TraesCS1B03G0064500.1:2448	Tae-miR6197d*	TraesCS1B03G0064500.1	2436	2458	2448	-33.40	-23.10	691616766467066	2023-05-08	1-8,2458-2451;9-12,2449-2446;14-21,2443-2436	x-x,2450-2450[BULt];13-13,2445-2444[AILt]	((((((((..((((.((((((((&))))))))-))))-.))))))))	CCUCUGUGUGACGGCAUGUGAGA&UCUUACAU-UUGU-GUACAGAGG	4	0.227249
TraesCS1B03G0065500.1:26	Tae-miRN4295a*	TraesCS1B03G0065500.1	9	38	26	-47.20	-32.10	680084745762712	15	1-8,38-31;9-13,27-23;14-21,16-9	x-x,30-28[BULt];x-x,22-17[BULt]	((((((((......(((((...((((((((&))))))))---)))))------))))))))	GGCGGGGAUGGGCGGGGUGAUAGCGACGGU&GCCGUUGC---CAUCC------UCCUCGCC	4	1
TraesCS1B03G0065800.1:55	Tae-miR1137g*	TraesCS1B03G0065800.1	44	65	55	-33.20	-21.60	650602409638554	9	1-8,65-58;11-18,54-47;20-20,45-45	9-10,57-55[AILt];19-19,46-46[SIL];21-21,44-44[UP3]	.(.((((((((...((((((((&))))))))-..)))))))).).	GCGCCAUUCCAUGCGUUGAUGA&UCAUCAAU-UUUGGAAUGGAGG	4	0.89994
TraesCS1B03G0066200.1:565	Tae-miRN4316*	TraesCS1B03G0066200.1	551	576	565	-49.20	-34.50	701219512195122	2023-05-10	1-7,576-570;8-13,567-562;14-16,558-556;19-21,553-551	x-x,569-568[BULt];x-x,561-559[BULt];17-18,555-554[SIL]	(((..(((...((((((..(((((((&)))))))--))))))---)))..)))	CCUCUGGCUUCGCCGCCACGGGCCCC&GGGGCUC--GGCGGU---GCCUAAGG	4	0.999157
TraesCS1B03G0066500.1:749	Tae-miR399al*	TraesCS1B03G0066500.1	735	760	749	-41.80	-27.20	650717703349282	12	1-4,760-757;6-9,754-751;10-13,749-746;14-21,742-735	5-5,756-755[AILt];x-x,750-750[BULt];x-x,745-743[BULt]	((((((((...((((.((((..((((&))))-.))))-))))---))))))))	CGUGCCGGCCAAGGACGAGCAGGCGC&GUGC-AGUUC-UCCU---CUGGCAUG	4	1
TraesCS1B03G0067300.1:91	Tae-miR395t*	TraesCS1B03G0067300.1	81	101	91	-34.10	-23.90	700879765395894	9	1-8,101-94;11-13,90-88;15-21,87-81	9-10,93-91[AILt];14-14,x-x[BULq]	(((((((-(((...((((((((&))))))))-..))).)))))))	GGUGGAG-GAUGCGGAGGAGGA&UUCUCCUC-AAAUCACUUCACU	4	0.585029
TraesCS1B03G0074000.1:378	Tae-miR5175i	TraesCS1B03G0074000.1	367	387	378	-36.70	-26.00	708446866485014	7	1-3,387-385;5-6,383-382;8-21,380-367	4-4,384-384[SIL];7-7,381-381[SIL]	((((((((((((((.((.(((&))).)).))))))))))))))	GCCGCGGCGAGCAGCUUCGAG&UUCCAAAUUGCUCGUCGUGGU	4	0.923146
TraesCS1B03G0074000.1:918	Tae-miR9667b*	TraesCS1B03G0074000.1	907	927	918	-28.20	-18.50	656028368794326	13	4-9,924-919;11-20,917-908	1-3,927-925[UP5];10-10,918-918[SIL];21-21,907-907[UP3]	.((((((((((.((((((...&...)))))).)))))))))).	ACGGAGAUGGACGGCGGUUUC&UUUAUUGUUUUCCAUCUUUGG	4	1
TraesCS1B03G0075300.1:215	Tae-mir-novel75-3p	TraesCS1B03G0075300.1	204	224	215	-52.00	-36.80	707692307692308	2023-05-05	1-3,224-222;5-20,220-205	4-4,221-221[SIL];21-21,204-204[UP3]	.((((((((((((((((.(((&))).)))))))))))))))).	CCCGCUCGUCGGCGCCGCCUG&CAGCCGGCGUCGGCGGGUGGC	4	1
TraesCS1B03G0080700.1:47	Tae-miRN1879*	TraesCS1B03G0080700.1	31	56	47	-36.60	-25.50	69672131147541	16	1-12,56-45;13-15,39-37	x-x,44-40[BULt];16-21,36-31[UP3]	......(((.....((((((((((((&))))))))))))-----)))......	UUCCUCGGCUGCAGCGUACUCCAAGC&GCUUGGAGUACG-----GCCAUUUUU	4	0.999773
TraesCS1B03G0088300.1:480	Tae-miR9667c*	TraesCS1B03G0088300.1	469	489	480	-28.20	-19.30	684397163120567	2023-05-06	1-5,489-485;7-15,483-475;17-21,473-469	6-6,484-484[SIL];16-16,474-474[SIL]	(((((.(((((((((.(((((&))))).))))))))).)))))	CCAAACGUGGAGAGCUAUAGA&UUUAUUGUUUUCCAUCUUUGG	4	0.999998
TraesCS1B03G0093600.2:774	Tae-miR396a	TraesCS1B03G0093600.2	763	791	774	-40.10	-26.20	653366583541147	2023-05-21	1-8,791-784;9-19,775-765	x-x,783-776[BULt];20-21,764-763[UP3]	..(((((((((((........((((((((&))))))))--------)))))))))))..	CAAACCGUCGGCACGGCUUCCGGUGGAGA&UCUCCGCC--------UGUUGAUGGUUCA	4	1
TraesCS1B03G0095700.1:851	Tae-mir-novel79-5p	TraesCS1B03G0095700.1	839	860	851	-33.70	-22.60	670623145400593	2023-05-10	3-19,858-842	1-2,860-859[UP5];20-22,841-839[UP3]	...(((((((((((((((((..&..)))))))))))))))))...	GGAGAACUUUCGCGAGUUCCCU&AAGGAAUUUGUGAGGGUUUAAG	4	0.737503
TraesCS1B03G0096900.1:63	Tae-mir-novel94-5p	TraesCS1B03G0096900.1	53	73	63	-44.20	-33.10	748868778280543	2023-05-05	2-8,72-66;9-12,64-61;14-20,59-53	1-1,73-73[UP5];x-x,65-65[BULt];13-13,60-60[SIL]	(((((((.((((.(((((((.&.)))))))-)))).)))))))	UCGUCCGCUGGCUCCCGUCCU&UGGACGGG-GUCAACGGGCGA	4	0.434581
TraesCS1B03G0103100.1:35	Tae-miRN4399	TraesCS1B03G0103100.1	24	44	35	-40.70	-28.80	707616707616708	2023-05-06	2-10,43-35;12-14,33-31;16-21,29-24	1-1,44-44[UP5];11-11,34-34[SIL];15-15,30-30[SIL]	((((((.(((.(((((((((.&.))))))))).))).))))))	AAGAUCGGUGCGCCGCCACCU&UGGUGGUGGCAUGCAGAUCUU	4	0.977293
TraesCS1B03G0103700.1:1330	Tae-mir-novel101-5p	TraesCS1B03G0103700.1	1320	1344	1330	-41.80	-28.70	686602870813397	2023-05-14	1-8,1344-1337;9-20,1331-1320	x-x,1336-1332[BULt]	((((((((((((.....((((((((&))))))))-----))))))))))))	GAGCCAUUUUGCCGAACGUAUGGCU&GGCCGUAU-----GCGGAAUGGCUC	4	0.999293
TraesCS1B03G0107400.1:542	Tae-miR166j*	TraesCS1B03G0107400.1	530	552	542	-42.50	-32.60	767058823529412	8	1-3,552-550;4-10,548-542;11-19,540-532	x-x,549-549[BULt];x-x,541-541[BULt];20-21,531-530[UP3]	..(((((((((.(((((((.(((&)))-)))))))-)))))))))..	CGUCGGACCUGCGCGUCGUGUCC&GGA-AUGACGC-CGGGUCCGAAA	4	0.168902
TraesCS1B03G0107500.1:1817	Tae-mir-novel132-5p	TraesCS1B03G0107500.1	1803	1825	1817	-43.30	-30.20	697459584295612	2023-05-11	2-4,1824-1822;7-12,1820-1815;13-23,1813-1803	1-1,1825-1825[UP5];5-6,1821-1821[AILq];x-x,1814-1814[BULt]	(((((((((((.((((((.-(((.&.)))..))))))-)))))))))))	CGGUCACGGCCACGGCGGC-GGCG&UGCCAAUUGUCG-GGCUGUGAUUG	4	0.399222
TraesCS1B03G0108600.1:450	Tae-miR9783a*	TraesCS1B03G0108600.1	439	459	450	-32.30	-21.40	662538699690402	11	3-11,457-449;13-17,447-443	1-2,459-458[UP5];12-12,448-448[SIL];18-21,442-439[UP3]	....(((((.(((((((((..&..))))))))).)))))....	ACGAGGGCAGCGAUGCUUGUC&CUUAAGCAUCGGUGCUUAUUU	4	0.999233
TraesCS1B03G0108600.2:1609	Tae-miR169g*	TraesCS1B03G0108600.2	1599	1623	1609	-44.10	-30.20	684807256235828	12	1-4,1623-1620;5-5,1615-1615;6-17,1613-1602;19-21,1601-1599	x-x,1619-1616[BULt];x-x,1614-1614[BULt];18-18,x-x[BULq]	(((-((((((((((((.(....((((&))))----)-)))))))))))).)))	GGC-AGCCAGGAAGACACUCAGCACC&GGUG----G-GUCUUCUUGGCUAGCC	4	0.999998
TraesCS1B03G0108600.2:2080	Tae-miRN4316	TraesCS1B03G0108600.2	2069	2089	2080	-41.90	-28.70	684964200477327	2023-05-07	1-11,2089-2079;13-17,2076-2072;19-20,2071-2070	12-12,2078-2077[AILt];18-18,x-x[BULq];21-21,2069-2069[UP3]	.((-(((((..(((((((((((&)))))))))))-.))))).)).	ACG-CGCUGCUUGAGUGCCUCA&UGAGGCACUCG-UCAGUGACGA	4	0.76394
TraesCS1B03G0109800.1:418	Tae-miR9863b*	TraesCS1B03G0109800.1	407	427	418	-34.10	-23.10	67741935483871	7	1-1,427-427;3-6,425-422;8-18,420-410	2-2,426-426[SIL];7-7,421-421[SIL];19-21,409-407[UP3]	...(((((((((((.((((.(&).)))).)))))))))))...	AGGGAGAAGCAGAUGAUAAGA&UGUUAUGAUCUGCUUCUCAUC	4	0.982346
TraesCS1B03G0116100.2:340	Tae-miR159e*	TraesCS1B03G0116100.2	327	350	340	-40.40	-26.30	650990099009901	10	2-3,349-348;4-10,346-340;11-16,337-332;18-20,330-328	1-1,350-350[UP5];x-x,347-347[BULt];x-x,339-338[BULt];17-17,331-331[SIL];21-21,327-327[UP3]	.(((.((((((..(((((((.((.&.))-)))))))--)))))).))).	AGGAAUGGAUCCUGAAGGGGUGCG&AGC-UCCCUUC--GAUCCAAUCCA	4	0.983734
TraesCS1B03G0117300.1:309	Tae-miR9783d*	TraesCS1B03G0117300.1	298	318	309	-38.10	-30.40	797900262467191	2023-05-06	1-3,318-316;5-19,314-300	4-4,315-315[SIL];20-21,299-298[UP3]	..(((((((((((((((.(((&))).)))))))))))))))..	CUAUGGGCGCCGGUGCUGCUG&CGGAAGCACCGGUGCUUAUUU	4	0.0730196
TraesCS1B03G0121000.1:582	Tae-miRN4323*	TraesCS1B03G0121000.1	571	591	582	-37.50	-29.70	792	2023-05-07	3-6,589-586;8-21,584-571	1-2,591-590[UP5];7-7,585-585[SIL]	((((((((((((((.((((..&..)))).))))))))))))))	GAGGAGAGGAGGAAGGAGAAG&GCUCUUGUUCUUCUUCUCCUC	4	0.999787
TraesCS1B03G0121900.1:296	Tae-miRN4362	TraesCS1B03G0121900.1	285	305	296	-37.90	-25.40	670184696569921	2023-05-07	3-10,303-296;12-17,294-289;19-20,287-286	1-2,305-304[UP5];11-11,295-295[SIL];18-18,288-288[SIL];21-21,285-285[UP3]	.((.((((((.((((((((..&..)))))))).)))))).)).	UAUGACAUCUGUUCAGUCCGA&CAGGACUGAAGAGAUGUGGUU	2	0.0729409
TraesCS1B03G0121900.2:296	Tae-miRN4362	TraesCS1B03G0121900.2	285	305	296	-37.90	-25.40	670184696569921	2023-05-07	3-10,303-296;12-17,294-289;19-20,287-286	1-2,305-304[UP5];11-11,295-295[SIL];18-18,288-288[SIL];21-21,285-285[UP3]	.((.((((((.((((((((..&..)))))))).)))))).)).	UAUGACAUCUGUUCAGUCCGA&CAGGACUGAAGAGAUGUGGUU	3	0.0848374
TraesCS1B03G0141400.1:1775	Tae-miRN4369*	TraesCS1B03G0141400.1	1761	1785	1775	-42.50	-28.70	675294117647059	2023-05-09	1-5,1785-1781;7-9,1779-1777;10-13,1775-1772;14-20,1768-1762	6-6,1780-1780[SIL];x-x,1776-1776[BULt];x-x,1771-1769[BULt];21-21,1761-1761[UP3]	.(((((((...((((.(((.(((((&))))).)))-))))---))))))).	GUCGGAGCUCGGGGUCGGCCUCGGG&CUCGAUGCC-ACCC---GUUCCGAA	4	0.993291
TraesCS1B03G0141600.2:729	Tae-miRN4384a*	TraesCS1B03G0141600.2	718	740	729	-24.90	-16.20	650602409638554	2023-05-10	1-7,740-734;9-19,730-720	8-8,733-731[AILt];20-21,719-718[UP3]	..(((((((((((...(((((((&)))))))--.)))))))))))..	UCUAAGGAGUUUGGUGAGGCACU&AGUGCCU--AUAAAUUUUUUAUA	4	0.992263
TraesCS1B03G0145400.1:2090	Tae-miR399ae*	TraesCS1B03G0145400.1	2079	2099	2090	-40.00	-29.00	725	2023-05-07	1-6,2099-2094;8-8,2092-2092;10-21,2090-2079	7-7,2093-2093[SIL];9-9,2091-2091[SIL]	((((((((((((.(.((((((&)))))).).))))))))))))	GCUGCGAAGGAAAGGUGGCCU&GGGCUAGUCUUCCUUUGCAGU	4	0.834456
TraesCS1B03G0152000.1:207	Tae-mir-novel106-3p	TraesCS1B03G0152000.1	198	216	207	-38.40	-25.00	651041666666667	2023-05-09	3-4,214-213;6-12,211-205;13-18,203-198	1-2,216-215[UP5];5-5,212-212[SIL];x-x,204-204[BULt]	((((((.(((((((.((..&..)).)))))))-))))))	GGUGCCGGAUGGCAUGGCC&GACUUUGCCGUC-GGCGCC	4	1
TraesCS1B03G0164300.2:828	Tae-mir-novel12-5p	TraesCS1B03G0164300.2	813	837	828	-33.80	-22.20	656804733727811	2023-05-10	3-13,835-825;14-14,823-823;15-20,819-814	1-2,837-836[UP5];x-x,824-824[BULt];x-x,822-820[BULt];21-21,813-813[UP3]	.((((((...(.(((((((((((..&..)))))))))))-)---)))))).	GGCCAAUGGGCGCAGUCCAAGCCCU&UUGGUUUGGAUUG-G---AUUGGUA	4	0.999989
TraesCS1B03G0166300.1:1252	Tae-mir-novel75-3p	TraesCS1B03G0166300.1	1240	1263	1252	-52.00	-35.60	684615384615385	2023-05-09	2-4,1262-1260;6-20,1256-1242;21-21,1240-1240	1-1,1263-1263[UP5];5-5,1259-1257[AILt];x-x,1241-1241[BULt]	(.(((((((((((((((...(((.&.)))--.)))))))))))))))-)	GUCCACCUGCCGGCGCCCCCGCUU&CAGC--CGGCGUCGGCGGGUGG-C	4	1
TraesCS1B03G0173600.2:702	Tae-miRN4320c*	TraesCS1B03G0173600.2	691	710	702	-46.30	-31.60	682505399568035	8	3-4,708-707;6-20,706-692	1-2,710-709[UP5];5-5,x-x[BULq];21-21,691-691[UP3]	.(((((((((((((((-((..&..)).))))))))))))))).	AUGUUCGGCGGCGGCG-GCAA&GAGCGCGUCGCCGUCGAACGG	4	1
TraesCS1B03G0192900.1:1420	Tae-miR172e	TraesCS1B03G0192900.1	1409	1429	1420	-34.30	-34.20	997084548104956	2	1-20,1429-1410	21-21,1409-1409[UP3]	.((((((((((((((((((((&)))))))))))))))))))).	CUGCAGCAUCAUCAGGAUUCU&AGAAUCUUGAUGAUGCUGCAU	4	0.00302832
TraesCS1B03G0193100.1:659	Tae-miRN4344a	TraesCS1B03G0193100.1	648	677	659	-39.00	-26.50	67948717948718	21	1-5,677-673;6-8,668-666;9-21,660-648	x-x,672-669[BULt];x-x,665-661[BULt]	(((((((((((((.....(((....(((((&)))))----)))-----)))))))))))))	GACCAACUACACCUUCCGGCGCUCCGACCU&GGGUU----CGU-----GGUGUAGUUGGUU	4	1
TraesCS1B03G0197100.1:1502	Tae-mir-novel27-5p	TraesCS1B03G0197100.1	1488	1512	1502	-42.60	-27.90	654929577464789	2023-05-11	2-7,1511-1506;9-17,1503-1495;18-19,1490-1489	1-1,1512-1512[UP5];8-8,1505-1504[AILt];x-x,1494-1491[BULt];20-20,1488-1488[UP3]	.((....(((((((((..((((((.&.))))))-.)))))))))----)).	GGCCAAGAUCGGCGCCCUCAGCCCC&UGGGCUG-UGGUGCUGAU----GCG	4	1
TraesCS1B03G0200100.1:15	Tae-miR3711b*	TraesCS1B03G0200100.1	4	24	15	-46.20	-30.40	658008658008658	2023-05-07	1-4,24-21;7-11,18-14;13-19,13-7;20-21,5-4	5-6,20-19[SIL];12-12,x-x[BULq];x-x,6-6[BULt]	((.(((((((-(((((..((((&))))..))))).)))))))-))	GCUCGGCUCA-CCCUCCUCUCC&GGAGCAGAGGGAUGAGUCG-GC	4	0.999961
TraesCS1B03G0201000.3:1347	Tae-miR9776c	TraesCS1B03G0201000.3	1335	1355	1347	-44.10	-28.90	655328798185941	2023-05-06	1-3,1355-1353;5-9,1351-1347;11-14,1346-1343;15-21,1341-1335	4-4,1352-1352[SIL];10-10,x-x[BULq];x-x,1342-1342[BULt]	(((((((.((((-(((((.(((&))).))))).))))-)))))))	GCGGCUGCCACA-CCUUGCCCA&UGGACGAGGAUGUG-CAGCUGC	4	0.999999
TraesCS1B03G0206200.1:104	Tae-miRN4290b*	TraesCS1B03G0206200.1	87	112	104	-36.00	-24.10	669444444444445	2023-05-17	1-5,112-108;7-12,107-102;13-20,95-88	6-6,x-x[BULq];x-x,101-96[BULt];21-21,87-87[UP3]	.((((((((......((((((-(((((&))))).))))))------)))))))).	UGGGAAAGUCGCCCCGGGUUG-GGGGA&UCCCCUCAACUU------ACUUUCCUU	4	0.982131
TraesCS1B03G0213900.1:286	Tae-mir-novel44-3p	TraesCS1B03G0213900.1	272	298	286	-53.60	-36.30	677238805970149	14	2-6,297-293;8-9,292-291;10-21,286-275;24-24,272-272	1-1,298-298[UP5];7-7,x-x[BULq];x-x,290-287[BULt];22-23,274-273[SIL]	(..((((((((((((....((-(((((.&.))))).))----))))))))))))..)	GGCCGGCGGCGCCGCCCCCGC-CACCGG&ACGGUGCGC----GCGGCGUCGUCGAAC	4	1
TraesCS1B03G0214100.1:289	Tae-miR9783e*	TraesCS1B03G0214100.1	278	298	289	-34.30	-22.40	653061224489796	11	1-2,298-297;5-7,294-292;9-17,290-282	3-4,296-295[SIL];8-8,291-291[SIL];18-21,281-278[UP3]	....(((((((((.(((..((&))..))).)))))))))....	CCUGGAGCGCCGGGGCUCCAG&CUUAAGCACCGGUGCUUAUUU	4	0.999998
TraesCS1B03G0215500.1:1791	Tae-mir-novel43-5p	TraesCS1B03G0215500.1	1782	1800	1791	-39.80	-31.50	791457286432161	2023-05-07	2-15,1799-1786;17-18,1784-1783	1-1,1800-1800[UP5];16-16,1785-1785[SIL];19-19,1782-1782[UP3]	.((.((((((((((((((.&.)))))))))))))).)).	GGCGUGCGGGCGGCGGCCC&AGGUUGCUGCCUGCGAGCA	4	0.714237
TraesCS1B03G0217900.1:348	Tae-miRN4296	TraesCS1B03G0217900.1	338	356	348	-33.30	-22.10	663663663663664	9	3-7,354-350;9-17,349-341;19-21,340-338	1-2,356-355[UP5];8-8,x-x[BULq];18-18,x-x[BULq]	(((-(((((((((-(((((..&..))))).))))))))).)))	GCC-UCCUAAGGA-CAGGGCU&UUUUUUGAUCCUUAGGAUGGC	4	0.999254
TraesCS1B03G0219200.1:66	Tae-miRN4392	TraesCS1B03G0219200.1	51	75	66	-40.60	-27.60	679802955665025	11	3-8,73-68;10-14,66-62;15-20,57-52	1-2,75-74[UP5];9-9,67-67[SIL];x-x,61-58[BULt];21-21,51-51[UP3]	.((((((....(((((.((((((..&..)))))).)))))----)))))).	CUGCCUCCGCCGCCGCCUCUCCUCC&AUAGGAGAUGUGGC----GAGGCAU	4	0.999988
TraesCS1B03G0225900.1:148	Tae-miRN4295b*	TraesCS1B03G0225900.1	136	157	148	-43.50	-30.60	703448275862069	2023-05-08	3-8,155-150;10-13,148-145;14-21,143-136	1-2,157-156[UP5];9-9,149-149[SIL];x-x,144-144[BULt]	((((((((.((((.((((((..&..)))))).))))-))))))))	GGCGAGAGCGGGUCGCCGCGUG&AUCGUGGCCAUCC-UUCUCGCC	3	0.443574
TraesCS1B03G0225900.1:150	Tae-mir-novel38-5p	TraesCS1B03G0225900.1	142	160	150	-32.10	-21.40	666666666666667	2023-05-08	2-5,159-156;6-8,154-152;10-17,150-143	1-1,160-160[UP5];x-x,155-155[BULt];9-9,151-151[SIL];18-18,142-142[UP3]	.((((((((.(((.((((.&.))))-))).)))))))).	AGCGGGUCGCCGCGUGCCG&UGGCA-GUGACGAUUUGCA	3	0.771367
TraesCS1B03G0225900.1:153	Tae-mir-novel101-5p	TraesCS1B03G0225900.1	141	163	153	-41.80	-29.38	702870813397129	2023-05-11	1-5,163-159;6-12,157-151;15-15,146-146;17-20,144-141	x-x,158-158[BULt];13-14,150-147[AILt];16-16,145-145[SIL]	((((.(....(((((((.(((((&)))))-)))))))--..).))))	GAGCGGGUCGCCGCGUGCCGGCC&GGCCG-UAUGCGG--AAUGGCUC	4	0.988799
TraesCS1B03G0225900.1:161	Tae-mir-novel104-5p	TraesCS1B03G0225900.1	143	170	161	-55.70	-37.00	66427289048474	2023-05-11	1-3,170-168;5-9,165-161;11-14,160-157;15-18,153-150;19-24,148-143	4-4,167-166[AILt];10-10,x-x[BULq];x-x,156-154[BULt];x-x,149-149[BULt]	((((((.((((...((((-(((((..(((&)))-.))))).))))---))))-))))))	GCGGGUCGCCGCGUGCCG-GCCGGGGGAC&GUC-AUCGGCACGGC---CGGU-ACCCGC	3	0.349904
TraesCS1B03G0225900.1:164	Tae-miRN4360*	TraesCS1B03G0225900.1	153	174	164	-38.00	-25.70	676315789473684	10	2-9,173-166;11-14,163-160;17-21,157-153	1-1,174-174[UP5];10-10,165-164[AILt];15-16,159-158[SIL]	(((((..((((..((((((((.&.))))))))-.))))..)))))	GCGUGCCGGCCGGGGGACGGAC&UUUUGUCCC-AGGCUAUCAUGC	3	0.23149
TraesCS1B03G0225900.1:204	Tae-miR395r	TraesCS1B03G0225900.1	193	213	204	-34.10	-22.30	653958944281525	2023-05-11	5-17,209-197;18-20,195-193	1-4,213-210[UP5];x-x,196-196[BULt]	(((.(((((((((((((....&....)))))))))))))-)))	GGGCUUUCCCCGAGCAUGAAA&UGAAGUGUUUGGGGAAA-CUC	2	0.207138
TraesCS1B03G0225900.1:65	Tae-miRN4394*	TraesCS1B03G0225900.1	52	74	65	-27.90	-19.46	697491039426523	12	1-10,74-65;14-21,59-52	11-13,64-60[AILt]	((((((((.....((((((((((&))))))))))--...))))))))	AAAAGGAUUAGCUCUGAGGACUG&CAGUCUUUAG--UUUGUUCUUUU	4	0.999996
TraesCS1B03G0226600.1:32	Tae-miRN4365a*	TraesCS1B03G0226600.1	17	39	32	-41.90	-30.20	720763723150358	2023-05-08	1-6,39-34;9-18,33-24;19-21,19-17	7-8,x-x[BULq];x-x,23-20[BULt]	(((....((((((((((--((((((&))))))..))))))))))----)))	CCGUUGCAGCGCAGUUC--CCCGAG&CUCGGGUUGAACUGCGCU----UGG	4	0.656163
TraesCS1B03G0227000.1:148	Tae-miRN4295b*	TraesCS1B03G0227000.1	136	157	148	-43.50	-30.60	703448275862069	2023-05-08	3-8,155-150;10-13,148-145;14-21,143-136	1-2,157-156[UP5];9-9,149-149[SIL];x-x,144-144[BULt]	((((((((.((((.((((((..&..)))))).))))-))))))))	GGCGAGAGCGGGUCGCCGCGUG&AUCGUGGCCAUCC-UUCUCGCC	3	0.437623
TraesCS1B03G0227000.1:150	Tae-mir-novel38-5p	TraesCS1B03G0227000.1	142	160	150	-32.10	-21.40	666666666666667	2023-05-08	2-5,159-156;6-8,154-152;10-17,150-143	1-1,160-160[UP5];x-x,155-155[BULt];9-9,151-151[SIL];18-18,142-142[UP3]	.((((((((.(((.((((.&.))))-))).)))))))).	AGCGGGUCGCCGCGUGCCG&UGGCA-GUGACGAUUUGCA	3	0.768922
TraesCS1B03G0227000.1:161	Tae-mir-novel104-5p	TraesCS1B03G0227000.1	143	170	161	-55.70	-37.00	66427289048474	2023-05-11	1-3,170-168;5-9,165-161;11-14,160-157;15-18,153-150;19-24,148-143	4-4,167-166[AILt];10-10,x-x[BULq];x-x,156-154[BULt];x-x,149-149[BULt]	((((((.((((...((((-(((((..(((&)))-.))))).))))---))))-))))))	GCGGGUCGCCGCGUGCCG-GCCGGGGGAC&GUC-AUCGGCACGGC---CGGU-ACCCGC	3	0.341201
TraesCS1B03G0227000.1:164	Tae-miRN4360*	TraesCS1B03G0227000.1	153	174	164	-38.00	-25.70	676315789473684	10	2-9,173-166;11-14,163-160;17-21,157-153	1-1,174-174[UP5];10-10,165-164[AILt];15-16,159-158[SIL]	(((((..((((..((((((((.&.))))))))-.))))..)))))	GCGUGCCGGCCGGGGGACGGAC&UUUUGUCCC-AGGCUAUCAUGC	3	0.22722
TraesCS1B03G0227100.1:119	Tae-mir-novel106-3p	TraesCS1B03G0227100.1	111	128	119	-38.40	-26.90	700520833333333	8	3-3,126-126;5-13,124-116;15-18,114-111	1-2,128-127[UP5];4-4,125-125[SIL];14-14,115-115[SIL]	((((.(((((((((.(..&..).))))))))).))))	GGCGGCGGCGGCGAUGAG&GACUUUGCCGUCGGCGCC	0	0.988565
TraesCS1B03G0235500.2:184	Tae-miRN4407	TraesCS1B03G0235500.2	172	194	184	-43.50	-29.40	675862068965517	2023-05-09	1-5,194-190;7-8,187-186;10-15,184-179;16-21,177-172	6-6,189-188[AILt];9-9,185-185[SIL];x-x,178-178[BULt]	((((((.((((((.((..(((((&)))))-.)).))))))-))))))	CAGCCGCCCAGCCUGCCCAUCUC&GAGGU-UGUUGGCUGG-UGGCUG	4	1
TraesCS1B03G0241100.1:1209	Tae-miR9772i*	TraesCS1B03G0241100.1	1198	1223	1209	-33.90	-22.82	673156342182891	2023-05-18	4-8,1220-1216;10-21,1209-1198	1-3,1223-1221[UP5];9-9,1215-1210[AILt]	((((((((((((......(((((...&...)))))-----.))))))))))))	GUUGGGGUAGGAAAGAGGUACCCGAC&AUAGGGUA-----AUCUUACCUCAAC	4	0.393731
TraesCS1B03G0244200.1:307	Tae-miRN4281*	TraesCS1B03G0244200.1	296	316	307	-44.30	-31.60	713318284424379	2023-05-08	2-10,315-307;11-12,305-304;14-21,303-296	1-1,316-316[UP5];x-x,306-306[BULt];13-13,x-x[BULq]	((((((((-((.(((((((((.&.)))))))))-)).))))))))	GGCUGCAG-GCGCUCGGCGGCG&UGUUGUCGGG-GCUCUGCAGCU	4	0.997372
TraesCS1B03G0244600.1:552	Tae-mir-novel108-5p_2	TraesCS1B03G0244600.1	543	562	552	-38.80	-25.50	657216494845361	8	3-9,560-554;10-15,552-547;16-17,545-544	1-2,562-561[UP5];x-x,553-553[BULt];x-x,546-546[BULt];18-18,543-543[UP3]	.((.((((((.(((((((..&..)))))))-))))))-)).	UUCGCCUGGGAGAGCUGCGG&CAGCAGCUC-CUCAGG-GAC	4	1
TraesCS1B03G0258000.1:212	Tae-miR9674k*	TraesCS1B03G0258000.1	201	223	212	-43.20	-29.40	680555555555555	2023-05-11	4-7,220-217;8-13,214-209;15-21,207-201	1-3,223-221[UP5];x-x,216-215[BULt];14-14,208-208[SIL]	(((((((.((((((..((((...&...))))--)))))).)))))))	CAACGGCCCCGGCCUCGUCCGCC&GUAGGAU--GGCCGGUGCUGUUG	4	1
TraesCS1B03G0258700.1:32	Tae-mir-novel81-5p	TraesCS1B03G0258700.1	24	41	32	-32.10	-25.30	78816199376947	7	2-14,40-28;16-17,26-25	1-1,41-41[UP5];15-15,27-27[SIL];18-18,24-24[UP3]	.((.(((((((((((((.&.))))))))))))).)).	UGCGUGGGCUGCGGCGGU&UCCGUCGUAGUCUAGGUU	4	0.742237
TraesCS1B03G0260800.1:309	Tae-miRN4311d*	TraesCS1B03G0260800.1	297	320	309	-46.20	-30.70	664502164502164	8	2-6,319-315;7-8,313-312;9-16,310-303;18-18,301-301;19-21,299-297	1-1,320-320[UP5];x-x,314-314[BULt];x-x,311-311[BULt];17-17,302-302[SIL];x-x,300-300[BULt]	(((.(.((((((((.((.(((((.&.)))))-))-)))))))).)-)))	CGUAUGGACGGAGGUGGACGCGCA&CGCGCG-CU-CCUCCGUCGA-ACG	4	1
TraesCS1B03G0262700.1:167	Tae-mir-novel38-5p	TraesCS1B03G0262700.1	159	175	167	-32.10	-24.30	757009345794392	4	2-8,174-168;10-13,167-164;15-18,162-159	1-1,175-175[UP5];9-9,x-x[BULq];14-14,163-163[SIL]	((((.((((-(((((((.&.))))))).)))).))))	UGCAUAUCG-CACUGCCG&UGGCAGUGACGAUUUGCA	4	0.838424
TraesCS1B03G0262700.1:990	Tae-miR2275s*	TraesCS1B03G0262700.1	980	999	990	-32.00	-20.90	653125	7	2-14,998-986;17-20,984-981	1-1,999-999[UP5];15-16,985-985[AILq];21-21,980-980[UP3]	.((((.-(((((((((((((.&.)))))))))))))..)))).	CAAGAC-UUGGAGGGGACUAU&UUGGUUUCCUCCAAUAUCUUA	4	1
TraesCS1B03G0265800.1:3300	Tae-miR1137i*	TraesCS1B03G0265800.1	3285	3309	3300	-32.80	-21.50	655487804878049	2023-05-10	1-6,3309-3304;9-16,3301-3294;17-21,3289-3285	7-8,3303-3302[SIL];x-x,3293-3290[BULt]	(((((....((((((((..((((((&))))))..))))))))----)))))	CAUCCAGAAGUUCCAGGUGAGAUGG&UCAUCUAUUUUGGAAC----GGAUG	0	0.066471
TraesCS1B03G0265800.1:3691	Tae-miR531l*	TraesCS1B03G0265800.1	3672	3702	3691	-45.80	-30.90	674672489082969	2023-05-16	1-8,3702-3695;10-16,3691-3685;17-20,3676-3673	9-9,3694-3692[AILt];x-x,3684-3677[BULt];21-21,3672-3672[UP3]	.((((........(((((((...((((((((&))))))))--.)))))))--------)))).	GGCGCAUCGCCUGUCGACGGUCCGGGGCGCG&CGCGCUCC--UCCGUCGA--------GCGUA	4	1
TraesCS1B03G0265800.1:51	Tae-miRN4321a	TraesCS1B03G0265800.1	38	59	51	-47.80	-31.30	654811715481172	7	1-4,59-56;6-13,55-48;15-19,46-42;20-21,39-38	5-5,x-x[BULq];14-14,47-47[SIL];x-x,41-40[BULt]	((..(((((.((((((((-((((&)))).)))))))).)))))--))	GCCAGCCGGCCGACGGGG-CGCG&CGCGGCUCCGUCGACUGGU--GC	4	1
TraesCS1B03G0267200.1:1035	Tae-miRN4298a	TraesCS1B03G0267200.1	1024	1044	1035	-37.10	-26.30	708894878706199	6	2-2,1043-1043;4-20,1041-1025	1-1,1044-1044[UP5];3-3,1042-1042[SIL];21-21,1024-1024[UP3]	.(((((((((((((((((.(.&.).))))))))))))))))).	AUUGGUCUGUGUUUGUUUGAU&UUGAGACGAACACAGACCAAC	1	0.000710143
TraesCS1B03G0267200.1:275	Tae-mir-novel129-3p	TraesCS1B03G0267200.1	262	282	275	-42.50	-28.20	663529411764706	6	1-3,282-280;5-8,279-276;10-19,275-266;20-22,264-262	4-4,x-x[BULq];9-9,x-x[BULq];x-x,265-265[BULt]	(((.((((((((((-((((-(((&))).)))).))))))))))-)))	CCGCCGCAGAAUUU-CACG-GUG&CACUCGUGUGAAUUCUGCG-CGG	4	0.881776
TraesCS1B03G0273100.1:164	Tae-miRN4299*	TraesCS1B03G0273100.1	153	173	164	-36.30	-25.30	696969696969697	10	3-8,171-166;10-14,164-160;16-19,158-155	1-2,173-172[UP5];9-9,165-165[SIL];15-15,159-159[SIL];20-21,154-153[UP3]	..((((.(((((.((((((..&..)))))).))))).))))..	GUGUGCCGGCUGGGGGACAGA&AUUGUCCUGCAGCUAGUACUU	3	0.261054
TraesCS1B03G0273100.1:204	Tae-miR395r	TraesCS1B03G0273100.1	193	213	204	-34.10	-22.30	653958944281525	2023-05-11	5-17,209-197;18-20,195-193	1-4,213-210[UP5];x-x,196-196[BULt]	(((.(((((((((((((....&....)))))))))))))-)))	GGGCUUUCCCCGAGCAUGAAA&UGAAGUGUUUGGGGAAA-CUC	2	0.212293
TraesCS1B03G0273100.1:65	Tae-miRN4394*	TraesCS1B03G0273100.1	52	74	65	-27.90	-19.46	697491039426523	12	1-10,74-65;14-21,59-52	11-13,64-60[AILt]	((((((((.....((((((((((&))))))))))--...))))))))	AAAAGGAUUGGCUCUGAGGACUG&CAGUCUUUAG--UUUGUUCUUUU	3	0.59228
TraesCS1B03G0273100.1:84	Tae-mir-novel34-5p	TraesCS1B03G0273100.1	73	93	84	-40.00	-29.40	735	2023-05-07	2-14,92-80;15-17,76-74	1-1,93-93[UP5];x-x,79-77[BULt];18-18,73-73[UP3]	.(((...(((((((((((((.&.)))))))))))))---))).	UGGGCUCGGGGGUCCUGGCCC&CGGCCAGGAUUCCC---CCUG	4	0.831416
TraesCS1B03G0273800.1:1656	Tae-miR9777*	TraesCS1B03G0273800.1	1644	1664	1656	-35.40	-23.20	655367231638418	8	2-7,1663-1658;9-12,1657-1654;13-15,1652-1650;17-21,1648-1644	1-1,1664-1664[UP5];8-8,x-x[BULq];x-x,1653-1653[BULt];16-16,1649-1649[SIL]	(((((.(((.((((-((((((.&.)))))).))))-))).)))))	GGUGAUGCAGGUCA-CACGGCG&UGCCGUGAUGAU-UGCUUUACU	4	0.999894
TraesCS1B03G0288400.1:17	Tae-miR164g*	TraesCS1B03G0288400.1	6	26	17	-39.00	-30.20	774358974358974	2023-05-05	1-15,26-12;17-18,10-9;20-21,7-6	16-16,11-11[SIL];19-19,8-8[SIL]	((.((.(((((((((((((((&))))))))))))))).)).))	GACGGCGGGGAAGGGCGCGUG&CACGUGUUCUUCUCCUCCAUC	4	0.743017
TraesCS1B03G0289400.1:139	Tae-miR1130y*	TraesCS1B03G0289400.1	126	148	139	-43.00	-28.68	666976744186046	11	2-11,147-138;14-20,133-127	1-1,148-148[UP5];12-13,137-134[AILt];21-21,126-126[UP3]	.(((((((....((((((((((.&.))))))))))--..))))))).	GGCCGUCUUCGCGUGGAACGCAC&CUGCGUUCCGC--AUGGAUGGCA	0	0.402075
TraesCS1B03G0300700.1:188	Tae-miRN4407	TraesCS1B03G0300700.1	176	198	188	-43.50	-29.80	685057471264368	2023-05-08	1-2,198-197;4-8,195-191;9-16,189-182;17-19,180-178	3-3,196-196[SIL];x-x,190-190[BULt];x-x,181-181[BULt];20-21,177-176[UP3]	..(((.((((((((.(((((.((&)).)))))-))))))))-)))..	CCGCCGGCCAGCCACACGACGUC&GAGGUUGU-UGGCUGGU-GGCUG	0	0.890101
TraesCS1B03G0301600.1:1463	Tae-miRN4386*	TraesCS1B03G0301600.1	1452	1472	1463	-46.00	-30.90	671739130434783	10	5-13,1468-1460;15-21,1458-1452	1-4,1472-1469[UP5];14-14,1459-1459[SIL]	(((((((.(((((((((....&....))))))))).)))))))	GGCGGCGACGUUGGGGGCGAU&CCAUUCCUCAACGCCGCCGCC	4	1
TraesCS1B03G0302500.1:878	Tae-mir-novel41-5p	TraesCS1B03G0302500.1	865	887	878	-44.40	-29.70	668918918918919	9	2-11,886-877;14-18,874-870;20-22,867-865	1-1,887-887[UP5];12-13,876-875[SIL];19-19,869-868[AILt]	(((..(((((..((((((((((.&.))))))))))..)))))-.)))	GAGGACGACGGCGCCGGUGGCCU&UGGUCAUUGGCCACGUCG-ACUC	4	0.977971
TraesCS1B03G0305600.1:734	Tae-mir-novel27-5p	TraesCS1B03G0305600.1	724	744	734	-42.60	-28.50	669014084507042	6	1-2,744-743;3-10,741-734;11-14,732-729;17-20,727-724	x-x,742-742[BULt];x-x,733-733[BULt];15-16,728-728[AILq]	((((.-((((.((((((((.((&))-))))))))-))))..))))	CGCAG-AGCACCCACAGCCACA&UG-GGCUGUGG-UGCUGAUGCG	4	1
TraesCS1B03G0318800.2:208	Tae-miRN4307b	TraesCS1B03G0318800.2	196	217	208	-47.00	-31.60	672340425531915	2023-05-07	2-11,216-207;14-15,204-203;16-19,201-198	1-1,217-217[UP5];12-13,206-205[SIL];x-x,202-202[BULt];20-21,197-196[UP3]	..((((.((..((((((((((.&.))))))))))..))-))))..	CCCGCUGGUGACGGCGAGGGUU&UACCCUCGCCGGAGC-AGCGUG	4	0.999965
TraesCS1B03G0324200.1:1559	Tae-miR393a	TraesCS1B03G0324200.1	1548	1568	1559	-35.60	-33.50	941011235955056	3	2-19,1567-1550	1-1,1568-1568[UP5];20-21,1549-1548[UP3]	..((((((((((((((((((.&.))))))))))))))))))..	GACAAUGCGAUCCCUUUGGAU&UUCCAAAGGGAUCGCAUUGAU	4	0.00604747
TraesCS1B03G0332400.1:1315	Tae-miRN4278*	TraesCS1B03G0332400.1	1304	1324	1315	-22.20	-14.90	671171171171171	12	1-13,1324-1312	14-21,1311-1304[UP3]	........(((((((((((((&)))))))))))))........	UUGUUGCUGGUGGUGAUGAUG&CAUUAUUACUAUCUUAUUUUU	4	0.999824
TraesCS1B03G0334900.1:1536	Tae-miR530b*	TraesCS1B03G0334900.1	1524	1555	1536	-46.00	-32.50	706521739130435	23	1-7,1555-1549;8-14,1538-1532;15-21,1530-1524	x-x,1548-1539[BULt];x-x,1531-1531[BULt]	(((((((.(((((((..........(((((((&)))))))----------)))))))-)))))))	GGUUGCGUUGUGCCAAGCCAUCGACCUGCGCC&GGUGCAG----------UGGCACA-UGCAGCC	4	0.914798
TraesCS1B03G0339000.1:1731	Tae-miR168a*	TraesCS1B03G0339000.1	1719	1739	1731	-41.00	-28.00	682926829268293	9	1-6,1739-1734;9-11,1732-1730;12-13,1728-1727;16-21,1724-1719	7-8,1733-1733[AILq];x-x,1729-1729[BULt];14-15,1726-1725[SIL]	((((((..((.(((.-((((((&))))))..)))-))..))))))	GUUCGCGGGGCUGCU-GGCGGG&CCCGCCUUGCA-CCAAGUGAAU	4	0.860315
TraesCS1B03G0344200.1:1597	Tae-miRN4297*	TraesCS1B03G0344200.1	1586	1606	1597	-35.90	-27.80	774373259052925	5	1-4,1606-1603;6-17,1601-1590;19-21,1588-1586	5-5,1602-1602[SIL];18-18,1589-1589[SIL]	(((.((((((((((((.((((&)))).)))))))))))).)))	GGUUGGAGGAGGAAGAUGAGG&UUUCUUCUUCCUCUUCCUACC	4	0.99991
TraesCS1B03G0347100.1:106	Tae-mir-novel45-3p	TraesCS1B03G0347100.1	97	115	106	-39.10	-27.18	695140664961637	8	1-3,115-113;7-19,109-97	4-6,112-110[SIL]	(((((((((((((...(((&)))...)))))))))))))	GAGGUCGUGGCAGAAGCGG&CCGAGAUUGCCAUGGCCUC	4	0.999745
TraesCS1B03G0347500.1:85	Tae-miR9783l*	TraesCS1B03G0347500.1	74	94	85	-35.00	-24.00	685714285714286	14	6-8,89-87;10-20,85-75	1-5,94-90[UP5];9-9,86-86[SIL];21-21,74-74[UP3]	.(((((((((((.(((.....&.....))).))))))))))).	CGUCGGCGCUGGCGUUCUACA&UUUUAAGCACCAGUGCCGAUU	4	0.99919
TraesCS1B03G0360100.1:188	Tae-miR169ac*	TraesCS1B03G0360100.1	171	197	188	-37.40	-24.50	655080213903743	11	1-3,197-195;5-16,193-182;17-20,175-172	4-4,194-194[SIL];x-x,181-176[BULt];21-21,171-171[UP3]	.((((......((((((((((((.(((&))).))))))))))))------)))).	GGCUGAGUAUUGCCAAGAACGACCUGU&GCAAGUUGUUCUUGGC------UAGCA	4	0.999999
TraesCS1B03G0360700.1:284	Tae-miR2275e*	TraesCS1B03G0360700.1	270	292	284	-37.60	-25.70	683510638297872	8	1-5,292-288;7-7,287-287;9-15,285-279;16-21,275-270	6-6,x-x[BULq];8-8,286-286[SIL];x-x,278-276[BULt]	((((((...(((((((.(-(((((&))))).).)))))))---))))))	GGUUCACCCGUUCCAUGU-GCUCC&GGAGUUAGAUGGAAC---UGAACC	4	0.369349
TraesCS1B03G0369600.1:140	Tae-miRN4365a*	TraesCS1B03G0369600.1	129	149	140	-41.90	-29.60	706443914081146	2023-05-06	1-2,149-148;4-17,146-133	3-3,147-147[SIL];18-21,132-129[UP3]	....((((((((((((((.((&)).))))))))))))))....	GGGCGCGCGGUUCAACCCCAG&CUCGGGUUGAACUGCGCUUGG	4	0.810248
TraesCS1B03G0371000.1:89	Tae-mir-novel99-5p	TraesCS1B03G0371000.1	80	98	89	-41.10	-27.10	659367396593674	8	1-3,98-96;5-5,94-94;7-12,92-87;14-19,85-80	4-4,95-95[SIL];6-6,93-93[SIL];13-13,86-86[SIL]	((((((.((((((.(.(((&))).).)))))).))))))	GGGCCGGGCGGGUUCCCGC&GCGAGCAUCCGUGUGGCCU	4	1
TraesCS1B03G0371300.1:341	Tae-miR169ao*	TraesCS1B03G0371300.1	325	351	341	-42.80	-28.30	661214953271028	14	4-6,348-346;7-14,344-337;15-21,331-325	1-3,351-349[UP5];x-x,345-345[BULt];x-x,336-332[BULt]	(((((((.....((((((((.(((...&...)))-))))))))-----)))))))	GCUGGCCGCGUGGAGGAGGCACACGAC&UAGGUG-GUCUCCUU-----GGCUAGC	4	1
TraesCS1B03G0376500.1:861	Tae-miRN4366	TraesCS1B03G0376500.1	851	871	861	-42.20	-29.30	694312796208531	2023-05-09	2-7,870-865;9-12,862-859;14-19,858-853	1-1,871-871[UP5];8-8,864-863[AILt];13-13,x-x[BULq];20-21,852-851[UP3]	..((((((-((((..((((((.&.))))))-.)))).))))))..	ACGCGCGG-CCGCUCCUCCACG&UGUGGAG-UGUGGACCGUGCAU	4	0.966724
TraesCS1B03G0378900.1:499	Tae-miR166d	TraesCS1B03G0378900.1	487	508	499	-44.10	-35.60	807256235827664	2023-05-05	3-16,506-493;17-21,491-487	1-2,508-507[UP5];x-x,492-492[BULt]	(((((.((((((((((((((..&..))))))))))))))-)))))	GGGGAUGUGAAGUCUGGUCCAG&UCGGACCAGGCUUCAU-UCCCC	4	0.0841975
TraesCS1B03G0387000.1:1376	Tae-miR9670	TraesCS1B03G0387000.1	1365	1385	1376	-31.40	-22.60	719745222929936	10	1-6,1385-1380;9-17,1377-1369	7-8,1379-1378[SIL];18-21,1368-1365[UP3]	....(((((((((..((((((&))))))..)))))))))....	CCCCGUGGAGUACGAGGGGAA&UUCUUCAAGUACUCCACUUUU	4	0.917092
TraesCS1B03G0387000.1:162	Tae-mir-novel56-5p	TraesCS1B03G0387000.1	143	171	162	-45.50	-30.90	679120879120879	19	1-7,171-165;9-10,163-162;11-21,154-144	8-8,164-164[SIL];x-x,161-155[BULt];22-22,143-143[UP3]	.(((((((((((.......((.(((((((&))))))).))-------))))))))))).	AGGCGGAGCGCGACGCGCACUACCUCCGG&CCGGAGGAAG-------CGUGCUUUGCUC	4	0.974519
TraesCS1B03G0415700.1:598	Tae-miRN4278*	TraesCS1B03G0415700.1	587	607	598	-22.20	-14.60	657657657657658	8	1-10,607-598;12-13,596-595;15-19,593-589	11-11,597-597[SIL];14-14,594-594[SIL];20-21,588-587[UP3]	..(((((.((.((((((((((&)))))))))).)).)))))..	CCGAGUAUGACAGUGAUGAUG&CAUUAUUACUAUCUUAUUUUU	1	0.103861
TraesCS1B03G0419300.1:1481	Tae-miR169ap*	TraesCS1B03G0419300.1	1470	1490	1481	-44.30	-28.90	652370203160271	2023-05-06	1-7,1490-1484;9-12,1482-1479;13-17,1477-1473;19-21,1472-1470	8-8,1483-1483[SIL];x-x,1478-1478[BULt];18-18,x-x[BULq]	(((-(((((.((((.(((((((&))))))).))))-))))).)))	GCU-GCCGUCGGAGCUCACCUG&CAGGUGGUCUCC-AUGGCUAGC	4	1
TraesCS1B03G0438300.1:3452	Tae-miRN4281*	TraesCS1B03G0438300.1	3440	3461	3452	-44.30	-33.10	747178329571106	5	1-6,3461-3456;8-13,3454-3449;14-21,3447-3440	7-7,3455-3455[SIL];x-x,3448-3448[BULt]	((((((((.((((((.((((((&)))))).))))))-))))))))	AGCUGCAGCAGCUCCAGCAACA&UGUUGUCGGGGCU-CUGCAGCU	4	0.862417
TraesCS1B03G0438300.2:899	Tae-miR395bp	TraesCS1B03G0438300.2	888	908	899	-38.90	-25.40	652956298200514	6	2-15,907-894;17-19,891-889	1-1,908-908[UP5];16-16,893-892[AILt];20-20,888-888[UP3]	.(((..((((((((((((((.&.))))))))))))))-.))).	AGGUGGCUCUCAACCACUUCG&UGAAGUGGUUGGGGG-AACUC	4	0.999907
TraesCS1B03G0442700.3:323	Tae-miR3711a	TraesCS1B03G0442700.3	312	336	323	-43.00	-29.80	693023255813954	2023-05-12	1-4,336-333;5-7,331-329;8-11,325-322;12-19,320-313	x-x,332-332[BULt];x-x,328-326[BULt];x-x,321-321[BULt];20-20,312-312[UP3]	.((((((((.((((...(((.((((&))))-)))---))))-)))))))).	AGGCGCUGGCGAGGCUGAGGAGCAC&GUGC-CCU---CCUU-CUAGCGCCA	4	0.999999
TraesCS1B03G0450000.2:535	Tae-miR6198-5p	TraesCS1B03G0450000.2	522	545	535	-45.20	-31.70	701327433628319	8	1-9,545-537;10-12,535-533;14-23,532-523	x-x,536-536[BULt];13-13,x-x[BULq];24-24,522-522[UP3]	.((((((((((-(((.(((((((((&)))))))))-))).)))))))))).	GAGGAUGGCCA-CCAUGGAUAGGGC&GCUCUGUCU-UGGAUGGUCAUUCUG	4	0.399222
TraesCS1B03G0452800.1:123	Tae-mir-novel50-3p_2	TraesCS1B03G0452800.1	111	132	123	-38.50	-25.38	659220779220779	2023-05-10	1-5,132-128;9-15,124-118;17-20,116-113;22-22,111-111	6-8,127-125[SIL];16-16,117-117[SIL];21-21,112-112[SIL]	(.((((.(((((((...(((((&)))))...))))))).)))).)	CGCCUCCGGCACAAUGGGUGGC&GUCAUAAUUUGUGCUAGAGGGG	4	0.691728
TraesCS1B03G0453200.1:71	Tae-mir-novel89-5p	TraesCS1B03G0453200.1	62	81	71	-47.10	-33.90	719745222929936	7	1-5,81-77;7-9,75-73;10-12,71-69;14-19,68-63	6-6,76-76[SIL];x-x,72-72[BULt];13-13,x-x[BULq];20-20,62-62[UP3]	.((((((-(((.(((.(((((&))))).)))-))).)))))).	CCGCGGC-GCCGCCCGAGCCC&GGGCUGGGG-GGCUGUUGCGA	4	0.999973
TraesCS1B03G0453700.1:1066	Tae-miR5384b	TraesCS1B03G0453700.1	1055	1075	1066	-43.20	-28.90	668981481481481	2023-05-09	2-5,1074-1071;7-11,1069-1065;13-18,1063-1058	1-1,1075-1075[UP5];6-6,1070-1070[SIL];12-12,1064-1064[SIL];19-21,1057-1055[UP3]	...((((((.(((((.((((.&.)))).))))).))))))...	UUCUCGGCGUCGGCGGGUUCG&UGAGCGCGCCGUCGUCGAAUG	4	1
TraesCS1B03G0466100.1:35	Tae-miR156q*	TraesCS1B03G0466100.1	23	43	35	-42.80	-29.10	679906542056075	8	1-3,43-41;5-14,40-31;16-18,29-27;19-20,25-24	4-4,x-x[BULq];15-15,30-30[SIL];x-x,26-26[BULt];21-21,23-23[UP3]	.((.(((.((((((((((-(((&))).)))))))))).)))-)).	CGCGUGGGGGAGAGGGGG-GGG&CUCACCCUCUCUCUGUCA-GCU	4	0.979015
TraesCS1B03G0467300.1:14300	Tae-miR2275k*	TraesCS1B03G0467300.1	14290	14309	14300	-31.90	-23.70	74294670846395	5	1-13,14309-14297;15-19,14296-14292	14-14,x-x[BULq];20-21,14291-14290[UP3]	..(((((-(((((((((((((&))))))))))))).)))))..	GAAGAUA-UGGAGGAAGACGA&UUGUUUUCCUCCAAUAUCUCA	4	0.777158
TraesCS1B03G0468200.1:355	Tae-miRN4336c*	TraesCS1B03G0468200.1	343	364	355	-44.00	-28.80	654545454545455	2023-05-06	1-7,364-358;9-16,356-349;17-18,347-346;20-20,344-344	8-8,357-357[SIL];x-x,348-348[BULt];19-19,345-345[SIL];21-21,343-343[UP3]	.(.((.((((((((.(((((((&))))))).))))))))-)).).	CGCGACCCCGUGAACCCGGCGC&GUGCCGGCUUCAUGGG-UCUCU	4	1
TraesCS1B03G0473100.1:1335	Tae-mir-novel86-5p	TraesCS1B03G0473100.1	1326	1344	1335	-34.00	-26.00	764705882352941	2023-05-05	1-14,1344-1331;16-16,1329-1329;18-19,1328-1327	15-15,1330-1330[SIL];17-17,x-x[BULq];20-20,1326-1326[UP3]	.((-(.((((((((((((((&)))))))))))))).).)).	CCG-CGGCAUCGCCUUGAUG&CAUUAAGGUGAUGUGGACGA	4	0.378841
TraesCS1B03G0473200.1:707	Tae-miR531m*	TraesCS1B03G0473200.1	687	715	707	-45.80	-31.80	694323144104804	2023-05-13	1-8,715-708;10-14,707-703;15-20,693-688	9-9,x-x[BULq];x-x,702-694[BULt];21-21,687-687[UP3]	.((((((.........(((((-((((((((&)))))))).)))))---------)))))).	CGCGCUCCGGAGCCGCGACGG-GGAGUGCG&CGCGCUCCUCCGUC---------GAGCGUA	4	0.999992
TraesCS1B03G0479900.1:66	Tae-miR168a	TraesCS1B03G0479900.1	54	75	66	-43.40	-30.38	0.7	2023-05-06	1-11,75-65;15-17,61-59;18-21,57-54	12-14,64-62[SIL];x-x,58-58[BULt]	((((.(((...(((((((((((&)))))))))))...)))-))))	GUCCGCGGGACGCACCGAGCGA&UCGCUUGGUGCAGAUCG-GGAC	2	0.061958
TraesCS1B03G0481000.1:1132	Tae-mir-novel106-5p	TraesCS1B03G0481000.1	1122	1141	1132	-43.80	-29.60	675799086757991	2023-05-09	3-6,1139-1136;8-11,1134-1131;13-19,1129-1123	1-2,1141-1140[UP5];7-7,1135-1135[SIL];12-12,1130-1130[SIL];20-20,1122-1122[UP3]	.(((((((.((((.((((..&..)))).)))).))))))).	UGGGCCUGGCCGAGGGGGAA&ACCCUCGUCGGACAGGUCCG	4	0.995945
TraesCS1B03G0481000.1:328	Tae-miRN4368*	TraesCS1B03G0481000.1	317	337	328	-32.40	-24.00	740740740740741	2023-05-07	4-19,334-319	1-3,337-335[UP5];20-21,318-317[UP3]	..((((((((((((((((...&...))))))))))))))))..	GUCAUAUGUAUAGGACCAAUU&UGAUGGUCCUAUAUAUAUGUG	2	0.00632163
TraesCS1B03G0481400.1:36	Tae-miRN485*	TraesCS1B03G0481400.1	26	45	36	-40.00	-26.10	6525	11	5-13,41-33;15-20,32-27	1-4,45-42[UP5];14-14,x-x[BULq];21-21,26-26[UP3]	.((((((-(((((((((....&....))))))))).)))))).	CUUGGGC-GGGGCACCAAAUU&AUUCUGGUGUCCUUGCCCGAU	4	1
TraesCS1B03G0493400.1:3241	Tae-mir-novel114-3p	TraesCS1B03G0493400.1	3229	3250	3241	-42.20	-30.10	713270142180095	2023-05-09	2-5,3249-3246;8-20,3243-3231	1-1,3250-3250[UP5];6-7,3245-3244[SIL];21-22,3230-3229[UP3]	..(((((((((((((..((((.&.))))..)))))))))))))..	AAGCGGUCCGGAGCACGUGAGU&CCUUAGAUGUUCUGGACCGCAC	4	0.196172
TraesCS1B03G0493600.1:298	Tae-miR171b	TraesCS1B03G0493600.1	282	307	298	-38.70	-27.10	700258397932817	13	5-13,303-295;14-21,289-282	1-4,307-304[UP5];x-x,294-290[BULt]	((((((((.....(((((((((....&....)))))))))-----))))))))	CGUGGUGUGCUCGUGGCACGGCAUGA&UUGAGCCGUGCCA-----AUAUCACG	4	0.563072
TraesCS1B03G0494600.1:417	Tae-mir-novel81-5p	TraesCS1B03G0494600.1	409	425	417	-32.10	-22.30	694704049844237	6	1-8,425-418;10-12,417-415;14-18,413-409	9-9,x-x[BULq];13-13,414-414[SIL]	(((((.(((-((((((((&)))))))).))).)))))	GGCCUCGGC-ACGGCGGA&UCCGUCGUAGUCUAGGUU	4	0.999999
TraesCS1B03G0494600.1:875	Tae-miR1120a	TraesCS1B03G0494600.1	862	884	875	-35.70	-24.50	686274509803921	7	1-11,884-874;12-16,871-867;19-21,864-862	x-x,873-872[BULt];17-18,866-865[SIL]	(((..(((((..(((((((((((&)))))))))))--)))))..)))	CUCGAUCCCAACCAAUACGAGAA&UUCUUGUAUUG--UGGGACAGAG	4	0.71075
TraesCS1B03G0514800.1:1349	Tae-miR160j	TraesCS1B03G0514800.1	1338	1358	1349	-45.40	-45.90	1	1	1-20,1358-1339	21-21,1338-1338[UP3]	.((((((((((((((((((((&)))))))))))))))))))).	AGGCAUACAGGGAGCCAGGCA&UGCCUGGCUCCCUGUAUGCCA	4	0.00604747
TraesCS1B03G0514800.1:17	Tae-miR394c	TraesCS1B03G0514800.1	6	30	17	-39.20	-28.30	721938775510204	16	3-7,28-24;8-10,19-17;11-20,15-6	1-2,30-29[UP5];x-x,23-20[BULt];x-x,16-16[BULt]	((((((((((.(((....(((((..&..)))))----)))-))))))))))	GGAGGUGGGCGAGGAGAGGUGCCUG&UUGGCAU----UCU-GUCCACCUCC	4	0.958352
TraesCS1B03G0517700.1:461	Tae-miRN4354*	TraesCS1B03G0517700.1	450	471	461	-32.40	-22.00	679012345679012	12	1-2,471-470;5-7,467-465;8-20,463-451	3-4,469-468[SIL];x-x,464-464[BULt];21-21,450-450[UP3]	.(((((((((((((.(((..((&))..)))-))))))))))))).	GCCGGAGUGCGUGGUGUUCAGC&GUAAAAU-CUAUGUAUUCCGGG	4	0.511184
TraesCS1B03G0521100.1:982	Tae-miRN4410	TraesCS1B03G0521100.1	972	991	982	-50.50	-35.48	702574257425743	7	2-13,990-979;18-22,976-972	1-1,991-991[UP5];14-17,978-977[AILq]	(((((..--((((((((((((.&.))))))))))))....)))))	GCUCCGG--CACCGGCUGCCCA&CGGGUGGCCGGUGAGUAGGAGC	4	0.999818
TraesCS1B03G0521500.2:1419	Tae-miR9776e	TraesCS1B03G0521500.2	1408	1429	1419	-40.00	-27.00	675	2023-05-08	2-7,1428-1423;9-16,1420-1413;18-20,1411-1409	1-1,1429-1429[UP5];8-8,1422-1421[AILt];17-17,1412-1412[SIL];21-21,1408-1408[UP3]	.(((.((((((((..((((((.&.))))))-.)))))))).))).	CUGUCCAUCCUCGGGCCAGGCC&AGCUUGG-ACGAGGAUGUGCAA	4	0.999501
TraesCS1B03G0528500.1:725	Tae-miR399ax*	TraesCS1B03G0528500.1	714	734	725	-41.70	-32.20	772182254196643	2023-05-06	1-4,734-731;6-18,729-717	5-5,730-730[SIL];19-21,716-714[UP3]	...(((((((((((((.((((&)))).)))))))))))))...	AAGGCCAGUAAGGAGGCGCCC&GGGCUCCUCUUUAUUGGCAGG	4	0.361652
TraesCS1B03G0532100.1:287	Tae-miR531f*	TraesCS1B03G0532100.1	275	297	287	-45.50	-31.20	685714285714286	8	1-9,297-289;10-15,287-282;16-16,280-280;18-20,278-276	x-x,288-288[BULt];x-x,281-281[BULt];17-17,279-279[SIL];21-21,275-275[UP3]	.(((.(.((((((.(((((((((&)))))))))-))))))-).))).	AGUGGUGCGGCGGCGGCGGCGCG&CGCGCUGCU-CCGUCG-AGCAUG	4	1
TraesCS1B03G0535800.1:1341	Tae-miRN4405*	TraesCS1B03G0535800.1	1325	1350	1341	-33.50	-23.00	686567164179104	13	2-11,1349-1340;12-14,1334-1332;17-21,1329-1325	1-1,1350-1350[UP5];x-x,1339-1335[BULt];15-16,1331-1330[SIL]	(((((..(((.....((((((((((.&.))))))))))-----)))..)))))	AGACUGUUAUGCAGCUUGGGAACGGC&UCCGUUCCCAA-----AUAUAAGUCU	4	0.351898
TraesCS1B03G0538300.1:159	Tae-miRN45c*	TraesCS1B03G0538300.1	149	168	159	-30.30	-20.90	68976897689769	2023-05-11	3-10,166-159;14-21,156-149	1-2,168-167[UP5];11-13,158-157[AILq]	((((((((..-((((((((..&..))))))))...))))))))	GGGAGAAGGC-GGCGGUGGAG&AACCAUCGCUAUAUUUUUUCC	4	0.997182
TraesCS1B03G0545700.1:562	Tae-mir-novel117-5p	TraesCS1B03G0545700.1	554	571	562	-33.30	-26.00	780780780780781	2023-05-07	1-4,571-568;7-10,565-562;12-18,560-554	5-6,567-566[SIL];11-11,561-561[SIL]	(((((((.((((..((((&))))..)))).)))))))	CAAGGGCCGUCCGUGCCG&CGGCUAGGAUUGCUCUUG	4	0.702745
TraesCS1B03G0546900.1:584	Tae-mir-novel59-5p	TraesCS1B03G0546900.1	573	593	584	-33.20	-22.80	686746987951807	2023-05-06	1-6,593-588;8-12,586-582;15-21,579-573	7-7,587-587[SIL];13-14,581-580[SIL]	(((((((..(((((.((((((&)))))).)))))..)))))))	GGAUGGCCGGCUCUCCUGGAG&CUUCAGAAGAGCAUGUCAUUU	4	0.920779
TraesCS1B03G0549100.1:413	Tae-miR9666e	TraesCS1B03G0549100.1	401	422	413	-42.80	-28.40	663551401869159	2023-05-09	2-5,421-418;7-8,416-415;10-21,413-402	1-1,422-422[UP5];6-6,417-417[SIL];9-9,414-414[SIL];22-22,401-401[UP3]	.((((((((((((.((.((((.&.)))).)).)))))))))))).	ACACCAUCGUGCACCUGGACCU&CGGUUGGGCUGUAUGAUGGUGA	4	1
TraesCS1B03G0549500.1:430	Tae-miR5200n*	TraesCS1B03G0549500.1	419	439	430	-38.20	-28.10	735602094240838	7	1-6,439-434;9-12,431-428;15-17,425-423;19-21,421-419	7-8,433-432[SIL];13-14,427-426[SIL];18-18,422-422[SIL]	(((.(((..((((..((((((&))))))..))))..))).)))	CCAUGCCGGAGGGGUUCUACA&UGUAGAUACCCUAAGGCUUGG	3	0.00794708
TraesCS1B03G0556300.1:974	Tae-miRN4409*	TraesCS1B03G0556300.1	964	984	974	-44.60	-30.00	672645739910314	2023-05-07	1-4,984-981;5-9,979-975;11-14,973-970;17-21,968-964	x-x,980-980[BULt];10-10,974-974[SIL];15-16,969-969[AILq]	(((((.-((((.(((((.((((&))))-))))).))))..)))))	CGUGGU-GGCGGGGGCAUGCAC&GUGC-UGCCCGCGCUCUUCAUG	4	1
TraesCS1B03G0561700.5:350	Tae-miR9777	TraesCS1B03G0561700.5	340	359	350	-33.00	-21.50	651515151515151	2023-05-06	1-4,359-356;6-7,354-353;9-13,351-347;15-19,345-341	5-5,355-355[SIL];8-8,352-352[SIL];14-14,346-346[SIL];20-20,340-340[UP3]	.(((((.(((((.((.((((&)))).)).))))).))))).	AGUGCUGGGAUAGGUGUGCU&AGCAAACAUAUCUGAGCACA	4	0.854697
TraesCS1B03G0562000.1:1289	Tae-mir-novel143-5p	TraesCS1B03G0562000.1	1282	1298	1289	-40.80	-28.40	696078431372549	6	1-3,1298-1296;6-11,1293-1288;13-18,1287-1282	4-5,1295-1294[SIL];12-12,x-x[BULq]	((((((-((((((..(((&)))..)))))).))))))	UGCCUG-CCUGGGCCCGC&GCGACCCCAGGUCAGGCA	4	0.977702
TraesCS1B03G0563500.2:136	Tae-miRN4307b	TraesCS1B03G0563500.2	124	149	136	-47.00	-32.40	68936170212766	2023-05-15	3-5,147-145;6-10,140-136;11-20,134-125	1-2,149-148[UP5];x-x,144-141[BULt];x-x,135-135[BULt];21-21,124-124[UP3]	.((((((((((.(((((....(((..&..)))----)))))-)))))))))).	AGCGCUGCUCCAGGCGGACUCGGGAU&UACCC----UCGCC-GGAGCAGCGUG	4	0.998387
TraesCS1B03G0565000.1:1193	Tae-miR164g*	TraesCS1B03G0565000.1	1182	1202	1193	-39.00	-27.80	712820512820513	2023-05-08	3-7,1200-1196;9-9,1194-1194;11-21,1192-1182	1-2,1202-1201[UP5];8-8,1195-1195[SIL];10-10,1193-1193[SIL]	(((((((((((.(.(((((..&..))))).).)))))))))))	GGUGGAGGAGAUGUACGCGGA&CACGUGUUCUUCUCCUCCAUC	4	0.999731
TraesCS1B03G0574200.1:379	Tae-miRN4378*	TraesCS1B03G0574200.1	369	388	379	-41.80	-28.30	677033492822967	7	2-10,387-379;12-17,377-372;19-21,371-369	1-1,388-388[UP5];11-11,378-378[SIL];18-18,x-x[BULq]	(((-((((((.(((((((((.&.))))))))).)))))).)))	CGA-GGAGAGGGCGGAGUGGA&GCUACUCUGUACUCUCCCUCG	4	0.935151
TraesCS1B03G0574700.1:299	Tae-mir-novel143-3p	TraesCS1B03G0574700.1	291	308	299	-33.00	-22.00	666666666666667	2023-05-08	2-3,307-306;5-16,304-293	1-1,308-308[UP5];4-4,305-305[SIL];17-18,292-291[UP3]	..((((((((((((.((.&.)).))))))))))))..	CGUCGCCCGGUUCUGGGC&CUUGAGAAUCGGGCGGUU	4	1
TraesCS1B03G0574900.1:42	Tae-mir-novel44-5p	TraesCS1B03G0574900.1	26	51	42	-58.50	-40.90	699145299145299	9	1-5,51-47;7-8,45-44;10-10,42-42;11-25,40-26	6-6,46-46[SIL];9-9,43-43[SIL];x-x,41-41[BULt]	(((((((((((((((.(.((.(((((&))))).)).)-)))))))))))))))	CGUCGGUGCGCGUGCUGGGCAGGUGG&UCGCCGGCGC-GCGCGUGCAUCGACG	4	0.968397
TraesCS1B03G0578600.1:1021	Tae-mir-novel142-5p	TraesCS1B03G0578600.1	1012	1030	1021	-32.40	-22.30	688271604938272	10	2-11,1029-1020;15-21,1018-1012	1-1,1030-1030[UP5];12-14,1019-1019[AILq]	(((((((.--((((((((((.&.))))))))))...)))))))	GCGGUGCC--GGGGCUCGGAG&UUUCGAGCUUUAAAGUACUGC	4	0.780512
TraesCS1B03G0581900.1:1152	Tae-miR399p*	TraesCS1B03G0581900.1	1140	1163	1152	-44.00	-28.90	656818181818182	2023-05-09	1-7,1163-1157;8-15,1154-1147;17-19,1144-1142	x-x,1156-1155[BULt];16-16,1146-1145[AILt];20-21,1141-1140[UP3]	..(((..((((((((..(((((((&)))))))--))))))))-.)))..	GCGCCUCGAGGAGACGAUCUACCC&GGGUAGG--GUCUCCUU-UGGCAG	4	1
TraesCS1B03G0581900.1:465	Tae-miR9666e	TraesCS1B03G0581900.1	449	474	465	-42.80	-28.90	675233644859813	16	1-3,474-472;5-5,470-470;7-10,468-465;11-21,460-450	4-4,471-471[SIL];6-6,469-469[SIL];x-x,464-461[BULt];22-22,449-449[UP3]	.(((((((((((....((((.(.(((&))).).))))----))))))))))).	CCACCGUCGUGCUGUCGGCCGAUCCG&CGGUUGGGCU----GUAUGAUGGUGA	0	0.441643
TraesCS1B03G0582700.1:21	Tae-mir-novel106-3p	TraesCS1B03G0582700.1	13	30	21	-38.40	-29.50	768229166666667	8	3-13,28-18;15-18,16-13	1-2,30-29[UP5];14-14,17-17[SIL]	((((.(((((((((((..&..))))))))))).))))	GGCGGCGGCGGCGGGGCG&GACUUUGCCGUCGGCGCC	0	0.648831
TraesCS1B03G0585600.1:874	Tae-miRN4315*	TraesCS1B03G0585600.1	863	882	874	-32.10	-22.50	700934579439252	2023-05-11	1-8,882-875;14-21,870-863	9-13,874-871[AILq]	((((((((....-((((((((&)))))))).....))))))))	CUCCCAGCUGGC-GAAGAUCC&GGAUUUUUUUAGUGUUGGGAG	4	0.952406
TraesCS1B03G0585600.2:1360	Tae-mir-novel2-5p	TraesCS1B03G0585600.2	1347	1369	1360	-39.10	-25.60	654731457800512	7	2-8,1368-1362;10-13,1360-1357;14-22,1355-1347	1-1,1369-1369[UP5];9-9,1361-1361[SIL];x-x,1356-1356[BULt]	(((((((((.((((.(((((((.&.))))))).))))-)))))))))	CUAUGACGAUGUAGUUCAGAGGU&CCUUCUGAUUUAC-UCGUCGUGG	4	0.993705
TraesCS1B03G0588500.1:46	Tae-miR9673d*	TraesCS1B03G0588500.1	33	57	46	-37.20	-24.70	663978494623656	2023-05-11	1-6,57-52;7-10,49-46;11-20,43-34	x-x,51-50[BULt];x-x,45-44[BULt];21-21,33-33[UP3]	.((((((((((..((((..((((((&))))))--))))--)))))))))).	CGUGGGGAGGAGGAAGACCGCGCAC&GUGUGC--UCUU--UCCUUCUUACC	4	0.999999
TraesCS1B03G0592500.1:760	Tae-mir-novel78-3p	TraesCS1B03G0592500.1	748	770	760	-46.80	-31.00	662393162393162	2023-05-08	1-8,770-763;11-17,759-753;19-21,750-748	9-10,762-760[AILt];18-18,752-751[AILt]	(((..(((((((...((((((((&))))))))-..)))))))-.)))	CCGCUGAUCAACGCUCGGCGGGA&UCCCGCCG-CAGUUGGUC-UCGG	4	1
TraesCS1B03G0597400.2:196	Tae-mir-novel8-5p	TraesCS1B03G0597400.2	180	205	196	-36.80	-24.44	664130434782609	2023-05-08	2-15,204-191;17-19,186-184;20-22,182-180	1-1,205-205[UP5];16-16,190-187[AILt];x-x,183-183[BULt]	(((.(((....((((((((((((((.&.))))))))))))))---.)))-)))	CCACGGCCACGAUCACGAUCACGAGC&ACUUGUGAUUGUGAU---AGUC-UGG	4	0.722774
TraesCS1B03G0603200.1:599	Tae-miR169bp*	TraesCS1B03G0603200.1	588	609	599	-40.00	-30.70	7675	8	1-4,609-606;6-9,603-600;11-21,598-588	5-5,605-604[AILt];10-10,599-599[SIL]	(((((((((((.((((..((((&))))-.)))).)))))))))))	CGUGGCCGAGGCCAACGCCGCC&GGCG-AGUUGUUCUUGGCUACG	4	0.603484
TraesCS1B03G0607400.1:230	Tae-mir-novel75-3p	TraesCS1B03G0607400.1	217	248	230	-52.00	-35.80	688461538461538	22	1-5,248-244;6-15,234-225;16-20,222-218	x-x,243-235[BULt];x-x,224-223[BULt];21-21,217-217[UP3]	.(((((..((((((((((.........(((((&)))))---------))))))))))--))))).	UCCACCGACGCCGGCGCCUCGCUCCUCGGCUG&CAGCC---------GGCGUCGGCG--GGUGGC	4	1
TraesCS1B03G0621600.1:412	Tae-miRN1879	TraesCS1B03G0621600.1	401	422	412	-39.30	-30.70	78117048346056	7	1-7,422-416;8-14,414-408;16-21,406-401	x-x,415-415[BULt];15-15,407-407[SIL]	((((((.(((((((.(((((((&)))))))-))))))).))))))	CGCCGCGGGGCUACAAGCCGCC&GGUGGCU-GUAGUUUAGUGGUG	4	0.650909
TraesCS1B03G0621800.1:6062	Tae-mir-novel53-3p	TraesCS1B03G0621800.1	6054	6071	6062	-39.80	-30.90	776381909547739	4	1-9,6071-6063;11-14,6061-6058;16-19,6057-6054	10-10,6062-6062[SIL];15-15,x-x[BULq]	((((-((((.(((((((((&))))))))).)))).))))	CCGC-GGCCAAGGCCACGA&UCGUGGCCUAGGCUAGUGG	4	0.272729
TraesCS1B03G0627700.1:648	Tae-miRN4321a	TraesCS1B03G0627700.1	638	659	648	-47.80	-31.30	654811715481172	7	2-4,658-656;5-8,654-651;9-15,649-643;17-20,642-639	1-1,659-659[UP5];x-x,655-655[BULt];x-x,650-650[BULt];16-16,x-x[BULq];21-21,638-638[UP3]	.((((-(((((((.((((.(((.&.)))-))))-))))))).)))).	ACACC-GUCGACGUGAGCUCGCU&CGCG-GCUC-CGUCGACUGGUGC	4	1
TraesCS1B03G0634400.2:788	Tae-miRN4304b*	TraesCS1B03G0634400.2	771	797	788	-37.70	-25.12	66631299734748	2023-05-08	1-13,797-785;14-15,783-782;17-21,775-771	x-x,784-784[BULt];16-16,781-776[AILt]	(((((......((.(((((((((((((&)))))))))))))-))-----.)))))	CACCUCGACAUUGCACUUCUCUCGCAU&GUGUGAGAGAAGU-CA-----UAGGUG	4	0.70899
TraesCS1B03G0637500.1:16	Tae-mir-novel143-3p	TraesCS1B03G0637500.1	8	27	16	-33.00	-21.60	654545454545455	2023-05-06	1-4,27-24;5-8,22-19;9-16,17-10	x-x,23-23[BULt];x-x,18-18[BULt];17-18,9-8[UP3]	..((((((((.((((.((((&))))-))))-))))))))..	CGUCGCCCGAGUUCUACAAG&CUUG-AGAA-UCGGGCGGUU	0	0.71871
TraesCS1B03G0637500.1:301	Tae-miRN4371	TraesCS1B03G0637500.1	290	310	301	-33.20	-23.20	698795180722891	12	4-14,307-297;17-21,294-290	1-3,310-308[UP5];15-16,296-295[SIL]	(((((..(((((((((((...&...)))))))))))..)))))	GGCUGGAGGAGCUGGAGCGCC&UAUGCUUUAGUUCUGACGGUU	4	0.956148
TraesCS1B03G0641700.1:684	Tae-miRN4281*	TraesCS1B03G0641700.1	672	694	684	-44.30	-29.30	661399548532731	2023-05-09	2-4,693-691;6-9,689-686;11-18,683-676;19-21,674-672	1-1,694-694[UP5];5-5,690-690[SIL];10-10,685-684[AILt];x-x,675-675[BULt]	(((.((((((((..((((.(((.&.))).))))-.))))))))-)))	GGCAUGCAGAGCAGCCGAGGACC&UGUUGUCGG-GGCUCUGCA-GCU	4	1
TraesCS1B03G0641800.1:141	Tae-miRN4295f*	TraesCS1B03G0641800.1	129	150	141	-47.20	-35.60	754237288135593	6	1-13,150-138;15-18,136-133;19-20,131-130	14-14,137-137[SIL];x-x,132-132[BULt];21-21,129-129[UP3]	.((.((((.(((((((((((((&))))))))))))).))))-)).	CGCGGAGGUGGGUGGUAGCGGC&GCCGUUGCCAUCCUCCUC-GCC	4	0.999484
TraesCS1B03G0641800.1:338	Tae-miR531f*	TraesCS1B03G0641800.1	325	347	338	-45.50	-34.00	747252747252747	6	2-13,346-335;14-19,332-327	1-1,347-347[UP5];x-x,334-333[BULt];20-21,326-325[UP3]	..((((((..((((((((((((.&.))))))))))))--))))))..	GCUGCUCGGAACGGAGUAGCGCA&CGCGCUGCUCCGU--CGAGCAUG	4	0.906964
TraesCS1B03G0648500.1:53	Tae-mir-novel112-5p	TraesCS1B03G0648500.1	37	62	53	-55.70	-40.04	718850987432675	2023-05-10	1-7,62-56;9-10,54-53;12-18,52-46;20-24,41-37	8-8,55-55[SIL];11-11,x-x[BULq];19-19,45-42[AILt]	(((((....(((((((-((.(((((((&))))))).)).)))))))---.)))))	GCGGGCGCGGCCGGCC-UGGCGGCGGC&GUCGUCGGCAUGGCCGGU---ACCCGC	4	0.889071
TraesCS1B03G0649800.1:465	Tae-miRN4320a	TraesCS1B03G0649800.1	449	475	465	-51.50	-34.30	666019417475728	12	4-8,472-468;9-14,466-461;15-22,457-450	1-3,475-473[UP5];x-x,467-467[BULt];x-x,460-458[BULt];23-23,449-449[UP3]	.((((((((...((((((.(((((...&...)))))-))))))---)))))))).	CGGCGAACGGGACGCAGCUCGGUGUGC&CUUCGCCG-GCUGCG---CGUUCGCCU	4	1
TraesCS1B03G0652500.2:467	Tae-miR9675e	TraesCS1B03G0652500.2	453	476	467	-33.10	-22.00	664652567975831	2023-05-10	4-11,473-466;12-15,463-460;16-21,458-453	1-3,476-474[UP5];x-x,465-464[BULt];x-x,459-459[BULt]	((((((.((((..((((((((...&...))))))))--))))-))))))	CAGGACGGAGACGGUGAUCAUCAC&UUUAUGAUCAC--UCUC-GUCUUG	4	0.980956
TraesCS1B03G0652600.2:180	Tae-miR528a*	TraesCS1B03G0652600.2	167	198	180	-42.30	-27.80	657210401891253	25	1-8,198-191;9-12,181-178;13-20,175-168	x-x,190-182[BULt];x-x,177-176[BULt];21-21,167-167[UP3]	.((((((((..((((.........((((((((&))))))))---------))))--)))))))).	CGUGGGAGAAGGGCAACAUCUUCUGGCAGGGG&CCUCUGCC---------UGCC--UCUUCCAUU	4	1
TraesCS1B03G0654100.1:1221	Tae-miRN4402a*	TraesCS1B03G0654100.1	1209	1231	1221	-34.20	-23.30	681286549707602	2023-05-07	2-9,1230-1223;10-10,1221-1221;12-17,1219-1214;18-21,1212-1209	1-1,1231-1231[UP5];x-x,1222-1222[BULt];11-11,1220-1220[SIL];x-x,1213-1213[BULt]	((((.((((((.(.((((((((.&.))))))))-).))))))-))))	AGUGAAGGUGAUGCACACUGUGG&ACAUAGUGU-CUUCACCU-CAUU	4	0.986358
TraesCS1B03G0654200.1:32	Tae-mir-novel106-3p	TraesCS1B03G0654200.1	24	47	32	-38.40	-28.00	729166666666667	2023-05-16	1-9,47-39;10-18,32-24	x-x,38-33[BULt]	(((((((((......(((((((((&)))))))))------)))))))))	GGCGCUGGCGACGCUGGUGAGGUC&GACUUUGCC------GUCGGCGCC	4	1
TraesCS1B03G0654200.1:61	Tae-miR9674l*	TraesCS1B03G0654200.1	51	69	61	-39.80	-26.30	660804020100503	7	1-1,69-69;3-10,68-61;12-20,60-52	2-2,x-x[BULq];11-11,x-x[BULq];21-21,51-51[UP3]	.(((((((((-((((((((-(&).)))))))).))))))))).	GCGGAGCGAU-UCCAUCUC-C&GUGAGAUGGAUGUUGCUCUGG	0	0.304589
TraesCS1B03G0654600.1:403	Tae-miRN4297	TraesCS1B03G0654600.1	392	412	403	-41.10	-29.90	727493917274939	2023-05-08	3-9,410-404;12-20,401-393	1-2,412-411[UP5];10-11,403-402[SIL];21-21,392-392[UP3]	.(((((((((..(((((((..&..)))))))..))))))))).	ACUUCUUCCUCGCUCCUCCGC&AAGGAGGAGGAAGGAGGAAGA	4	0.999883
TraesCS1B03G0654800.1:192	Tae-miRN4407	TraesCS1B03G0654800.1	179	201	192	-43.50	-28.30	650574712643678	2023-05-11	2-6,200-196;8-10,194-192;11-21,189-179	1-1,201-201[UP5];7-7,195-195[SIL];x-x,191-190[BULt]	(((((((((((..(((.(((((.&.))))).)))--)))))))))))	CGGCCGCCGGCGACAGGGAUCUG&GAGGUUGUUG--GCUGGUGGCUG	4	1
TraesCS1B03G0655300.1:1002	Tae-miRN4297*	TraesCS1B03G0655300.1	990	1011	1002	-35.90	-23.60	657381615598886	5	2-10,1010-1002;12-18,1000-994;20-21,991-990	1-1,1011-1011[UP5];11-11,1001-1001[SIL];19-19,993-992[AILt]	((..(((((((.(((((((((.&.))))))))).)))))))-.))	GGAAAGGAAGAAGAAGAAGAAG&UUUCUUCUUCCUCUUCCU-ACC	2	0.942342
TraesCS1B03G0657500.1:1179	Tae-miR6201b*	TraesCS1B03G0657500.1	1167	1188	1179	-35.70	-23.70	663865546218487	6	1-14,1188-1175;15-16,1173-1172;18-19,1170-1169	x-x,1174-1174[BULt];17-17,1171-1171[SIL];20-21,1168-1167[UP3]	..((.((.((((((((((((((&))))))))))))))-)).))..	GCUGCCCAUUGGGACACUUGUA&UACGAGUGUCUCAA-GGUCAAA	4	0.946104
TraesCS1B03G0659500.1:8942	Tae-miRN4387c*	TraesCS1B03G0659500.1	8931	8950	8942	-32.10	-23.60	735202492211838	7	2-4,8949-8947;6-19,8946-8933	1-1,8950-8950[UP5];5-5,x-x[BULq];20-21,8932-8931[UP3]	..((((((((((((((-(((.&.))).))))))))))))))..	UGAUGAGGAAGAGAUG-AGUU&UGCUACAUUUCUUCCUCAUAA	4	0.722774
TraesCS1B03G0662900.1:2648	Tae-miRN4366	TraesCS1B03G0662900.1	2637	2656	2648	-42.20	-27.60	654028436018957	8	1-5,2656-2652;7-10,2651-2648;11-12,2646-2645;14-21,2644-2637	6-6,x-x[BULq];x-x,2647-2647[BULt];13-13,x-x[BULq]	((((((((-((.((((-(((((&))))).))))-)).))))))))	GUGCAUGG-CCAACGC-CCGCA&UGUGGAGUGU-GGACCGUGCAU	4	0.999994
TraesCS1B03G0667100.1:1528	Tae-miR390c*	TraesCS1B03G0667100.1	1517	1536	1528	-40.30	-28.90	71712158808933	8	1-4,1536-1533;6-8,1532-1530;10-20,1528-1518	5-5,x-x[BULq];9-9,1529-1529[SIL];21-21,1517-1517[UP3]	.(((((((((((.(((-((((&)))).))).))))))))))).	CGGAGCUCAGGGCAGA-GGUG&CGCUAUCUAUCCUGAGCUCCA	4	0.717683
TraesCS1B03G0667500.1:154	Tae-miRN4297*	TraesCS1B03G0667500.1	144	164	154	-35.90	-26.60	740947075208914	7	1-8,164-157;9-18,155-146;20-21,145-144	x-x,156-156[BULt];19-19,x-x[BULq]	((-((((((((((.((((((((&))))))))-)))))))))).))	GG-GGGAGGAGGAGAGGGGAGA&UUUCUUCU-UCCUCUUCCUACC	4	1
TraesCS1B03G0668100.1:413	Tae-mir-novel95-5p	TraesCS1B03G0668100.1	396	421	413	-40.70	-28.38	697297297297297	9	1-9,421-413;11-16,412-407;18-23,401-396	10-10,x-x[BULq];17-17,406-402[AILt]	((((((.....((((((-(((((((((&))))))))).))))))----.))))))	CAUGGAAGACACGUCGG-UCGACGAGC&GCUCGUUGAUCCGAUG----AUUCAUG	4	0.311368
TraesCS1B03G0670900.1:1055	Tae-miRN4282a*	TraesCS1B03G0670900.1	1044	1067	1055	-36.10	-23.50	650969529085873	11	2-4,1066-1064;5-8,1061-1058;9-21,1056-1044	1-1,1067-1067[UP5];x-x,1063-1062[BULt];x-x,1057-1057[BULt]	(((((((((((((.((((..(((.&.)))--))))-)))))))))))))	GGACGGCACGAGUAAGCAGAACUG&GAGU--UGUU-GCUUGUGUCGUUC	4	1
TraesCS1B03G0671400.2:2290	Tae-miRN45b*	TraesCS1B03G0671400.2	2279	2299	2290	-33.20	-21.80	656626506024096	2023-05-09	3-7,2297-2293;10-20,2290-2280	1-2,2299-2298[UP5];8-9,2292-2291[SIL];21-21,2279-2279[UP3]	.(((((((((((..(((((..&..)))))..))))))))))).	CUGGCAAGGAUAACGAAGGAA&GACCUUUUCUAUCUUUGCCAA	4	1
TraesCS1B03G0671400.2:2782	Tae-miRN4301a*	TraesCS1B03G0671400.2	2772	2790	2782	-39.20	-26.80	683673469387755	7	2-4,2789-2787;6-11,2786-2781;13-20,2780-2773	1-1,2790-2790[UP5];5-5,x-x[BULq];12-12,x-x[BULq];21-21,2772-2772[UP3]	.((((((((-((((((-(((.&.))).)))))).)))))))).	GGUGCUCUC-UAGCAG-CUCG&GGAGACUGUUAUGAGAGCACG	4	0.587538
TraesCS1B03G0672600.1:176	Tae-miR3711a*	TraesCS1B03G0672600.1	162	189	176	-47.50	-32.26	679157894736842	15	1-5,189-185;8-14,178-172;15-21,168-162	6-7,184-179[AILt];x-x,171-169[BULt]	(((((((...(((((((......(((((&)))))----..)))))))---)))))))	CCUCGACCUCGCCCUCCCGCCCAUGCUC&GAGCA----GAGGAGGGC---GUCGAGG	4	1
TraesCS1B03G0672900.1:114	Tae-miR169i*	TraesCS1B03G0672900.1	103	122	114	-44.10	-29.30	664399092970522	2023-05-06	1-2,122-121;4-13,120-111;15-17,109-107;20-21,104-103	3-3,x-x[BULq];14-14,110-110[SIL];18-19,106-105[SIL]	((..(((.((((((((((-((&)).)))))))))).)))..))	GGAAGGCGAAGAAGGCCC-CC&GGUGGGUCUUCUUGGCUAGCC	4	1
TraesCS1B03G0672900.1:12	Tae-miRN4324a*	TraesCS1B03G0672900.1	2	21	12	-28.90	-19.20	664359861591695	8	1-12,21-10;14-17,9-6	13-13,x-x[BULq];18-21,5-2[UP3]	....((((-((((((((((((&)))))))))))).))))....	UGUCUGUG-AAGAUGCGGACU&AGUUUGUAUCUUUCACAAAGU	2	0.142273
TraesCS1B03G0672900.1:82	Tae-miR9654s	TraesCS1B03G0672900.1	70	91	82	-35.30	-23.60	668555240793201	10	5-18,87-74;20-22,72-70	1-4,91-88[UP5];19-19,73-73[SIL]	(((.((((((((((((((....&....)))))))))))))).)))	AUUGGCUUUGGGCCUUUCCUGC&UUUCGAAAGGCUUGAAGCGAAU	3	0.0467451
TraesCS1B03G0676900.2:674	Tae-miRN4321a*	TraesCS1B03G0676900.2	662	683	674	-40.90	-30.30	740831295843521	2023-05-07	1-10,683-674;11-11,672-672;14-21,669-662	x-x,673-673[BULt];12-13,671-670[SIL]	((((((((..(.((((((((((&))))))))))-)..))))))))	CACGCGAAGACAGGCGAAGGGU&GCCUUUCGUC-GGAUUCGCGUG	4	0.686066
TraesCS1B03G0678100.1:299	Tae-mir-novel116-3p	TraesCS1B03G0678100.1	290	308	299	-32.40	-22.70	700617283950617	5	1-12,308-297;14-16,296-294;19-20,291-290	13-13,x-x[BULq];17-18,293-292[SIL]	((..(((-((((((((((((&)))))))))))).)))..))	UGCGCCA-GGCCAAGACACU&AGUGUUUUGGUCAUGGAACA	4	0.974051
TraesCS1B03G0680100.1:970	Tae-miRN45d*	TraesCS1B03G0680100.1	959	981	970	-33.20	-22.38	674096385542169	2023-05-13	3-9,979-973;12-20,968-960	1-2,981-980[UP5];10-11,972-969[AILt];21-21,959-959[UP3]	.(((((((((....(((((((..&..)))))))--..))))))))).	CUGGCGAAGAGAAUGAGAAGGCU&GACCUUUUC--UAUCUUUGCCAA	4	1
TraesCS1B03G0681000.1:395	Tae-miRN4289	TraesCS1B03G0681000.1	382	404	395	-38.50	-25.10	651948051948052	2023-05-10	2-6,403-399;8-10,397-395;12-21,391-382	1-1,404-404[UP5];7-7,398-398[SIL];11-11,394-392[AILt]	((((((((((...(((.(((((.&.))))).)))--.))))))))))	AUGUUCAUCCGCCUCAUCCCGCU&UGUGGGUUGA--AGGAUGAGCAU	4	0.99999
TraesCS1B03G0681400.1:211	Tae-miR531n	TraesCS1B03G0681400.1	200	222	211	-46.20	-33.70	729437229437229	2023-05-09	2-4,221-219;5-10,216-211;12-20,209-201	1-1,222-222[UP5];x-x,218-217[BULt];11-11,210-210[SIL];21-21,200-200[UP3]	.(((((((((.((((((..(((.&.)))--)))))).))))))))).	CGCGCGCUACACCGGCGCAGGCA&CGCU--CGCCGGAGUAGCGUGCA	4	0.977837
TraesCS1B03G0684700.1:459	Tae-miR171o	TraesCS1B03G0684700.1	449	469	459	-33.70	-24.20	718100890207715	12	2-4,468-466;6-17,463-452	1-1,469-469[UP5];5-5,465-464[AILt];18-20,451-449[UP3]	...((((((((((((..(((.&.)))-.))))))))))))...	GAGGAGCCGGAGCAGGAGCCG&UGGU-AUUGUUUCGGCUCAUG	4	0.920055
TraesCS1B03G0684900.1:14	Tae-miR408d*	TraesCS1B03G0684900.1	3	23	14	-47.60	-31.30	657563025210084	6	1-6,23-18;8-16,16-8;19-19,5-5	7-7,17-17[SIL];17-18,7-6[SIL];20-21,4-3[UP3]	..(..(((((((((.((((((&)))))).)))))))))..)..	GGCAAUGUCUCCUCACCCCUC&GAGGGGGGAGGAGACAGGGAU	4	1
TraesCS1B03G0687800.2:1032	Tae-miRN1879*	TraesCS1B03G0687800.2	1020	1041	1032	-36.60	-23.90	653005464480874	2023-05-09	1-11,1041-1031;12-21,1029-1020	x-x,1030-1030[BULt]	((((((((((.(((((((((((&)))))))))))-))))))))))	AGAGAUGGCUGGUGCUUUGGGU&GCUUGGAGUAC-GGCCAUUUUU	4	1
TraesCS1B03G0690400.1:122	Tae-miRN4344a	TraesCS1B03G0690400.1	111	131	122	-39.00	-26.20	671794871794872	7	1-8,131-124;10-13,122-119;15-18,117-114	9-9,123-123[SIL];14-14,118-118[SIL];19-21,113-111[UP3]	...((((.((((.((((((((&)))))))).)))).))))...	GUGCAACGACACGACGGACCC&GGGUUCGUGGUGUAGUUGGUU	4	1
TraesCS1B03G0690800.1:18	Tae-miR167r*	TraesCS1B03G0690800.1	7	26	18	-39.20	-29.50	752551020408163	5	1-3,26-24;5-18,23-10;20-21,8-7	4-4,x-x[BULq];19-19,9-9[SIL]	((.((((((((((((((-(((&))).)))))))))))))).))	GGCGGAGCUGUUACAGC-CGA&UCGUGCUGUGACAGUUUCACC	4	0.311368
TraesCS1B03G0692400.1:801	Tae-mir-novel64-3p	TraesCS1B03G0692400.1	788	810	801	-45.40	-31.00	682819383259912	2023-05-08	1-9,810-802;12-18,799-793;19-21,790-788	10-11,801-800[SIL];x-x,792-791[BULt]	(((..(((((((..(((((((((&)))))))))..)))))))--)))	GGCACGGCCUCACCGCCGGCGAG&UUUGCCGGCUAUGGGGUC--GCC	4	1
TraesCS1B03G0701200.1:71	Tae-miRN4323*	TraesCS1B03G0701200.1	59	80	71	-37.50	-25.90	690666666666667	5	2-6,79-75;8-13,73-68;14-20,66-60	1-1,80-80[UP5];7-7,74-74[SIL];x-x,67-67[BULt];21-21,59-59[UP3]	.(((((((.((((((.(((((.&.))))).))))))-))))))).	AAGGAGAAGGAAGAAGAAGAGG&GCUCUUGUUCUUC-UUCUCCUC	4	1
TraesCS1B03G0702400.1:1185	Tae-miR399r*	TraesCS1B03G0702400.1	1174	1194	1185	-41.40	-28.20	681159420289855	7	2-10,1193-1185;11-18,1183-1176;20-21,1175-1174	1-1,1194-1194[UP5];x-x,1184-1184[BULt];19-19,x-x[BULq]	((-((((((((.(((((((((.&.)))))))))-)))))))).))	GG-GCCGGAGGCAGGAUUGUCG&GGGCAAUUCU-CCUUUGGCACC	4	0.993686
TraesCS1B03G0706300.3:1069	Tae-mir-novel35-5p	TraesCS1B03G0706300.3	1061	1078	1069	-28.80	-21.30	739583333333333	4	2-15,1077-1064	1-1,1078-1078[UP5];16-18,1063-1061[UP3]	...((((((((((((((.&.))))))))))))))...	GCAGAUCAAGAGUACAAC&UUUGUACUCUUGAUCCCU	4	0.964428
TraesCS1B03G0709400.1:45	Tae-miRN4320b*	TraesCS1B03G0709400.1	33	59	45	-46.30	-32.50	701943844492441	2023-05-14	1-6,59-54;7-16,48-39;19-21,35-33	x-x,53-49[BULt];17-18,38-36[AILt]	(((...((((((((((.....((((((&))))))-----))))))))))-..)))	CCGCAGCGGCGGCGGCAGCCGGCGCUC&GAGCGC-----GUCGCCGUCG-AACGG	4	0.999998
TraesCS1B03G0709400.1:54	Tae-miR9674k*	TraesCS1B03G0709400.1	42	63	54	-43.20	-28.70	664351851851852	2023-05-09	3-6,61-58;9-13,55-51;14-21,49-42	1-2,63-62[UP5];7-8,57-56[SIL];x-x,50-50[BULt]	((((((((.(((((..((((..&..))))..)))))-))))))))	CGGCGGCAGCCGGCGCUCCUCC&GUAGGAUGGCCGG-UGCUGUUG	4	1
TraesCS1B03G0710600.1:563	Tae-miR399ah*	TraesCS1B03G0710600.1	552	573	563	-41.80	-28.60	68421052631579	2023-05-10	1-1,573-573;3-4,571-570;6-18,567-555	2-2,572-572[SIL];5-5,569-568[AILt];19-21,554-552[UP3]	...(((((((((((((..((.(&).))-.)))))))))))))...	GAGGCCGGAGGAGGACAGGCUC&GUGC-AGUUCUCCUCUGGCAUG	4	0.999425
TraesCS1B03G0711800.1:77	Tae-miRN4320a*	TraesCS1B03G0711800.1	67	87	77	-44.80	-30.20	674107142857143	2023-05-06	2-6,86-82;7-16,80-71;19-21,69-67	1-1,87-87[UP5];x-x,81-81[BULt];17-18,70-70[AILq]	(((.-((((((((((.(((((.&.)))))-))))))))))..)))	CCGA-CGAUGGUGGCGGCGCUG&GAGCGC-GUCACCGUCGAACGG	4	0.999404
TraesCS1B03G0718200.1:1123	Tae-mir-novel12-5p	TraesCS1B03G0718200.1	1113	1134	1123	-33.80	-22.70	671597633136095	12	2-6,1133-1129;7-10,1126-1123;13-21,1121-1113	1-1,1134-1134[UP5];x-x,1128-1127[BULt];11-12,1122-1122[AILq]	(((((((((.-((((..(((((.&.)))))--))))..)))))))))	UGCCGAUCCU-UCCGCGGACCAU&UUGGUU--UGGAUUGGAUUGGUA	4	0.999604
TraesCS1B03G0719800.1:118	Tae-miR169au	TraesCS1B03G0719800.1	108	127	118	-37.70	-25.00	663129973474801	2023-05-08	3-6,125-122;8-11,120-117;13-21,116-108	1-2,127-126[UP5];7-7,121-121[SIL];12-12,x-x[BULq]	(((((((((-((((.((((..&..)))).)))).)))))))))	CGGGCAAGU-GUUCAUGGCCA&UAGCCAAGAAUGACUUGCCUG	4	0.708106
TraesCS1B03G0722400.1:1012	Tae-miR9654aq*	TraesCS1B03G0722400.1	1001	1021	1012	-37.50	-24.60	656	9	1-5,1021-1017;8-20,1014-1002	6-7,1016-1015[SIL];21-21,1001-1001[UP3]	.(((((((((((((..(((((&)))))..))))))))))))).	GGUUCCGUAAGGUUGAGAGUU&AGCUUCAAGCCUUGCGGAAUA	4	0.999413
TraesCS1B03G0722400.2:1012	Tae-miR9654aq*	TraesCS1B03G0722400.2	1001	1021	1012	-37.50	-24.60	656	9	1-5,1021-1017;8-20,1014-1002	6-7,1016-1015[SIL];21-21,1001-1001[UP3]	.(((((((((((((..(((((&)))))..))))))))))))).	GGUUCCGUAAGGUUGAGAGUU&AGCUUCAAGCCUUGCGGAAUA	4	0.999454
TraesCS1B03G0722400.3:1012	Tae-miR9654aq*	TraesCS1B03G0722400.3	1001	1021	1012	-37.50	-24.60	656	9	1-5,1021-1017;8-20,1014-1002	6-7,1016-1015[SIL];21-21,1001-1001[UP3]	.(((((((((((((..(((((&)))))..))))))))))))).	GGUUCCGUAAGGUUGAGAGUU&AGCUUCAAGCCUUGCGGAAUA	4	0.999387
TraesCS1B03G0722400.4:787	Tae-miRN4347*	TraesCS1B03G0722400.4	774	796	787	-32.20	-21.40	664596273291925	10	1-1,796-796;4-16,793-781;18-21,777-774	2-3,795-794[SIL];17-17,780-778[AILt]	((((...(((((((((((((..(&)..)))))))))))))--.))))	GGUUUCUGCUGAACUAGAGGGGG&CAACUUUUAGUUUAGC--UGACC	4	0.826225
TraesCS1B03G0723800.1:160	Tae-mir-novel46-5p	TraesCS1B03G0723800.1	150	169	160	-42.20	-31.10	73696682464455	2023-05-05	2-9,168-161;11-16,159-154;18-21,153-150	1-1,169-169[UP5];10-10,160-160[SIL];17-17,x-x[BULq]	((((-((((((.((((((((.&.)))))))).)))))).))))	GAGC-AGGCGCUCUUCCUCCU&CGGAGGAAGCGUGCUUUGCUC	4	0.622266
TraesCS1B03G0723800.1:161	Tae-mir-novel56-5p	TraesCS1B03G0723800.1	150	170	161	-45.50	-31.10	683516483516484	7	3-10,168-161;12-17,159-154;19-22,153-150	1-2,170-169[UP5];11-11,160-160[SIL];18-18,x-x[BULq]	((((-((((((.((((((((..&..)))))))).)))))).))))	GAGC-AGGCGCUCUUCCUCCUC&CCGGAGGAAGCGUGCUUUGCUC	4	0.960083
TraesCS1B03G0724900.1:42	Tae-miRN4297	TraesCS1B03G0724900.1	32	51	42	-41.10	-31.80	773722627737226	6	2-11,50-41;13-18,40-35	1-1,51-51[UP5];12-12,x-x[BULq];19-21,34-32[UP3]	...((((((-((((((((((.&.)))))))))).))))))...	CCCUCCUCC-UCCUCCUCCUC&AAGGAGGAGGAAGGAGGAAGA	4	0.937658
TraesCS1B03G0724900.1:494	Tae-miRN4344a	TraesCS1B03G0724900.1	483	506	494	-39.00	-27.12	695384615384615	2023-05-14	1-5,506-502;8-19,496-485	6-7,501-497[AILt];20-21,484-483[UP3]	..((((((((((((.....(((((&)))))---..))))))))))))..	CCCCGACUACACCAACUCCGGCCC&GGGUU---CGUGGUGUAGUUGGUU	4	1
TraesCS1B03G0728100.1:1585	Tae-mir-novel141-3p	TraesCS1B03G0728100.1	1569	1593	1585	-48.30	-33.60	695652173913044	2023-05-08	1-6,1593-1588;8-23,1587-1572;24-24,1570-1570	7-7,x-x[BULq];x-x,1571-1571[BULt];25-25,1569-1569[UP3]	.(.((((((((((((((((-((((((&)))))).))))))))))))))))-).	GGAGGUGAAGUCCGACGGG-UUCGAG&CUUGAAAUCUGUUGGGCUUCGCC-CG	4	0.296592
TraesCS1B03G0734000.1:120	Tae-mir-novel91-5p	TraesCS1B03G0734000.1	109	129	120	-43.30	-29.00	669745958429561	8	2-13,128-117;16-21,116-111	1-1,129-129[UP5];14-15,x-x[BULq];22-23,110-109[UP3]	..((((((--((((((((((((.&.))))))))))))..))))))..	ACCUGCAG--CGGGCGGCACGGC&UCUGUGCCGUCCGAAUUGUAGUC	4	0.875897
TraesCS1B03G0738900.1:679	Tae-miR160k	TraesCS1B03G0738900.1	669	688	679	-45.40	-30.90	680616740088106	8	1-1,688-688;3-8,686-681;10-12,679-677;14-20,676-670	2-2,687-687[SIL];9-9,680-680[SIL];13-13,x-x[BULq];21-21,669-669[UP3]	.(((((((-(((.((((((.(&).)))))).))).))))))).	CGGCGUGC-GGGUGCCGGGGA&UGCCUGGCUCCCUGUAUGCCA	4	0.999341
TraesCS1B03G0740000.1:318	Tae-miR9772d*	TraesCS1B03G0740000.1	306	327	318	-43.60	-28.60	655963302752294	2023-05-07	3-17,325-311;18-21,309-306	1-2,327-326[UP5];x-x,310-310[BULt]	((((.(((((((((((((((..&..)))))))))))))))-))))	GUCGUGGCUGGUGUUCUCCAGC&UGUGGAGAGCGUCAGCU-CGAC	0	0.294375
TraesCS1B03G0741100.1:387	Tae-mir-novel64-3p	TraesCS1B03G0741100.1	373	396	387	-45.40	-32.00	704845814977974	12	4-9,393-388;12-18,385-379;19-21,375-373	1-3,396-394[UP5];10-11,387-386[SIL];x-x,378-376[BULt]	(((...(((((((..((((((...&...))))))..)))))))---)))	GGCAGGGACCCCAGCGCCGGCCGU&UUUGCCGGCUAUGGGGUC---GCC	4	0.999998
TraesCS1B03G0743900.1:426	Tae-mir-novel57-5p	TraesCS1B03G0743900.1	411	435	426	-50.10	-33.32	665069860279441	13	1-3,435-433;7-9,428-426;11-16,425-420;18-23,418-413	4-6,432-429[AILt];10-10,x-x[BULq];17-17,419-419[SIL];24-25,412-411[UP3]	..((((((.((((((-(((....(((&)))-...))).)))))).))))))..	GCCCAGGGCUGGCAG-CCGGGGUAGC&GCU-UAACGGUCUGCCAACCCUGGAA	4	0.288007
TraesCS1B03G0744200.1:1302	Tae-mir-novel32-3p	TraesCS1B03G0744200.1	1290	1315	1302	-37.80	-24.66	652380952380952	2023-05-14	1-7,1315-1309;10-22,1302-1290	8-9,1308-1303[AILt]	(((((((((((((......(((((((&)))))))----..)))))))))))))	UCGGGAAAGAGCUGGAGUGCAGUUUG&UAGACUG----AGAGCUCUUUCUUGA	4	0.982453
TraesCS1B03G0745200.1:1128	Tae-miRN4380	TraesCS1B03G0745200.1	1117	1137	1128	-40.90	-27.20	665036674816626	2023-05-06	1-4,1137-1134;6-6,1132-1132;8-13,1130-1125;15-21,1123-1117	5-5,1133-1133[SIL];7-7,1131-1131[SIL];14-14,1124-1124[SIL]	(((((((.((((((.(.((((&)))).).)))))).)))))))	CCGGUGCCUGUUGCAGUGCCA&UGGUUCGGCAACAAGCACUGG	4	0.818136
TraesCS1B03G0745700.1:70	Tae-miR169i*	TraesCS1B03G0745700.1	59	83	70	-44.10	-29.20	662131519274376	15	1-5,83-79;6-9,75-72;10-20,70-60	x-x,78-76[BULt];x-x,71-71[BULt];21-21,59-59[UP3]	.(((((((((((.((((...(((((&)))))---))))-))))))))))).	AGCUGGCCGGGGCGGGCAGGCCGCC&GGUGG---GUCU-UCUUGGCUAGCC	4	1
TraesCS1B03G0747800.1:170	Tae-miR9666w	TraesCS1B03G0747800.1	161	179	170	-42.00	-28.00	666666666666667	8	3-14,177-166;17-20,165-162	1-2,179-178[UP5];15-16,x-x[BULq];21-21,161-161[UP3]	.((((--((((((((((((..&..))))))))))))..)))).	AGCCG--GUGCAGCCCUACGA&CGGUAGGGCUGUAUGAUGGCA	4	0.999995
TraesCS1B03G0748200.1:1406	Tae-mir-novel70-3p	TraesCS1B03G0748200.1	1394	1415	1406	-44.50	-33.70	757303370786517	2023-05-09	2-7,1414-1409;10-20,1406-1396	1-1,1415-1415[UP5];8-9,1408-1407[SIL];21-22,1395-1394[UP3]	..(((((((((((..((((((.&.))))))..)))))))))))..	UGGGCGUGCACGGCGCCGGGCU&UGUCCGGGAUCGUGUACGCCAU	4	0.272729
TraesCS1B03G0757500.1:58	Tae-miRN4297	TraesCS1B03G0757500.1	47	73	58	-41.10	-29.10	708029197080292	16	3-5,71-69;6-18,62-50;20-21,48-47	1-2,73-72[UP5];x-x,68-63[BULt];19-19,49-49[SIL]	((.(((((((((((((......(((..&..)))------))))))))))))).))	UCCUCCUCCUUCCUCCCGACGAUCCCG&AAGGA------GGAGGAAGGAGGAAGA	4	0.999998
TraesCS1B03G0760700.3:74	Tae-miRN4307b	TraesCS1B03G0760700.3	63	84	74	-47.00	-31.00	659574468085106	7	2-7,83-78;8-9,76-75;11-12,73-72;14-21,70-63	1-1,84-84[UP5];x-x,77-77[BULt];10-10,74-74[SIL];13-13,71-71[SIL]	((((((((.((.((.((((((.&.))))))-)).)).))))))))	CACGCUGCCCCCGCAGGGGGUC&UACCCUC-GCCGGAGCAGCGUG	4	1
TraesCS1B03G0762200.1:183	Tae-mir-novel106-3p	TraesCS1B03G0762200.1	175	194	183	-38.40	-29.00	755208333333333	9	1-3,194-192;4-13,189-180;15-18,178-175	x-x,191-190[BULt];14-14,179-179[SIL]	((((.((((((((((..(((&)))--)))))))))).))))	GGCGGCGGCGGCGGGCCGUC&GAC--UUUGCCGUCGGCGCC	4	1
TraesCS1B03G0766000.1:821	Tae-mir-novel66-3p	TraesCS1B03G0766000.1	805	830	821	-39.40	-27.40	695431472081218	2023-05-08	2-10,829-821;11-17,819-813;18-20,809-807	1-1,830-830[UP5];x-x,820-820[BULt];x-x,812-810[BULt];21-22,806-805[UP3]	..(((...(((((((.(((((((((.&.)))))))))-)))))))---)))..	CACGCCAAGAACAAGAAGAGGAACCA&CGGUUCCUCU-CUUGUUU---GCGAU	0	0.248551
TraesCS1B03G0767000.1:209	Tae-miRN4284b	TraesCS1B03G0767000.1	187	218	209	-56.60	-39.90	704946996466431	2023-05-14	2-18,217-201;19-21,192-190	1-1,218-218[UP5];x-x,200-193[BULt];22-24,189-187[UP3]	...(((........(((((((((((((((((.&.)))))))))))))))))--------)))...	GGGCCGAACGGCACGGCGGCGGCGGUGGCGUC&AGCGCUACCGCCGCUGCC--------CGGACA	4	0.991628
TraesCS1B03G0769400.1:1355	Tae-mir-novel106-3p	TraesCS1B03G0769400.1	1347	1365	1355	-38.40	-25.30	658854166666667	8	2-3,1364-1363;5-8,1361-1358;10-18,1355-1347	1-1,1365-1365[UP5];4-4,1362-1362[SIL];9-9,1357-1356[AILt]	(((((((((..((((.((.&.)).))))-.)))))))))	GGCGCCGACAUGCGACGUG&GACUUUGC-CGUCGGCGCC	4	1
TraesCS1B03G0772100.1:564	Tae-mir-novel90-5p	TraesCS1B03G0772100.1	554	574	564	-41.10	-26.80	652068126520681	2023-05-07	2-4,573-571;5-11,569-563;13-14,562-561;15-20,559-554	1-1,574-574[UP5];x-x,570-570[BULt];12-12,x-x[BULq];x-x,560-560[BULt]	((((((.((-(((((((.(((.&.)))-))))))).))-))))))	CACUGGACC-GGGCCAUCGACG&GGUC-AUGGCCUAGG-CUAGUG	4	1
TraesCS1B03G0775100.1:1240	Tae-miR9674k*	TraesCS1B03G0775100.1	1227	1251	1240	-43.20	-28.10	650462962962963	10	1-2,1251-1250;3-4,1248-1247;5-10,1245-1240;11-17,1238-1232;18-21,1230-1227	x-x,1249-1249[BULt];x-x,1246-1246[BULt];x-x,1239-1239[BULt];x-x,1231-1231[BULt]	((((.(((((((.((((((.((.((&))-))-))))))-)))))))-))))	CGGCAAGCACCGCGCCGUCACUCGC&GU-AG-GAUGGC-CGGUGCU-GUUG	4	1
TraesCS1B03G0775100.1:729	Tae-mir-novel68-5p	TraesCS1B03G0775100.1	717	738	729	-33.50	-22.20	662686567164179	2023-05-11	3-10,736-729;11-17,727-721	1-2,738-737[UP5];x-x,728-728[BULt];18-21,720-717[UP3]	....(((((((.((((((((..&..))))))))-)))))))....	AACCGUGGAGGCCAUCGAGGAG&UACCUUGAUG-CUUCUACAUUG	0	0.20443
TraesCS1B03G0778000.1:870	Tae-miRN4364*	TraesCS1B03G0778000.1	859	878	870	-39.70	-26.90	677581863979849	8	1-5,878-874;7-7,873-873;9-19,871-861	6-6,x-x[BULq];8-8,872-872[SIL];20-21,860-859[UP3]	..(((((((((((.(-(((((&))))).).)))))))))))..	CAGCGGGUGCGCCUC-AUGAC&GUCAUCGUGGUGCAUCUGCAU	4	0.999917
TraesCS1B03G0782900.1:466	Tae-miR9666ad*	TraesCS1B03G0782900.1	452	475	466	-41.90	-27.94	666825775656325	10	1-14,475-462;16-19,457-454	15-15,461-458[AILt];20-21,453-452[UP3]	..((((....((((((((((((((&))))))))))))))---.))))..	AGGCCGGGUCCGUGCAGUCCGACC&GGUUGGGCUGUAUG---AUGGCGA	4	1
TraesCS1B03G0790500.1:318	Tae-miRN4369	TraesCS1B03G0790500.1	307	327	318	-37.10	-28.20	76010781671159	2023-05-05	1-11,327-317;13-17,316-312;18-20,310-308	12-12,x-x[BULq];x-x,311-311[BULt];21-21,307-307[UP3]	.(((.(((((-(((((((((((&))))))))))).)))))-))).	CUGAGGUGCC-GCCCAUUUCCG&CGGAAAUGGGUAGGCAU-UCAU	4	0.0531291
TraesCS1B03G0792100.1:328	Tae-miRN485*	TraesCS1B03G0792100.1	317	336	328	-40.00	-27.10	6775	2023-05-11	4-9,333-328;11-18,327-320	1-3,336-334[UP5];10-10,x-x[BULq];19-21,319-317[UP3]	...((((((((-((((((...&...)))))).))))))))...	CGGGGGCGAGG-CGCCAGCGG&AUUCUGGUGUCCUUGCCCGAU	4	1
TraesCS1B03G0792100.1:443	Tae-miRN4387a*	TraesCS1B03G0792100.1	432	456	443	-34.30	-23.86	695626822157434	18	2-6,455-451;9-19,444-434	1-1,456-456[UP5];7-8,450-445[AILt];20-21,433-432[UP3]	..(((((((((((......(((((.&.)))))----..)))))))))))..	GGAGGAGGAGGAGGCUGCGGUGGCG&UGCUAC----AUUUCUUCCUCCUAA	4	0.999394
TraesCS1B03G0792800.1:59	Tae-miR408b*	TraesCS1B03G0792800.1	46	67	59	-43.80	-28.50	650684931506849	6	1-7,67-61;9-11,60-58;12-16,56-52;18-21,49-46	8-8,x-x[BULq];x-x,57-57[BULt];17-17,51-50[AILt]	((((..(((((.(((-(((((((&))))))).)))-)))))-.))))	CACCUCCACCUCCAC-CCCACAU&AUGUGGGAGUG-AGGUG-CGGUG	4	1
TraesCS1B03G0797200.1:523	Tae-miR3711b*	TraesCS1B03G0797200.1	512	532	523	-46.20	-40.40	874458874458874	2	1-16,532-517;18-21,515-512	17-17,516-516[SIL]	((((.((((((((((((((((&)))))))))))))))).))))	GCCGCCUCAUUCCUCUGCUCC&GGAGCAGAGGGAUGAGUCGGC	4	0.0180329
TraesCS1B03G0800900.1:1213	Tae-miR396a	TraesCS1B03G0800900.1	1202	1222	1213	-40.10	-30.30	755610972568579	2023-05-06	2-12,1221-1211;15-20,1208-1203	1-1,1222-1222[UP5];13-14,1210-1209[SIL];21-21,1202-1202[UP3]	.((((((..(((((((((((.&.)))))))))))..)))))).	AGGACCACAAGCGGGCGGAGC&UCUCCGCCUGUUGAUGGUUCA	4	0.448135
TraesCS1B03G0810200.1:1629	Tae-miR169v*	TraesCS1B03G0810200.1	1614	1638	1629	-46.10	-31.70	68763557483731	14	2-5,1637-1634;7-12,1632-1627;13-14,1622-1621;16-21,1619-1614	1-1,1638-1638[UP5];6-6,1633-1633[SIL];x-x,1626-1623[BULt];15-15,1620-1620[SIL]	((((((.((....((((((.((((.&.)))).))))))----)).))))))	GCUGGCGGACCACGGCGGCGGCCCG&UGGGCAGUCGCC----UUGGCUAGC	4	0.99963
TraesCS1B03G0815200.1:145	Tae-miRN4323*	TraesCS1B03G0815200.1	133	154	145	-37.50	-25.80	688	2023-05-06	3-6,152-149;8-15,147-140;16-21,138-133	1-2,154-153[UP5];7-7,148-148[SIL];x-x,139-139[BULt]	((((((.((((((((.((((..&..)))).))))))))-))))))	GAGGAGCAGGAAGAAGAAGAAG&GCUCUUGUUCUUCUU-CUCCUC	2	0.958666
TraesCS1B03G0815200.1:223	Tae-miR444	TraesCS1B03G0815200.1	213	231	223	-39.70	-25.90	652392947103274	9	2-9,230-223;12-14,221-219;16-21,218-213	1-1,231-231[UP5];10-11,222-222[AILq];15-15,x-x[BULq]	((((((-(((.-((((((((.&.))))))))..))).))))))	GGCGGC-GGCA-GAGGCAGCC&UGUUGUCUCAAGCUUGCUGCC	4	1
TraesCS1B03G0816700.1:41	Tae-mir-novel106-3p	TraesCS1B03G0816700.1	33	48	41	-38.40	-28.80	0.75	6	1-4,48-45;7-13,44-38;15-18,36-33	5-6,x-x[BULq];14-14,37-37[SIL]	((((.(((((((--((((&))))..))))))).))))	GGCGGCGACGGC--GGUC&GACUUUGCCGUCGGCGCC	4	1
TraesCS1B03G0817600.1:74	Tae-mir-novel81-5p	TraesCS1B03G0817600.1	66	83	74	-32.10	-21.00	654205607476635	2023-05-08	1-8,83-76;10-12,74-72;15-17,69-67	9-9,75-75[SIL];13-14,71-70[SIL];18-18,66-66[UP3]	.(((..(((.((((((((&)))))))).)))..))).	CGCCGCGGCGGCGGCGGA&UCCGUCGUAGUCUAGGUU	4	1
TraesCS1B03G0818300.1:16	Tae-miRN4367d*	TraesCS1B03G0818300.1	5	26	16	-40.60	-26.40	650246305418719	10	2-5,25-22;6-10,20-16;13-13,13-13;16-21,10-5	1-1,26-26[UP5];x-x,21-21[BULt];11-12,15-14[SIL];14-15,12-11[SIL]	((((((..(..(((((.((((.&.))))-)))))..)..))))))	GGGGGCAGGGGCAGAUCUCCCG&AGGGA-AUCUGAACAGGCCCUU	4	0.892058
TraesCS1B03G0819700.2:431	Tae-miRN4394*	TraesCS1B03G0819700.2	420	440	431	-27.90	-19.60	702508960573477	9	1-12,440-429;15-17,426-424	13-14,428-427[SIL];18-21,423-420[UP3]	....(((..((((((((((((&))))))))))))..)))....	UAUUGAAGCGGCUAAGGACUG&CAGUCUUUAGUUUGUUCUUUU	4	0.999972
TraesCS1B03G0822100.1:196	Tae-miRN4289*	TraesCS1B03G0822100.1	184	205	196	-32.60	-21.50	659509202453988	9	1-8,205-198;11-16,195-190;17-20,188-185	9-10,197-196[SIL];x-x,189-189[BULt];21-21,184-184[UP3]	.((((.((((((..((((((((&))))))))..))))))-)))).	GUUGUGGAGUUGAACGGCAGAC&GUUUGUUGGACAACUC-ACAAA	4	0.844671
TraesCS1B03G0822300.1:541	Tae-mir-novel108-3p	TraesCS1B03G0822300.1	532	553	541	-39.60	-29.74	751010101010101	11	1-3,553-551;5-19,546-532	4-4,550-547[AILt]	(((((((((((((((....(((&)))---.)))))))))))))))	GGCGACGGCUUCGUCUUUUGGG&CCC---UGAUGAGGCUGUUGCC	4	0.954935
TraesCS1B03G0823300.1:293	Tae-mir-novel41-5p	TraesCS1B03G0823300.1	281	302	293	-44.40	-32.50	731981981981982	2023-05-06	2-5,301-298;7-19,296-284	1-1,302-302[UP5];6-6,297-297[SIL];20-22,283-281[UP3]	...(((((((((((((.((((.&.)))).)))))))))))))...	CCCUCGGCGUGGCCAACGACCU&UGGUCAUUGGCCACGUCGACUC	4	0.375061
TraesCS1B03G0824000.1:168	Tae-miRN4355*	TraesCS1B03G0824000.1	157	178	168	-46.30	-30.50	658747300215983	2023-05-07	1-7,178-172;9-14,169-164;16-18,163-161;19-21,159-157	8-8,171-170[AILt];15-15,x-x[BULq];x-x,160-160[BULt]	(((.(((-((((((..(((((((&)))))))-.)))))).)))-)))	CCGCCGU-CGCGCGGCCUCCAGG&CCUGGAG-AUGCGUGGACG-CGG	4	0.999998
TraesCS1B03G0830600.1:983	Tae-miRN4347	TraesCS1B03G0830600.1	971	992	983	-43.10	-33.90	786542923433875	9	1-8,992-985;11-11,982-982;13-21,979-971	9-10,984-983[SIL];12-12,981-980[AILt]	(((((((((..(..((((((((&))))))))..)-.)))))))))	GCGCCGCUCUCGGCCUCGCCGA&UCGGCGAGAAC-UGAGCGGUGU	4	0.0841975
TraesCS1B03G0832300.1:801	Tae-mir-novel23-3p	TraesCS1B03G0832300.1	777	810	801	-39.60	-26.80	676767676767677	34.5	5-10,806-801;11-21,787-777	1-4,810-807[UP5];x-x,800-788[BULt]	(((((((((((.............((((((....&....))))))-------------)))))))))))	GGUCGCUGACGCGUCCGCCCCAGUGGUGCCGGCG&UUUAGGCACU-------------CGUCAGUGACC	4	0.879239
TraesCS1B03G0834500.1:14	Tae-miRN4386*	TraesCS1B03G0834500.1	3	24	14	-46.00	-29.90	0.65	15	6-9,19-16;12-21,12-3	1-5,24-20[UP5];10-11,15-13[AILt]	((((((((((...((((.....&.....))))-..))))))))))	GGCGGCGGCGACCGAGGUCUAC&CCAUUCCUC-AACGCCGCCGCC	0	0.919024
TraesCS1B03G0834500.1:99	Tae-mir-novel115-3p	TraesCS1B03G0834500.1	89	108	99	-38.00	-31.20	821052631578947	2	1-12,108-97;14-17,95-92;18-19,90-89	13-13,96-96[SIL];x-x,91-91[BULt]	((.((((.((((((((((((&)))))))))))).))))-))	GGCUCCUCCUGCAGGUCCUU&AAGGACCUGCAGAAGGA-CC	4	0.0239713
TraesCS1B03G0835100.1:471	Tae-miR9658	TraesCS1B03G0835100.1	460	483	471	-39.70	-26.84	676070528967254	2023-05-11	2-6,482-478;8-14,473-467;16-21,465-460	1-1,483-483[UP5];7-7,477-474[AILt];15-15,466-466[SIL]	((((((.(((((((....(((((.&.)))))---.))))))).))))))	GGCCUGCUCACCCAAUCCGACGAC&AUCGUU---CUGGGUGAAUAGGCC	4	0.948345
TraesCS1B03G0835700.1:228	Tae-mir-novel39-5p	TraesCS1B03G0835700.1	218	243	228	-43.10	-29.80	691415313225058	16	1-7,243-237;8-16,230-222;18-19,220-219	x-x,236-231[BULt];17-17,221-221[SIL];20-20,218-218[UP3]	.((.(((((((((......(((((((&)))))))------))))))))).)).	ACGGCGACAUGGGUCCCCUCGUGGGC&GUCCACG------UCCAUGUCGGCGG	4	1
TraesCS1B03G0841700.1:480	Tae-mir-novel16-5p	TraesCS1B03G0841700.1	471	488	480	-36.30	-24.50	674931129476584	8	2-9,487-480;12-17,478-473	1-1,488-488[UP5];10-11,479-479[AILq];18-19,472-471[UP3]	..((((((.-((((((((.&.))))))))..))))))..	GGAGGCCGA-GAUCACGCC&AGCGUGAUUAACGGCCUGG	4	0.999853
TraesCS1B03G0842800.2:212	Tae-mir-novel116-5p	TraesCS1B03G0842800.2	202	221	212	-41.10	-26.90	654501216545012	2023-05-08	1-7,221-215;9-15,213-207	8-8,214-214[SIL];16-20,206-202[UP3]	.....(((((((.(((((((&))))))).))))))).....	UGCUCGGAUGAUGGACGGGU&GCCCGUCGAUCGUCCACAUG	4	0.999994
TraesCS1B03G0848500.1:885	Tae-miR396a	TraesCS1B03G0848500.1	874	893	885	-40.10	-29.50	735660847880299	8	1-2,893-892;4-8,890-886;10-20,885-875	3-3,891-891[SIL];9-9,x-x[BULq];21-21,874-874[UP3]	.(((((((((((-(((((.((&)).))))).))))))))))).	GGAGCCGUCGGC-GGCGGUGA&UCUCCGCCUGUUGAUGGUUCA	4	0.722774
TraesCS1B03G0856200.1:1218	Tae-miR5384b*	TraesCS1B03G0856200.1	1207	1236	1218	-47.60	-31.10	653361344537815	23	2-7,1235-1230;8-19,1220-1209	1-1,1236-1236[UP5];x-x,1229-1221[BULt];20-21,1208-1207[UP3]	..((((((((((((.........((((((.&.))))))---------))))))))))))..	CUGGAACGCGCGGCGAGCAGGAGCGGCGGC&UUCGCCG---------GUCGCGCGUUCCCC	4	1
TraesCS1B03G0856200.1:786	Tae-miR160n	TraesCS1B03G0856200.1	773	795	786	-45.40	-30.40	669603524229075	2023-05-11	2-5,794-791;7-12,789-784;13-15,781-779;17-20,777-774	1-1,795-795[UP5];6-6,790-790[SIL];x-x,783-782[BULt];16-16,778-778[SIL];21-21,773-773[UP3]	.((((.(((..((((((.((((.&.)))).))))))--))).)))).	CGGCGAGCGGCGGGAGCGGGGCG&UGCCUGGCUCCC--UGUAUGCCA	4	0.999974
TraesCS1B03G0858300.1:671	Tae-mir-novel32-3p	TraesCS1B03G0858300.1	659	681	671	-37.80	-26.20	693121693121693	7	3-7,679-675;8-13,673-668;15-22,666-659	1-2,681-680[UP5];x-x,674-674[BULt];14-14,667-667[SIL]	((((((((.((((((.(((((..&..)))))-)))))).))))))))	UCAGGAAGAAGCUCUACAGUCAG&UAGACUG-AGAGCUCUUUCUUGA	4	0.609452
TraesCS1B03G0864500.1:2184	Tae-mir-novel27-3p	TraesCS1B03G0864500.1	2169	2193	2184	-39.90	-27.10	679197994987469	2023-05-15	1-11,2193-2183;12-17,2177-2172	x-x,2182-2178[BULt];18-20,2171-2169[UP3]	...((((((.....(((((((((((&)))))))))))-----))))))...	CCUGGGCUGGAAGAAGAGGCUGAGG&CUUCGGCCUCU-----CAGUCCUUG	4	0.999991
TraesCS1B03G0864500.1:2526	Tae-mir-novel90-3p	TraesCS1B03G0864500.1	2518	2537	2526	-35.40	-25.40	717514124293785	9	2-7,2536-2531;9-17,2527-2519	1-1,2537-2537[UP5];8-8,2530-2528[AILt];18-18,2518-2518[UP3]	.(((((((((...((((((.&.))))))--.))))))))).	CGGGAGGUGAGGCAGGCCAU&UUGGCCU--AUCAUCUCCCC	4	0.99592
TraesCS1B03G0864700.5:138	Tae-miRN4309b*	TraesCS1B03G0864700.5	124	147	138	-36.50	-25.24	691506849315068	7	2-15,146-133;17-20,128-125	1-1,147-147[UP5];16-16,132-129[AILt];21-21,124-124[UP3]	.((((....((((((((((((((.&.))))))))))))))---.)))).	GCUUCAUUGUCAGGUAUUCCAUCC&AGGUGGAAUACCUGA---AGAAGA	4	0.402855
TraesCS1B03G0866400.1:60	Tae-miRN4392	TraesCS1B03G0866400.1	49	69	60	-40.60	-28.60	704433497536946	11	4-7,66-63;10-10,60-60;12-21,58-49	1-3,69-67[UP5];8-9,62-61[SIL];11-11,59-59[SIL]	((((((((((.(..((((...&...))))..).))))))))))	AUGCCUCGCCUCUCCUCCACC&AUAGGAGAUGUGGCGAGGCAU	4	0.993724
TraesCS1B03G0869400.1:81	Tae-miR156k*	TraesCS1B03G0869400.1	70	96	81	-45.00	-31.60	702222222222222	2023-05-14	1-4,96-93;5-5,91-91;6-15,85-76;17-21,74-70	x-x,92-92[BULt];x-x,90-86[BULt];16-16,75-75[SIL]	(((((.((((((((((.....(.((((&))))-)-----)))))))))).)))))	GCCGAGGGGAAGGGGAACGACGAGGAG&CUCC-C-----UCCUCUUUCCGUCGGC	4	0.999999
TraesCS1B03G0869800.1:271	Tae-miR1130f*	TraesCS1B03G0869800.1	259	282	271	-38.10	-27.50	721784776902887	8	1-7,282-276;8-8,274-274;9-12,272-269;14-21,266-259	x-x,275-275[BULt];x-x,273-273[BULt];13-13,268-267[AILt]	((((((((..((((.(.(((((((&)))))))-)-))))-.))))))))	GGUCUCAUUUUUGUCGUGGACAGC&GCUGUCC-C-AUAA-UAUGAGACC	4	0.0979805
TraesCS1B03G0870100.1:237	Tae-mir-novel93-5p	TraesCS1B03G0870100.1	222	245	237	-56.70	-38.10	671957671957672	2023-05-08	2-3,244-243;5-7,242-240;9-15,238-232;17-22,230-225;23-24,223-222	1-1,245-245[UP5];4-4,x-x[BULq];8-8,239-239[SIL];16-16,231-231[SIL];x-x,224-224[BULt]	((.((((((.(((((((.(((-((.&.)).))).))))))).))))))-))	CCAGUCUGAGCCGGCCCCGGG-CCU&UGGACCUUGGGCCGGGUCGGAC-GG	4	0.918092
TraesCS1B03G0870200.1:242	Tae-mir-novel35-5p	TraesCS1B03G0870200.1	233	252	242	-28.80	-18.80	652777777777778	2023-05-09	4-8,249-245;9-15,243-237;16-18,235-233	1-3,252-250[UP5];x-x,244-244[BULt];x-x,236-236[BULt]	(((.(((((((.(((((...&...)))))-)))))))-)))	GGGAGAUCAGGAAGUACCAG&UUUGUACU-CUUGAUC-CCU	4	1
TraesCS1B03G0871800.1:975	Tae-mir-novel108-5p_1	TraesCS1B03G0871800.1	966	984	975	-38.00	-25.50	671052631578947	2023-05-08	3-16,982-969	1-2,984-983[UP5];17-19,968-966[UP3]	...((((((((((((((..&..))))))))))))))...	CUGCUUGGAGAGGCUGUAU&CAGCAGCUUCUCCAGGACU	4	1
TraesCS1B03G0873400.1:20	Tae-miR6197n*	TraesCS1B03G0873400.1	9	30	20	-35.90	-24.32	677437325905292	2023-05-11	2-5,29-26;9-21,21-9	1-1,30-30[UP5];6-8,25-22[AILt]	(((((((((((((....((((.&.))))-...)))))))))))))	CCUCCUGCACAAGCUCAAGGGG&AUCCU-ACAUUUGUGUAGGAGG	0	0.0577009
TraesCS1B03G0876500.1:105	Tae-mir-novel75-3p	TraesCS1B03G0876500.1	90	115	105	-52.00	-34.20	657692307692308	2023-05-11	3-8,113-108;9-18,106-97;19-21,92-90	1-2,115-114[UP5];x-x,107-107[BULt];x-x,96-93[BULt]	(((....((((((((((.((((((..&..))))))-))))))))))----)))	GCCCCGAACCCGUCGGCUGUCGGCGG&CAGCCGGC-GUCGGCGGGU----GGC	3	0.999942
TraesCS1B03G0876500.1:161	Tae-mir-novel104-5p	TraesCS1B03G0876500.1	143	170	161	-55.70	-37.00	66427289048474	2023-05-11	1-3,170-168;5-9,165-161;11-14,160-157;15-18,153-150;19-24,148-143	4-4,167-166[AILt];10-10,x-x[BULq];x-x,156-154[BULt];x-x,149-149[BULt]	((((((.((((...((((-(((((..(((&)))-.))))).))))---))))-))))))	GCGGGUCGCCGCAUGCCG-GCCGGGGGAC&GUC-AUCGGCACGGC---CGGU-ACCCGC	3	0.333712
TraesCS1B03G0876500.1:164	Tae-miRN4360*	TraesCS1B03G0876500.1	153	174	164	-38.00	-26.10	686842105263158	2023-05-09	2-9,173-166;11-14,163-160;17-21,157-153	1-1,174-174[UP5];10-10,165-164[AILt];15-16,159-158[SIL]	(((((..((((..((((((((.&.))))))))-.))))..)))))	GCAUGCCGGCCGGGGGACGGAC&UUUUGUCCC-AGGCUAUCAUGC	4	0.928541
TraesCS1B03G0876500.1:204	Tae-miR395r	TraesCS1B03G0876500.1	193	213	204	-34.10	-22.30	653958944281525	2023-05-11	5-17,209-197;18-20,195-193	1-4,213-210[UP5];x-x,196-196[BULt]	(((.(((((((((((((....&....)))))))))))))-)))	GGGCUUUCCCCGAGCAUGAAA&UGAAGUGUUUGGGGAAA-CUC	2	0.214289
TraesCS1B03G0876500.1:65	Tae-miRN4394*	TraesCS1B03G0876500.1	52	74	65	-27.90	-19.46	697491039426523	12	1-10,74-65;14-21,59-52	11-13,64-60[AILt]	((((((((.....((((((((((&))))))))))--...))))))))	AAAAGGAUUGGCUCUGAGGACUG&CAGUCUUUAG--UUUGUUCUUUU	4	0.999996
TraesCS1B03G0877400.1:148	Tae-miRN4295b*	TraesCS1B03G0877400.1	136	157	148	-43.50	-30.60	703448275862069	2023-05-08	3-8,155-150;10-13,148-145;14-21,143-136	1-2,157-156[UP5];9-9,149-149[SIL];x-x,144-144[BULt]	((((((((.((((.((((((..&..)))))).))))-))))))))	GGCGAGAGCGGGUCGCCGCGUG&AUCGUGGCCAUCC-UUCUCGCC	3	0.444437
TraesCS1B03G0877400.1:150	Tae-mir-novel38-5p	TraesCS1B03G0877400.1	142	160	150	-32.10	-21.40	666666666666667	2023-05-08	2-5,159-156;6-8,154-152;10-17,150-143	1-1,160-160[UP5];x-x,155-155[BULt];9-9,151-151[SIL];18-18,142-142[UP3]	.((((((((.(((.((((.&.))))-))).)))))))).	AGCGGGUCGCCGCGUGCCG&UGGCA-GUGACGAUUUGCA	3	0.761428
TraesCS1B03G0877400.1:153	Tae-mir-novel101-5p	TraesCS1B03G0877400.1	141	163	153	-41.80	-29.38	702870813397129	2023-05-11	1-5,163-159;6-12,157-151;15-15,146-146;17-20,144-141	x-x,158-158[BULt];13-14,150-147[AILt];16-16,145-145[SIL]	((((.(....(((((((.(((((&)))))-)))))))--..).))))	GAGCGGGUCGCCGCGUGCCGGCC&GGCCG-UAUGCGG--AAUGGCUC	3	0.278532
TraesCS1B03G0877400.1:164	Tae-miRN4360*	TraesCS1B03G0877400.1	153	174	164	-38.00	-25.70	676315789473684	10	2-9,173-166;11-14,163-160;17-21,157-153	1-1,174-174[UP5];10-10,165-164[AILt];15-16,159-158[SIL]	(((((..((((..((((((((.&.))))))))-.))))..)))))	GCGUGCCGGCCGGGGGACGGAC&UUUUGUCCC-AGGCUAUCAUGC	4	0.975205
TraesCS1B03G0877400.1:169	Tae-mir-novel101-3p	TraesCS1B03G0877400.1	158	178	169	-51.90	-34.30	660886319845857	2023-05-07	2-9,177-170;11-11,168-168;13-18,166-161;20-22,160-158	1-1,178-178[UP5];10-10,169-169[SIL];12-12,167-167[SIL];19-19,x-x[BULq]	(((-((((((.(.((((((((.&.)))))))).).)))))).)))	CCG-GCCGGGGGACGGACCAGG&GCUGGUCCGCUGCUCGGCUCGG	4	1
TraesCS1B03G0877400.1:204	Tae-miR395r	TraesCS1B03G0877400.1	193	213	204	-34.10	-22.30	653958944281525	2023-05-11	5-17,209-197;18-20,195-193	1-4,213-210[UP5];x-x,196-196[BULt]	(((.(((((((((((((....&....)))))))))))))-)))	GGGCUUUCCCCGAGCAUGAAA&UGAAGUGUUUGGGGAAA-CUC	2	0.207712
TraesCS1B03G0877400.1:73	Tae-miR9783i	TraesCS1B03G0877400.1	61	81	73	-39.00	-25.80	661538461538462	2023-05-10	4-6,78-76;8-20,75-63	1-3,81-79[UP5];7-7,x-x[BULq];21-22,62-61[UP3]	..(((((((((((((-(((...&...))).)))))))))))))..	GGCUCUAAGUACUGG-GCUCGG&AUAAGCACCGGUGCUUAGAGAA	3	0.152769
TraesCS1B03G0877400.1:75	Tae-miR9783j*	TraesCS1B03G0877400.1	64	82	75	-37.50	-25.50	0.68	2023-05-07	1-5,82-78;7-8,77-76;10-19,75-66	6-6,x-x[BULq];9-9,x-x[BULq];20-21,65-64[UP3]	..((((((((((-((-(((((&))))).)).))))))))))..	UCUAAGUACUGG-GC-UCGGG&CCUGAAGCACCAGUGCUUAUU	4	0.971493
TraesCS1B03G0877600.1:148	Tae-miRN4295b*	TraesCS1B03G0877600.1	136	157	148	-43.50	-30.60	703448275862069	2023-05-08	3-8,155-150;10-13,148-145;14-21,143-136	1-2,157-156[UP5];9-9,149-149[SIL];x-x,144-144[BULt]	((((((((.((((.((((((..&..)))))).))))-))))))))	GGCGAGAGCGGGUCGCCGCGUG&AUCGUGGCCAUCC-UUCUCGCC	3	0.46498
TraesCS1B03G0877600.1:150	Tae-mir-novel38-5p	TraesCS1B03G0877600.1	142	160	150	-32.10	-21.40	666666666666667	2023-05-08	2-5,159-156;6-8,154-152;10-17,150-143	1-1,160-160[UP5];x-x,155-155[BULt];9-9,151-151[SIL];18-18,142-142[UP3]	.((((((((.(((.((((.&.))))-))).)))))))).	AGCGGGUCGCCGCGUGCCG&UGGCA-GUGACGAUUUGCA	3	0.765673
TraesCS1B03G0877600.1:153	Tae-mir-novel101-5p	TraesCS1B03G0877600.1	141	163	153	-41.80	-29.38	702870813397129	2023-05-11	1-5,163-159;6-12,157-151;15-15,146-146;17-20,144-141	x-x,158-158[BULt];13-14,150-147[AILt];16-16,145-145[SIL]	((((.(....(((((((.(((((&)))))-)))))))--..).))))	GAGCGGGUCGCCGCGUGCCGGCC&GGCCG-UAUGCGG--AAUGGCUC	4	0.989067
TraesCS1B03G0877600.1:161	Tae-mir-novel104-5p	TraesCS1B03G0877600.1	143	170	161	-55.70	-37.00	66427289048474	2023-05-11	1-3,170-168;5-9,165-161;11-14,160-157;15-18,153-150;19-24,148-143	4-4,167-166[AILt];10-10,x-x[BULq];x-x,156-154[BULt];x-x,149-149[BULt]	((((((.((((...((((-(((((..(((&)))-.))))).))))---))))-))))))	GCGGGUCGCCGCGUGCCG-GCCGGGGGAC&GUC-AUCGGCACGGC---CGGU-ACCCGC	3	0.338128
TraesCS1B03G0877600.1:164	Tae-miRN4360*	TraesCS1B03G0877600.1	153	174	164	-38.00	-25.70	676315789473684	10	2-9,173-166;11-14,163-160;17-21,157-153	1-1,174-174[UP5];10-10,165-164[AILt];15-16,159-158[SIL]	(((((..((((..((((((((.&.))))))))-.))))..)))))	GCGUGCCGGCCGGGGGACGGAC&UUUUGUCCC-AGGCUAUCAUGC	3	0.22602
TraesCS1B03G0877600.1:204	Tae-miR395r	TraesCS1B03G0877600.1	193	213	204	-34.10	-22.30	653958944281525	2023-05-11	5-17,209-197;18-20,195-193	1-4,213-210[UP5];x-x,196-196[BULt]	(((.(((((((((((((....&....)))))))))))))-)))	GGGCUUUCCCCGAGCAUGAAA&UGAAGUGUUUGGGGAAA-CUC	2	0.209576
TraesCS1B03G0877600.1:65	Tae-miRN4394*	TraesCS1B03G0877600.1	52	74	65	-27.90	-19.46	697491039426523	12	1-10,74-65;14-21,59-52	11-13,64-60[AILt]	((((((((.....((((((((((&))))))))))--...))))))))	AAAAGGAUUGGCUCUGAGGACUG&CAGUCUUUAG--UUUGUUCUUUU	4	0.999995
TraesCS1B03G0881400.1:1243	Tae-miR395e	TraesCS1B03G0881400.1	1231	1252	1243	-34.10	-23.20	680351906158358	9	2-4,1251-1249;6-13,1247-1240;14-20,1237-1231	1-1,1252-1252[UP5];5-5,1248-1248[SIL];x-x,1239-1238[BULt]	(((((((..((((((((.(((.&.))).))))))))--)))))))	GAGUUCCGGCCGGAGCGGUUCC&UGAAGUGUUUUGG--GGAACUC	4	0.973814
TraesCS1B03G0881400.2:1008	Tae-mir-novel16-5p	TraesCS1B03G0881400.2	999	1016	1008	-36.30	-23.62	65068870523416	10	2-6,1015-1011;11-18,1007-1000	1-1,1016-1016[UP5];7-10,1010-1008[AILq];19-19,999-999[UP3]	.((((((((...-(((((.&.)))))....)))))))).	GCAGGCCGUCGC-CACGCC&AGCGUGAUUAACGGCCUGG	4	1
TraesCS1B03G0885100.2:229	Tae-miRN4278*	TraesCS1B03G0885100.2	216	238	229	-22.20	-14.50	653153153153153	2023-05-09	1-11,238-228;12-15,225-222;17-21,220-216	x-x,227-226[BULt];16-16,221-221[SIL]	(((((.((((..(((((((((((&)))))))))))--)))).)))))	GGAGGCGAGAGCUAGUGAUGAUG&CAUUAUUACUA--UCUUAUUUUU	4	0.999987
TraesCS1B03G0889300.1:17	Tae-miR9677c	TraesCS1B03G0889300.1	4	26	17	-43.80	-32.40	73972602739726	2023-05-07	2-11,25-16;13-13,14-14;14-22,12-4	1-1,26-26[UP5];12-12,15-15[SIL];x-x,13-13[BULt]	(((((((((.(.((((((((((.&.)))))))))).)-)))))))))	UCUCCUGCUGCGACCGGCGGUCG&UGGCCGUUGGUAG-AGUAGGAGA	4	0.569647
TraesCS1B03G0889300.1:74	Tae-miR160d*	TraesCS1B03G0889300.1	59	84	74	-39.90	-28.40	711779448621554	2023-05-13	1-4,84-81;5-12,79-72;13-18,67-62	x-x,80-80[BULt];x-x,71-68[BULt];19-21,61-59[UP3]	...((((((....((((((((.((((&))))-))))))))----))))))...	UCCUCGCCUGCGGCUUCCUGCUCUGC&GCAG-GCAGGAAG----AGGUGAAAA	4	0.728598
TraesCS1B03G0889300.1:772	Tae-mir-novel70-3p	TraesCS1B03G0889300.1	745	781	772	-44.50	-29.70	667415730337079	19	2-13,780-769;14-21,753-746	1-1,781-781[UP5];x-x,768-754[BULt];22-22,745-745[UP3]	.((((((((...............((((((((((((.&.))))))))))))---------------)))))))).	CUGGUGUACACCAACAUGUUCGACGCGAUCCUGGACG&UGUCCGGGAUCGU---------------GUACGCCAU	4	0.999063
TraesCS1B03G0892400.1:252	Tae-miRN4407	TraesCS1B03G0892400.1	242	260	252	-43.50	-28.50	655172413793103	8	1-1,260-260;3-7,258-254;10-15,252-247;17-21,246-242	2-2,259-259[SIL];8-9,253-253[AILq];16-16,x-x[BULq]	(((((-((((((.-(((((.(&).)))))..)))))).)))))	CAGCC-CCAGCCC-CAGCCCC&GAGGUUGUUGGCUGGUGGCUG	4	1
TraesCS1B03G0892400.1:371	Tae-miRN4407	TraesCS1B03G0892400.1	356	380	371	-43.50	-30.70	705747126436782	12	1-3,380-378;6-16,375-365;17-21,360-356	4-5,377-376[SIL];x-x,364-361[BULt]	(((((....(((((((((((..(((&)))..)))))))))))----)))))	CGGCCGGGUGCCAGCCGGCGCGCUC&GAGGUUGUUGGCUGGU----GGCUG	4	1
TraesCS1B03G0893400.1:526	Tae-mir-novel135-5p	TraesCS1B03G0893400.1	512	534	526	-44.30	-29.10	656884875846501	2023-05-11	1-9,534-526;12-18,525-519;19-21,514-512	10-11,x-x[BULq];x-x,518-515[BULt]	(((....(((((((--(((((((((&)))))))))..)))))))----)))	GGGAAGAGCGCUCU--GAAUCCGGC&GCCGGGUUUUUGGAGCGU----CCC	4	1
TraesCS1B03G0895200.1:27	Tae-miRN4323*	TraesCS1B03G0895200.1	16	36	27	-37.50	-25.10	669333333333333	2023-05-08	1-5,36-32;7-8,30-29;10-16,27-21;18-21,19-16	6-6,31-31[SIL];9-9,28-28[SIL];17-17,20-20[SIL]	((((.(((((((.((.(((((&))))).)).))))))).))))	GAGGCGAGGGGGCACCGGAGC&GCUCUUGUUCUUCUUCUCCUC	4	1
TraesCS1B03G0897200.1:140	Tae-miR9783k*	TraesCS1B03G0897200.1	129	149	140	-32.70	-22.70	694189602446483	13	5-8,145-142;10-18,140-132	1-4,149-146[UP5];9-9,141-141[SIL];19-21,131-129[UP3]	...(((((((((.((((....&....)))).)))))))))...	CGCGAGCGCCGGCGCUUCUCA&UUUUAAGCACCGGUGCUUAUU	4	0.999556
TraesCS1B03G0906900.1:586	Tae-miR164j	TraesCS1B03G0906900.1	574	595	586	-44.30	-29.80	672686230248307	2023-05-05	2-11,594-585;12-13,583-582;15-18,580-577;20-21,575-574	1-1,595-595[UP5];x-x,584-584[BULt];14-14,581-581[SIL];19-19,576-576[SIL]	((.((((.((.((((((((((.&.))))))))))-)).)))).))	GGGACGUCCCACUGCUUCUCCU&UGGAGAAGCAG-GGCACGUGCU	4	0.976876
TraesCS1B03G0907900.1:812	Tae-miR319b	TraesCS1B03G0907900.1	801	820	812	-45.10	-31.90	707317073170732	8	2-7,819-814;10-21,812-801	1-1,820-820[UP5];8-9,813-813[AILq]	((((((((((((.-((((((.&.))))))..))))))))))))	GGGGGGGCUCUUC-CAGUCCG&UGGACUGAAGGGAGCUCCCUC	4	0.361652
TraesCS1B03G0909000.1:201	Tae-mir-novel119-3p	TraesCS1B03G0909000.1	188	209	201	-40.00	-26.30	6575	10	1-5,209-205;7-8,203-202;10-13,201-198;14-22,196-188	6-6,204-204[SIL];9-9,x-x[BULq];x-x,197-197[BULt]	(((((((((.((((-((.(((((&))))).)).))))-)))))))))	GAGAGAGGGUGUGG-GACGGGCC&GGUUUAUCACCGC-CUCUUUCUC	4	1
TraesCS1B03G0912200.1:190	Tae-miRN4342*	TraesCS1B03G0912200.1	179	199	190	-38.10	-25.80	677165354330709	2023-05-08	1-7,199-193;9-10,191-190;12-15,188-185;17-21,183-179	8-8,192-192[SIL];11-11,189-189[SIL];16-16,184-184[SIL]	(((((.((((.((.(((((((&))))))).)).)))).)))))	GCGGCGGCGAGGACCGCGACC&GGUCGUGAUUAUCGCGGUUGU	0	0.50571
TraesCS1B03G0912200.1:586	Tae-mir-novel38-5p	TraesCS1B03G0912200.1	579	595	586	-32.10	-22.70	707165109034268	2023-05-06	1-11,595-585;13-15,584-582;17-17,580-580	12-12,x-x[BULq];16-16,581-581[SIL];18-18,579-579[UP3]	.(.(((-(((((((((((&))))))))))).))).).	CGGGGG-CGUCGCUGCCA&UGGCAGUGACGAUUUGCA	4	0.99868
TraesCS1B03G0913300.1:404	Tae-miR399al*	TraesCS1B03G0913300.1	393	414	404	-41.80	-28.30	677033492822967	2023-05-10	1-4,414-411;6-17,408-397	5-5,410-409[AILt];18-21,396-393[UP3]	....((((((((((((..((((&))))-.))))))))))))....	GGACCCGGAGGAGGACGCGCGC&GUGC-AGUUCUCCUCUGGCAUG	4	0.999888
TraesCS1B03G0918700.1:653	Tae-miR394c*	TraesCS1B03G0918700.1	642	662	653	-41.80	-28.10	672248803827751	2023-05-11	3-5,660-658;7-18,656-645	1-2,662-661[UP5];6-6,657-657[SIL];19-21,644-642[UP3]	...((((((((((((.(((..&..))).))))))))))))...	UGCUGGCGGUGUGCCGGCUGU&GAGGUGGGCAUACUGCCAAUG	4	0.917092
TraesCS1B03G0918900.1:38	Tae-mir-novel96-3p	TraesCS1B03G0918900.1	28	47	38	-31.50	-20.70	657142857142857	6	1-14,47-34;16-16,32-32;18-19,30-29	15-15,33-33[SIL];17-17,31-31[SIL];20-20,28-28[UP3]	.((.(.((((((((((((((&)))))))))))))).).)).	GGCGAUCUGGCUAAUCGAAU&GUUUGAUUAGCUAGUUGGUG	4	0.999944
TraesCS1B03G0920800.1:1514	Tae-mir-novel50-3p_2	TraesCS1B03G0920800.1	1502	1523	1514	-38.50	-25.60	664935064935065	14	8-21,1516-1503	1-7,1523-1517[UP5];22-22,1502-1502[UP3]	.((((((((((((((.......&.......)))))))))))))).	GCCCUCUAGCACAAACAGAAGC&GUCAUAAUUUGUGCUAGAGGGG	4	0.617656
TraesCS1B03G0926300.1:3107	Tae-miRN4297*	TraesCS1B03G0926300.1	3096	3116	3107	-35.90	-27.70	771587743732591	2023-05-07	1-18,3116-3099	19-21,3098-3096[UP3]	...((((((((((((((((((&))))))))))))))))))...	CCGGGGGAGGGGAAGAGGGAG&UUUCUUCUUCCUCUUCCUACC	4	0.999928
TraesCS1B03G0929600.1:50	Tae-miRN4334b*	TraesCS1B03G0929600.1	39	58	50	-37.90	-25.90	683377308707124	11	2-6,57-53;8-14,52-46	1-1,58-58[UP5];7-7,x-x[BULq];15-21,45-39[UP3]	.......(((((((-(((((.&.))))).))))))).......	GGCGGUAGGGGCGG-GGGAGG&ACUCCCUCCGUCCCAAAAUAU	4	0.989617
TraesCS1B03G0934900.1:251	Tae-miR166r*	TraesCS1B03G0934900.1	240	260	251	-41.10	-30.10	732360097323601	7	1-10,260-251;13-21,248-240	11-12,250-249[SIL]	(((((((((..((((((((((&))))))))))..)))))))))	CACCGAGCUUUGCAACAUGCU&GGUAUGUUGUCUGGCUCGGUG	4	0.939886
TraesCS1B03G0938400.2:99	Tae-mir-novel36-5p	TraesCS1B03G0938400.2	89	108	99	-44.70	-29.90	668903803131991	11	6-15,103-94;17-20,93-90	1-5,108-104[UP5];16-16,x-x[BULq];21-21,89-89[UP3]	.((((-((((((((((.....&.....)))))))))).)))).	UGCCG-CCCCUCAGCUCCAGC&AGAUUAGCUGAGGGGGCGGCU	4	0.999989
TraesCS1B03G0941600.1:519	Tae-mir-novel106-3p	TraesCS1B03G0941600.1	511	528	519	-38.40	-25.90	674479166666667	11	6-13,523-516;15-18,514-511	1-5,528-524[UP5];14-14,515-515[SIL]	((((.((((((((.....&.....)))))))).))))	GGCGGCGGCGGCACGCUG&GACUUUGCCGUCGGCGCC	4	1
TraesCS1B03G0946900.2:174	Tae-miRN4366	TraesCS1B03G0946900.2	159	183	174	-42.20	-28.00	663507109004739	2023-05-13	2-6,182-178;8-10,176-174;11-20,169-160	1-1,183-183[UP5];7-7,177-177[SIL];x-x,173-170[BULt];21-21,159-159[UP3]	.((((((((((....(((.(((((.&.))))).)))----)))))))))).	CUGUACGGUCUUUAAACAGUCCACU&UGUGGAGUGU----GGACCGUGCAU	4	0.999888
TraesCS1B03G0948200.1:1067	Tae-mir-novel111-5p	TraesCS1B03G0948200.1	1057	1076	1067	-34.80	-24.20	695402298850575	2023-05-08	2-6,1075-1071;9-19,1068-1058	1-1,1076-1076[UP5];7-8,1070-1069[SIL];20-20,1057-1057[UP3]	.(((((((((((..(((((.&.)))))..))))))))))).	GACUGGCCGUUCCGACGGAU&CUCUGUGUGAAUGGUCAGUA	4	0.875142
TraesCS1B03G0951400.1:315	Tae-mir-novel89-5p	TraesCS1B03G0951400.1	304	323	315	-47.10	-32.10	681528662420382	7	1-5,323-319;8-17,317-308;18-19,306-305	6-7,318-318[AILq];x-x,307-307[BULt];20-20,304-304[UP3]	.((.((((((((((.-(((((&)))))..))))))))))-)).	GCGUCGGCAGCCCCG-AGCCC&GGGCUGGGGGGCUGUUG-CGA	4	1
TraesCS1B03G0953300.1:187	Tae-miRN4366	TraesCS1B03G0953300.1	176	196	187	-42.20	-31.00	734597156398104	6	2-12,195-185;14-18,184-180;19-19,178-178	1-1,196-196[UP5];13-13,x-x[BULq];x-x,179-179[BULt];20-21,177-176[UP3]	..(.(((((-(((((((((((.&.))))))))))).)))))-)..	CCGCCACGG-CCACGCUCCACC&UGUGGAGUGUGGACCGUG-CAU	4	0.51414
TraesCS1B03G0956500.1:873	Tae-mir-novel59-5p	TraesCS1B03G0956500.1	861	882	873	-33.20	-24.10	725903614457831	6	1-10,882-873;12-14,871-869;15-21,867-861	11-11,872-872[SIL];x-x,868-868[BULt]	(((((((.(((.((((((((((&)))))))))).)))-)))))))	GAAUGAUGAUGGUCUUCUGGGG&CUUCAGAAGAGCAU-GUCAUUU	4	0.57225
TraesCS1B03G0958900.1:1027	Tae-miRN4336c*	TraesCS1B03G0958900.1	1005	1036	1027	-44.00	-32.30	734090909090909	2023-05-16	1-2,1036-1035;4-13,1033-1024;14-21,1012-1005	3-3,1034-1034[SIL];x-x,1023-1013[BULt]	((((((((...........((((((((((.((&)).))))))))))-----------))))))))	GGAGGCCCUCAACGGCGGCGUGGAGCCGGGGC&GUGCCGGCUUCAU-----------GGGUCUCU	4	0.873234
TraesCS1B03G0962600.2:1643	Tae-mir-novel107-3p_1	TraesCS1B03G0962600.2	1631	1652	1643	-33.00	-22.60	684848484848485	7	2-14,1651-1639;15-18,1635-1632	1-1,1652-1652[UP5];x-x,1638-1636[BULt];19-19,1631-1631[UP3]	.((((...(((((((((((((.&.)))))))))))))---)))).	ACCUCGAAAGAUGCAGGUUACA&GGUAAUUUGCAUCU---GAGGC	4	0.976523
TraesCS1B03G0962800.1:1347	Tae-miRN4297*	TraesCS1B03G0962800.1	1335	1356	1347	-35.90	-23.80	662952646239554	9	4-13,1353-1344;15-16,1342-1341;17-21,1339-1335	1-3,1356-1354[UP5];14-14,1343-1343[SIL];x-x,1340-1340[BULt]	(((((.((.((((((((((...&...)))))))))).))-)))))	GGUGGAGGUGAGGAAGGAGCUG&UUUCUUCUUCCUCUUC-CUACC	4	1
TraesCS1B03G0963200.1:170	Tae-miRN4407	TraesCS1B03G0963200.1	159	183	170	-43.50	-30.90	710344827586207	13	1-7,183-177;8-19,172-161	x-x,176-173[BULt];20-21,160-159[UP3]	..((((((((((((....(((((((&)))))))----))))))))))))..	CUGCCACUGGCCGGGGCUCAACCUC&GAGGUUG----UUGGCUGGUGGCUG	4	1
TraesCS1B03G0966200.1:118	Tae-miR164k*	TraesCS1B03G0966200.1	106	127	118	-44.70	-31.50	704697986577181	5	1-8,127-120;10-13,118-115;14-21,113-106	9-9,119-119[SIL];x-x,114-114[BULt]	((((((((.((((.((((((((&)))))))).))))-))))))))	GUUGGAGAUGGGAUUGCACGUG&CACGUGCGCUCCU-UCUCCAGC	4	0.997427
TraesCS1B03G0966200.1:99	Tae-miRN4335*	TraesCS1B03G0966200.1	88	109	99	-26.60	-17.40	654135338345865	11	1-3,109-107;4-14,105-95	x-x,106-106[BULt];15-21,94-88[UP3]	.......(((((((((((.(((&)))-))))))))))).......	AUCGGUCGAGUGGUCUCAGUUG&CAA-UGAGAUCAUUCUUUUUAU	4	0.998094
TraesCS1B03G0971600.1:244	Tae-miR9678a*	TraesCS1B03G0971600.1	231	253	244	-40.80	-28.90	708333333333333	6	1-3,253-251;5-14,249-240;15-18,238-235;20-21,232-231	4-4,250-250[SIL];x-x,239-239[BULt];19-19,234-233[AILt]	((..((((.((((((((((.(((&))).))))))))))-))))-.))	CGGACUGCGCGGGGACAUGCACU&AGUUUAUGUCCCCG-GCAG-ACG	4	0.650909
TraesCS1B03G0971700.2:2380	Tae-miR169bb*	TraesCS1B03G0971700.2	2364	2389	2380	-44.10	-29.00	657596371882086	2023-05-11	3-3,2387-2387;5-13,2385-2377;14-18,2375-2371;19-21,2366-2364	1-2,2389-2388[UP5];4-4,2386-2386[SIL];x-x,2376-2376[BULt];x-x,2370-2367[BULt]	(((....(((((.(((((((((.(..&..).)))))))))-)))))----)))	GCUCCACGGCCACAGGUGGCCGGCAC&UAGGCGGUCACCU-UGGCU----AGC	4	1
TraesCS1B03G0971700.2:2481	Tae-mir-novel112-3p	TraesCS1B03G0971700.2	2465	2490	2481	-56.00	-38.14	681071428571429	2023-05-10	2-3,2489-2488;5-15,2486-2476;17-22,2471-2466	1-1,2490-2490[UP5];4-4,2487-2487[SIL];16-16,2475-2472[AILt];23-23,2465-2465[UP3]	.((((((....(((((((((((.((.&.)).)))))))))))---.)))))).	UGGCCGUGGGCGCGGCGCGGGGGCUG&GGGGCCCUGCGCUGC---AACGGCCU	4	0.998841
TraesCS1B03G0971700.2:433	Tae-miR171l*	TraesCS1B03G0971700.2	422	442	433	-35.80	-23.40	653631284916201	2023-05-11	6-14,437-429;17-21,426-422	1-5,442-438[UP5];15-16,428-427[SIL]	(((((..(((((((((.....&.....)))))))))..)))))	UCGGGGAGAACCUCACGUACC&UAUUGGUGAGGUUCAAUCCGA	4	0.996578
TraesCS1B03G0981200.1:425	Tae-mir-novel42-3p_2	TraesCS1B03G0981200.1	407	434	425	-49.10	-32.60	663951120162933	2023-05-16	3-10,432-425;11-19,419-411;21-23,409-407	1-2,434-433[UP5];x-x,424-420[BULt];20-20,410-410[SIL]	(((.(((((((((.....((((((((..&..))))))))-----))))))))).)))	ACUGGAUGGGGGAUCCCUGCGCGCCGAG&UCCGGCGUGC-----UCCUUCGUCGAGU	4	1
TraesCS1B03G0983700.1:324	Tae-miRN4297	TraesCS1B03G0983700.1	311	332	324	-41.10	-27.58	671046228710462	12	2-4,331-329;6-10,328-324;13-20,319-312	1-1,332-332[UP5];5-5,x-x[BULq];11-12,323-320[AILt];21-21,311-311[UP3]	.((((((((....(((((-(((.&.))).)))))--..)))))))).	CCUUCCUCCGCUCCCUCC-CCUC&AAGGAGGAGG--AAGGAGGAAGA	4	1
TraesCS1B03G0984000.1:347	Tae-mir-novel75-3p	TraesCS1B03G0984000.1	337	357	347	-52.00	-37.00	711538461538462	7	1-3,357-355;6-17,351-340;19-21,339-337	4-5,354-352[AILt];18-18,x-x[BULq]	(((-((((((((((((...(((&)))-..)))))))))))).)))	GCC-CCCGCCGACGCCAUCCUG&CAG-CCGGCGUCGGCGGGUGGC	4	1
TraesCS1B03G0984100.1:1206	Tae-miR3711a	TraesCS1B03G0984100.1	1196	1223	1206	-43.00	-29.80	693023255813954	20	1-2,1223-1222;4-7,1220-1217;8-20,1208-1196	3-3,1221-1221[SIL];x-x,1216-1209[BULt]	(((((((((((((........((((.((&)).))))--------)))))))))))))	UGGCGUUGGAGGGUUACGAGAAGGGGAC&GUGCCCU--------CCUUCUAGCGCCA	4	0.999999
TraesCS1B03G0986900.1:442	Tae-miR395cb	TraesCS1B03G0986900.1	431	451	442	-32.40	-22.40	691358024691358	2023-05-06	1-12,451-440;13-15,438-436;18-20,433-431	x-x,439-439[BULt];16-17,435-434[SIL]	(((..(((.((((((((((((&))))))))))))-)))..)))	AGGACCUCACCAAGCGCUUCA&UGAAGUGUUUGG-GAGAACUU	4	0.915313
TraesCS1B03G0986900.2:20	Tae-miRN4320a	TraesCS1B03G0986900.2	5	31	20	-51.50	-34.70	67378640776699	11	1-8,31-24;9-13,21-17;14-16,14-12;18-23,10-5	x-x,23-22[BULt];x-x,16-15[BULt];17-17,11-11[SIL]	((((((.(((..(((((..((((((((&))))))))--)))))--))).))))))	GGGCGGUCGCCGGCGGCGGCGGCGGGG&CUUCGCCG--GCUGC--GCGUUCGCCU	4	1
TraesCS1B03G0988400.1:384	Tae-miR528a*	TraesCS1B03G0988400.1	372	394	384	-42.30	-28.90	683215130023641	8	1-8,394-387;9-12,385-382;14-16,380-378;17-21,376-372	x-x,386-386[BULt];13-13,381-381[SIL];x-x,377-377[BULt]	(((((.(((.((((.((((((((&))))))))-)))).)))-)))))	GAUGGUGAGUGGCGUGGCGGGGG&CCUCUGCC-UGCCUCUU-CCAUU	4	1
TraesCS1B03G0994700.2:298	Tae-miR827b*	TraesCS1B03G0994700.2	288	307	298	-30.70	-21.30	693811074918567	2023-05-07	3-12,305-296;14-18,295-291;21-21,288-288	1-2,307-306[UP5];13-13,x-x[BULq];19-20,290-289[SIL]	(..(((((-((((((((((..&..)))))))))).)))))..)	GGAGGAUG-CAGCCAACAACU&UUUUGUUGGUUGUCAUCUAAC	4	0.988697
TraesCS1B03G0994700.3:1095	Tae-miRN4360	TraesCS1B03G0994700.3	1084	1104	1095	-37.10	-25.70	692722371967655	14	7-21,1098-1084	1-6,1104-1099[UP5]	(((((((((((((((......&......)))))))))))))))	GUUGUCCCAGGCGGUGACCUU&GUGAAAACUGUCUGGGACGAU	4	0.397397
TraesCS1B03G0998200.1:237	Tae-mir-novel106-3p	TraesCS1B03G0998200.1	229	246	237	-38.40	-29.40	765625	5	1-2,246-245;4-13,243-234;15-18,232-229	3-3,244-244[SIL];14-14,233-233[SIL]	((((.((((((((((.((&)).)))))))))).))))	GGCGGCGGCGGCAAGAUC&GACUUUGCCGUCGGCGCC	4	1
TraesCS1B03G1001900.1:386	Tae-miRN4286*	TraesCS1B03G1001900.1	372	395	386	-41.50	-30.00	72289156626506	2023-05-13	4-12,392-384;13-21,380-372	1-3,395-393[UP5];x-x,383-381[BULt]	(((((((((...(((((((((...&...)))))))))---)))))))))	CGGGGAGGGCGUCCAUGGCCGGGU&CAAUGGCCAUGG---UCCUCCUUG	4	0.897171
TraesCS1B03G1001900.1:387	Tae-miRN4295c*	TraesCS1B03G1001900.1	370	395	387	-51.10	-33.50	655577299412916	16	1-3,395-393;5-11,392-386;12-20,379-371	4-4,x-x[BULq];x-x,385-380[BULt];21-21,370-370[UP3]	.(((((((((......(((((((-(((&))).)))))))------))))))))).	CGCGGGGAGGGCGUCCAUGGCCG-GGU&GCCGCGGCCAU------CCUCCUCGCC	0	0.96493
TraesCS1B03G1002000.1:56	Tae-miRN4328	TraesCS1B03G1002000.1	43	65	56	-50.00	-33.40	668	2023-05-09	3-10,63-56;13-19,53-47;20-21,44-43	1-2,65-64[UP5];11-12,55-54[SIL];x-x,46-45[BULt]	((..(((((((..((((((((..&..))))))))..)))))))--))	GCGACGGCGAGGACGGGGCCGCA&CCCGGCCCCGAACUCGUCG--GC	4	1
TraesCS1B03G1004700.1:1882	Tae-miR399aa*	TraesCS1B03G1004700.1	1871	1891	1882	-43.60	-29.00	665137614678899	2023-05-05	1-1,1891-1891;3-13,1889-1879;15-21,1877-1871	2-2,1890-1890[SIL];14-14,1878-1878[SIL]	(((((((.(((((((((((.(&).))))))))))).)))))))	CUGUUAAGGGAGCAGUUGUGU&GGGCAACUGCUCCAUUGGCAG	4	0.996364
TraesCS1B03G1013100.1:728	Tae-mir-novel75-3p	TraesCS1B03G1013100.1	715	736	728	-52.00	-36.10	694230769230769	2023-05-04	1-4,736-733;6-13,732-725;14-15,723-722;16-21,720-715	5-5,x-x[BULq];x-x,724-724[BULt];x-x,721-721[BULt]	((((((.((.((((((((-((((&)))).))))))))-))-))))))	GCCACCGCGUUCGACGCC-GCUG&CAGCCGGCGUCGG-CG-GGUGGC	4	1
TraesCS1B03G1017200.1:24	Tae-miRN4297	TraesCS1B03G1017200.1	14	33	24	-41.10	-27.80	67639902676399	2023-05-08	3-10,31-24;13-21,22-14	1-2,33-32[UP5];11-12,23-23[AILq]	(((((((((.-((((((((..&..))))))))..)))))))))	UCUUCCUCUC-CCUUCUCCCU&AAGGAGGAGGAAGGAGGAAGA	4	1
TraesCS1B03G1024900.1:218	Tae-mir-novel107-3p_2	TraesCS1B03G1024900.1	209	228	218	-34.40	-22.70	659883720930233	2023-05-08	1-3,228-226;4-11,224-217;14-19,214-209	x-x,225-225[BULt];12-13,216-215[SIL]	((((((..((((((((.(((&)))-))))))))..))))))	GCCUCGUCCGCGAGAUCGCC&GGU-AUUUUGCGUCUGAGGC	4	1
TraesCS1B03G1025200.1:283	Tae-miRN4383	TraesCS1B03G1025200.1	272	293	283	-37.70	-24.72	655702917771883	2023-05-13	2-6,292-288;10-17,283-276	1-1,293-293[UP5];7-9,287-284[AILt];18-21,275-272[UP3]	....((((((((....(((((.&.)))))-...))))))))....	UCAAGCGCCAGGGCCGUACCCU&UGGGUA-AAACCUGGCGUCUAU	4	0.994736
TraesCS1B03G1027900.1:334	Tae-mir-novel89-5p	TraesCS1B03G1027900.1	324	343	334	-47.10	-33.80	717622080679405	7	2-7,342-337;9-14,335-330;16-19,328-325	1-1,343-343[UP5];8-8,336-336[SIL];15-15,329-329[SIL];20-20,324-324[UP3]	.((((.((((((.((((((.&.)))))).)))))).)))).	GCGCGCCGGCCCGCCGGCCA&GGGCUGGGGGGCUGUUGCGA	4	0.999991
TraesCS1B03G1038100.1:454	Tae-miR171n	TraesCS1B03G1038100.1	444	463	454	-33.70	-22.00	652818991097923	2023-05-06	1-4,463-460;6-10,458-454;12-12,452-452;14-20,450-444	5-5,459-459[SIL];11-11,453-453[SIL];13-13,451-451[SIL]	(((((((.(.(((((.((((&)))).))))).).)))))))	CAUGGGCGGCGACAACACCA&UGGUAUUGUUUCGGCUCAUG	4	0.999999
TraesCS1B03G1038500.1:553	Tae-miR171n	TraesCS1B03G1038500.1	543	562	553	-33.70	-26.20	777448071216617	2023-05-04	1-4,562-559;6-12,557-551;14-20,549-543	5-5,558-558[SIL];13-13,550-550[SIL]	(((((((.(((((((.((((&)))).))))))).)))))))	CAUGGGCGGAGACAACACCA&UGGUAUUGUUUCGGCUCAUG	4	0.363585
TraesCS1B03G1040000.1:319	Tae-mir-novel85-5p	TraesCS1B03G1040000.1	307	328	319	-38.20	-25.60	670157068062827	10	3-13,326-316;15-19,315-311	1-2,328-327[UP5];14-14,x-x[BULq];20-23,310-307[UP3]	....(((((-(((((((((((..&..))))))))))).)))))....	AGCCCGGAG-GAGUGGGAGGACG&AAUCCUCCUACUCAUUCUGAAUG	4	0.493065
TraesCS1B03G1042600.1:626	Tae-mir-novel44-3p	TraesCS1B03G1042600.1	612	638	626	-53.60	-38.10	710820895522388	13	2-7,637-632;8-9,628-627;11-21,625-615;24-24,612-612	1-1,638-638[UP5];x-x,631-629[BULt];10-10,626-626[SIL];22-23,614-613[SIL]	(..(((((((((((.((...((((((.&.))))))---)).)))))))))))..)	GGACGACGACGCCGGGUUCGGCGCCGC&ACGGUGC---GCGCGGCGUCGUCGAAC	4	0.999806
TraesCS1B03G1045300.1:165	Tae-mir-novel5-3p	TraesCS1B03G1045300.1	153	175	165	-37.80	-25.50	674603174603175	2023-05-09	1-6,175-170;7-12,168-163;13-19,161-155	x-x,169-169[BULt];x-x,162-162[BULt];20-21,154-153[UP3]	..(((((((.((((((.((((((&))))))-))))))-)))))))..	GCGGGCGAUGGCCGGGCUGAGCU&AGCUCA-UCUGGC-AUUGCUUUC	4	0.999418
TraesCS1B03G1053300.1:597	Tae-mir-novel90-5p	TraesCS1B03G1053300.1	587	607	597	-41.10	-29.60	720194647201946	2023-05-05	1-6,607-602;7-10,600-597;12-16,596-592;17-20,590-587	x-x,601-601[BULt];11-11,x-x[BULq];x-x,591-591[BULt]	((((.(((((-((((.((((((&))))))-)))).)))))-))))	CACUGGGCCU-GGCCGAUGACC&GGUCAU-GGCCUAGGCU-AGUG	4	0.896231
TraesCS1B03G1053700.1:261	Tae-miRN4354	TraesCS1B03G1053700.1	251	271	261	-40.60	-27.40	67487684729064	2023-05-09	3-7,269-265;8-13,263-258;15-20,257-252	1-2,271-270[UP5];x-x,264-264[BULt];14-14,x-x[BULq];21-21,251-251[UP3]	.((((((-((((((.(((((..&..)))))-)))))).)))))).	AGGCCGG-CCACGUCAUCGCGC&UGGUGAU-AUGUGGACCGGCUA	4	0.986965
TraesCS1B03G1059000.1:1044	Tae-miR9667c*	TraesCS1B03G1059000.1	1033	1053	1044	-28.20	-18.60	659574468085106	13	5-14,1049-1040;16-21,1038-1033	1-4,1053-1050[UP5];15-15,1039-1039[SIL]	((((((.((((((((((....&....)))))))))).))))))	CCGGAGCUGGGGGACGACGAG&UUUAUUGUUUUCCAUCUUUGG	4	1
TraesCS1B03G1061200.1:116	Tae-mir-novel27-5p	TraesCS1B03G1061200.1	106	125	116	-42.60	-28.30	664319248826291	11	3-6,123-120;8-9,118-117;11-20,115-106	1-2,125-124[UP5];7-7,119-119[SIL];10-10,116-116[SIL]	((((((((((.((.((((..&..)))).)).))))))))))	CGCGUCGGCAGUGGGGCCAG&UGGGCUGUGGUGCUGAUGCG	4	1
TraesCS1B03G1062100.1:64	Tae-miR164l*	TraesCS1B03G1062100.1	53	74	64	-44.70	-29.20	65324384787472	9	3-8,72-67;9-17,65-57;20-21,54-53	1-2,74-73[UP5];x-x,66-66[BULt];18-19,56-55[SIL]	((..(((((((((.((((((..&..))))))-)))))))))..))	GCAUGAGAAGGGGUCGCGCGGU&CACGUGCG-CUCCUUCUCCAGC	4	1
TraesCS1B03G1062500.1:76	Tae-miRN4402b*	TraesCS1B03G1062500.1	64	88	76	-40.40	-28.34	701485148514852	2023-05-12	1-3,88-86;5-17,81-69;18-21,67-64	4-4,85-82[AILt];x-x,68-68[BULt]	((((.(((((((((((((....(((&)))---.)))))))))))))-))))	GGCGUCAGCCUGGAGGAGAUCGGCA&UGC---GCUUUUCUAGGUUG-CGCC	4	0.998909
TraesCS1B03G1065200.1:495	Tae-mir-novel2-5p	TraesCS1B03G1065200.1	483	504	495	-39.10	-27.40	70076726342711	8	1-9,504-496;12-14,493-491;17-22,488-483	10-11,495-494[SIL];15-16,490-489[SIL]	((((((..(((..(((((((((&)))))))))..)))..))))))	CCACGAGCAGUUCAUCGGGAGG&CCUUCUGAUUUACUCGUCGUGG	4	0.645575
TraesCS1B03G1068100.1:43	Tae-miRN4295a*	TraesCS1B03G1068100.1	27	51	43	-47.20	-32.00	677966101694915	11	1-9,51-43;11-13,42-40;15-16,38-37;17-21,31-27	10-10,x-x[BULq];14-14,39-39[SIL];x-x,36-32[BULt]	(((((.....((.(((-(((((((((&))))))))).))).))-----)))))	GGCGAACGCCGGCGGG-GGCGGCGGC&GCCGUUGCCAUCCUCC-----UCGCC	4	1
TraesCS1B03G1080400.1:2657	Tae-miRN4345b*	TraesCS1B03G1080400.1	2646	2666	2657	-28.10	-19.30	686832740213523	2023-05-07	1-12,2666-2655;14-18,2653-2649	13-13,2654-2654[SIL];19-21,2648-2646[UP3]	...(((((.((((((((((((&)))))))))))).)))))...	UUUGAUAUCGAGUGAUGGUUC&GAAUCGUCACUUCAUAUUUUU	4	0.792173
TraesCS1B03G1089700.1:358	Tae-mir-novel84-3p	TraesCS1B03G1089700.1	340	367	358	-36.40	-23.84	654945054945055	2023-05-11	2-14,366-354;16-20,344-340	1-1,367-367[UP5];15-15,353-345[AILt]	(((((.........(((((((((((((.&.)))))))))))))--------.)))))	GUCCUUGAGUUUAUUCGAGACUUGAGCA&AGUUCAAGUCUCGG--------UAGGAC	4	0.967718
TraesCS1B03G1089700.1:59	Tae-miRN4331*	TraesCS1B03G1089700.1	48	69	59	-26.80	-18.50	690298507462687	2023-05-07	1-4,69-66;5-9,64-60;11-19,58-50	x-x,65-65[BULt];10-10,59-59[SIL];20-21,49-48[UP3]	..(((((((((.(((((.((((&))))-))))).)))))))))..	UGAGUUGAGAAAGAGAUGGUUG&CAAU-AUCUCAUUUUCAACUAU	3	0.0907007
TraesCS1B03G1090000.1:53	Tae-mir-novel45-3p	TraesCS1B03G1090000.1	39	62	53	-39.10	-28.50	728900255754476	14	1-12,62-51;13-17,45-41	x-x,50-46[BULt];18-19,40-39[UP3]	..(((((.....((((((((((((&))))))))))))-----)))))..	CUGGCCAUCCGCUGGCAGUUUCGG&CCGAGAUUGCCA-----UGGCCUC	3	0.206039
TraesCS1B03G1092200.1:220	Tae-miR9658	TraesCS1B03G1092200.1	209	230	220	-39.70	-26.10	657430730478589	7	2-5,229-226;6-13,224-217;16-19,214-211	1-1,230-230[UP5];x-x,225-225[BULt];14-15,216-215[SIL];20-21,210-209[UP3]	..((((..((((((((.((((.&.))))-))))))))..))))..	UACCUAGGCACCCAGAGACGAG&AUCGU-UCUGGGUGAAUAGGCC	3	0.329862
TraesCS1B03G1092200.1:229	Tae-miR9657c	TraesCS1B03G1092200.1	218	238	229	-41.50	-27.06	652048192771084	7	1-3,238-236;5-14,234-225;19-21,220-218	4-4,235-235[SIL];15-18,224-221[SIL]	(((....((((((((((.(((&))).))))))))))....)))	ACCCAGAGACGAGGAAGGGCG&CGUGCUUCCUCGUCGAACGGU	3	0.872867
TraesCS1B03G1092200.1:235	Tae-miRN4387b*	TraesCS1B03G1092200.1	224	243	235	-32.10	-21.00	654205607476635	10	1-6,243-238;9-17,236-228	7-8,237-237[AILq];18-21,227-224[UP3]	....(((((((((.-((((((&))))))..)))))))))....	AGACGAGGAAGGGC-GUAGCA&UGCUACAUUUCUUCCUCAUAA	3	0.560271
TraesCS1B03G1103800.1:182	Tae-mir-novel106-3p	TraesCS1B03G1103800.1	175	192	182	-38.40	-25.90	674479166666667	8	1-3,192-190;6-13,186-179;15-18,178-175	4-5,189-187[AILt];14-14,x-x[BULq]	((((-((((((((...(((&)))-..)))))))).))))	GGCG-CGACGGCGCUCGUC&GAC-UUUGCCGUCGGCGCC	4	1
TraesCS1B03G1104100.1:1040	Tae-miRN4275*	TraesCS1B03G1104100.1	1029	1049	1040	-33.50	-22.00	656716417910448	11	5-17,1045-1033;19-20,1031-1030	1-4,1049-1046[UP5];18-18,1032-1032[SIL];21-21,1029-1029[UP3]	.((.(((((((((((((....&....))))))))))))).)).	CGAGAAGGGGGCAGGUCCCAA&CUUUGAUCUGCCUCUUUAUCU	4	1
TraesCS1B03G1106500.1:1080	Tae-miRN4372*	TraesCS1B03G1106500.1	1069	1092	1080	-45.70	-31.10	680525164113785	2023-05-11	1-2,1092-1091;3-4,1088-1087;5-7,1085-1083;9-20,1081-1070	x-x,1090-1089[BULt];x-x,1086-1086[BULt];8-8,1082-1082[SIL];21-21,1069-1069[UP3]	.((((((((((((.(((.((..((&))--))-))).)))))))))))).	GGUGUGGGAGGGGGAGGACCGGCC&GG--GG-CUUGCUCCUCCCAUACG	4	0.966825
TraesCS1B03G1112800.1:238	Tae-miR2275e	TraesCS1B03G1112800.1	226	247	238	-33.50	-24.00	716417910447761	9	2-11,246-237;13-21,235-227	1-1,247-247[UP5];12-12,236-236[SIL];22-22,226-226[UP3]	.(((((((((.((((((((((.&.)))))))))).))))))))).	AGAGAUGUUGAAGGGGGCUGGU&UUCAGUUUCCUCUAAUAUCUCA	2	0.0456715
TraesCS1B03G1112800.1:853	Tae-miR5049e	TraesCS1B03G1112800.1	842	862	853	-33.80	-26.30	77810650887574	2023-05-12	7-21,856-842	1-6,862-857[UP5]	(((((((((((((((......&......)))))))))))))))	UCCUACCGAUCCAUGCCAUUC&AAUUAAUAUGGAUCGGUGGGA	4	0.0531291
TraesCS1B03G1113000.1:220	Tae-miR9658	TraesCS1B03G1113000.1	209	230	220	-39.70	-26.10	657430730478589	7	2-5,229-226;6-13,224-217;16-19,214-211	1-1,230-230[UP5];x-x,225-225[BULt];14-15,216-215[SIL];20-21,210-209[UP3]	..((((..((((((((.((((.&.))))-))))))))..))))..	UACCUAGGCACCCAGAGACGAG&AUCGU-UCUGGGUGAAUAGGCC	3	0.317571
TraesCS1B03G1113000.1:229	Tae-miR9657j	TraesCS1B03G1113000.1	218	238	229	-41.50	-27.06	652048192771084	7	1-3,238-236;5-14,234-225;19-21,220-218	4-4,235-235[SIL];15-18,224-221[SIL]	(((....((((((((((.(((&))).))))))))))....)))	ACCCAGAGACGAGGAAGGGCG&CGUGCUUCCUCGUCGAACGGU	3	0.872359
TraesCS1B03G1113000.1:235	Tae-miRN4387c*	TraesCS1B03G1113000.1	224	243	235	-32.10	-21.00	654205607476635	10	1-6,243-238;9-17,236-228	7-8,237-237[AILq];18-21,227-224[UP3]	....(((((((((.-((((((&))))))..)))))))))....	AGACGAGGAAGGGC-GUAGCA&UGCUACAUUUCUUCCUCAUAA	3	0.575497
TraesCS1B03G1113000.1:335	Tae-miR159b	TraesCS1B03G1113000.1	324	344	335	-36.50	-26.90	736986301369863	8	4-16,341-329;17-20,327-324	1-3,344-342[UP5];x-x,328-328[BULt]	((((.(((((((((((((...&...)))))))))))))-))))	GGAAUCCAUGAGCAGGCAAGA&AGCUGCUUGUUCAUGG-UUCC	3	0.23979
TraesCS1B03G1114400.1:272	Tae-mir-novel81-3p	TraesCS1B03G1114400.1	264	285	272	-37.10	-24.60	663072776280323	11	2-3,284-283;4-7,281-278;8-16,274-266	1-1,285-285[UP5];x-x,282-282[BULt];x-x,277-275[BULt];17-18,265-264[UP3]	..(((((((((...((((.((.&.))-))))---)))))))))..	GAUCCGUCGCCUGAGGGAGCAG&AUG-UCCC---GGCGACGGAAC	4	1
TraesCS1B03G1118800.1:1649	Tae-miR164g*	TraesCS1B03G1118800.1	1638	1659	1649	-39.00	-28.40	728205128205128	2023-05-08	1-3,1659-1657;5-5,1655-1655;7-7,1653-1653;8-21,1651-1638	4-4,1656-1656[SIL];6-6,1654-1654[SIL];x-x,1652-1652[BULt]	((((((((((((((.(.(.(((&))).).)-))))))))))))))	GAUGGAGGGGAAGGUGGAGGUG&CACGUGU-UCUUCUCCUCCAUC	4	0.994986
TraesCS1B03G1118800.1:76	Tae-miRN4400*	TraesCS1B03G1118800.1	58	85	76	-37.30	-25.00	670241286863271	17	2-12,84-74;13-17,68-64;18-21,61-58	1-1,85-85[UP5];x-x,73-69[BULt];x-x,63-62[BULt]	((((..(((((.....(((((((((((.&.)))))))))))-----)))))--))))	GAGGCCGCCGUGCGCGCGGUCGGCUGCG&UGUAGUCGACCG-----AUGGU--UCUU	4	0.972428
TraesCS1B03G1119100.1:460	Tae-miR9666w	TraesCS1B03G1119100.1	448	479	460	-42.00	-27.30	0.65	2023-05-25	2-9,478-471;10-13,460-457;14-20,455-449	1-1,479-479[UP5];x-x,470-461[BULt];x-x,456-456[BULt];21-21,448-448[UP3]	.(((((((.((((..........((((((((.&.))))))))----------))))-))))))).	GGCCGUCAUUACGUGCCGGCGACGCCCUGCCU&CGGUAGGGC----------UGUA-UGAUGGCA	2	0.71137
TraesCS1B03G1119600.1:1140	Tae-mir-novel108-5p_2	TraesCS1B03G1119600.1	1132	1149	1140	-38.80	-28.60	737113402061856	3	1-15,1149-1135;17-17,1133-1133	16-16,1134-1134[SIL];18-18,1132-1132[UP3]	.(.(((((((((((((((&))))))))))))))).).	CUGUUUGAGGAGCUGCUG&CAGCAGCUCCUCAGGGAC	4	0.917092
TraesCS1B03G1120800.1:189	Tae-miRN4311e	TraesCS1B03G1120800.1	176	198	189	-41.40	-30.70	741545893719807	2023-05-06	2-15,197-184;16-18,180-178	1-1,198-198[UP5];x-x,183-181[BULt];19-20,177-176[UP3]	..(((...((((((((((((((.&.))))))))))))))---)))..	UCGCGACCCGCUCGUCCGACGAC&UUCGUCGGACGAGCG---UGCCU	4	0.916334
TraesCS1B03G1125100.1:616	Tae-miRN4340*	TraesCS1B03G1125100.1	603	626	616	-44.20	-30.10	680995475113122	2023-05-10	1-2,626-625;3-11,623-615;12-18,612-606;20-21,604-603	x-x,624-624[BULt];x-x,614-613[BULt];19-19,605-605[SIL]	((.(((((((..(((((((((.((&))-)))))))))--))))))).))	GAAGGCGUUCAUGGGGGGCCGCGG&CC-UGGCUCCCU--GAAUGCCAUC	0	0.14467
TraesCS1B03G1131600.1:1003	Tae-miRN4278*	TraesCS1B03G1131600.1	992	1012	1003	-22.20	-18.00	810810810810811	9	1-15,1012-998	16-21,997-992[UP3]	......(((((((((((((((&)))))))))))))))......	UGCUCCAAGAUGGUGAUGAUG&CAUUAUUACUAUCUUAUUUUU	4	0.441399
TraesCS1B03G1132200.1:949	Tae-mir-novel12-3p	TraesCS1B03G1132200.1	938	957	949	-44.10	-28.80	653061224489796	2023-05-09	1-9,957-949;11-13,948-946;15-18,944-941	10-10,x-x[BULq];14-14,945-945[SIL];19-21,940-938[UP3]	...((((.(((-(((((((((&))))))))).))).))))...	UGGCGGCGCGG-CCGCACGGC&GUCGUGUGGUCUGGGCUGGAU	4	1
TraesCS1B03G1132300.1:130	Tae-mir-novel43-5p	TraesCS1B03G1132300.1	120	145	130	-39.80	-27.60	693467336683417	20	2-4,144-142;5-12,135-128;13-18,126-121	1-1,145-145[UP5];x-x,141-136[BULt];x-x,127-127[BULt];19-19,120-120[UP3]	.((((((.((((((((......(((.&.)))------))))))))-)))))).	GGCUCGCGGGGCGGCGGUGGUGGCCA&AGGU------UGCUGCCU-GCGAGCA	4	1
TraesCS1B03G1132300.1:228	Tae-mir-novel13-3p	TraesCS1B03G1132300.1	213	237	228	-42.80	-29.98	700467289719626	13	2-10,236-228;13-22,223-214	1-1,237-237[UP5];11-12,227-224[AILt];23-23,213-213[UP3]	.((((((((((....(((((((((.&.)))))))))--..)))))))))).	GUACGGCAGCGACGCCGCGUCGCCC&AGGUGAUGCG--AACGCUGUUGUAG	4	0.827799
TraesCS1B03G1133400.1:92	Tae-miRN4297*	TraesCS1B03G1133400.1	82	101	92	-35.90	-28.20	785515320334262	2023-05-07	1-14,101-88;16-21,87-82	15-15,x-x[BULq]	((((((-((((((((((((((&)))))))))))))).))))))	GGUGGG-GGAGGGGGAGGGGG&UUUCUUCUUCCUCUUCCUACC	4	0.99955
TraesCS1B03G1133600.1:495	Tae-miRN4316*	TraesCS1B03G1133600.1	484	505	495	-49.20	-34.50	701219512195122	8	1-3,505-503;4-17,501-488	x-x,502-502[BULt];18-21,487-484[UP3]	....((((((((((((((.(((&)))-))))))))))))))....	AUUCAGGCACUGCUGAGCGCCC&GGG-GCUCGGCGGUGCCUAAGG	4	0.999137
TraesCS1B03G1149500.1:1531	Tae-mir-novel34-5p	TraesCS1B03G1149500.1	1523	1541	1531	-40.00	-27.60	0.69	2023-05-08	2-4,1540-1538;7-18,1534-1523	1-1,1541-1541[UP5];5-6,1537-1535[AILt]	((((((((((((...(((.&.)))-..))))))))))))	UAGGGGGGAUCCCAAGCCA&CGGC-CAGGAUUCCCCCUG	4	0.998519
TraesCS1B03G1152400.1:135	Tae-miRN4320d*	TraesCS1B03G1152400.1	125	143	135	-46.30	-31.10	67170626349892	2023-05-06	1-4,143-140;6-16,139-129;19-20,127-126	5-5,x-x[BULq];17-18,128-128[AILq];21-21,125-125[UP3]	.((.-(((((((((((-((((&)))).)))))))))))..)).	GCGG-CGGCGGCGGCG-GCUC&GAGCGCGUCGCCGUCGAACGG	4	1
TraesCS1B03G1153700.1:118	Tae-miRN4407	TraesCS1B03G1153700.1	106	129	118	-43.50	-28.70	659770114942529	12	1-5,129-125;6-11,122-117;12-18,115-109	x-x,124-123[BULt];x-x,116-116[BULt];19-21,108-106[UP3]	...(((((((.((((((..(((((&)))))--))))))-)))))))...	AUCCCGCCGGACCAGCAGCGCCUC&GAGGU--UGUUGG-CUGGUGGCUG	4	1
TraesCS1B03G1156800.1:400	Tae-mir-novel83-3p	TraesCS1B03G1156800.1	390	408	400	-51.40	-35.90	698443579766537	8	1-3,408-406;5-9,404-400;11-18,399-392	4-4,405-405[SIL];10-10,x-x[BULq];19-20,391-390[UP3]	..((((((((-(((((.(((&))).))))).))))))))..	GCGGGGCGCG-CGGGUGUGG&CCGGGCCCGGCGCGCCCCAA	4	0.999999
TraesCS1B03G1160800.1:93	Tae-miR5384a*	TraesCS1B03G1160800.1	81	104	93	-47.20	-31.50	667372881355932	2023-05-10	2-3,103-102;4-6,100-98;7-12,96-91;13-19,89-83	1-1,104-104[UP5];x-x,101-101[BULt];x-x,97-97[BULt];x-x,90-90[BULt];20-21,82-81[UP3]	..(((((((.((((((.(((.((.&.))-)))-))))))-)))))))..	CCGGGGAGCGGCGCGAGCCGUGUU&CGC-CGG-UCGCGC-GUUCCCCUU	4	1
TraesCS1B03G1163300.3:475	Tae-miR399u*	TraesCS1B03G1163300.3	457	484	475	-46.00	-29.90	0.65	11	1-13,484-472;15-21,463-457	14-14,471-464[AILt]	(((((((........(((((((((((((&)))))))))))))-------.)))))))	CUGCCAACGCCCCAUGGAGACUCUGUUC&GGGCAGGGUCUCC-------UUUGGCAG	4	1
TraesCS1B03G1163400.1:151	Tae-miR9675c*	TraesCS1B03G1163400.1	140	159	151	-32.20	-22.40	695652173913043	4	1-2,159-158;4-13,157-148;15-21,146-140	3-3,x-x[BULq];14-14,147-147[SIL]	(((((((.((((((((((-((&)).)))))))))).)))))))	AAUUUGUCGUCACCCUCA-CU&AGAUGAGGGUGAUCAUAAAUU	4	0.910832
TraesCS1B03G1164500.1:1663	Tae-miR171r*	TraesCS1B03G1164500.1	1653	1673	1663	-41.90	-28.20	673031026252983	10	3-7,1671-1667;8-16,1665-1657;18-21,1656-1653	1-2,1673-1672[UP5];x-x,1666-1666[BULt];17-17,x-x[BULq]	((((-(((((((((.(((((..&..)))))-))))))))).))))	CCUG-GUGAGCUGGUGCCGGCA&UAUUGGC-UCGGCUCACUCAGG	4	0.822496
TraesCS1B03G1171700.1:1161	Tae-mir-novel108-5p_1	TraesCS1B03G1171700.1	1150	1171	1161	-38.00	-25.20	663157894736842	7	1-8,1171-1164;9-12,1162-1159;13-16,1157-1154;17-19,1152-1150	x-x,1163-1163[BULt];x-x,1158-1158[BULt];x-x,1153-1153[BULt]	(((.((((.((((.((((((((&))))))))-))))-))))-)))	AGUGCCUGUGAGAUGGCUGUUG&CAGCAGCU-UCUC-CAGG-ACU	4	1
TraesCS1B03G1175600.1:378	Tae-miR9667a*	TraesCS1B03G1175600.1	368	387	378	-28.80	-19.90	690972222222222	2023-05-07	2-13,386-375;15-16,374-373;18-21,371-368	1-1,387-387[UP5];14-14,x-x[BULq];17-17,372-372[SIL]	((((.((-((((((((((((.&.)))))))))))).)).))))	CCAGCGA-GGAUGGCGAUGAU&UUUAUUGUUAUCCAUCUUUGG	4	0.993168
TraesCS1B03G1175700.1:889	Tae-miRN4278*	TraesCS1B03G1175700.1	878	898	889	-22.20	-17.20	774774774774775	9	1-14,898-885	15-21,884-878[UP3]	.......((((((((((((((&)))))))))))))).......	UGCUCACAGAUAGUGAUGAUG&CAUUAUUACUAUCUUAUUUUU	0	0.0652867
TraesCS1B03G1177300.1:100	Tae-miR3711a	TraesCS1B03G1177300.1	89	108	100	-43.00	-28.50	662790697674419	6	1-6,108-103;8-13,102-97;15-16,95-94;17-20,92-89	7-7,x-x[BULq];14-14,96-96[SIL];x-x,93-93[BULt]	((((.((.((((((-((((((&)))))).)))))).))-))))	UGGCGGCGAGGAGG-GGGUAC&GUGCCCUCCUUCUAGC-GCCA	4	1
TraesCS1B03G1177800.1:238	Tae-miRN4410*	TraesCS1B03G1177800.1	229	247	238	-48.10	-32.10	667359667359667	2023-05-05	2-12,246-236;14-18,235-231;20-21,230-229	1-1,247-247[UP5];13-13,x-x[BULq];19-19,x-x[BULq]	((-(((((-(((((((((((.&.))))))))))).))))).))	CC-GCUCG-CCGUCGGCAGGC&ACCUGCUGGCGGGUGAGCUGG	4	1
TraesCS1B03G1183800.1:60	Tae-mir-novel21-5p	TraesCS1B03G1183800.1	48	69	60	-41.30	-29.10	704600484261501	2023-05-11	2-4,68-66;7-10,63-60;12-21,57-48	1-1,69-69[UP5];5-6,65-64[SIL];11-11,59-58[AILt]	((((((((((..((((..(((.&.)))..))))-.))))))))))	GGCCUCCCUCGCCGGCCCGUCC&AGAUUAGCUG-AGAGGGAGGCU	4	0.648785
TraesCS1B03G1184800.1:145	Tae-mir-novel81-3p	TraesCS1B03G1184800.1	137	155	145	-37.10	-25.80	695417789757412	7	1-3,155-153;5-9,151-147;10-16,145-139	4-4,152-152[SIL];x-x,146-146[BULt];17-18,138-137[UP3]	..(((((((.(((((.(((&))).)))))-)))))))..	CGUCCGUCGACCGGGCCGU&AUGUCCCGG-CGACGGAAC	4	0.999997
TraesCS1B03G1188000.1:978	Tae-miR9674q*	TraesCS1B03G1188000.1	966	987	978	-31.00	-21.30	687096774193548	8	1-13,987-975;16-19,971-968	14-15,974-972[AILt];20-21,967-966[UP3]	..((((...(((((((((((((&)))))))))))))-..))))..	GCUGGGCGCUGUCCAUGGCAUC&GAUGCUAUGGAUA-AAUUCAAC	4	0.359713
TraesCS1B03G1190700.1:9	Tae-mir-novel81-3p	TraesCS1B03G1190700.1	1	18	9	-37.10	-24.40	657681940700809	9	3-4,16-15;6-15,13-4	1-2,18-17[UP5];5-5,14-14[SIL];16-18,3-1[UP3]	...((((((((((.((..&..)).))))))))))...	AUGCCGUCGCCGGAGCCC&AUGUCCCGGCGACGGAAC	4	1
TraesCS1B03G1192600.1:431	Tae-miR531g	TraesCS1B03G1192600.1	420	448	431	-48.20	-33.40	692946058091286	2023-05-20	2-5,447-444;6-13,435-428;15-20,426-421	1-1,448-448[UP5];x-x,443-436[BULt];14-14,427-427[SIL];21-21,420-420[UP3]	.((((((.((((((((........((((.&.))))--------)))))))).)))))).	GGCGCGCCGCUCCGGCUCCGGCAUGGGCU&CGCUC--------GCCGGAGCAGCGUGCA	4	0.999995
TraesCS1B03G1193800.1:272	Tae-miRN4287*	TraesCS1B03G1193800.1	262	283	272	-38.60	-25.30	655440414507772	12	1-5,283-279;7-13,275-269;15-19,268-264	6-6,278-276[AILt];14-14,x-x[BULq];20-21,263-262[UP3]	..(((((-(((((((...(((((&)))))--.))))))).)))))..	CUGGCGG-UGGCCCGGAAGGCGU&ACGCU--AUGGGCCAACCGUUUU	4	0.999642
TraesCS1B03G1195400.2:347	Tae-miRN4307a*	TraesCS1B03G1195400.2	324	356	347	-48.10	-34.08	708523908523908	2023-05-27	1-12,356-345;15-21,330-324	13-14,344-331[AILt]	(((((((..............((((((((((((&))))))))))))------------..)))))))	GCUGCGCGGCCUGGUGAGGGAGCUGGAGGAGCG&CGCUCCUCCGGC------------GAGCGUAGC	4	0.9979
TraesCS1B03G1197200.1:563	Tae-mir-novel43-5p	TraesCS1B03G1197200.1	555	572	563	-39.80	-26.30	660804020100503	9	3-12,570-561;14-15,559-558;17-18,557-556	1-2,572-571[UP5];13-13,560-560[SIL];16-16,x-x[BULq];19-19,555-555[UP3]	.((-((.((((((((((..&..)))))))))).)).)).	CGC-CGGGGGCGGCGACGG&AGGUUGCUGCCUGCGAGCA	4	1
TraesCS1B03G1198100.1:42	Tae-mir-novel89-5p	TraesCS1B03G1198100.1	32	49	42	-47.10	-31.20	662420382165605	7	1-4,49-46;6-7,45-44;10-20,42-32	5-5,x-x[BULq];8-9,43-43[AILq]	(((((((((((.-((-((((&)))).))..)))))))))))	UCGCGGCAGCCA-CC-GCCC&GGGCUGGGGGGCUGUUGCGA	4	1
TraesCS1B03G1200900.1:176	Tae-miRN4386*	TraesCS1B03G1200900.1	165	185	176	-46.00	-32.40	704347826086956	10	3-9,183-177;12-20,174-166	1-2,185-184[UP5];10-11,176-175[SIL];21-21,165-165[UP3]	.(((((((((..(((((((..&..)))))))..))))))))).	CGCGGCGGCGGCGAGGGGUAG&CCAUUCCUCAACGCCGCCGCC	3	0.697713
TraesCS1B03G1202000.1:826	Tae-miRN4338*	TraesCS1B03G1202000.1	813	836	826	-37.50	-26.40	704	9	1-4,836-833;5-10,831-826;11-15,824-820;17-21,817-813	x-x,832-832[BULt];x-x,825-825[BULt];16-16,819-818[AILt]	(((((..(((((.((((((.((((&))))-))))))-)))))-.)))))	GGAUGCGGAGGCAACUCGCACGGC&GCCG-GUGAGU-GCUUU-AUAUCU	4	0.988833
TraesCS1B03G1208100.1:226	Tae-miR395bz	TraesCS1B03G1208100.1	215	234	226	-40.10	-27.20	678304239401496	13	4-5,231-230;7-9,228-226;12-21,224-215	1-3,234-232[UP5];6-6,229-229[SIL];10-11,225-225[AILq]	((((((((((.-(((.((...&...)).)))..))))))))))	GGGCUCCCCGU-CGCCUCGCC&UAUGAAGUGUUUGGGGAGCCC	2	0.207856
TraesCS1B03G1208400.1:873	Tae-miRN4386	TraesCS1B03G1208400.1	861	887	873	-44.80	-32.70	729910714285714	15	2-5,886-883;6-11,877-872;12-21,870-861	1-1,887-887[UP5];x-x,882-878[BULt];x-x,871-871[BULt]	((((((((((.((((((.....((((.&.))))-----))))))-))))))))))	AUCCGUCCGCACGGCUCUUAGGCGCCG&UGGCG-----GAGCUG-GUGGAUGGAU	4	0.995833
TraesCS1B03G1208400.1:932	Tae-miRN4314b	TraesCS1B03G1208400.1	920	944	932	-37.70	-25.12	66631299734748	16	1-6,944-939;9-11,933-931;12-20,929-921	7-8,938-934[AILt];x-x,930-930[BULt];21-21,920-920[UP3]	.(((((((((.(((.....((((((&))))))---..)))-))))))))).	GCGGGCUGCUCGCCGCUGGCGGCAU&AUGUCG---AAGGU-AGUAGCUCGA	4	0.994129
TraesCS1B03G1208500.2:1977	Tae-mir-novel107-3p_2	TraesCS1B03G1208500.2	1964	1985	1977	-34.40	-23.40	680232558139535	2023-05-13	1-7,1985-1979;9-10,1978-1977;11-19,1972-1964	8-8,x-x[BULq];x-x,1976-1973[BULt]	(((((((((....((-(((((((&))))))).))----)))))))))	GCCUUAGGCAGGGGC-AGAUGCC&GGUAUUUUGC----GUCUGAGGC	4	0.999989
TraesCS1B03G1208900.1:284	Tae-mir-novel126-5p	TraesCS1B03G1208900.1	273	293	284	-37.80	-25.70	67989417989418	2023-05-10	3-13,291-281;15-15,279-279	1-2,293-292[UP5];14-14,280-280[SIL];16-21,278-273[UP3]	......(.(((((((((((..&..))))))))))).)......	GGACACGGGGAGGGAGCAGGC&AACUGCUCCCUCCGUAAACUA	4	0.968011
TraesCS1B03G1209500.1:693	Tae-miR9776f	TraesCS1B03G1209500.1	683	702	693	-40.00	-26.20	655	2023-05-04	1-14,702-689;17-17,687-687;19-21,685-683	15-16,688-688[AILq];18-18,686-686[SIL]	(((.(.-((((((((((((((&))))))))))))))..).)))	UUGGGU-UCUUCGUCCAAGCU&AGCUUGGACGAGGAUGUGCAA	4	0.999999
TraesCS1B03G1212500.1:1356	Tae-miR5384a	TraesCS1B03G1212500.1	1345	1368	1356	-47.70	-33.90	710691823899371	2023-05-12	1-4,1368-1365;6-7,1363-1362;8-19,1358-1347	5-5,1364-1364[SIL];x-x,1361-1359[BULt];20-21,1346-1345[UP3]	..((((((((((((...((.((((&)))).))---))))))))))))..	AACGGCGGCGGCGUCGGGCACGCC&GGUGAGC---GCGCCGCCGUCGAA	4	1
TraesCS1B03G1214400.1:764	Tae-miRN4359	TraesCS1B03G1214400.1	752	773	764	-37.10	-24.50	660377358490566	7	1-5,773-769;7-10,767-764;12-17,761-756;19-21,754-752	6-6,768-768[SIL];11-11,763-762[AILt];18-18,755-755[SIL]	(((.((((((..((((.(((((&))))).))))-.)))))).)))	CCGCGCUCCAACAUCACCAACA&UGUUGUUGAU-AUGGAGCACGG	4	0.999926
TraesCS1B03G1223200.1:250	Tae-mir-novel88-5p	TraesCS1B03G1223200.1	241	259	250	-31.40	-23.40	745222929936306	7	1-11,259-249;14-16,246-244	12-13,248-247[SIL];17-19,243-241[UP3]	...(((..(((((((((((&)))))))))))..)))...	UCCGUCAACCUCGUCAUGG&CCAUGAUGAGGAAGACAAA	4	0.63687
TraesCS1B03G1223600.1:652	Tae-miRN4321b*	TraesCS1B03G1223600.1	640	661	652	-40.90	-28.90	706601466992665	7	1-12,661-650;14-19,647-642	13-13,649-648[AILt];20-21,641-640[UP3]	..((((((..((((((((((((&))))))))))))-.))))))..	GUCGUGGACACCGACGGAAGGC&GCCUUUCGUCGG-AUUCGCGUG	4	0.971493
TraesCS1B03G1232800.1:706	Tae-miRN4359	TraesCS1B03G1232800.1	695	715	706	-37.10	-24.18	651752021563342	11	2-9,714-707;13-17,703-699;19-21,697-695	1-1,715-715[UP5];10-12,706-704[SIL];18-18,698-698[SIL]	(((.(((((...((((((((.&.))))))))...))))).)))	CCGCGCUCCUCCUCGGCGACU&UGUUGUUGAUAUGGAGCACGG	4	0.999996
TraesCS1B03G1234800.1:1210	Tae-miRN4292	TraesCS1B03G1234800.1	1199	1219	1210	-39.10	-26.80	685421994884911	11	6-19,1214-1201	1-5,1219-1215[UP5];20-21,1200-1199[UP3]	..((((((((((((((.....&.....))))))))))))))..	UUCGCACAAUCAGUCCACAAG&UUGCAGGACUGAUUGUGCGUG	4	0.72942
TraesCS1B03G1235000.1:758	Tae-miR6196	TraesCS1B03G1235000.1	743	766	758	-43.20	-32.60	75462962962963	11	2-3,765-764;5-10,763-758;11-21,753-743	1-1,766-766[UP5];4-4,x-x[BULq];x-x,757-754[BULt]	(((((((((((....((((((-((.&.)).))))))----)))))))))))	UCCUCUCCAUCUCCAUCCUCG-CCA&AGGACGAGGA----GAUGGAGAGGA	4	0.790274
TraesCS1B03G1235500.1:86	Tae-miR9666h	TraesCS1B03G1235500.1	74	94	86	-41.90	-27.70	66109785202864	9	1-4,94-91;6-14,90-82;17-20,79-76	5-5,x-x[BULq];15-16,81-80[SIL];21-22,75-74[UP3]	..((((..(((((((((-((((&)))).)))))))))..))))..	AGGCGAGGGUGCAGCCC-GCCG&CGGUUGGGCUGUAUGAUUGCGA	4	0.999341
TraesCS1B03G1237800.1:236	Tae-miR1131*	TraesCS1B03G1237800.1	225	246	236	-37.30	-24.60	659517426273459	2023-05-13	4-5,243-242;7-18,239-228	1-3,246-244[UP5];6-6,241-240[AILt];19-21,227-225[UP3]	...((((((((((((..((...&...))-.))))))))))))...	CGCGCUACGAGCCGGGGACGAC&UUAGU-ACCGGUUCGUGGCUAA	4	1
TraesCS1B03G1238200.1:695	Tae-miRN45d*	TraesCS1B03G1238200.1	684	708	695	-33.20	-22.30	671686746987952	2023-05-15	1-6,708-703;7-10,698-695;12-19,693-686	x-x,702-699[BULt];11-11,694-694[SIL];20-21,685-684[UP3]	..((((((((.((((....((((((&))))))----)))).))))))))..	GAGGCAGAGGGAGAGGGACAGGGUC&GACCUU----UUCUAUCUUUGCCAA	4	1
TraesCS1B03G1250900.1:84	Tae-mir-novel46-5p	TraesCS1B03G1250900.1	73	92	84	-42.20	-28.00	663507109004739	2023-05-08	1-6,92-87;9-12,85-82;14-20,80-74	7-8,86-86[AILq];13-13,81-81[SIL];21-21,73-73[UP3]	.(((((((.((((.-((((((&))))))..)))).))))))).	AAGCAAGGGGCGUC-CCUCCG&CGGAGGAAGCGUGCUUUGCUC	4	0.999968
TraesCS1B03G1254800.1:622	Tae-mir-novel53-5p	TraesCS1B03G1254800.1	612	632	622	-45.90	-29.90	651416122004357	2023-05-06	2-5,631-628;6-9,626-623;11-15,621-617;17-20,615-612	1-1,632-632[UP5];x-x,627-627[BULt];10-10,622-622[SIL];16-16,616-616[SIL]	((((.(((((.((((.((((.&.))))-)))).))))).))))	GGCCCUCGACGCCGUGCCAGC&CCUGG-ACGGGGUCGACGGCU	4	1
TraesCS1B03G1263500.1:204	Tae-miRN4307a	TraesCS1B03G1263500.1	192	213	204	-47.00	-33.40	71063829787234	8	3-12,211-202;14-15,199-198;17-21,196-192	1-2,213-212[UP5];13-13,201-200[AILt];16-16,197-197[SIL]	(((((.((..((((((((((..&..))))))))))-.)).)))))	CACGCCGCCGCCGGCGGGGGAG&UACCCUCGCCGG-AGCAGCGUG	4	0.963994
TraesCS1B03G1263500.1:695	Tae-mir-novel113-5p	TraesCS1B03G1263500.1	686	704	695	-35.40	-24.62	695480225988701	7	2-13,703-692;18-20,688-686	1-1,704-704[UP5];14-17,691-689[AILq]	(((...-((((((((((((.&.))))))))))))....)))	AGGCUG-AGCCGGAGGAGGC&UCCUCCUUUGGCUAUAACCU	4	0.991292
TraesCS1B03G1282400.2:3671	Tae-miR528a*	TraesCS1B03G1282400.2	3660	3680	3671	-42.30	-29.40	695035460992908	2023-05-08	2-9,3679-3672;11-20,3670-3661	1-1,3680-3680[UP5];10-10,3671-3671[SIL];21-21,3660-3660[UP3]	.((((((((((.((((((((.&.)))))))).)))))))))).	UGUGGAGGGGGAGGGUGGAGA&CCUCUGCCUGCCUCUUCCAUU	4	1
TraesCS1B03G1282500.1:719	Tae-miR172j	TraesCS1B03G1282500.1	708	728	719	-34.30	-25.00	728862973760933	8	4-19,725-710	1-3,728-726[UP5];20-21,709-708[UP3]	..((((((((((((((((...&...))))))))))))))))..	UGGUGGCAUCAUCAAGAUCAA&AGAAUCUUGAUGAUGCUGCAU	4	0.559078
TraesCS1D03G0000500.1:1061	Tae-miRN4295a*	TraesCS1D03G0000500.1	1048	1076	1061	-47.20	-32.50	688559322033898	2023-05-18	1-3,1076-1074;4-12,1067-1059;13-15,1057-1055;16-21,1053-1048	x-x,1073-1068[BULt];x-x,1058-1058[BULt];x-x,1054-1054[BULt]	((((((.(((.(((((((((......(((&)))------)))))))))-)))-))))))	GGCGGGCGAGCGGUGGCGGCUGAUGGGGC&GCC------GUUGCCAUC-CUC-CUCGCC	4	1
TraesCS1D03G0000600.1:72	Tae-miRN4407	TraesCS1D03G0000600.1	59	81	72	-43.50	-34.50	793103448275862	8	1-10,81-72;11-19,69-61	x-x,71-70[BULt];20-21,60-59[UP3]	..(((((((((..((((((((((&))))))))))--)))))))))..	ACGCCGCCGGCACCAGCAACCUC&GAGGUUGUUG--GCUGGUGGCUG	4	0.740668
TraesCS1D03G0001500.1:2687	Tae-miRN4275*	TraesCS1D03G0001500.1	2675	2698	2687	-33.50	-21.90	653731343283582	2023-05-10	1-6,2698-2693;7-16,2690-2681;18-20,2678-2676	x-x,2692-2691[BULt];17-17,2680-2679[AILt];21-21,2675-2675[UP3]	.(((..((((((((((..((((((&))))))--))))))))))-.))).	UGAUUCAGGAGGCAGAUAUCGGGG&CUUUGA--UCUGCCUCUU-UAUCU	4	1
TraesCS1D03G0003600.1:515	Tae-miR9674g*	TraesCS1D03G0003600.1	503	524	515	-29.40	-19.90	67687074829932	10	1-3,524-522;6-14,519-511;15-20,509-504	4-5,521-520[SIL];x-x,510-510[BULt];21-21,503-503[UP3]	.((((((.(((((((((..(((&)))..)))))))))-)))))).	AGAUGCUAAUGGAGGGAGACGA&UUGAAUUUUUCCAU-AGCAUCA	4	0.996342
TraesCS1D03G0005400.1:53	Tae-miR5384a	TraesCS1D03G0005400.1	42	63	53	-47.70	-32.60	683438155136268	8	1-6,63-58;7-14,56-49;16-19,47-44	x-x,57-57[BULt];15-15,48-48[SIL];20-21,43-42[UP3]	..((((.((((((((.((((((&))))))-)))))))).))))..	GGUGGCAGCGGCGUGCCUCGCC&GGUGAG-CGCGCCGCCGUCGAA	4	1
TraesCS1D03G0012300.1:880	Tae-miRN4407	TraesCS1D03G0012300.1	868	889	880	-43.50	-30.50	701149425287356	2023-05-04	1-10,889-880;12-14,878-876;15-16,874-873;18-21,871-868	11-11,879-879[SIL];x-x,875-875[BULt];17-17,872-872[SIL]	((((.((.(((.((((((((((&)))))))))).)))-)).))))	CAGCAACUCGGGCAACAACCUC&GAGGUUGUUGGCUG-GUGGCUG	4	1
TraesCS1D03G0012400.1:786	Tae-miRN4407	TraesCS1D03G0012400.1	774	795	786	-43.50	-30.50	701149425287356	2023-05-04	1-10,795-786;12-14,784-782;15-16,780-779;18-21,777-774	11-11,785-785[SIL];x-x,781-781[BULt];17-17,778-778[SIL]	((((.((.(((.((((((((((&)))))))))).)))-)).))))	CAGCAACUCGGGCAACAACCUC&GAGGUUGUUGGCUG-GUGGCUG	4	1
TraesCS1D03G0016800.1:2137	Tae-mir-novel123-5p	TraesCS1D03G0016800.1	2125	2146	2137	-35.30	-23.20	657223796033994	8	3-14,2144-2133;15-18,2131-2128	1-2,2146-2145[UP5];x-x,2132-2132[BULt];19-21,2127-2125[UP3]	...((((.((((((((((((..&..))))))))))))-))))...	GGUGGUAUAUCUGUCCACGAGA&AUUCGUGGACAGGU-UACUUGU	4	0.989773
TraesCS1D03G0018400.1:335	Tae-miRN4340*	TraesCS1D03G0018400.1	324	345	335	-44.20	-29.20	660633484162896	7	1-6,345-340;7-9,338-336;11-20,334-325	x-x,339-339[BULt];10-10,335-335[SIL];21-21,324-324[UP3]	.((((((((((.(((.((((((&))))))-))).)))))))))).	CAUGGUGUUCGAGGACGCCAGG&CCUGGC-UCCCUGAAUGCCAUC	4	0.997693
TraesCS1D03G0021300.1:1169	Tae-miRN4387c*	TraesCS1D03G0021300.1	1158	1178	1169	-32.10	-22.30	694704049844237	10	2-4,1177-1175;7-19,1172-1160	1-1,1178-1178[UP5];5-6,1174-1173[SIL];20-21,1159-1158[UP3]	..(((((((((((((..(((.&.)))..)))))))))))))..	CAAUGAGGAAGAGGUCAGGCG&UGCUACAUUUCUUCCUCAUAA	4	0.98817
TraesCS1D03G0021800.1:404	Tae-miR408d*	TraesCS1D03G0021800.1	394	413	404	-47.60	-34.90	733193277310924	2023-05-05	1-8,413-406;10-13,404-401;15-19,400-396	9-9,405-405[SIL];14-14,x-x[BULq];20-21,395-394[UP3]	..(((((-((((.((((((((&)))))))).)))).)))))..	GGCUCUG-CUCCGCCCCCCUC&GAGGGGGGAGGAGACAGGGAU	4	0.811967
TraesCS1D03G0026200.1:32	Tae-miRN4407	TraesCS1D03G0026200.1	20	42	32	-43.50	-29.10	668965517241379	12	1-4,42-39;7-8,35-34;10-12,32-30;13-21,28-20	5-6,38-36[AILt];9-9,33-33[SIL];x-x,29-29[BULt]	(((((((((.(((.((...((((&))))-..)).)))-)))))))))	CGGCCGCCACGCCCGCCGUCCUC&GAGG-UUGUUGGC-UGGUGGCUG	4	1
TraesCS1D03G0026900.1:1740	Tae-miR5070h*	TraesCS1D03G0026900.1	1729	1750	1740	-33.40	-22.00	658682634730539	10	1-4,1750-1747;5-7,1745-1743;9-17,1741-1733	x-x,1746-1746[BULt];8-8,1742-1742[SIL];18-21,1732-1729[UP3]	....(((((((((.(((.((((&))))-))).)))))))))....	UUCAGGGCUGAGGUGAGCUCAG&CUGA-CUCUCCUUAGUUCAAUU	4	0.971666
TraesCS1D03G0027500.3:128	Tae-mir-novel122-5p_2	TraesCS1D03G0027500.3	117	136	128	-32.50	-21.80	670769230769231	12	1-2,136-135;6-19,132-119	3-5,134-133[AILq];20-21,118-117[UP3]	..((((((((((((((..-((&))...))))))))))))))..	GGUGGGCGUCGACUGGGA-CG&CGGAAUUAGUUGAUGCUCAAA	4	0.900243
TraesCS1D03G0027900.1:588	Tae-mir-novel128-3p	TraesCS1D03G0027900.1	577	596	588	-29.20	-19.30	660958904109589	2023-05-07	1-4,596-593;6-18,592-580;19-20,578-577	5-5,x-x[BULq];x-x,579-579[BULt]	((.(((((((((((((-((((&)))).)))))))))))))-))	GACCGCACAGACGAGU-AUGG&CUAUGAUUUGUUUGUGUG-UC	4	0.999973
TraesCS1D03G0028500.1:158	Tae-miR160d*	TraesCS1D03G0028500.1	146	167	158	-39.90	-27.50	68922305764411	7	1-6,167-162;8-16,160-152;17-18,150-149	7-7,161-161[SIL];x-x,151-151[BULt];19-21,148-146[UP3]	...((.(((((((((.((((((&)))))).)))))))))-))...	CGCUCGGCUUCUUCCAGCCUGC&GCAGGCAGGAAGAGGU-GAAAA	4	0.951532
TraesCS1D03G0032000.1:1532	Tae-miR169b*	TraesCS1D03G0032000.1	1521	1540	1532	-40.30	-29.60	734491315136476	2023-05-05	1-5,1540-1536;7-18,1535-1524	6-6,x-x[BULq];19-21,1523-1521[UP3]	...((((((((((((-(((((&))))).))))))))))))...	CAAAGCCAAGGAGGA-AUGCU&GGCAUGUCCUCCUUGGCUAUU	4	0.998012
TraesCS1D03G0035000.1:691	Tae-miRN4345e*	TraesCS1D03G0035000.1	680	700	691	-29.70	-20.20	68013468013468	11	1-12,700-689	13-21,688-680[UP3]	.........((((((((((((&)))))))))))).........	AGAUCCCCUGGGUGGUGGUUC&GAAUCACCACUCUAUAUAUUU	4	0.660309
TraesCS1D03G0043500.2:3240	Tae-miRN4407	TraesCS1D03G0043500.2	3226	3249	3240	-43.50	-28.90	664367816091954	12	1-2,3249-3248;4-10,3246-3240;11-21,3236-3226	3-3,3247-3247[SIL];x-x,3239-3237[BULt]	(((((((((((...(((((((.((&)).)))))))---)))))))))))	CAGCUAUCAGCAUCCGGCGACGUC&GAGGUUGUUG---GCUGGUGGCUG	4	1
TraesCS1D03G0043800.1:32	Tae-mir-novel121-5p	TraesCS1D03G0043800.1	21	41	32	-27.30	-17.80	652014652014652	2023-05-15	7-10,35-32;12-20,29-21	1-6,41-36[UP5];11-11,31-30[AILt]	(((((((((..((((......&......))))-.)))))))))	GUUCGGCUCUUAUCUCGUGGG&UAAAAAAGAU-UGAGCCGAAU	4	0.981581
TraesCS1D03G0044800.1:160	Tae-miRN4295a*	TraesCS1D03G0044800.1	147	171	160	-47.20	-31.00	656779661016949	11	1-3,171-169;4-9,166-161;11-12,159-158;13-18,156-151;19-21,149-147	x-x,168-167[BULt];10-10,160-160[SIL];x-x,157-157[BULt];x-x,150-150[BULt]	(((.((((((.((.((((((..(((&)))--)))))).))-))))))-)))	GGCGGAGGAGAGACGGCGGCGAGGC&GCC--GUUGCCAUC-CUCCUC-GCC	4	1
TraesCS1D03G0050900.1:287	Tae-miR395ao*	TraesCS1D03G0050900.1	276	299	287	-40.50	-28.04	692345679012346	2023-05-13	4-9,296-291;11-21,286-276	1-3,299-297[UP5];10-10,290-287[AILt]	(((((((((((....((((((...&...))))))---.)))))))))))	CGUGGAGUGCUACGCGCAGGGCGU&GUUCCCUGC---AAGCACUUCACG	4	0.633551
TraesCS1D03G0052400.1:142	Tae-mir-novel128-3p	TraesCS1D03G0052400.1	132	151	142	-29.20	-19.70	674657534246575	2023-05-06	1-11,151-141;13-13,139-139;15-15,137-137;17-20,135-132	12-12,140-140[SIL];14-14,138-138[SIL];16-16,136-136[SIL]	((((.(.(.(((((((((((&))))))))))).).).))))	GACAGAGGCACAGAUCGUAG&CUAUGAUUUGUUUGUGUGUC	4	0.999478
TraesCS1D03G0055100.1:653	Tae-mir-novel89-5p	TraesCS1D03G0055100.1	640	663	653	-47.10	-31.80	67515923566879	11	1-5,663-659;7-13,656-650;14-19,646-641	6-6,658-657[AILt];x-x,649-647[BULt];20-20,640-640[UP3]	.((((((...(((((((..(((((&)))))-.)))))))---)))))).	GCGCGACCGCGGCCCCCGUGGUCC&GGGCU-GGGGGGCU---GUUGCGA	4	1
TraesCS1D03G0055100.1:810	Tae-miR5384a	TraesCS1D03G0055100.1	799	818	810	-47.70	-32.30	677148846960168	2023-05-07	1-2,818-817;4-7,816-813;9-15,811-805;17-19,803-801	3-3,x-x[BULq];8-8,812-812[SIL];16-16,804-804[SIL];20-21,800-799[UP3]	..(((.(((((((.((((-((&)).)))).))))))).)))..	GGCGGGGGCGGCGAGCUC-CC&GGUGAGCGCGCCGCCGUCGAA	4	1
TraesCS1D03G0055900.1:614	Tae-miRN4288*	TraesCS1D03G0055900.1	604	623	614	-34.60	-23.30	673410404624277	8	2-5,622-619;7-14,617-610;16-19,609-606	1-1,623-623[UP5];6-6,618-618[SIL];15-15,x-x[BULq];20-21,605-604[UP3]	..((((-((((((((.((((.&.)))).)))))))).))))..	GUGGAG-ACGAGCCCCGUGCC&AGCACUGGGUUCGUUCUUUUU	4	0.999992
TraesCS1D03G0057600.1:1179	Tae-miRN4348*	TraesCS1D03G0057600.1	1169	1189	1179	-32.20	-22.40	695652173913043	2023-05-08	2-6,1188-1184;7-15,1182-1174;18-21,1172-1169	1-1,1189-1189[UP5];x-x,1183-1183[BULt];16-17,1173-1173[AILq]	((((.-(((((((((.(((((.&.)))))-)))))))))..))))	CCCUU-AGCGACAAGCCGAGCU&UGUUUG-CUUGUUGUUUUAGGG	3	0.336365
TraesCS1D03G0057600.1:1336	Tae-miR9654aq	TraesCS1D03G0057600.1	1325	1348	1336	-36.90	-28.70	777777777777778	8	1-6,1348-1343;7-18,1339-1328;20-20,1326-1326	x-x,1342-1340[BULt];19-19,1327-1327[SIL];21-21,1325-1325[UP3]	.(.((((((((((((...((((((&))))))---)))))))))))).).	AUGGCUUCAAGCCAUUUGUCGGAA&UUCCGA---AUGGCUUGAAGCGAA	4	0.0531291
TraesCS1D03G0057600.1:168	Tae-mir-novel88-5p	TraesCS1D03G0057600.1	159	182	168	-31.40	-21.32	678980891719745	16	1-6,182-177;8-16,170-162	7-7,176-171[AILt];17-19,161-159[UP3]	...(((((((((......((((((&))))))-----.)))))))))...	UGAGUCUUCCUCCGAGCCUCGUGG&CCAUGA-----UGAGGAAGACAAA	4	0.99231
TraesCS1D03G0059700.1:456	Tae-miRN4275*	TraesCS1D03G0059700.1	444	465	456	-33.50	-23.20	692537313432836	6	2-11,464-455;12-14,453-451;16-21,449-444	1-1,465-465[UP5];x-x,454-454[BULt];15-15,450-450[SIL]	((((((.(((.((((((((((.&.))))))))))-))).))))))	GGGUGGUGAGAGCAGAUCAAAA&CUUUGAUCUGC-CUCUUUAUCU	4	0.998852
TraesCS1D03G0060500.1:21	Tae-miRN4387a	TraesCS1D03G0060500.1	10	35	21	-37.10	-25.20	679245283018868	14	1-5,35-31;6-9,25-22;11-21,20-10	x-x,30-26[BULt];10-10,21-21[SIL]	(((((((((((.((((.....(((((&)))))-----)))).)))))))))))	GGCGCCGCGCUCUUCUUCUUCUUCCU&AGGAA-----AGAACAGUGUGGCGUU	4	0.810248
TraesCS1D03G0065300.1:60	Tae-miRN4323*	TraesCS1D03G0065300.1	49	75	60	-37.50	-25.70	685333333333333	18	3-9,73-67;10-21,60-49	1-2,75-74[UP5];x-x,66-61[BULt]	((((((((((((......(((((((..&..)))))))------))))))))))))	GAGGAGAAGGAGCAGGCGGACGAGAUG&GCUCUUGUU------CUUCUUCUCCUC	4	1
TraesCS1D03G0069900.1:22	Tae-mir-novel48-3p	TraesCS1D03G0069900.1	14	34	22	-41.40	-28.20	681159420289855	9	1-9,34-26;10-14,22-18;16-18,17-15	x-x,25-23[BULt];15-15,x-x[BULq];19-19,14-14[UP3]	.(((-(((((...(((((((((&)))))))))---))))).))).	CGUC-GCGGACUGGUCACGCCC&GGGUGUGAC---UCCGCUGACC	4	0.998597
TraesCS1D03G0074200.1:91	Tae-miRN4344b	TraesCS1D03G0074200.1	74	101	91	-38.30	-24.90	650130548302872	2023-05-13	1-9,101-93;10-13,91-88;14-21,81-74	x-x,92-92[BULt];x-x,87-82[BULt]	((((((((......((((.(((((((((&)))))))))-))))------))))))))	CGCUGGCUGGUCCUGCACUCGCGAGGCC&GGUUUCGUG-GUGU------AGUUGGUG	4	1
TraesCS1D03G0078100.1:1826	Tae-mir-novel98-5p	TraesCS1D03G0078100.1	1812	1834	1826	-46.80	-30.60	653846153846154	2023-05-06	1-6,1834-1829;8-13,1828-1823;14-19,1820-1815;21-22,1813-1812	7-7,x-x[BULq];x-x,1822-1821[BULt];20-20,1814-1814[SIL]	((.((((((..((((((-((((((&)))))).))))))--)))))).))	CGGCGGCGGCGACGAGG-UCGAGA&UCUCGAGCUUCGU--CCGUCGGCG	4	1
TraesCS1D03G0078900.1:2011	Tae-miRN246a	TraesCS1D03G0078900.1	2000	2018	2011	-40.50	-26.90	664197530864198	2023-05-05	1-6,2018-2013;9-14,2012-2007;16-21,2005-2000	7-8,x-x[BULq];15-15,2006-2006[SIL]	((((((.((((((--((((((&))))))..)))))).))))))	AGAUGACGCGGUC--UCCUGG&UCAGGAAGGACCGCAUCAUCU	4	0.794679
TraesCS1D03G0084000.1:332	Tae-miR9660b*	TraesCS1D03G0084000.1	321	341	332	-35.80	-23.60	659217877094972	2023-05-08	1-7,341-335;9-14,333-328;16-18,326-324	8-8,334-334[SIL];15-15,327-327[SIL];19-21,323-321[UP3]	...(((.((((((.(((((((&))))))).)))))).)))...	GGAGCUGGAGCGACGGAGGAA&UUUCUCCUUUGCUCGAGUAGA	4	0.999985
TraesCS1D03G0085000.1:892	Tae-miR9674d	TraesCS1D03G0085000.1	881	900	892	-43.40	-29.00	668202764976959	7	2-4,899-897;6-11,896-891;12-13,889-888;15-21,887-881	1-1,900-900[UP5];5-5,x-x[BULq];x-x,890-890[BULt];14-14,x-x[BULq]	(((((((-((.((((((-(((.&.))).))))))-)).)))))))	UGGCGCC-GCGCAUCCU-CCCG&UGGGUAGGAUG-GCUGGUGCUA	4	1
TraesCS1D03G0086200.1:299	Tae-miRN4362	TraesCS1D03G0086200.1	288	308	299	-37.90	-25.40	670184696569921	2023-05-07	3-10,306-299;12-17,297-292;19-20,290-289	1-2,308-307[UP5];11-11,298-298[SIL];18-18,291-291[SIL];21-21,288-288[UP3]	.((.((((((.((((((((..&..)))))))).)))))).)).	UAUGACAUCUGUUCAGUCCGA&CAGGACUGAAGAGAUGUGGUU	3	0.0902975
TraesCS1D03G0086200.2:299	Tae-miRN4362	TraesCS1D03G0086200.2	288	308	299	-37.90	-25.40	670184696569921	2023-05-07	3-10,306-299;12-17,297-292;19-20,290-289	1-2,308-307[UP5];11-11,298-298[SIL];18-18,291-291[SIL];21-21,288-288[UP3]	.((.((((((.((((((((..&..)))))))).)))))).)).	UAUGACAUCUGUUCAGUCCGA&CAGGACUGAAGAGAUGUGGUU	3	0.0860536
TraesCS1D03G0093100.1:312	Tae-miRN4344a	TraesCS1D03G0093100.1	302	322	312	-39.00	-26.00	666666666666667	2023-05-10	1-4,322-319;6-16,316-306;18-20,305-303	5-5,318-317[AILt];17-17,x-x[BULq];21-21,302-302[UP3]	.(((-(((((((((((..((((&))))-.))))))))))).))).	CGCC-GCUGCACUGCGCCGCCC&GGGU-UCGUGGUGUAGUUGGUU	4	1
TraesCS1D03G0102200.1:234	Tae-miR399ad*	TraesCS1D03G0102200.1	223	241	234	-43.60	-30.40	697247706422018	8	2-4,240-238;7-19,237-225	1-1,241-241[UP5];5-6,x-x[BULq];20-21,224-223[UP3]	..(((((((((((((--(((.&.)))..)))))))))))))..	GAGCCGGUGGAGCAG--GCCG&GGGCAACUGCUCCAUUGGCAG	4	0.849768
TraesCS1D03G0102600.1:419	Tae-miRN4344a*	TraesCS1D03G0102600.1	408	433	419	-37.80	-25.90	685185185185185	2023-05-15	1-7,433-427;8-12,421-417;15-21,414-408	x-x,426-422[BULt];13-14,416-415[SIL]	(((((((..(((((.....(((((((&)))))))-----)))))..)))))))	GGGGGCCGUUUGGCCGGCGUCGGCUG&CAGCUGA-----GCUAAUAGGCCUUU	4	0.93396
TraesCS1D03G0102800.1:166	Tae-miRN4331	TraesCS1D03G0102800.1	155	175	166	-30.00	-20.10	0.67	8	1-2,175-174;5-9,171-167;11-19,165-157	3-4,173-172[SIL];10-10,166-166[SIL];20-21,156-155[UP3]	..(((((((((.(((((..((&))..))))).)))))))))..	UCCAAUAUCUCCUCUUCUUCU&AGUUGAAGAUGAGAUAUUGAA	3	0.124906
TraesCS1D03G0108900.1:773	Tae-miR9783a*	TraesCS1D03G0108900.1	762	786	773	-32.30	-22.90	708978328173375	2023-05-12	1-5,786-782;6-17,777-766	x-x,781-778[BULt];18-21,765-762[UP3]	....((((((((((((....(((((&)))))----))))))))))))....	AAACAGGCACCGAUGCAUCGUUAAG&CUUAA----GCAUCGGUGCUUAUUU	4	0.876273
TraesCS1D03G0113200.1:521	Tae-miRN4297	TraesCS1D03G0113200.1	510	530	521	-41.10	-28.20	686131386861314	2023-05-07	3-16,528-515;18-18,513-513	1-2,530-529[UP5];17-17,514-514[SIL];19-21,512-510[UP3]	...(.((((((((((((((..&..)))))))))))))).)...	UGAUGCUUCUUCCUCCUCCGA&AAGGAGGAGGAAGGAGGAAGA	1	0.18518
TraesCS1D03G0118300.1:428	Tae-miR2275k*	TraesCS1D03G0118300.1	417	437	428	-31.90	-22.28	698432601880878	7	1-12,437-426;16-21,422-417	13-15,425-423[SIL]	((((((...((((((((((((&))))))))))))...))))))	UGAGAUUGAGGAGGAGGAUGA&UUGUUUUCCUCCAAUAUCUCA	4	0.994909
TraesCS1D03G0118300.1:74	Tae-miRN4336a	TraesCS1D03G0118300.1	63	84	74	-39.40	-25.72	652791878172589	2023-05-12	2-8,83-77;12-19,72-65	1-1,84-84[UP5];9-11,76-73[AILt];20-21,64-63[UP3]	..((((((((....(((((((.&.)))))))-...))))))))..	GCUGCCCGACGCAAAGGAUGUC&AGCAUCCU-AAAGUCGGGCGAA	4	0.953688
TraesCS1D03G0119500.1:668	Tae-miR1130e*	TraesCS1D03G0119500.1	657	678	668	-31.10	-22.28	716398713826367	7	1-5,678-674;6-15,672-663;19-21,659-657	x-x,673-673[BULt];16-18,662-660[SIL]	(((...((((((((((.(((((&)))))-))))))))))...)))	GAUGACGUGUUGUGGGUACGGA&UCCGU-CCCAUAAUAUAAAAUC	4	0.0444744
TraesCS1D03G0127700.1:497	Tae-miRN1879*	TraesCS1D03G0127700.1	486	505	497	-36.60	-26.30	718579234972678	2023-05-08	4-9,502-497;11-21,496-486	1-3,505-503[UP5];10-10,x-x[BULq]	(((((((((((-((((((...&...)))))).)))))))))))	GAAGGUGGCCG-ACUCCAUCC&GCUUGGAGUACGGCCAUUUUU	4	0.990719
TraesCS1D03G0129100.2:152	Tae-miRN4321b	TraesCS1D03G0129100.2	141	164	152	-47.80	-34.10	713389121338912	2023-05-10	1-6,164-159;8-9,157-156;10-13,152-149;15-21,147-141	7-7,158-158[SIL];x-x,155-153[BULt];14-14,148-148[SIL]	(((((((.((((...((.((((((&)))))).))---)))).)))))))	GCGCCAGCCGGCGCCGGCGCCGCG&CGCGGCUCC---GUCGACUGGUGC	4	0.998708
TraesCS1D03G0129100.2:99	Tae-mir-novel106-3p	TraesCS1D03G0129100.2	90	108	99	-38.40	-26.20	682291666666667	9	3-11,106-98;13-14,96-95;15-18,93-90	1-2,108-107[UP5];12-12,97-97[SIL];x-x,94-94[BULt]	((((.((.(((((((((..&..))))))))).))-))))	GGCGUCCUGCGGCGGAGGC&GACUUUGCCGUCGG-CGCC	4	1
TraesCS1D03G0132300.1:348	Tae-miRN4409*	TraesCS1D03G0132300.1	337	362	348	-44.60	-29.40	659192825112108	16	1-7,362-356;8-9,354-353;10-18,348-340	x-x,355-355[BULt];x-x,352-349[BULt];19-21,339-337[UP3]	...(((((((((....((.(((((((&)))))))-))----)))))))))...	CUCGGGGAGCGCCGGAGGCGCGGCGC&GUGCUGC-CC----GCGCUCUUCAUG	4	1
TraesCS1D03G0132500.1:275	Tae-miR160c	TraesCS1D03G0132500.1	264	288	275	-45.40	-29.66	653303964757709	2023-05-14	1-7,288-282;10-15,275-270;17-21,268-264	8-9,281-276[AILt];16-16,269-269[SIL]	(((((.((((((......(((((((&)))))))----..)))))).)))))	GGGCGGGCAGGGCUCAUACCAGGCA&UGCCUGG----CUCCCUGUAUGCCU	0	0.626737
TraesCS1D03G0138600.1:67	Tae-miR9674e*	TraesCS1D03G0138600.1	43	76	67	-39.80	-25.90	650753768844221	2023-05-31	1-11,76-66;12-21,52-43	x-x,65-53[BULt]	((((((((((.............(((((((((((&)))))))))))-------------))))))))))	UCGUGGCACGAACCGGUGCUAAAGGUCGUCCUAC&GUAGGAUGGCU-------------UGUGCUAUGG	4	0.999997
TraesCS1D03G0143400.1:256	Tae-miR5054b	TraesCS1D03G0143400.1	239	265	256	-55.10	-36.50	662431941923775	12	1-3,265-263;5-8,261-258;11-15,255-251;16-22,245-239	4-4,262-262[SIL];9-10,257-256[SIL];x-x,250-246[BULt]	(((((((.....(((((..((((.(((&))).))))..)))))-----)))))))	UGGCGCCGCCCUCGCCGGAGGGCGCGG&UCGGGCCCCACGGUG-----GGCGCCA	2	0.593716
TraesCS1D03G0149700.1:1307	Tae-mir-novel27-5p	TraesCS1D03G0149700.1	1297	1318	1307	-42.60	-28.90	678403755868545	2023-05-08	1-7,1318-1312;8-17,1309-1300;19-20,1298-1297	x-x,1311-1310[BULt];18-18,1299-1299[SIL]	((.((((((((((..(((((((&)))))))--)))))))))).))	UGGGUCGGCACUGACCAGCCCA&UGGGCUG--UGGUGCUGAUGCG	4	1
TraesCS1D03G0153100.1:762	Tae-miR319g*	TraesCS1D03G0153100.1	750	770	762	-42.00	-27.40	652380952380952	2023-05-05	1-9,770-762;11-16,761-756;17-20,754-751	10-10,x-x[BULq];x-x,755-755[BULt];21-21,750-750[UP3]	.((((.((((((-(((((((((&))))))))).))))))-)))).	CGUGGAACUGAA-GACGUUCUU&GAGAGCGUCCUUCAGU-CCACU	4	0.992121
TraesCS1D03G0153700.1:4621	Tae-miR9674n	TraesCS1D03G0153700.1	4609	4630	4621	-37.00	-26.60	718918918918919	2023-05-10	5-14,4626-4617;15-20,4615-4610	1-4,4630-4627[UP5];x-x,4616-4616[BULt];21-21,4609-4609[UP3]	.((((((.((((((((((....&....))))))))))-)))))).	CCCAUGGACAUCAGCCGUGCCC&UAAGAUGGCUGAUG-CUAUGGA	4	0.573545
TraesCS1D03G0155800.1:5104	Tae-mir-novel12-3p	TraesCS1D03G0155800.1	5089	5113	5104	-44.10	-31.90	723356009070295	16	1-10,5113-5104;11-18,5099-5092	x-x,5103-5100[BULt];19-21,5091-5089[UP3]	...((((((((....((((((((((&))))))))))----))))))))...	CAGCAGCCCGGGAAAGCCGCGCGGC&GUCGUGUGGU----CUGGGCUGGAU	4	0.975205
TraesCS1D03G0158000.1:511	Tae-miR2275h	TraesCS1D03G0158000.1	493	520	511	-30.40	-19.90	654605263157895	12	1-7,520-514;9-17,512-504;18-21,497-494	8-8,513-513[SIL];x-x,503-498[BULt];22-22,493-493[UP3]	.((((......(((((((((.(((((((&))))))).)))))))))------)))).	CGAGAGUUAAUUAUUGGGGACAGACAGA&UUUGUUUUUCUCCAAUA------UCUCA	4	0.999996
TraesCS1D03G0158000.1:517	Tae-miRN4394*	TraesCS1D03G0158000.1	506	523	517	-27.90	-18.30	655913978494624	2023-05-10	1-6,523-518;10-19,517-508	7-9,x-x[BULq];20-21,507-506[UP3]	..((((((((((---((((((&))))))...))))))))))..	UUGGGGACAGAC---AGACUG&CAGUCUUUAGUUUGUUCUUUU	4	1
TraesCS1D03G0158200.1:94	Tae-miRN4299*	TraesCS1D03G0158200.1	84	103	94	-36.30	-31.30	862258953168044	2023-05-02	2-13,102-91;15-21,90-84	1-1,103-103[UP5];14-14,x-x[BULq]	(((((((-((((((((((((.&.)))))))))))).)))))))	AGGUACU-GCUGCAGGACAAG&AUUGUCCUGCAGCUAGUACUU	4	0.0473681
TraesCS1D03G0159900.1:60	Tae-mir-novel114-3p	TraesCS1D03G0159900.1	48	76	60	-42.20	-28.10	665876777251185	18	1-4,76-73;5-20,65-50	x-x,72-66[BULt];21-22,49-48[UP3]	..((((((((((((((((.......((((&))))-------))))))))))))))))..	UAGUGGUUCAGGACAUCUCUCUUUCAAGG&CCUU-------AGAUGUUCUGGACCGCAC	3	0.0647426
TraesCS1D03G0161800.1:162	Tae-miR9666v	TraesCS1D03G0161800.1	149	171	162	-44.70	-31.20	697986577181208	8	2-3,170-169;6-13,166-159;14-16,157-155;18-22,153-149	1-1,171-171[UP5];4-5,168-167[SIL];x-x,158-158[BULt];17-17,154-154[SIL]	(((((.(((.((((((((..((.&.))..))))))))-))).)))))	UCGCCUUCAUUGCUGCCCCUCCA&CGGUAGGGCAGUA-UGAUGGCGA	2	0.20325
TraesCS1D03G0161800.1:167	Tae-mir-novel126-3p	TraesCS1D03G0161800.1	157	177	167	-34.90	-25.30	724928366762178	9	1-6,177-172;8-17,169-160	7-7,171-170[AILt];18-20,159-157[UP3]	...((((((((((..((((((&))))))-.))))))))))...	AUUGCUGCCCCUCCAGUAGAU&GUUUAC-AGAGGGGUAGCUAA	3	0.0555774
TraesCS1D03G0161800.1:252	Tae-miR530c*	TraesCS1D03G0161800.1	241	261	252	-38.50	-25.50	662337662337662	9	2-10,260-252;13-18,249-244	1-1,261-261[UP5];11-12,251-250[SIL];19-21,243-241[UP3]	...((((((..(((((((((.&.)))))))))..))))))...	CCUGUUGCAGCUGCUACUGCU&UGCAGUGGCAUAUGCAACUCU	3	0.208499
TraesCS1D03G0165400.1:1067	Tae-miR9666i	TraesCS1D03G0165400.1	1054	1076	1067	-44.90	-30.50	679287305122494	10	1-7,1076-1070;9-9,1068-1068;11-12,1066-1065;13-22,1063-1054	8-8,1069-1069[SIL];10-10,1067-1067[SIL];x-x,1064-1064[BULt]	((((((((((.((.(.(((((((&))))))).).))-))))))))))	UGGCCGUCGUCGCCGGUCAGCCG&CGGUUGGGCUGU-AUGAUGGCCA	4	0.999927
TraesCS1D03G0171100.1:187	Tae-mir-novel101-3p	TraesCS1D03G0171100.1	169	196	187	-51.90	-36.10	695568400770713	2023-05-17	2-3,195-194;5-11,192-186;12-21,179-170	1-1,196-196[UP5];4-4,193-193[SIL];x-x,185-180[BULt];22-22,169-169[UP3]	.((((((((((......(((((((.((.&.)).)))))))------)))))))))).	GCGAGCCGGGCCGUCAUGGCGGACGAGG&GCUGGUCCGCU------GCUCGGCUCGG	4	0.999819
TraesCS1D03G0172700.1:50	Tae-miR9666i	TraesCS1D03G0172700.1	39	61	50	-44.90	-32.40	721603563474387	2023-05-10	1-4,61-58;5-12,55-48;14-21,47-40	x-x,57-56[BULt];13-13,x-x[BULq];22-22,39-39[UP3]	.((((((((-((((((((..((((&))))--)))))))).)))))))).	CGGCCGUCA-GCAGCUCGCCGCCG&CGGU--UGGGCUGUAUGAUGGCCA	4	0.895916
TraesCS1D03G0177900.1:116	Tae-miR171n	TraesCS1D03G0177900.1	107	125	116	-33.70	-22.90	679525222551929	2023-05-08	3-15,123-111;17-19,110-108	1-2,125-124[UP5];16-16,x-x[BULq];20-20,107-107[UP3]	.(((-(((((((((((((..&..))))))))))))).))).	GGUG-GCCGGAGCGAUACAG&UGGUAUUGUUUCGGCUCAUG	4	0.999432
TraesCS1D03G0183800.1:356	Tae-mir-novel45-3p	TraesCS1D03G0183800.1	346	364	356	-39.10	-28.00	716112531969309	7	1-3,364-362;5-8,361-358;10-17,356-349;18-19,347-346	4-4,x-x[BULq];9-9,357-357[SIL];x-x,348-348[BULt]	((.((((((((.((((-(((&))).)))).))))))))-))	GAUGGCCAUGGGGGUC-CGG&CCGAGAUUGCCAUGGCC-UC	4	0.991449
TraesCS1D03G0183900.1:136	Tae-miRN4284h*	TraesCS1D03G0183900.1	125	145	136	-37.80	-24.70	653439153439153	8	1-7,145-139;9-13,137-133;15-18,131-128	8-8,138-138[SIL];14-14,132-132[SIL];19-21,127-125[UP3]	...((((.(((((.(((((((&))))))).))))).))))...	UCCACGCGGCCGCCGCUAUCC&GGAUAGCUGUGGUAGUGUUAC	4	0.999893
TraesCS1D03G0189200.1:55	Tae-mir-novel75-3p	TraesCS1D03G0189200.1	42	64	55	-52.00	-38.90	748076923076923	6	3-16,62-49;17-17,47-47;18-21,45-42	1-2,64-63[UP5];x-x,48-48[BULt];x-x,46-46[BULt]	((((.(.((((((((((((((..&..))))))))))))))-)-))))	GCCGUCGUCGCCGACGCCGGCCG&CAGCCGGCGUCGGCGG-G-UGGC	4	0.999993
TraesCS1D03G0189200.1:660	Tae-mir-novel131-5p	TraesCS1D03G0189200.1	648	669	660	-36.30	-23.80	65564738292011	12	5-16,665-654;17-18,652-651	1-4,669-666[UP5];x-x,653-653[BULt];19-21,650-648[UP3]	...((.((((((((((((....&....))))))))))))-))...	GAAGCUGGAGCUCCUCGACCUC&AUAUUCGAGGAGCUCU-GUACA	4	0.997191
TraesCS1D03G0207500.3:1029	Tae-miRN1879*	TraesCS1D03G0207500.3	1017	1038	1029	-36.60	-24.70	674863387978142	2023-05-10	1-10,1038-1029;11-15,1027-1023	x-x,1028-1028[BULt];16-21,1022-1017[UP3]	......(((((.((((((((((&))))))))))-)))))......	AGCACAGGUUGAUGCUCCAAGC&GCUUGGAGUA-CGGCCAUUUUU	4	1
TraesCS1D03G0223000.1:653	Tae-mir-novel27-5p	TraesCS1D03G0223000.1	642	663	653	-42.60	-28.30	664319248826291	7	2-8,662-656;9-13,654-650;14-17,648-645;19-20,643-642	1-1,663-663[UP5];x-x,655-655[BULt];x-x,649-649[BULt];18-18,644-644[SIL]	((.((((.(((((.(((((((.&.)))))))-)))))-)))).))	CGGGUCGUGCAUCGACAGCCCG&UGGGCUGU-GGUGC-UGAUGCG	4	1
TraesCS1D03G0224600.1:858	Tae-miR9783i*	TraesCS1D03G0224600.1	847	867	858	-32.80	-23.10	704268292682927	14	6-17,862-851	1-5,867-863[UP5];18-21,850-847[UP3]	....((((((((((((.....&.....))))))))))))....	ACCAAGGCGCUGGUGCAGACG&CUUAAGCACCAGUGCUUAUUU	4	0.921735
TraesCS1D03G0228000.1:1026	Tae-miR5384a	TraesCS1D03G0228000.1	1012	1035	1026	-47.70	-32.70	685534591194969	13	1-4,1035-1032;6-9,1031-1028;10-12,1026-1024;13-19,1020-1014	5-5,x-x[BULq];x-x,1027-1027[BULt];x-x,1023-1021[BULt];20-21,1013-1012[UP3]	..(((((((...(((.((((-((((&)))).))))-)))---)))))))..	AGCGACGGCGAGGGCGGCGC-CGCC&GGUGAGCGC-GCC---GCCGUCGAA	4	1
TraesCS1D03G0232300.1:1024	Tae-miRN4388	TraesCS1D03G0232300.1	1013	1034	1024	-36.50	-24.10	66027397260274	2023-05-11	1-5,1034-1030;7-7,1028-1028;9-9,1025-1025;11-21,1023-1013	6-6,1029-1029[SIL];8-8,1027-1026[AILt];10-10,1024-1024[SIL]	(((((((((((.(..(.(((((&))))).)-.).)))))))))))	GCGGCCGUGCUCCUUGGCAGUG&CAUUGGU-UGUAGCACGGUUGU	4	0.999995
TraesCS1D03G0234600.1:1591	Tae-miR393e	TraesCS1D03G0234600.1	1581	1600	1591	-37.50	-34.00	906666666666667	1	1-18,1600-1583;20-21,1582-1581	19-19,x-x[BULq]	((-((((((((((((((((((&)))))))))))))))))).))	GA-CAAUGCGAUCCCUUUGGA&UCCAAAGGGAUCGCAUUGAUC	4	0.00905748
TraesCS1D03G0240500.1:909	Tae-miR9674q*	TraesCS1D03G0240500.1	898	918	909	-31.00	-20.20	651612903225806	2023-05-07	1-3,918-916;5-6,914-913;8-18,911-901	4-4,915-915[SIL];7-7,912-912[SIL];19-21,900-898[UP3]	...(((((((((((.((.(((&))).)).)))))))))))...	UUGGAGUUUAUCCAAAGGAUC&GAUGCUAUGGAUAAAUUCAAC	0	0.0578503
TraesCS1D03G0241700.1:103	Tae-miR9653a	TraesCS1D03G0241700.1	93	114	103	-39.80	-26.60	668341708542714	2023-05-09	1-6,114-109;7-15,106-98;17-21,97-93	x-x,108-107[BULt];16-16,x-x[BULq]	(((((-(((((((((..((((((&))))))--))))))))).)))))	GGCCA-GGCUGAGGUACCUCGAG&UUUGAG--ACUUUGGCCAUGGCC	4	0.999926
TraesCS1D03G0241700.1:501	Tae-miRN4408*	TraesCS1D03G0241700.1	490	511	501	-38.30	-26.20	684073107049608	11	1-5,511-507;8-16,503-495;18-21,493-490	6-7,506-504[AILt];17-17,494-494[SIL]	((((.(((((((((...(((((&)))))-..))))))))).))))	CCUGUGGCGGAGCGCAAGGCUG&CAGUU-GUCGUUCUGCUUCAGG	4	0.999638
TraesCS1D03G0250000.1:1051	Tae-miR2275n*	TraesCS1D03G0250000.1	1039	1061	1051	-31.90	-20.80	652037617554859	2023-05-10	3-9,1059-1053;10-10,1051-1051;11-20,1049-1040	1-2,1061-1060[UP5];x-x,1052-1052[BULt];x-x,1050-1050[BULt];21-21,1039-1039[UP3]	.((((((((((.(.(((((((..&..)))))))-)-)))))))))).	GGAGAUGUUGGUAUGGAAGAUCU&UUGUUUUCC-U-CCAAUAUCUCA	4	1
TraesCS1D03G0250200.1:434	Tae-miR5384a*	TraesCS1D03G0250200.1	414	444	434	-47.20	-30.80	652542372881356	16	1-5,444-440;7-14,437-430;15-21,420-414	6-6,439-438[AILt];x-x,429-421[BULt]	(((((((.........((((((((..(((((&)))))-.))))))))---------)))))))	GAGGGGACCCAAGAAUGCGCGUGAGGCGGUG&CGCCG-GUCGCGCGU---------UCCCCUU	4	1
TraesCS1D03G0252900.1:323	Tae-mir-novel119-3p	TraesCS1D03G0252900.1	310	340	323	-40.00	-26.90	6725	20	2-8,339-333;9-16,324-317;17-22,315-310	1-1,340-340[UP5];x-x,332-325[BULt];x-x,316-316[BULt]	((((((.((((((((........(((((((.&.)))))))--------))))))))-))))))	GGGAGAGGAGGCGGUGGCGGUGGGAUGAACA&GGUUUAUC--------ACCGCCUC-UUUCUC	4	0.999998
TraesCS1D03G0257100.1:368	Tae-miRN4307a*	TraesCS1D03G0257100.1	358	377	368	-48.10	-34.40	715176715176715	2023-05-05	1-13,377-365;15-18,364-361	14-14,x-x[BULq];19-21,360-358[UP3]	...((((-(((((((((((((&))))))))))))).))))...	AUCAUGC-CGCCGGAGGGGCG&CGCUCCUCCGGCGAGCGUAGC	4	0.992145
TraesCS1D03G0257200.3:582	Tae-mir-novel88-5p	TraesCS1D03G0257200.3	573	595	582	-31.40	-21.20	67515923566879	12	1-4,595-592;5-9,588-584;10-16,582-576	x-x,591-589[BULt];x-x,583-583[BULt];17-19,575-573[UP3]	...(((((((.(((((...((((&))))---)))))-)))))))...	GAAGUCUUCCAUCAUCUUCGUGG&CCAU---GAUGA-GGAAGACAAA	4	0.995945
TraesCS1D03G0266700.1:687	Tae-miRN4342	TraesCS1D03G0266700.1	676	696	687	-39.00	-25.80	661538461538462	2023-05-09	1-4,696-693;6-10,691-687;12-15,685-682;17-19,680-678	5-5,692-692[SIL];11-11,686-686[SIL];16-16,681-681[SIL];20-21,677-676[UP3]	..(((.((((.(((((.((((&)))).))))).)))).)))..	GAGGUGGUGGAGGUCGGGGAG&UUCCGCGAUCAUCACGACCAA	4	0.989988
TraesCS1D03G0270300.1:923	Tae-miR167r*	TraesCS1D03G0270300.1	904	932	923	-39.20	-26.20	668367346938775	13	3-4,930-929;6-16,927-917;17-21,908-904	1-2,932-931[UP5];5-5,928-928[SIL];x-x,916-909[BULt]	(((((........(((((((((((.((..&..)).)))))))))))--------)))))	GGUGAGCUAGCAAAACUGUCACAGGACAA&UCGUGCUGUGACAGUU--------UCACC	4	0.988731
TraesCS1D03G0270700.1:284	Tae-miR2275e*	TraesCS1D03G0270700.1	270	292	284	-37.60	-25.70	683510638297872	8	1-5,292-288;7-7,287-287;9-15,285-279;16-21,275-270	6-6,x-x[BULq];8-8,286-286[SIL];x-x,278-276[BULt]	((((((...(((((((.(-(((((&))))).).)))))))---))))))	GGUUCACCCGUUCCAUGU-GCUCC&GGAGUUAGAUGGAAC---UGAACC	4	0.373163
TraesCS1D03G0270800.1:133	Tae-miRN4320c	TraesCS1D03G0270800.1	114	142	133	-51.50	-35.34	68621359223301	15	1-11,142-132;12-13,128-127;15-17,125-123;19-23,118-114	x-x,131-129[BULt];14-14,126-126[SIL];18-18,122-119[AILt]	(((((....(((.((...(((((((((((&)))))))))))---)).)))---.)))))	GGGCGUCCUGCGGGCCCAGGCCGGCGGGG&CUUCGCCGGCU---GCGCGU---UCGCCU	4	1
TraesCS1D03G0272900.1:205	Tae-miR2275f*	TraesCS1D03G0272900.1	190	214	205	-35.50	-25.20	709859154929577	9	1-13,214-202;14-17,197-194	x-x,201-198[BULt];18-21,193-190[UP3]	....((((....(((((((((((((&)))))))))))))----))))....	AAGAUGCUAGGGUUCCUCCAGCACU&AGUGUUGGAGGAA----AGCAAACU	4	0.341995
TraesCS1D03G0276000.1:478	Tae-mir-novel125-5p	TraesCS1D03G0276000.1	467	487	478	-33.50	-22.70	677611940298507	11	6-19,482-469	1-5,487-483[UP5];20-21,468-467[UP3]	..((((((((((((((.....&.....))))))))))))))..	CCCUCCUCAAAUGUUCUAGUG&UGUUUGAACAUUUGAGGAGCU	4	0.924073
TraesCS1D03G0277100.1:1042	Tae-miR395ao	TraesCS1D03G0277100.1	1030	1051	1042	-33.70	-22.60	670623145400593	2023-05-11	5-15,1047-1037;16-19,1035-1032	1-4,1051-1048[UP5];x-x,1036-1036[BULt];20-21,1031-1030[UP3]	..((((.(((((((((((....&....)))))))))))-))))..	GAGGUUGCCCGCAAACACAUGC&UGAAGUGUUUGUGGG-AACUAU	0	0.139231
TraesCS1D03G0282100.1:556	Tae-miR9654an	TraesCS1D03G0282100.1	543	565	556	-39.30	-27.70	704834605597964	2023-05-09	4-17,562-549;18-19,547-546	1-3,565-563[UP5];x-x,548-548[BULt];20-22,545-543[UP3]	...((.((((((((((((((...&...))))))))))))))-))...	CGACGACUUCGAGCCGUUCGAGG&UUCCGAACGGCUUGAAG-CGAAU	4	0.298722
TraesCS1D03G0283300.1:334	Tae-miR171k*	TraesCS1D03G0283300.1	325	343	334	-36.20	-24.40	674033149171271	11	4-14,340-330;17-19,329-327	1-3,343-341[UP5];15-16,x-x[BULq];20-21,326-325[UP3]	..(((--(((((((((((...&...)))))))))))..)))..	CCGGA--GAGCCCCACCGCCA&UAUUGGUGGGGUUCAAUCCAA	4	0.985505
TraesCS1D03G0285900.1:180	Tae-miRN4348	TraesCS1D03G0285900.1	167	192	180	-41.50	-28.10	67710843373494	2023-05-15	1-8,192-185;9-10,181-180;12-19,176-169	x-x,184-182[BULt];11-11,179-177[AILt];20-21,168-167[UP3]	..((((((((...((...((((((((&))))))))---))--.))))))))..	CCGCGCCGCUCACGGCCAAGUCCUGG&CUAGGACU---CC--AAGCGGUGCUU	4	0.929189
TraesCS1D03G0289300.1:1577	Tae-miRN4364*	TraesCS1D03G0289300.1	1565	1586	1577	-39.70	-26.40	664987405541562	8	3-6,1584-1581;8-11,1579-1576;12-21,1574-1565	1-2,1586-1585[UP5];7-7,1580-1580[SIL];x-x,1575-1575[BULt]	((((((((((.((((.((((..&..)))).))))-))))))))))	AUGCAGAUGCUGCCAAGAUGUA&GUCAUCGUGGU-GCAUCUGCAU	4	0.999999
TraesCS1D03G0290300.1:1215	Tae-mir-novel77-5p	TraesCS1D03G0290300.1	1204	1225	1215	-39.70	-27.00	680100755667506	8	3-8,1223-1218;9-19,1216-1206	1-2,1225-1224[UP5];x-x,1217-1217[BULt];20-21,1205-1204[UP3]	..(((((((((((.((((((..&..))))))-)))))))))))..	CAUCCUUGGUUUCAUGGAGUUG&UUACUCCA-GAGACCAAGGACG	4	0.386331
TraesCS1D03G0293000.1:1097	Tae-miR395z	TraesCS1D03G0293000.1	1087	1105	1097	-38.90	-26.60	683804627249357	6	1-9,1105-1097;11-11,1096-1096;13-20,1094-1087	10-10,x-x[BULq];12-12,1095-1095[SIL]	((((((((.(-(((((((((&))))))))).).))))))))	GAGUCUCUGC-AGCACUUCA&UGAAGUGUUUGGGGGGACUC	4	0.941858
TraesCS1D03G0296800.2:279	Tae-mir-novel113-5p	TraesCS1D03G0296800.2	269	288	279	-35.40	-24.70	69774011299435	8	1-13,288-276	14-20,275-269[UP3]	.......(((((((((((((&))))))))))))).......	UUAUUAAAGCCAAGGGAGGA&UCCUCCUUUGGCUAUAACCU	4	0.988454
TraesCS1D03G0299300.1:423	Tae-mir-novel120-5p	TraesCS1D03G0299300.1	412	431	423	-33.20	-22.40	674698795180723	2023-05-07	3-8,429-424;10-20,423-413	1-2,431-430[UP5];9-9,x-x[BULq];21-21,412-412[UP3]	.(((((((((((-((((((..&..)))))).))))))))))).	GGGAAACGUGUC-AGAUAUCG&UUAUAUCUAGGCAUGUUUCCG	4	0.922678
TraesCS1D03G0309100.2:568	Tae-miR167c*	TraesCS1D03G0309100.2	556	578	568	-36.30	-24.00	661157024793388	9	2-6,577-573;7-15,571-563;17-18,560-559	1-1,578-578[UP5];x-x,572-572[BULt];16-16,562-561[AILt];19-21,558-556[UP3]	...((..(((((((((.(((((.&.)))))-)))))))))-.))...	ACCGAUCGCUGCAGCAUUGGUCC&AGAUCA-UGCUGCAGC-UUCAUU	4	0.999993
TraesCS1D03G0312600.1:139	Tae-miRN4314a*	TraesCS1D03G0312600.1	129	148	139	-35.80	-23.30	650837988826816	2023-05-06	1-13,148-136;15-20,135-130	14-14,x-x[BULq];21-21,129-129[UP3]	.((((((-(((((((((((((&))))))))))))).)))))).	UGGUGUU-AAGGUGGUAGCUG&UAGCUGCUGCCUUCAACAUUU	4	1
TraesCS1D03G0314100.1:318	Tae-miR9666m	TraesCS1D03G0314100.1	308	327	318	-44.30	-30.70	693002257336343	2023-05-08	2-11,326-317;13-15,316-314;17-21,313-309	1-1,327-327[UP5];12-12,x-x[BULq];16-16,x-x[BULq];22-22,308-308[UP3]	.(((((-(((-((((((((((.&.)))))))))).))).))))).	CCGCCG-CAU-CGGCCCGGGCU&CGCUUGGGCUGUAUGAUGGCGA	4	0.999031
TraesCS1D03G0333600.1:249	Tae-miR5384a	TraesCS1D03G0333600.1	238	258	249	-47.70	-33.40	70020964360587	2023-05-08	1-1,258-258;3-5,256-254;6-7,252-251;9-20,250-239	2-2,257-257[SIL];x-x,253-253[BULt];8-8,x-x[BULq];21-21,238-238[UP3]	.((((((((((((-((.(((.(&).)))-)).)))))))))))).	AUCGGCGGCGGCG-GCUUCGGC&GGUGA-GCGCGCCGCCGUCGAA	4	1
TraesCS1D03G0342000.2:23	Tae-mir-novel27-5p	TraesCS1D03G0342000.2	13	32	23	-42.60	-29.80	699530516431925	9	2-8,31-25;10-15,23-18;17-19,16-14	1-1,32-32[UP5];9-9,24-24[SIL];16-16,17-17[SIL];20-20,13-13[UP3]	.(((.((((((.(((((((.&.))))))).)))))).))).	GGCGGCGGCGCGGCGGCCCC&UGGGCUGUGGUGCUGAUGCG	4	1
TraesCS1D03G0351700.1:70	Tae-mir-novel101-3p	TraesCS1D03G0351700.1	56	79	70	-51.90	-34.30	660886319845857	2023-05-07	1-5,79-75;7-14,73-66;15-18,64-61;19-20,59-58	6-6,74-74[SIL];x-x,65-65[BULt];x-x,60-60[BULt];21-22,57-56[UP3]	..((.((((.((((((((.(((((&))))).))))))))-))))-))..	AGGACGCCGCGGCGGCGGCCCAGC&GCUGGUCCGCUGCU-CGGC-UCGG	4	1
TraesCS1D03G0352200.1:1793	Tae-miR164h*	TraesCS1D03G0352200.1	1782	1806	1793	-39.00	-25.40	651282051282051	2023-05-14	3-5,1804-1802;6-18,1797-1785;20-21,1783-1782	1-2,1806-1805[UP5];x-x,1801-1798[BULt];19-19,1784-1784[SIL]	((.(((((((((((((....(((..&..)))----))))))))))))).))	GGAGGAGGAGGAGGACGUCUACGGC&CACGU----GUUCUUCUCCUCCAUC	4	1
TraesCS1D03G0356400.2:91	Tae-miR169as*	TraesCS1D03G0356400.2	80	99	91	-38.80	-26.30	677835051546392	2023-05-07	1-3,99-97;5-6,95-94;8-18,93-83;20-21,81-80	4-4,96-96[SIL];7-7,x-x[BULq];19-19,82-82[SIL]	((.(((((((((((-((.(((&))).)).))))))))))).))	CGCAGCCGGUGGUG-CUGGCC&GGCAAGUCAUUACUGGCUACG	4	0.666434
TraesCS1D03G0358300.1:1209	Tae-miRN4362*	TraesCS1D03G0358300.1	1198	1218	1209	-31.30	-21.80	696485623003195	10	1-15,1218-1204	16-21,1203-1198[UP3]	......(((((((((((((((&)))))))))))))))......	UGGACAGACUGGGGGAAGUGG&CCAUUUUCUUCAGUCGAAAAG	4	0.791542
TraesCS1D03G0361900.1:43	Tae-miRN4392	TraesCS1D03G0361900.1	33	52	43	-40.60	-26.70	657635467980295	11	3-7,50-46;10-10,43-43;12-19,42-35	1-2,52-51[UP5];8-9,45-44[SIL];11-11,x-x[BULq];20-21,34-33[UP3]	..((((((((-(..(((((..&..)))))..).))))))))..	CGGCCUCGCC-CUCCUCCUCC&AUAGGAGAUGUGGCGAGGCAU	2	0.73522
TraesCS1D03G0363500.1:95	Tae-miR9666ab	TraesCS1D03G0363500.1	82	104	95	-42.30	-28.70	678486997635934	2023-05-07	1-12,104-93;14-15,91-90;16-20,88-84	13-13,92-92[SIL];x-x,89-89[BULt];21-22,83-82[UP3]	..(((((.((.((((((((((((&)))))))))))).))-)))))..	AAGUCAUACAAGCGGCCUAGCCG&CGGUUAGGCUGUAUG-AUGGCGA	4	0.998964
TraesCS1D03G0380000.1:112	Tae-miR169br*	TraesCS1D03G0380000.1	101	123	112	-39.20	-29.10	74234693877551	2023-05-07	2-4,122-120;5-7,118-116;8-21,114-101	1-1,123-123[UP5];x-x,119-119[BULt];x-x,115-115[BULt]	((((((((((((((.(((.(((.&.)))-)))-))))))))))))))	UGUGGCCGGGAGCAUACUGCGCG&GGCG-AGU-UGUUCUUGGCUACA	4	0.827799
TraesCS1D03G0387200.1:1262	Tae-mir-novel88-5p	TraesCS1D03G0387200.1	1253	1271	1262	-31.40	-26.30	837579617834395	4	1-12,1271-1260;14-16,1258-1256	13-13,1259-1259[SIL];17-19,1255-1253[UP3]	...(((.((((((((((((&)))))))))))).)))...	UUAGUCAUCCUCAUCAUGG&CCAUGAUGAGGAAGACAAA	4	0.138097
TraesCS1D03G0390300.1:274	Tae-miRN4319*	TraesCS1D03G0390300.1	263	283	274	-32.20	-22.20	68944099378882	9	1-3,283-281;5-17,279-267	4-4,280-280[SIL];18-21,266-263[UP3]	....(((((((((((((.(((&))).)))))))))))))....	UUGCGGAGCUGAUGGUGACGC&GCGAUAUCAUCAGUUUCUUUG	4	0.987545
TraesCS1D03G0398400.1:569	Tae-miR9674k*	TraesCS1D03G0398400.1	558	577	569	-43.20	-28.40	657407407407407	8	4-5,574-573;7-12,572-567;14-21,565-558	1-3,577-575[UP5];6-6,x-x[BULq];13-13,566-566[SIL]	((((((((.((((((-((...&...)).)))))).))))))))	CAACAGCAACGGCCA-CCACC&GUAGGAUGGCCGGUGCUGUUG	4	1
TraesCS1D03G0399000.1:380	Tae-mir-novel75-3p	TraesCS1D03G0399000.1	363	389	380	-52.00	-39.30	755769230769231	16	3-11,387-379;12-16,372-368;18-21,366-363	1-2,389-388[UP5];x-x,378-373[BULt];17-17,367-367[SIL]	((((.(((((......(((((((((..&..)))))))))------))))).))))	GCCAGCCGCCGAUCACGACGCCGGCGG&CAGCCGGCGUC------GGCGGGUGGC	4	0.999889
TraesCS1D03G0402200.1:1340	Tae-miR160m	TraesCS1D03G0402200.1	1329	1349	1340	-45.40	-45.90	1	1	1-20,1349-1330	21-21,1329-1329[UP3]	.((((((((((((((((((((&)))))))))))))))))))).	AGGCAUACAGGGAGCCAGGCA&UGCCUGGCUCCCUGUAUGCCA	0	0.000158474
TraesCS1D03G0404200.2:339	Tae-miR9667a*	TraesCS1D03G0404200.2	326	348	339	-28.80	-19.80	6875	10	2-9,347-340;11-18,338-331;19-21,328-326	1-1,348-348[UP5];10-10,339-339[SIL];x-x,330-329[BULt]	(((..((((((((.((((((((.&.)))))))).))))))))--)))	CCAAGGAGGUGGACGACGAUGGC&UUUAUUGUUAUCCAUCUU--UGG	4	0.997015
TraesCS1D03G0404200.2:521	Tae-miRN4295f*	TraesCS1D03G0404200.2	495	530	521	-47.20	-32.50	688559322033898	19	1-14,530-517;15-19,502-498;20-21,496-495	x-x,516-503[BULt];x-x,497-497[BULt]	((.(((((..............((((((((((((((&))))))))))))))--------------)))))-))	GGUCGGGGCGCUGUGCUCGUUCGGGGUGGCGGCGGC&GCCGUUGCCAUCCU--------------CCUCG-CC	4	1
TraesCS1D03G0405200.1:320	Tae-miR166p*	TraesCS1D03G0405200.1	309	330	320	-41.10	-27.40	666666666666667	2023-05-07	1-5,330-326;6-8,324-322;10-19,320-311;21-21,309-309	x-x,325-325[BULt];9-9,321-321[SIL];20-20,310-310[SIL]	(.((((((((((.(((.(((((&)))))-))).)))))))))).)	CUCCGAGUCAGAGGAUGAUACC&GGUAU-GUUGUCUGGCUCGGUG	4	1
TraesCS1D03G0405700.1:127	Tae-mir-novel35-5p	TraesCS1D03G0405700.1	119	136	127	-28.80	-20.20	701388888888889	13	7-18,130-119	1-6,136-131[UP5]	((((((((((((......&......))))))))))))	AGGGAUCAGGGGCUCUAG&UUUGUACUCUUGAUCCCU	0	0.366266
TraesCS1D03G0407300.1:586	Tae-miR396b*	TraesCS1D03G0407300.1	574	595	586	-35.20	-24.50	696022727272727	7	1-8,595-588;10-14,586-582;16-19,579-576	9-9,587-587[SIL];15-15,581-580[AILt];20-21,575-574[UP3]	..((((..(((((.((((((((&)))))))).)))))-.))))..	UAUCCACCGGGCUCUCUUGGAC&GUUCAAGAAAGCCC-AUGGAAA	4	0.351898
TraesCS1D03G0407500.1:543	Tae-miR408b*	TraesCS1D03G0407500.1	531	552	543	-43.80	-31.70	723744292237443	9	2-10,551-543;13-16,540-537;17-21,535-531	1-1,552-552[UP5];11-12,542-541[SIL];x-x,536-536[BULt]	(((((.((((..(((((((((.&.)))))))))..))))-)))))	CGCCGUCGCCGAGCUCCUACAG&AUGUGGGAGUGAGGUG-CGGUG	4	0.995572
TraesCS1D03G0408000.1:726	Tae-miRN4360*	TraesCS1D03G0408000.1	715	735	726	-38.00	-26.10	686842105263158	11	5-19,731-717;21-21,715-715	1-4,735-732[UP5];20-20,716-716[SIL]	(.(((((((((((((((....&....))))))))))))))).)	GGAUGGUGGUCUGGGAUUUCU&UUUUGUCCCAGGCUAUCAUGC	4	0.935347
TraesCS1D03G0409000.1:1574	Tae-mir-novel64-3p	TraesCS1D03G0409000.1	1563	1583	1574	-45.40	-30.80	6784140969163	9	3-10,1581-1574;12-15,1573-1570;16-21,1568-1563	1-2,1583-1582[UP5];11-11,x-x[BULq];x-x,1569-1569[BULt]	((((((.((((-((((((((..&..)))))))).))))-))))))	GGUGGCGCCCA-AGCUGGCGCU&UUUGCCGGCUAUGGG-GUCGCC	4	1
TraesCS1D03G0410600.1:382	Tae-mir-novel34-3p	TraesCS1D03G0410600.1	373	398	382	-39.60	-26.40	666666666666667	2023-05-17	1-8,398-391;9-16,383-376;18-18,374-374	x-x,390-384[BULt];17-17,375-375[SIL];19-19,373-373[UP3]	.(.((((((((.......((((((((&))))))))-------)))))))).).	AAGGGCCGUGGUCUGGUGAUUGCUCC&GGGGCAAU-------CCACGGCUGUA	0	0.520676
TraesCS1D03G0411600.1:1075	Tae-miRN4382*	TraesCS1D03G0411600.1	1064	1088	1075	-37.00	-24.90	672972972972973	2023-05-13	1-7,1088-1082;8-18,1077-1067	x-x,1081-1078[BULt];19-21,1066-1064[UP3]	...(((((((((((....(((((((&)))))))----)))))))))))...	CACAGGACAGCGGUUCGCAGGAUGG&CUAUCCU----ACCGUUGUUCUACC	4	0.95094
TraesCS1D03G0416600.2:2037	Tae-miRN4307b*	TraesCS1D03G0416600.2	2027	2047	2037	-46.60	-31.10	667381974248927	6	1-1,2047-2047;3-8,2045-2040;9-14,2038-2033;17-21,2031-2027	2-2,2046-2046[SIL];x-x,2039-2039[BULt];15-16,2032-2032[AILq]	(((((.-((((((.((((((.(&).))))))-))))))..)))))	GCUACA-UCGCCAGGAGGAGGG&CGCUCCUC-UGGCGAGCGUAGC	4	0.999999
TraesCS1D03G0418100.1:1119	Tae-miRN4407	TraesCS1D03G0418100.1	1106	1128	1119	-43.50	-29.40	675862068965517	9	1-6,1128-1123;8-12,1121-1117;13-13,1115-1115;15-15,1113-1113;16-21,1111-1106	7-7,1122-1122[SIL];x-x,1116-1116[BULt];14-14,1114-1114[SIL];x-x,1112-1112[BULt]	((((((.(.(.(((((.((((((&)))))).)))))-).)-))))))	CGGCCGUCGACGCCAGGGACCUC&GAGGUUGUUGGC-UGG-UGGCUG	4	1
TraesCS1D03G0419000.1:1934	Tae-miRN4282a*	TraesCS1D03G0419000.1	1923	1943	1934	-36.10	-25.10	695290858725762	2023-05-09	5-11,1939-1933;13-21,1931-1923	1-4,1943-1940[UP5];12-12,1932-1932[SIL]	(((((((((.(((((((....&....))))))).)))))))))	GAACGACGCCAGCAACACCGG&GAGUUGUUGCUUGUGUCGUUC	4	1
TraesCS1D03G0419000.2:1934	Tae-miRN4282c*	TraesCS1D03G0419000.2	1923	1943	1934	-36.10	-25.10	695290858725762	2023-05-09	5-11,1939-1933;13-21,1931-1923	1-4,1943-1940[UP5];12-12,1932-1932[SIL]	(((((((((.(((((((....&....))))))).)))))))))	GAACGACGCCAGCAACACCGG&GAGUUGUUGCUUGUGUCGUUC	4	1
TraesCS1D03G0421100.1:183	Tae-mir-novel89-5p	TraesCS1D03G0421100.1	171	192	183	-47.10	-32.60	692144373673036	2023-05-07	1-10,192-183;12-13,181-180;14-19,177-172	11-11,182-182[SIL];x-x,179-178[BULt];20-20,171-171[UP3]	.((((((..((.((((((((((&)))))))))).))--)))))).	CCGCAACCGGGGCCUCCAGUCC&GGGCUGGGGGGCU--GUUGCGA	4	1
TraesCS1D03G0422500.1:1200	Tae-miR171m*	TraesCS1D03G0422500.1	1189	1210	1200	-35.00	-23.30	665714285714286	2023-05-11	1-5,1210-1206;7-18,1203-1192	6-6,1205-1204[AILt];19-21,1191-1189[UP3]	...((((((((((((..(((((&)))))-.))))))))))))...	GAGGAGCUGAAGCAAGAGCUGG&CUGGU-AUUGUUUCGGCUCAUA	4	0.999985
TraesCS1D03G0423300.1:160	Tae-mir-novel99-5p	TraesCS1D03G0423300.1	150	175	160	-41.10	-27.90	678832116788321	2023-05-13	1-2,175-174;3-9,172-166;10-15,160-155;16-19,153-150	x-x,173-173[BULt];x-x,165-161[BULt];x-x,154-154[BULt]	((((.((((((.....(((((((.((&))-)))))))-----))))))-))))	GGGCUCACACGAACGAGAUGCUCUGC&GC-GAGCAUC-----CGUGUG-GCCU	4	1
TraesCS1D03G0424100.4:17	Tae-miR9666d*	TraesCS1D03G0424100.4	6	26	17	-41.90	-29.78	710739856801909	10	2-11,25-16;15-20,12-7	1-1,26-26[UP5];12-14,15-13[SIL];21-21,6-6[UP3]	.((((((...((((((((((.&.))))))))))...)))))).	GCGCCAUGCGGCGGCCCGGCG&GGUUGGGCUGUAUGAUGGCGA	4	0.999432
TraesCS1D03G0426100.1:280	Tae-miRN4296	TraesCS1D03G0426100.1	271	289	280	-33.30	-21.80	654654654654655	9	4-13,286-277;16-21,276-271	1-3,289-287[UP5];14-15,x-x[BULq]	((((((--((((((((((...&...))))))))))..))))))	GCCAUC--AAGGGUCAGAUCU&UUUUUUGAUCCUUAGGAUGGC	4	0.99989
TraesCS1D03G0427900.1:188	Tae-mir-novel89-5p	TraesCS1D03G0427900.1	179	197	188	-47.10	-36.70	779193205944798	2023-05-03	1-10,197-188;12-14,187-185;16-20,183-179	11-11,x-x[BULq];15-15,184-184[SIL]	(((((.(((-((((((((((&)))))))))).))).)))))	UCGCGUCAG-CCCCCAGCCC&GGGCUGGGGGGCUGUUGCGA	4	0.766078
TraesCS1D03G0428700.1:295	Tae-miR169ao*	TraesCS1D03G0428700.1	282	309	295	-42.80	-28.30	661214953271028	16	1-9,309-301;10-12,295-293;13-20,290-283	x-x,300-296[BULt];x-x,292-291[BULt];21-21,282-282[UP3]	.((((((((..(((.....(((((((((&)))))))))-----)))--)))))))).	CCUGGCCGACCGGAUCCGCGACCACCUA&UAGGUGGUC-----UCC--UUGGCUAGC	4	1
TraesCS1D03G0430200.2:193	Tae-miR9666a	TraesCS1D03G0430200.2	180	202	193	-44.70	-29.20	65324384787472	2023-05-08	1-4,202-199;6-12,197-191;14-15,188-187;17-21,185-181	5-5,198-198[SIL];13-13,190-189[AILt];16-16,186-186[SIL];22-22,180-180[UP3]	.(((((.((..(((((((.((((&)))).)))))))-.)).))))).	GCGCUACCACGACAGCCCCGCCG&CGGUAGGGCUGU-AUGAUGGCGA	4	1
TraesCS1D03G0431300.1:362	Tae-mir-novel99-5p	TraesCS1D03G0431300.1	354	371	362	-41.10	-27.40	666666666666667	2023-05-05	1-9,371-363;11-15,361-357;17-18,356-355	10-10,362-362[SIL];16-16,x-x[BULq];19-19,354-354[UP3]	.((-(((((.(((((((((&))))))))).))))).)).	CGG-CGCACAGGUGCUCGC&GCGAGCAUCCGUGUGGCCU	4	1
TraesCS1D03G0433200.1:179	Tae-miRN4295c	TraesCS1D03G0433200.1	164	189	179	-48.30	-33.30	68944099378882	2023-05-11	1-4,189-186;5-9,184-180;12-19,177-170;20-21,165-164	x-x,185-185[BULt];10-11,179-178[SIL];x-x,169-166[BULt]	((....((((((((..(((((.((((&))))-)))))..))))))))----))	GCUCCGGCCGCGGCGCGGUCCUCUCG&CGAG-GGACUUGGCCGCGGU----GC	4	0.999995
TraesCS1D03G0433300.1:1036	Tae-mir-novel38-5p	TraesCS1D03G0433300.1	1028	1047	1036	-32.10	-21.70	67601246105919	9	2-4,1046-1044;6-6,1041-1041;7-17,1039-1029	1-1,1047-1047[UP5];5-5,1043-1042[AILt];x-x,1040-1040[BULt];18-18,1028-1028[UP3]	.(((((((((((.(..(((.&.)))-.)-))))))))))).	CGCAGGUCGUCAGCGAGCCC&UGGC-AG-UGACGAUUUGCA	4	1
TraesCS1D03G0437200.1:37	Tae-mir-novel96-3p	TraesCS1D03G0437200.1	27	46	37	-31.50	-20.90	663492063492063	6	1-14,46-33;16-18,31-29	15-15,32-32[SIL];19-20,28-27[UP3]	..(((.((((((((((((((&)))))))))))))).)))..	AUCUAUUUGGCUAGUCAAAC&GUUUGAUUAGCUAGUUGGUG	4	0.999746
TraesCS1D03G0438300.1:244	Tae-mir-novel113-3p	TraesCS1D03G0438300.1	235	253	244	-33.10	-25.30	764350453172205	2023-05-06	2-16,252-238	1-1,253-253[UP5];17-19,237-235[UP3]	...(((((((((((((((.&.)))))))))))))))...	AUGCCAGCUCUGACCGAAA&GUUUGGUCAGGGUUGGAAU	4	0.789637
TraesCS1D03G0441500.1:329	Tae-mir-novel10-5p	TraesCS1D03G0441500.1	318	338	329	-31.60	-21.70	686708860759494	2023-05-08	4-14,335-325;17-21,322-318	1-3,338-336[UP5];15-16,324-323[SIL]	(((((..(((((((((((...&...)))))))))))..)))))	UGGACAUCUUGUUUGGGCUAC&UUUGCUCAAACAAGUAGUCUA	4	0.519998
TraesCS1D03G0452600.1:1290	Tae-miR396k	TraesCS1D03G0452600.1	1278	1299	1290	-35.10	-24.50	698005698005698	2023-05-07	2-12,1298-1288;13-16,1286-1283;19-21,1280-1278	1-1,1299-1299[UP5];x-x,1287-1287[BULt];17-18,1282-1281[SIL]	(((..((((.(((((((((((.&.)))))))))))-))))..)))	CGGCGCGGGCGAAGCUGUGGAU&UUCCACAGCUUU-CUUGAACUG	4	0.792173
TraesCS1D03G0456900.1:395	Tae-mir-novel12-5p	TraesCS1D03G0456900.1	381	405	395	-33.80	-22.04	65207100591716	11	1-9,405-397;10-15,395-390;17-20,385-382	x-x,396-396[BULt];16-16,389-386[AILt];21-21,381-381[UP3]	.((((....((((((.(((((((((&)))))))))-))))))---.)))).	CGCCGUGUCUCCGAUACCGAGCCAA&UUGGUUUGG-AUUGGA---UUGGUA	4	0.999998
TraesCS1D03G0459600.1:220	Tae-miR9658	TraesCS1D03G0459600.1	209	230	220	-39.70	-26.10	657430730478589	7	2-5,229-226;6-13,224-217;16-19,214-211	1-1,230-230[UP5];x-x,225-225[BULt];14-15,216-215[SIL];20-21,210-209[UP3]	..((((..((((((((.((((.&.))))-))))))))..))))..	UACCUAGGCACCCAGAGACGAG&AUCGU-UCUGGGUGAAUAGGCC	3	0.322844
TraesCS1D03G0459600.1:229	Tae-miR9657j	TraesCS1D03G0459600.1	218	238	229	-41.50	-27.06	652048192771084	7	1-3,238-236;5-14,234-225;19-21,220-218	4-4,235-235[SIL];15-18,224-221[SIL]	(((....((((((((((.(((&))).))))))))))....)))	ACCCAGAGACGAGGAAGGGCG&CGUGCUUCCUCGUCGAACGGU	4	1
TraesCS1D03G0459600.1:235	Tae-miRN4387c*	TraesCS1D03G0459600.1	224	243	235	-32.10	-21.00	654205607476635	10	1-6,243-238;9-17,236-228	7-8,237-237[AILq];18-21,227-224[UP3]	....(((((((((.-((((((&))))))..)))))))))....	AGACGAGGAAGGGC-GUAGCA&UGCUACAUUUCUUCCUCAUAA	4	0.999991
TraesCS1D03G0459600.1:258	Tae-miR395y*	TraesCS1D03G0459600.1	246	266	258	-38.20	-25.50	667539267015707	6	2-8,265-259;10-19,258-249;20-21,247-246	1-1,266-266[UP5];9-9,x-x[BULq];x-x,248-248[BULt]	((.((((((((((-(((((((.&.))))))).))))))))))-))	CGAUGAAAUGCUU-CGGGGAGU&GUUCCCUGCAAGCAUUUCA-CG	4	0.920779
TraesCS1D03G0462000.1:151	Tae-miR9675e*	TraesCS1D03G0462000.1	140	160	151	-32.20	-22.10	686335403726708	5	2-13,159-148;15-20,146-141	1-1,160-160[UP5];14-14,147-147[SIL];21-21,140-140[UP3]	.((((((.((((((((((((.&.)))))))))))).)))))).	UAUUUAUUAUCGCCUUCAUCG&AGAUGAGGGUGAUCAUAAAUU	3	0.202335
TraesCS1D03G0462000.1:162	Tae-miR9666v	TraesCS1D03G0462000.1	149	171	162	-44.70	-31.20	697986577181208	9	2-3,170-169;6-12,166-160;13-16,158-155;18-22,153-149	1-1,171-171[UP5];4-5,168-167[SIL];x-x,159-159[BULt];17-17,154-154[SIL]	(((((.((((.(((((((..((.&.))..)))))))-)))).)))))	UCGCCUUCAUCGCUGCCCCUCCA&CGGUAGGGCAGU-AUGAUGGCGA	3	0.241978
TraesCS1D03G0462000.1:167	Tae-mir-novel126-3p	TraesCS1D03G0462000.1	157	177	167	-34.90	-25.50	730659025787966	9	1-6,177-172;8-17,169-160	7-7,171-170[AILt];18-20,159-157[UP3]	...((((((((((..((((((&))))))-.))))))))))...	AUCGCUGCCCCUCCAGUAGAU&GUUUAC-AGAGGGGUAGCUAA	3	0.0450534
TraesCS1D03G0462000.1:40	Tae-mir-novel143-5p	TraesCS1D03G0462000.1	34	48	40	-40.80	-28.00	686274509803922	7	1-9,48-40;13-17,39-35	10-12,x-x[BULq];18-18,34-34[UP3]	.(((((---(((((((((&)))))))))...))))).	AGCCUG---UGGGGUCGC&GCGACCCCAGGUCAGGCA	2	0.254778
TraesCS1D03G0462000.1:43	Tae-miR5200n*	TraesCS1D03G0462000.1	31	55	43	-38.20	-25.64	671204188481675	12	1-6,55-50;8-13,45-40;14-20,38-32	7-7,49-46[AILt];x-x,39-39[BULt];21-21,31-31[UP3]	.(((((((.((((((....((((((&))))))---.))))))-))))))).	ACAAGCCUGUGGGGUCGCUUCUGCA&UGUAGA---UACCCUA-AGGCUUGG	2	0.0549635
TraesCS1D03G0462000.1:459	Tae-miR530c*	TraesCS1D03G0462000.1	448	468	459	-38.50	-25.50	662337662337662	9	2-10,467-459;13-18,456-451	1-1,468-468[UP5];11-12,458-457[SIL];19-21,450-448[UP3]	...((((((..(((((((((.&.)))))))))..))))))...	CCUGUUGCAGCUGCUACUGCU&UGCAGUGGCAUAUGCAACUCU	3	0.21165
TraesCS1D03G0462000.1:821	Tae-miR160d*	TraesCS1D03G0462000.1	810	830	821	-39.90	-27.50	68922305764411	2023-05-07	1-4,830-827;6-17,825-814	5-5,826-826[SIL];18-21,813-810[UP3]	....((((((((((((.((((&)))).))))))))))))....	UUUACACUUCUUCUUGGCUGC&GCAGGCAGGAAGAGGUGAAAA	3	0.194697
TraesCS1D03G0465700.1:94	Tae-miRN4299*	TraesCS1D03G0465700.1	84	103	94	-36.30	-31.30	862258953168044	2023-05-02	2-13,102-91;15-21,90-84	1-1,103-103[UP5];14-14,x-x[BULq]	(((((((-((((((((((((.&.)))))))))))).)))))))	AGGUACU-GCUGCAGGACAAG&AUUGUCCUGCAGCUAGUACUU	4	0.041572
TraesCS1D03G0466000.1:1431	Tae-miRN4331	TraesCS1D03G0466000.1	1417	1440	1431	-30.00	-22.50	0.75	2023-05-05	2-14,1439-1427;15-21,1423-1417	1-1,1440-1440[UP5];x-x,1426-1424[BULt]	(((((((...(((((((((((((.&.)))))))))))))---)))))))	UUCGAUAUACUCUUAUCUUCAACG&AGUUGAAGAUGAGA---UAUUGAA	4	0.103435
TraesCS1D03G0466000.1:1689	Tae-miRN4313c	TraesCS1D03G0466000.1	1677	1698	1689	-48.40	-35.40	731404958677686	2023-05-09	3-8,1696-1691;10-14,1689-1685;16-21,1683-1678	1-2,1698-1697[UP5];9-9,1690-1690[SIL];15-15,1684-1684[SIL];22-22,1677-1677[UP3]	.((((((.(((((.((((((..&..)))))).))))).)))))).	CGGCCCAGGGCGCGGCGGUACU&GUUGCCGUAGCGCUGUGGGCCU	2	0.280258
TraesCS1D03G0466000.1:1690	Tae-mir-novel47-3p	TraesCS1D03G0466000.1	1678	1701	1690	-56.10	-37.40	666666666666667	9	1-5,1701-1697;6-12,1694-1688;14-14,1686-1686;16-23,1685-1678	x-x,1696-1695[BULt];13-13,1687-1687[SIL];15-15,x-x[BULq]	((((((((-(.(((((((..(((((&)))))--))))))).).))))))))	GGCCCAGG-GCGCGGCGGUACUUGU&ACGGG--CCGCUGCACACCUGGGCC	4	0.990316
TraesCS1D03G0466000.1:1934	Tae-mir-novel39-5p	TraesCS1D03G0466000.1	1924	1943	1934	-43.10	-30.30	703016241299304	2023-05-05	1-17,1943-1927	18-20,1926-1924[UP3]	...(((((((((((((((((&)))))))))))))))))...	UUAUCGGCAUGGGCGUGGAU&GUCCACGUCCAUGUCGGCGG	2	0.543844
TraesCS1D03G0466000.1:1938	Tae-miR9776e*	TraesCS1D03G0466000.1	1927	1947	1938	-42.40	-28.50	672169811320755	2023-05-07	3-15,1945-1933;17-19,1931-1929	1-2,1947-1946[UP5];16-16,1932-1932[SIL];20-21,1928-1927[UP3]	..(((.(((((((((((((..&..))))))))))))).)))..	UCGGCAUGGGCGUGGAUGUUC&GCACAUCCAUGCCCAAGCUCU	3	0.165997
TraesCS1D03G0466000.1:1964	Tae-mir-novel10-5p	TraesCS1D03G0466000.1	1953	1973	1964	-31.60	-21.70	686708860759494	2023-05-08	4-14,1970-1960;17-21,1957-1953	1-3,1973-1971[UP5];15-16,1959-1958[SIL]	(((((..(((((((((((...&...)))))))))))..)))))	UGGACAUCUUGUUUGGGCUAC&UUUGCUCAAACAAGUAGUCUA	2	0.0401222
TraesCS1D03G0466000.1:2031	Tae-miR167d*	TraesCS1D03G0466000.1	2020	2040	2031	-38.10	-25.50	669291338582677	2023-05-07	1-2,2040-2039;4-19,2037-2022	3-3,2038-2038[SIL];20-21,2021-2020[UP3]	..((((((((((((((((.((&)).))))))))))))))))..	AUUGAGACUUUAGCAUGGGCU&AGGUCAUGCUGGAGUUUCAUC	2	0.298159
TraesCS1D03G0466000.1:559	Tae-miR399i	TraesCS1D03G0466000.1	549	567	559	-38.40	-26.70	6953125	7	2-9,566-559;12-21,558-549	1-1,567-567[UP5];10-11,x-x[BULq]	((((((((((--((((((((.&.))))))))..))))))))))	CGGGGUAAGU--UCUUUGGCU&UGCCAAAGGAAAUUUGCCCCG	2	0.026989
TraesCS1D03G0466000.1:560	Tae-miR399y	TraesCS1D03G0466000.1	549	567	560	-41.10	-27.00	656934306569343	7	2-8,566-560;11-21,559-549	1-1,567-567[UP5];9-10,x-x[BULq]	(((((((((((--(((((((.&.)))))))..)))))))))))	CGGGGUAAGUU--CUUUGGCU&UGCCAAAGGAGAUUUGCCCCG	4	0.947555
TraesCS1D03G0466700.1:404	Tae-miRN4305c	TraesCS1D03G0466700.1	393	418	404	-40.50	-26.40	651851851851852	19	3-9,416-410;12-21,402-393	1-2,418-417[UP5];10-11,409-403[AILt]	((((((((((.......(((((((..&..)))))))-----..))))))))))	UGUGGAUGUCUACUUGCCGGGCUGCC&UACGGCCUG-----AUGACAUCCACA	4	0.94221
TraesCS1D03G0468500.1:46	Tae-miR171v*	TraesCS1D03G0468500.1	35	59	46	-37.90	-24.80	654353562005277	2023-05-11	1-6,59-54;7-20,49-36	x-x,53-50[BULt];21-21,35-35[UP3]	.((((((((((((((....((((((&))))))----)))))))))))))).	AAUUGAAUCGUACCAGUCUAUACUG&CGGUAU----UGGUGCGGUUCAAUC	4	0.999989
TraesCS1D03G0468700.1:66	Tae-miR9674p*	TraesCS1D03G0468700.1	55	75	66	-30.90	-22.10	715210355987055	2023-05-05	1-17,75-59	18-21,58-55[UP3]	....(((((((((((((((((&)))))))))))))))))....	UACUGGGUUAUUCAUAGCAUU&GAUGCUAUGAAUAACUUCAAC	4	0.250334
TraesCS1D03G0470100.1:136	Tae-mir-novel150-3p	TraesCS1D03G0470100.1	125	145	136	-26.80	-17.80	664179104477612	9	3-4,143-142;6-17,140-129	1-2,145-144[UP5];5-5,141-141[SIL];18-21,128-125[UP3]	....((((((((((((.((..&..)).))))))))))))....	UAGCAGUUUUUGAUCCCUCUG&UUGAAGGAUCAAAAACUAAUU	2	0.0338405
TraesCS1D03G0470100.1:141	Tae-miR2275m*	TraesCS1D03G0470100.1	124	150	141	-38.20	-25.30	662303664921466	11	1-13,150-138;14-17,131-128	x-x,137-132[BULt];18-21,127-124[UP3]	....((((......(((((((((((((&)))))))))))))------))))....	UUAGCAGUUUUUGAUCCCUCUGAUCCU&AGGAUUAGAGGGA------ACUGAACC	2	0.0402961
TraesCS1D03G0470100.1:232	Tae-miR395be*	TraesCS1D03G0470100.1	221	251	232	-35.90	-23.60	657381615598886	25	1-7,251-245;8-11,234-231;13-21,229-221	x-x,244-235[BULt];12-12,230-230[SIL]	(((((((((.((((..........(((((((&)))))))----------)))).)))))))))	CGUGGGGUGGUUGGAGUAUUUCAGGAGGAAC&GUUCCUU----------UCAAGCACUUCACG	2	0.229794
TraesCS1D03G0470100.1:293	Tae-mir-novel74-3p	TraesCS1D03G0470100.1	282	308	293	-36.20	-23.70	654696132596685	17	1-8,308-301;9-16,294-287;18-20,285-283	x-x,300-295[BULt];17-17,286-286[SIL];21-21,282-282[UP3]	.(((.((((((((......((((((((&))))))))------)))))))).))).	AGGUGUGGCAGGGGUGGCUUGCUUUGG&UCAAAGCA------UCUUGUCAGACCA	4	0.817584
TraesCS1D03G0470100.1:295	Tae-miR169bi*	TraesCS1D03G0470100.1	283	303	295	-40.20	-31.00	771144278606965	6	1-5,303-299;7-17,298-288;18-20,286-284	6-6,x-x[BULq];x-x,287-287[BULt];21-21,283-283[UP3]	.(((.(((((((((((-(((((&))))).)))))))))))-))).	GGUGUGGCAGGGGUGG-CUUGC&GCAAGUCCAUCCUUGCC-UACA	4	0.124927
TraesCS1D03G0470700.1:85	Tae-mir-novel140-5p	TraesCS1D03G0470700.1	74	94	85	-37.10	-25.00	673854447439353	2023-05-08	3-10,92-85;13-22,83-74	1-2,94-93[UP5];11-12,84-84[AILq]	((((((((((.-((((((((..&..))))))))..))))))))))	UUGAGGAACGU-CUUGAGAUUC&UUGUCUCAAGCUUGUUCCUCAA	4	0.994672
TraesCS1D03G0471700.1:44	Tae-mir-novel142-5p	TraesCS1D03G0471700.1	31	53	44	-32.40	-21.62	667283950617284	8	1-12,53-42;16-17,37-36;18-21,34-31	13-15,41-38[AILt];x-x,35-35[BULt]	((((.((....((((((((((((&))))))))))))-...))-))))	GCAGAUAAUAGUGGAGCUCGAAA&UUUCGAGCUUUA-AAGUA-CUGC	4	0.923842
TraesCS1D03G0472300.1:220	Tae-miR9658	TraesCS1D03G0472300.1	209	230	220	-39.70	-26.10	657430730478589	7	2-5,229-226;6-13,224-217;16-19,214-211	1-1,230-230[UP5];x-x,225-225[BULt];14-15,216-215[SIL];20-21,210-209[UP3]	..((((..((((((((.((((.&.))))-))))))))..))))..	UACCUAGGCACCCAGAGACGAG&AUCGU-UCUGGGUGAAUAGGCC	3	0.32554
TraesCS1D03G0472300.1:229	Tae-miR9657b	TraesCS1D03G0472300.1	218	238	229	-41.50	-27.06	652048192771084	7	1-3,238-236;5-14,234-225;19-21,220-218	4-4,235-235[SIL];15-18,224-221[SIL]	(((....((((((((((.(((&))).))))))))))....)))	ACCCAGAGACGAGGAAGGGCG&CGUGCUUCCUCGUCGAACGGU	3	0.872867
TraesCS1D03G0472300.1:235	Tae-miRN4387c*	TraesCS1D03G0472300.1	224	243	235	-32.10	-21.00	654205607476635	10	1-6,243-238;9-17,236-228	7-8,237-237[AILq];18-21,227-224[UP3]	....(((((((((.-((((((&))))))..)))))))))....	AGACGAGGAAGGGC-GUAGCA&UGCUACAUUUCUUCCUCAUAA	3	0.560856
TraesCS1D03G0472500.1:114	Tae-miR169g*	TraesCS1D03G0472500.1	103	122	114	-44.10	-29.30	664399092970522	2023-05-06	1-2,122-121;4-13,120-111;15-17,109-107;20-21,104-103	3-3,x-x[BULq];14-14,110-110[SIL];18-19,106-105[SIL]	((..(((.((((((((((-((&)).)))))))))).)))..))	GGAAGGCGAAGAAGGCCC-CC&GGUGGGUCUUCUUGGCUAGCC	4	1
TraesCS1D03G0472500.1:115	Tae-miR169c*	TraesCS1D03G0472500.1	104	123	115	-41.70	-27.20	652278177458034	8	1-3,123-121;5-14,120-111;16-18,109-107	4-4,x-x[BULq];15-15,110-110[SIL];19-21,106-104[UP3]	...(((.((((((((((-(((&))).)))))))))).)))...	GAAGGCGAAGAAGGCCC-CCU&GGGUGGGUCUUCUUGGCUAAC	4	1
TraesCS1D03G0472500.1:12	Tae-miRN4324a*	TraesCS1D03G0472500.1	2	21	12	-28.90	-19.20	664359861591695	8	1-12,21-10;14-17,9-6	13-13,x-x[BULq];18-21,5-2[UP3]	....((((-((((((((((((&)))))))))))).))))....	UGUCUGUG-AAGAUGCGGACU&AGUUUGUAUCUUUCACAAAGU	2	0.137129
TraesCS1D03G0473300.1:1360	Tae-mir-novel2-5p	TraesCS1D03G0473300.1	1347	1369	1360	-39.10	-25.60	654731457800512	7	2-8,1368-1362;10-13,1360-1357;14-22,1355-1347	1-1,1369-1369[UP5];9-9,1361-1361[SIL];x-x,1356-1356[BULt]	(((((((((.((((.(((((((.&.))))))).))))-)))))))))	CUAUGACGAUGUAGUUCAGAGGU&CCUUCUGAUUUAC-UCGUCGUGG	4	0.993472
TraesCS1D03G0476000.1:1270	Tae-miRN4410	TraesCS1D03G0476000.1	1259	1279	1270	-50.50	-35.50	702970297029703	2023-05-07	2-10,1278-1270;11-13,1268-1266;15-16,1265-1264;18-22,1263-1259	1-1,1279-1279[UP5];x-x,1269-1269[BULt];14-14,x-x[BULq];17-17,x-x[BULq]	(((((-((-(((.(((((((((.&.)))))))))-))).)).)))))	GCUCC-GC-CGCGCGGCCGCCCA&CGGGUGGCCG-GUGAGUAGGAGC	4	0.999797
TraesCS1D03G0477000.1:465	Tae-miR9666p	TraesCS1D03G0477000.1	449	474	465	-42.80	-28.90	675233644859813	16	1-3,474-472;5-5,470-470;7-10,468-465;11-21,460-450	4-4,471-471[SIL];6-6,469-469[SIL];x-x,464-461[BULt];22-22,449-449[UP3]	.(((((((((((....((((.(.(((&))).).))))----))))))))))).	CCACCGUCGUGCUGUCGGCCGAUCCG&CGGUUGGGCU----GUAUGAUGGUGA	0	0.44288
TraesCS1D03G0477000.1:652	Tae-miR9778a*	TraesCS1D03G0477000.1	641	662	652	-41.30	-31.30	757869249394673	6	2-8,661-655;9-21,653-641	1-1,662-662[UP5];x-x,654-654[BULt]	(((((((((((((.(((((((.&.)))))))-)))))))))))))	UCUGCGUCAUCUGCGAGCUUGA&GCGAGUUC-CAGAUGAUGCAGG	4	0.188825
TraesCS1D03G0477700.1:800	Tae-mir-novel140-5p	TraesCS1D03G0477700.1	787	814	800	-37.10	-24.90	671159029649596	16	1-8,814-807;9-11,801-799;12-21,797-788	x-x,806-802[BULt];x-x,798-798[BULt];22-22,787-787[UP3]	.((((((((((.(((.....((((((((&))))))))-----)))-)))))))))).	AUGGGGGACGGCGCUAAGCCUGAGACAG&UUGUCUCA-----AGC-UUGUUCCUCAA	4	0.995639
TraesCS1D03G0483700.2:150	Tae-miRN4295f*	TraesCS1D03G0483700.2	138	159	150	-47.20	-34.20	724576271186441	8	1-8,159-152;11-13,149-147;14-21,145-138	9-10,151-150[SIL];x-x,146-146[BULt]	((((((((.(((..((((((((&))))))))..)))-))))))))	GGCGGGGGCGGGCUGCAGCGGC&GCCGUUGCCAUCC-UCCUCGCC	4	1
TraesCS1D03G0485600.1:428	Tae-mir-novel143-3p	TraesCS1D03G0485600.1	420	437	428	-33.00	-22.00	666666666666667	2023-05-08	2-3,436-435;5-16,433-422	1-1,437-437[UP5];4-4,434-434[SIL];17-18,421-420[UP3]	..((((((((((((.((.&.)).))))))))))))..	CGUCGCCCGGUUCUGGGC&CUUGAGAAUCGGGCGGUU	0	0.608375
TraesCS1D03G0485700.2:362	Tae-mir-novel116-3p	TraesCS1D03G0485700.2	352	371	362	-32.40	-23.30	719135802469136	9	3-17,369-355	1-2,371-370[UP5];18-20,354-352[UP3]	...(((((((((((((((..&..)))))))))))))))...	GCGUCCAUGGCCAAGACGGA&AGUGUUUUGGUCAUGGAACA	4	0.865307
TraesCS1D03G0487600.1:19	Tae-miRN4394*	TraesCS1D03G0487600.1	6	30	19	-27.90	-19.50	698924731182796	2023-05-11	1-4,30-27;5-15,24-14;16-21,11-6	x-x,26-25[BULt];x-x,13-12[BULt]	((((((..(((((((((((..((((&))))--)))))))))))--))))))	GGGAGACGGCGAGCUGAAGCUGCUG&CAGU--CUUUAGUUUGU--UCUUUU	4	0.999994
TraesCS1D03G0490800.1:219	Tae-mir-novel6-3p	TraesCS1D03G0490800.1	209	227	219	-40.80	-27.30	669117647058824	6	1-7,227-221;9-12,220-217;14-18,216-212	8-8,x-x[BULq];13-13,x-x[BULq];19-21,211-209[UP3]	...(((((-((((-(((((((&))))))).)))).)))))...	CUGGGGCA-CUGA-CAGCUCU&AGAGCUGCUCAGAUGCCCAAA	4	0.977567
TraesCS1D03G0492100.2:744	Tae-miR9666z	TraesCS1D03G0492100.2	731	753	744	-42.00	-30.50	726190476190476	6	1-7,753-747;9-13,745-741;14-21,739-732	8-8,746-746[SIL];x-x,740-740[BULt];22-22,731-731[UP3]	.((((((((.(((((.(((((((&))))))).)))))-)))))))).	CCGCUGUCACAGCAGGCCUACCG&CGGUAGGACUGUU-UGAUGGCGA	4	0.642335
TraesCS1D03G0493700.1:205	Tae-miR2275h	TraesCS1D03G0493700.1	187	214	205	-30.40	-19.90	654605263157895	12	1-7,214-208;9-17,206-198;18-21,191-188	8-8,207-207[SIL];x-x,197-192[BULt];22-22,187-187[UP3]	.((((......(((((((((.(((((((&))))))).)))))))))------)))).	CGAGAGUUCAUUAUUGGGGACAGACAGA&UUUGUUUUUCUCCAAUA------UCUCA	4	0.999997
TraesCS1D03G0493700.1:211	Tae-miRN4394*	TraesCS1D03G0493700.1	200	217	211	-27.90	-18.30	655913978494624	2023-05-10	1-6,217-212;10-19,211-202	7-9,x-x[BULq];20-21,201-200[UP3]	..((((((((((---((((((&))))))...))))))))))..	UUGGGGACAGAC---AGACUG&CAGUCUUUAGUUUGUUCUUUU	4	1
TraesCS1D03G0493900.1:1546	Tae-miR6197n*	TraesCS1D03G0493900.1	1535	1555	1546	-35.90	-24.58	684679665738162	6	2-14,1554-1542;18-21,1538-1535	1-1,1555-1555[UP5];15-17,1541-1539[SIL]	((((...(((((((((((((.&.)))))))))))))...))))	CCUUACUCGCAGAUGUAGGAA&AUCCUACAUUUGUGUAGGAGG	2	0.0541069
TraesCS1D03G0497300.1:173	Tae-miRN4402b*	TraesCS1D03G0497300.1	162	182	173	-40.40	-28.20	698019801980198	2023-05-10	1-1,182-182;3-10,180-173;13-21,170-162	2-2,181-181[SIL];11-12,172-171[SIL]	(((((((((..((((((((.(&).))))))))..)))))))))	GGCGCGGCUGCGGGAGGCGGA&UGCGCUUUUCUAGGUUGCGCC	4	0.999512
TraesCS1D03G0500900.1:113	Tae-miR1130f*	TraesCS1D03G0500900.1	99	122	113	-38.10	-24.78	650393700787402	15	1-2,122-121;4-10,119-113;15-21,105-99	3-3,120-120[SIL];11-14,112-106[AILt]	(((((((.......(((((((.((&)).)))))))---....)))))))	GGUCUCAGUUGGAGAUGGGAUUGC&GCUGUCCCAU---AAUAUGAGACC	4	0.832943
TraesCS1D03G0501900.1:1607	Tae-miR528a*	TraesCS1D03G0501900.1	1596	1618	1607	-42.30	-27.80	657210401891253	9	1-5,1618-1614;7-9,1612-1610;11-21,1606-1596	6-6,1613-1613[SIL];10-10,1609-1607[AILt]	(((((((((((...(((.(((((&))))).)))--.)))))))))))	GGUGGAAGAGGAAGAGGAAGAGG&CCUCUGCCU--GCCUCUUCCAUU	4	1
TraesCS1D03G0501900.1:1621	Tae-miRN4323*	TraesCS1D03G0501900.1	1609	1630	1621	-37.50	-25.50	0.68	2023-05-07	3-6,1628-1625;8-17,1623-1614;18-21,1612-1609	1-2,1630-1629[UP5];7-7,1624-1624[SIL];x-x,1613-1613[BULt]	((((.((((((((((.((((..&..)))).))))))))))-))))	GAGGAAGAGGAGGAAGAAGAAG&GCUCUUGUUCUUCUUCU-CCUC	4	1
TraesCS1D03G0503700.1:438	Tae-miR9657h*	TraesCS1D03G0503700.1	427	446	438	-42.80	-28.46	664953271028037	2023-05-09	1-7,446-440;9-10,439-438;15-20,433-428	8-8,x-x[BULq];11-14,437-434[SIL];21-21,427-427[UP3]	.((((((....((-(((((((&))))))).))....)))))).	GCCGUGCCGCCGC-CGCCGCC&GGCGGCGAGCAAAAGCAUGGA	4	1
TraesCS1D03G0503900.1:512	Tae-miR399aq*	TraesCS1D03G0503900.1	501	521	512	-42.00	-30.00	714285714285714	7	2-4,520-518;6-12,516-510;15-21,507-501	1-1,521-521[UP5];5-5,517-517[SIL];13-14,509-508[SIL]	(((((((..(((((((.(((.&.))).)))))))..)))))))	GCUGCAGCUGGAGGCCGGCCA&GGGCAGGUCUCCUUUUGCAGU	4	0.95466
TraesCS1D03G0504800.1:376	Tae-mir-novel98-5p	TraesCS1D03G0504800.1	365	386	376	-46.80	-33.90	724358974358974	7	1-4,386-383;6-8,381-379;9-16,377-370;18-22,369-365	5-5,382-382[SIL];x-x,378-378[BULt];17-17,x-x[BULq]	(((((-((((((((.(((.((((&)))).)))-)))))))).)))))	CGCCG-CGGGCGAAGGCUGGGGG&UCUCGAGC-UUCGUCCGUCGGCG	4	0.932132
TraesCS1D03G0507100.1:701	Tae-miR1130p*	TraesCS1D03G0507100.1	690	712	701	-32.20	-21.30	661490683229814	10	1-9,712-704;11-19,700-692	10-10,703-701[AILt];20-21,691-690[UP3]	..(((((((((...(((((((((&)))))))))--.)))))))))..	AGUUUAUGUUGCUGGGGAUAGGG&CCCUAUCCC--AUAAUAUAAGAU	4	0.479037
TraesCS1D03G0507400.1:647	Tae-miR169ac*	TraesCS1D03G0507400.1	633	657	647	-37.40	-24.60	657754010695187	2023-05-14	1-6,657-652;8-9,650-649;10-11,647-646;12-20,642-634	7-7,651-651[SIL];x-x,648-648[BULt];x-x,645-643[BULt];21-21,633-633[UP3]	.(((((((((...((.((.((((((&)))))).))-))---))))))))).	CGCUGGCCAGCUUGACGCCGCUUGC&GCAAGUUGU-UC---UUGGCUAGCA	4	0.999999
TraesCS1D03G0508900.1:511	Tae-miR9657b*	TraesCS1D03G0508900.1	499	520	511	-37.70	-24.60	652519893899204	2023-05-11	1-10,520-511;15-19,505-501	11-14,510-506[AILt];20-21,500-499[UP3]	..(((((.....((((((((((&))))))))))-....)))))..	GCCGUGCGCUGGCCGACGGACG&CGUUCGUCGG-AGAAGCAUGUU	4	0.999975
TraesCS1D03G0512200.1:163	Tae-miRN4326*	TraesCS1D03G0512200.1	152	170	163	-37.90	-26.60	701846965699208	2023-05-08	2-7,169-164;10-19,163-154	1-1,170-170[UP5];8-9,x-x[BULq];20-21,153-152[UP3]	..((((((((((--((((((.&.))))))..))))))))))..	CAACCGGAGCCA--AGGGUCC&AGAUCCUUUUGGCUCUGGUAG	4	0.95984
TraesCS1D03G0516200.1:463	Tae-miRN4334b*	TraesCS1D03G0516200.1	452	472	463	-37.90	-27.40	722955145118733	11	3-14,470-459	1-2,472-471[UP5];15-21,458-452[UP3]	.......((((((((((((..&..)))))))))))).......	UGCCGGCGGGGCGGAGGGACG&ACUCCCUCCGUCCCAAAAUAU	4	0.610635
TraesCS1D03G0517900.1:127	Tae-miR9666p*	TraesCS1D03G0517900.1	116	136	127	-38.40	-25.00	651041666666667	2023-05-10	1-3,136-134;5-8,133-130;10-14,127-123;17-21,120-116	4-4,x-x[BULq];9-9,129-128[AILt];15-16,122-121[SIL]	(((((..(((((..((((-(((&))).))))-.)))))..)))))	CGCGGCGGGGCGGCGUGA-AGC&GCUAUCAU-ACGUCCAACCGUG	4	0.859465
TraesCS1D03G0520300.1:841	Tae-miR169b*	TraesCS1D03G0520300.1	830	849	841	-40.30	-28.90	71712158808933	10	2-3,848-847;5-18,846-833	1-1,849-849[UP5];4-4,x-x[BULq];19-21,832-830[UP3]	...((((((((((((((-((.&.)).))))))))))))))...	GGAGGCCGAGGGGGGCG-GCG&GGCAUGUCCUCCUUGGCUAUU	4	0.999926
TraesCS1D03G0521500.1:93	Tae-miRN4311d*	TraesCS1D03G0521500.1	83	109	93	-46.20	-31.50	681818181818182	2023-05-18	1-5,109-105;6-17,97-86;20-21,84-83	x-x,104-98[BULt];18-19,85-85[AILq]	((.-((((((((((((.......(((((&)))))-------))))))))))))..))	CGG-CGGCGGGGGAGCACACGACGUGCG&CGCGC-------GCUCCUCCGUCGAACG	4	0.999994
TraesCS1D03G0525700.1:437	Tae-miR9666s	TraesCS1D03G0525700.1	424	446	437	-42.80	-29.10	679906542056075	2023-05-08	2-10,445-437;12-12,435-435;14-16,433-431;17-22,429-424	1-1,446-446[UP5];11-11,436-436[SIL];13-13,434-434[SIL];x-x,430-430[BULt]	((((((.(((.(.(((((((((.&.))))))))).).)))-))))))	UCGCCGUUCACGGAGCCCAGCGA&CUGUUGGGCUGUAUGA-UGGCGA	4	0.999817
TraesCS1D03G0527200.1:384	Tae-mir-novel36-5p	TraesCS1D03G0527200.1	373	393	384	-44.70	-29.20	65324384787472	2023-05-14	7-13,387-381;15-20,379-374	1-6,393-388[UP5];14-14,380-380[SIL];21-21,373-373[UP3]	.((((((.(((((((......&......))))))).)))))).	CGCUGCCGCCUCGGCGGGCUC&AGAUUAGCUGAGGGGGCGGCU	4	1
TraesCS1D03G0529000.2:1147	Tae-miRN4311c	TraesCS1D03G0529000.2	1136	1156	1147	-41.40	-32.50	785024154589372	6	2-12,1155-1145;13-20,1143-1136	1-1,1156-1156[UP5];x-x,1144-1144[BULt]	((((((((.(((((((((((.&.)))))))))))-))))))))	AGGUGCGCAUUGUCCGGCGAG&UUCGUCGGACGA-GCGUGCCU	4	0.341995
TraesCS1D03G0531600.1:79	Tae-mir-novel126-3p	TraesCS1D03G0531600.1	69	88	79	-34.90	-22.70	650429799426934	2023-05-14	7-17,82-72	1-6,88-83[UP5];18-20,71-69[UP3]	...(((((((((((......&......)))))))))))...	GCUGCUGCCCCUCUCGCCGC&GUUUACAGAGGGGUAGCUAA	4	0.999719
TraesCS1D03G0531800.1:1124	Tae-mir-novel99-3p	TraesCS1D03G0531800.1	1113	1131	1124	-44.50	-29.20	656179775280899	2023-05-06	1-3,1131-1129;6-12,1128-1122;15-21,1119-1113	4-5,x-x[BULq];13-14,1121-1120[SIL]	(((((((..(((((((--(((&)))..)))))))..)))))))	GCGCAAGGCGACCGCG--AGC&GCUAGCGCGGUCUGCUUGCGU	4	1
TraesCS1D03G0532400.1:695	Tae-mir-novel106-3p	TraesCS1D03G0532400.1	687	704	695	-38.40	-33.60	875	2023-05-05	3-18,702-687	1-2,704-703[UP5]	((((((((((((((((..&..))))))))))))))))	GGCGCUGACGGCGGAGGA&GACUUUGCCGUCGGCGCC	4	0.744571
TraesCS1D03G0532700.1:220	Tae-miR9658	TraesCS1D03G0532700.1	209	230	220	-39.70	-26.10	657430730478589	7	2-5,229-226;6-13,224-217;16-19,214-211	1-1,230-230[UP5];x-x,225-225[BULt];14-15,216-215[SIL];20-21,210-209[UP3]	..((((..((((((((.((((.&.))))-))))))))..))))..	UACCUAGGCACCCAGAGACGAG&AUCGU-UCUGGGUGAAUAGGCC	3	0.319836
TraesCS1D03G0532700.1:229	Tae-miR9657c	TraesCS1D03G0532700.1	218	238	229	-41.50	-27.06	652048192771084	7	1-3,238-236;5-14,234-225;19-21,220-218	4-4,235-235[SIL];15-18,224-221[SIL]	(((....((((((((((.(((&))).))))))))))....)))	ACCCAGAGACGAGGAAGGGCG&CGUGCUUCCUCGUCGAACGGU	3	0.872359
TraesCS1D03G0532700.1:235	Tae-miRN4387c*	TraesCS1D03G0532700.1	224	243	235	-32.10	-21.00	654205607476635	10	1-6,243-238;9-17,236-228	7-8,237-237[AILq];18-21,227-224[UP3]	....(((((((((.-((((((&))))))..)))))))))....	AGACGAGGAAGGGC-GUAGCA&UGCUACAUUUCUUCCUCAUAA	3	0.554878
TraesCS1D03G0533400.1:712	Tae-miRN4311c	TraesCS1D03G0533400.1	703	722	712	-41.40	-28.00	676328502415459	2023-05-06	1-9,722-714;10-13,712-709;15-20,708-703	x-x,713-713[BULt];14-14,x-x[BULq]	((((((-((((.(((((((((&)))))))))-)))).))))))	GGGCAU-CUCGCUCCGGCGGG&UUCGUCGGA-CGAGCGUGCCU	4	1
TraesCS1D03G0536600.1:1320	Tae-miRN4323*	TraesCS1D03G0536600.1	1308	1329	1320	-37.50	-26.50	706666666666667	2023-05-08	2-16,1328-1314;17-19,1312-1310	1-1,1329-1329[UP5];x-x,1313-1313[BULt];20-21,1309-1308[UP3]	..(((.(((((((((((((((.&.)))))))))))))))-)))..	GCGGAUGGAGGAGAGCGGGAGG&GCUCUUGUUCUUCUUC-UCCUC	4	1
TraesCS1D03G0539400.1:2273	Tae-miR169z*	TraesCS1D03G0539400.1	2256	2281	2273	-44.60	-30.40	681614349775785	10	1-7,2281-2275;9-15,2274-2268;16-21,2261-2256	8-8,x-x[BULq];x-x,2267-2262[BULt]	((((((......(((((((-(((((((&))))))).)))))))------))))))	GCUGGCGCUCAUCGAGGUG-CUGUCCA&UGGGCAGUCACCUUG------GCUAGC	4	0.975652
TraesCS1D03G0542100.1:1324	Tae-miR9666n	TraesCS1D03G0542100.1	1314	1333	1324	-42.30	-28.40	671394799054373	7	1-12,1333-1322;15-22,1321-1314	13-14,x-x[BULq]	((((((((--((((((((((((&))))))))))))..))))))))	UUGCCAUU--GCAGCCUAGUUG&CGAUUGGGCUGUAUGAUGGCGA	4	0.996799
TraesCS1D03G0544900.1:1426	Tae-miRN4293	TraesCS1D03G0544900.1	1414	1434	1426	-38.30	-25.60	668407310704961	8	3-6,1432-1429;8-15,1428-1421;16-21,1419-1414	1-2,1434-1433[UP5];7-7,x-x[BULq];x-x,1420-1420[BULt]	((((((.((((((((-((((..&..)))).))))))))-))))))	UACCGUACGCACUGC-GACCCC&CAGGUCUGUAGUGUG-AUGGUA	4	0.99875
TraesCS1D03G0544900.1:974	Tae-miR9674j	TraesCS1D03G0544900.1	964	983	974	-39.20	-26.80	683673469387755	7	3-13,981-971;16-20,969-965	1-2,983-982[UP5];14-15,970-970[AILq];21-21,964-964[UP3]	.(((((.-(((((((((((..&..)))))))))))..))))).	AGGCAGC-UGGAUGGUGCUCA&AUAGCAUCAUCCAUCCUGCCA	4	0.973972
TraesCS1D03G0545100.1:536	Tae-miR5054a*	TraesCS1D03G0545100.1	524	545	536	-46.40	-30.60	65948275862069	8	1-3,545-543;5-7,541-539;10-18,536-528;19-21,526-524	4-4,542-542[SIL];8-9,538-537[SIL];x-x,527-527[BULt]	(((.(((((((((..(((.(((&))).)))..)))))))))-)))	CGGCGUCCCCUUCCCCGGUGUC&GAUUCCGCCGAAGGGGAC-CCG	4	0.976308
TraesCS1D03G0547100.1:1432	Tae-mir-novel15-5p	TraesCS1D03G0547100.1	1417	1441	1432	-34.00	-24.80	729411764705882	2023-05-12	1-10,1441-1432;12-12,1430-1430;13-20,1424-1417	11-11,1431-1431[SIL];x-x,1429-1425[BULt]	((((((((.....(.((((((((((&)))))))))).)-----))))))))	GCCAACCUAUCGGUGAAUGCAAAGG&UCUUUGCAUUGA-----AGGUUGGC	4	0.743795
TraesCS1D03G0548600.1:561	Tae-miRN4320b*	TraesCS1D03G0548600.1	551	570	561	-46.30	-30.30	654427645788337	7	3-13,568-558;15-16,557-556;19-21,553-551	1-2,570-569[UP5];14-14,x-x[BULq];17-18,555-554[SIL]	(((..((-(((((((((((..&..))))))))))).))..)))	CCGACCG-CGGCGACGUGCCG&GAGCGCGUCGCCGUCGAACGG	4	1
TraesCS1D03G0551500.1:1058	Tae-miRN4282a*	TraesCS1D03G0551500.1	1047	1070	1058	-36.10	-23.50	650969529085873	11	2-4,1069-1067;5-8,1064-1061;9-21,1059-1047	1-1,1070-1070[UP5];x-x,1066-1065[BULt];x-x,1060-1060[BULt]	(((((((((((((.((((..(((.&.)))--))))-)))))))))))))	GGACGGCACGAGUAAGCAGAACUG&GAGU--UGUU-GCUUGUGUCGUUC	4	1
TraesCS1D03G0551500.2:1148	Tae-miRN4282c*	TraesCS1D03G0551500.2	1137	1160	1148	-36.10	-23.50	650969529085873	11	2-4,1159-1157;5-8,1154-1151;9-21,1149-1137	1-1,1160-1160[UP5];x-x,1156-1155[BULt];x-x,1150-1150[BULt]	(((((((((((((.((((..(((.&.)))--))))-)))))))))))))	GGACGGCACGAGUAAGCAGAACUG&GAGU--UGUU-GCUUGUGUCGUUC	3	0.973698
TraesCS1D03G0551800.1:1103	Tae-mir-novel130-5p	TraesCS1D03G0551800.1	1092	1112	1103	-27.60	-18.80	681159420289855	8	1-15,1112-1098	16-21,1097-1092[UP3]	......(((((((((((((((&)))))))))))))))......	AUGUUCAAUCUCAGUCGAAAA&UUUUUGGCUGAGAUUUUUUUG	1	0.120232
TraesCS1D03G0556400.3:562	Tae-mir-novel56-3p	TraesCS1D03G0556400.3	550	572	562	-36.80	-24.70	671195652173913	9	1-3,572-570;5-10,567-562;12-14,560-558;15-21,556-550	4-4,569-568[AILt];11-11,561-561[SIL];x-x,557-557[BULt]	(((((((.(((.((((((..(((&)))-.)))))).)))-)))))))	GGCCAUCUGAAUGCAGAUGAUGC&GCA-AGUCUGCUUUC-GAUGGUU	4	0.988799
TraesCS1D03G0561700.1:198	Tae-mir-novel35-5p	TraesCS1D03G0561700.1	190	207	198	-28.80	-21.90	760416666666667	9	4-10,204-198;12-17,196-191	1-3,207-205[UP5];11-11,197-197[SIL];18-18,190-190[UP3]	.((((((.(((((((...&...))))))).)))))).	UGGGAUCCAGAGUGCUAC&UUUGUACUCUUGAUCCCU	4	0.846544
TraesCS1D03G0563600.1:100	Tae-miR9674k*	TraesCS1D03G0563600.1	89	108	100	-43.20	-28.90	668981481481481	10	3-5,106-104;9-21,101-89	1-2,108-107[UP5];6-8,103-102[AILq]	(((((((((((((..-(((..&..)))...)))))))))))))	CGACAGCGCCGGCGC-CCUCG&GUAGGAUGGCCGGUGCUGUUG	4	1
TraesCS1D03G0563900.1:144	Tae-miRN4334a*	TraesCS1D03G0563900.1	133	154	144	-40.00	-26.00	0.65	2023-05-12	2-2,153-153;4-5,151-150;6-17,148-137	1-1,154-154[UP5];3-3,152-152[SIL];x-x,149-149[BULt];18-21,136-133[UP3]	....((((((((((((.((.(.&.).))-))))))))))))....	GGGGGCGGGGCGGGGGCGGCGG&ACUCC-CUCUCGUCCCGUAAUA	4	1
TraesCS1D03G0564100.1:1869	Tae-miR395v	TraesCS1D03G0564100.1	1859	1878	1869	-38.90	-25.50	655526992287918	2023-05-08	4-20,1875-1859	1-3,1878-1876[UP5]	(((((((((((((((((...&...)))))))))))))))))	GGGCUUCUCCAAAUGCUCUA&UGAAGUGUUUGGGGGAGCUC	4	1
TraesCS1D03G0568600.1:547	Tae-miRN4406	TraesCS1D03G0568600.1	536	557	547	-43.10	-32.10	744779582366589	2023-05-08	4-7,554-551;8-20,549-537	1-3,557-555[UP5];x-x,550-550[BULt];21-21,536-536[UP3]	.(((((((((((((.((((...&...))))-))))))))))))).	ACGUCGUCGAGCCCAUCCUCCU&CCAAGGA-GGGCUUGACGACGA	4	0.236567
TraesCS1D03G0571200.1:345	Tae-mir-novel81-5p	TraesCS1D03G0571200.1	337	354	345	-32.10	-21.10	657320872274143	2023-05-07	3-9,352-346;11-12,344-343;14-18,341-337	1-2,354-353[UP5];10-10,345-345[SIL];13-13,342-342[SIL]	(((((.((.(((((((..&..))))))).)).)))))	GACCUCGAGUGCGACGAU&UCCGUCGUAGUCUAGGUU	4	1
TraesCS1D03G0578800.1:749	Tae-miR2275q*	TraesCS1D03G0578800.1	738	759	749	-32.00	-21.50	671875	2023-05-08	2-4,758-756;6-16,753-743;18-21,741-738	1-1,759-759[UP5];5-5,755-754[AILt];17-17,742-742[SIL]	((((.(((((((((((..(((.&.)))-.))))))))))).))))	UAGGUUAUUGGGGGAGUCCCAG&UUGG-UUUCCUCCAAUAUCUUA	4	0.999983
TraesCS1D03G0580300.1:377	Tae-miRN4344a	TraesCS1D03G0580300.1	366	389	377	-39.00	-26.70	684615384615385	2023-05-11	1-6,389-384;7-13,380-374;15-20,372-367	x-x,383-381[BULt];14-14,373-373[SIL];21-21,366-366[UP3]	.((((((.(((((((...((((((&))))))---))))))).)))))).	CGCCGGCGGCGCCACCCAGAACCU&GGGUUC---GUGGUGUAGUUGGUU	4	1
TraesCS1D03G0583100.1:330	Tae-mir-novel106-3p	TraesCS1D03G0583100.1	322	339	330	-38.40	-27.20	708333333333333	2023-05-05	1-7,339-333;9-17,331-323	8-8,332-332[SIL];18-18,322-322[UP3]	.(((((((((.(((((((&))))))).))))))))).	CGUGCCGGCGUCAAGGUC&GACUUUGCCGUCGGCGCC	4	1
TraesCS1D03G0583400.1:102	Tae-miR9674m*	TraesCS1D03G0583400.1	93	110	102	-39.80	-25.90	650753768844221	8	1-5,110-106;7-11,105-101;14-21,100-93	6-6,x-x[BULq];12-13,x-x[BULq]	((((((((--(((((-(((((&))))).)))))..))))))))	CCGGGGCA--GUCCA-CUCGC&GUGAGAUGGAUGUUGCUCUGG	4	0.999882
TraesCS1D03G0584600.1:849	Tae-mir-novel58-3p	TraesCS1D03G0584600.1	839	858	849	-41.20	-29.50	716019417475728	2023-05-07	1-2,858-857;4-16,855-843;18-19,840-839	3-3,856-856[SIL];17-17,842-841[AILt]	((..(((((((((((((.((&)).)))))))))))))-.))	CCUUCUGGUCUGGGCCGAGG&CCGUGGCCUAGGCUAG-UGG	4	0.991078
TraesCS1D03G0584800.2:183	Tae-mir-novel144-5p	TraesCS1D03G0584800.2	173	194	183	-32.60	-22.90	702453987730061	2023-05-08	2-4,193-191;5-11,188-182;13-20,180-173	1-1,194-194[UP5];x-x,190-189[BULt];12-12,181-181[SIL]	((((((((.(((((((..(((.&.)))--))))))).))))))))	GGUGCGAGGACGAGUACAUGCU&UGCA--UACUCGUACUUGUACU	4	0.727774
TraesCS1D03G0585300.2:703	Tae-mir-novel53-5p	TraesCS1D03G0585300.2	692	712	703	-45.90	-32.20	701525054466231	8	1-7,712-706;9-9,704-704;11-15,702-698;16-19,696-693	8-8,705-705[SIL];10-10,703-703[SIL];x-x,697-697[BULt];20-20,692-692[UP3]	.((((.(((((.(.(((((((&))))))).).)))))-)))).	CGCCGUUCGACGUGGUCCGGG&CCUGGACGGGGUCGA-CGGCU	4	0.999913
TraesCS1D03G0585400.1:379	Tae-mir-novel75-3p	TraesCS1D03G0585400.1	367	389	379	-52.00	-37.60	723076923076923	8	1-4,389-386;5-5,384-384;7-16,382-373;17-21,371-367	x-x,385-385[BULt];6-6,383-383[SIL];x-x,372-372[BULt]	(((((.((((((((((.(.((((&))))-).))))))))))-)))))	GCCGCGCUGCCGGCGUGGUGCUG&CAGC-CGGCGUCGGCGG-GUGGC	4	1
TraesCS1D03G0588600.1:101	Tae-miRN4289	TraesCS1D03G0588600.1	89	109	101	-38.50	-28.30	735064935064935	4	1-7,109-103;9-16,102-95;18-21,92-89	8-8,x-x[BULq];17-17,94-93[AILt]	((((..((((((((-(((((((&))))))).))))))))-.))))	AUGCCGCAUCCUUC-ACCCACA&UGUGGGUUGAAGGAUG-AGCAU	4	0.534338
TraesCS1D03G0591700.1:70	Tae-miR1847a*	TraesCS1D03G0591700.1	59	79	70	-39.20	-26.00	663265306122449	11	5-7,75-73;9-10,71-70;12-21,68-59	1-4,79-76[UP5];8-8,72-72[SIL];11-11,69-69[SIL]	((((((((((.((.(((....&....))).)).))))))))))	GCACCUGCAGCUGCGUCCCAC&CAUUGACUCAACUGCAGGUGC	4	0.7825
TraesCS1D03G0592600.1:818	Tae-miRN4295b*	TraesCS1D03G0592600.1	807	828	818	-43.50	-30.10	691954022988506	7	2-6,827-823;7-10,821-818;12-19,817-810;20-21,808-807	1-1,828-828[UP5];x-x,822-822[BULt];11-11,x-x[BULq];x-x,809-809[BULt]	((.((((((((-((((.(((((.&.)))))-)))).))))))))-))	GGUCGGGGAGG-UGGCGCACGAG&AUCGUG-GCCAUCCUUCUCG-CC	4	0.999989
TraesCS1D03G0592700.2:1012	Tae-miR9654aq*	TraesCS1D03G0592700.2	1001	1021	1012	-37.50	-24.60	656	9	1-5,1021-1017;8-20,1014-1002	6-7,1016-1015[SIL];21-21,1001-1001[UP3]	.(((((((((((((..(((((&)))))..))))))))))))).	GGUUCCGUAAGGUUGAGAGUU&AGCUUCAAGCCUUGCGGAAUA	4	0.999489
TraesCS1D03G0593700.2:2888	Tae-miR5070n*	TraesCS1D03G0593700.2	2877	2897	2888	-33.50	-23.80	71044776119403	2023-05-08	3-12,2895-2886;14-18,2884-2880	1-2,2897-2896[UP5];13-13,2885-2885[SIL];19-21,2879-2877[UP3]	...(((((.((((((((((..&..)))))))))).)))))...	CUGUGAGCCAGAGGAGGUCGA&AUGACCUCCUUUUGUUCAACU	4	0.923379
TraesCS1D03G0595000.1:151	Tae-mir-novel46-5p	TraesCS1D03G0595000.1	141	160	151	-42.20	-28.40	672985781990521	2023-05-06	2-9,159-152;11-16,150-145;18-21,144-141	1-1,160-160[UP5];10-10,151-151[SIL];17-17,x-x[BULq]	((((-((((((.((((((((.&.)))))))).)))))).))))	GAGC-AGGCGCUCUUCUUCCU&CGGAGGAAGCGUGCUUUGCUC	4	0.999547
TraesCS1D03G0596100.1:742	Tae-miRN4281*	TraesCS1D03G0596100.1	732	751	742	-44.30	-31.60	713318284424379	7	1-1,751-751;3-11,749-741;13-21,740-732	2-2,750-750[SIL];12-12,x-x[BULq]	(((((((((-(((((((((.(&).))))))))).)))))))))	GGCUGCAGA-CCCCGAUGAGG&UGUUGUCGGGGCUCUGCAGCU	4	0.997789
TraesCS1D03G0606500.1:884	Tae-miRN4384b*	TraesCS1D03G0606500.1	873	893	884	-26.70	-17.60	659176029962547	11	1-10,893-884;13-18,881-876	11-12,883-882[SIL];19-21,875-873[UP3]	...((((((..((((((((((&))))))))))..))))))...	CGGCGAGAACGUGUGGGUACU&AGUGCCUAUAAAUUUUUGAAA	4	0.927229
TraesCS1D03G0611100.2:318	Tae-miR9772d*	TraesCS1D03G0611100.2	306	327	318	-43.60	-28.60	655963302752294	2023-05-07	3-17,325-311;18-21,309-306	1-2,327-326[UP5];x-x,310-310[BULt]	((((.(((((((((((((((..&..)))))))))))))))-))))	GUCGUGGCUGGUGUUCUCCAGC&UGUGGAGAGCGUCAGCU-CGAC	4	0.99858
TraesCS1D03G0617600.1:85	Tae-mir-novel14-5p	TraesCS1D03G0617600.1	65	94	85	-43.00	-29.70	690697674418605	2023-05-12	2-13,93-82;14-17,75-72;20-24,69-65	1-1,94-94[UP5];x-x,81-76[BULt];18-19,71-70[SIL]	(((((..((((......((((((((((((.&.))))))))))))------))))..)))))	GGUUCCGGCUGCUGGCCGUCGUCGUCGGCU&UGCCGAUGAUGAU------UAGUGUGAACC	4	0.27052
TraesCS1D03G0618200.1:530	Tae-miRN4313d	TraesCS1D03G0618200.1	517	540	530	-48.40	-34.30	708677685950413	2023-05-09	1-8,540-533;10-14,530-526;16-18,524-522;19-21,520-518	9-9,532-531[AILt];15-15,525-525[SIL];x-x,521-521[BULt];22-22,517-517[UP3]	.(((.(((.(((((..((((((((&))))))))-.))))).)))-))).	CGGCGCCGGAGCGCCAACGGCGGC&GUUGCCGU-AGCGCUGUGG-GCCU	4	0.999991
TraesCS1D03G0618900.1:2351	Tae-miR9783d*	TraesCS1D03G0618900.1	2337	2360	2351	-38.10	-25.90	679790026246719	2023-05-13	2-10,2359-2351;11-15,2347-2343	1-1,2360-2360[UP5];x-x,2350-2348[BULt];16-21,2342-2337[UP3]	......(((((...(((((((((.&.)))))))))---)))))......	CCGGUCGCGCCGCUGGUGCUUCCA&CGGAAGCACC---GGUGCUUAUUU	4	0.998327
TraesCS1D03G0619800.1:405	Tae-miR408b	TraesCS1D03G0619800.1	394	423	405	-46.00	-30.20	656521739130435	23	1-9,423-415;10-18,405-397;20-20,395-395	x-x,414-406[BULt];19-19,396-396[SIL];21-21,394-394[UP3]	.(.(((((((((.........(((((((((&)))))))))---------))))))))).).	ACGGGGGAGGAGCAGGAGGCUGCGGUGCGG&CUGCACUGC---------CUCUUCCCUGGG	4	0.999999
TraesCS1D03G0622500.1:175	Tae-miR9654ah*	TraesCS1D03G0622500.1	164	188	175	-38.30	-27.30	712793733681462	12	1-6,188-183;7-12,178-173;14-21,171-164	x-x,182-179[BULt];13-13,172-172[SIL]	((((((((.((((((....((((((&))))))----)))))).))))))))	CGUUCCUUUGGGCUUUUGAGGAGCG&CGCUUC----AAGCCUUGAGGAAUG	4	0.57225
TraesCS1D03G0625500.1:1005	Tae-mir-novel122-5p_2	TraesCS1D03G0625500.1	996	1014	1005	-32.50	-21.40	658461538461538	9	1-11,1014-1004;14-18,1003-999	12-13,x-x[BULq];19-21,998-996[UP3]	...(((((--(((((((((((&)))))))))))..)))))...	GGCGAGCA--AGCUGGUUCCG&CGGAAUUAGUUGAUGCUCAAA	4	0.962089
TraesCS1D03G0632300.1:811	Tae-miR9674q	TraesCS1D03G0632300.1	799	820	811	-37.20	-24.20	650537634408602	2023-05-06	2-5,819-816;7-12,814-809;14-19,807-802;21-22,800-799	1-1,820-820[UP5];6-6,815-815[SIL];13-13,808-808[SIL];20-20,801-801[SIL]	((.((((((.((((((.((((.&.)))).)))))).)))))).))	GAAGGUGCUCUGGACGCGUUCG&UGAACUUGUCCAUAGCAUCAUC	4	0.966926
TraesCS1D03G0634500.1:371	Tae-miRN4288*	TraesCS1D03G0634500.1	360	380	371	-34.60	-25.60	739884393063584	2023-05-07	1-5,380-376;7-17,374-364	6-6,375-375[SIL];18-21,363-360[UP3]	....(((((((((((.(((((&))))).)))))))))))....	UGUCAGAGCGAACCUUGUGCU&AGCACUGGGUUCGUUCUUUUU	4	0.823034
TraesCS1D03G0635900.1:414	Tae-miRN4376	TraesCS1D03G0635900.1	397	423	414	-31.00	-21.40	690322580645161	10	1-6,423-418;8-16,416-408;17-21,401-397	7-7,417-417[SIL];x-x,407-402[BULt]	(((((......(((((((((.((((((&)))))).)))))))))------)))))	AAGACCAACUGGAUCAUGCACGAGUAC&GUAUUCUUGUAUGAUC------GUCUU	4	0.976164
TraesCS1D03G0636100.1:1470	Tae-miR172f	TraesCS1D03G0636100.1	1459	1479	1470	-34.30	-24.80	723032069970846	2023-05-04	1-10,1479-1470;12-13,1469-1468;15-21,1465-1459	11-11,x-x[BULq];14-14,1467-1466[AILt]	(((((((..((-((((((((((&)))))))))).))-.)))))))	GUGCAGCCCUC-UCAAGAUUCU&AGAAUCUUGAUGA-UGCUGCAU	4	0.609452
TraesCS1D03G0637600.1:518	Tae-mir-novel96-3p	TraesCS1D03G0637600.1	508	528	518	-31.50	-21.10	66984126984127	2023-05-10	1-4,528-525;6-8,523-521;10-19,518-509	5-5,524-524[SIL];9-9,520-519[AILt];20-20,508-508[UP3]	.((((((((((..(((.((((&)))).)))-.)))))))))).	UGCCAACUAGUGAAAUGGAGC&GUUUGAUU-AGCUAGUUGGUG	4	0.999077
TraesCS1D03G0641700.1:1550	Tae-mir-novel106-3p	TraesCS1D03G0641700.1	1542	1560	1550	-38.40	-25.30	658854166666667	8	2-3,1559-1558;5-8,1556-1553;10-18,1550-1542	1-1,1560-1560[UP5];4-4,1557-1557[SIL];9-9,1552-1551[AILt]	(((((((((..((((.((.&.)).))))-.)))))))))	GGCGCCGACAUGCGACGUG&GACUUUGC-CGUCGGCGCC	4	1
TraesCS1D03G0642000.2:950	Tae-mir-novel71-5p	TraesCS1D03G0642000.2	939	962	950	-39.10	-26.20	670076726342711	13	1-3,962-960;4-7,956-953;9-18,951-942	x-x,959-957[BULt];8-8,952-952[SIL];19-21,941-939[UP3]	...((((((((((.((((...(((&)))---)))).))))))))))...	AAAGCCUUCACCUGAGGCAAAAGG&CCU---GUUUGAGGUGAAGGCGAU	4	0.999813
TraesCS1D03G0642600.1:258	Tae-miRN4364*	TraesCS1D03G0642600.1	247	266	258	-39.70	-26.20	659949622166247	2023-05-07	1-3,266-264;5-7,262-260;9-13,259-255;15-21,253-247	4-4,263-263[SIL];8-8,x-x[BULq];14-14,254-254[SIL]	(((((((.(((((-(((.(((&))).))).))))).)))))))	AUGCGGAGGCACC-CGGCGGC&GUCAUCGUGGUGCAUCUGCAU	4	1
TraesCS1D03G0642700.1:797	Tae-mir-novel135-5p	TraesCS1D03G0642700.1	785	806	797	-44.30	-34.40	776523702031603	7	1-13,806-794;15-16,792-791;17-21,789-785	14-14,793-793[SIL];x-x,790-790[BULt]	(((((.((.(((((((((((((&))))))))))))).))-)))))	GGGACAGCCCCGGAGGCCUGGC&GCCGGGUUUUUGGAGC-GUCCC	4	0.432863
TraesCS1D03G0645200.1:1758	Tae-miRN4289	TraesCS1D03G0645200.1	1747	1770	1758	-38.50	-25.16	653506493506493	2023-05-12	1-3,1770-1768;4-9,1766-1761;13-21,1755-1747	x-x,1767-1767[BULt];10-12,1760-1756[AILt]	(((((((((.....((((((.(((&)))-))))))--...)))))))))	GUGCUCAUCGUCAACAACCCGACA&UGU-GGGUUG--AAGGAUGAGCAU	4	0.99998
TraesCS1D03G0645200.1:729	Tae-mir-novel68-5p	TraesCS1D03G0645200.1	717	738	729	-33.50	-22.50	671641791044776	2023-05-10	3-10,736-729;11-17,727-721	1-2,738-737[UP5];x-x,728-728[BULt];18-21,720-717[UP3]	....(((((((.((((((((..&..))))))))-)))))))....	AACCGUGGAAGCCAUCGAGGAG&UACCUUGAUG-CUUCUACAUUG	0	0.149806
TraesCS1D03G0646900.1:937	Tae-mir-novel43-5p	TraesCS1D03G0646900.1	923	946	937	-39.80	-27.40	688442211055276	2023-05-10	3-14,944-933;15-19,927-923	1-2,946-945[UP5];x-x,932-928[BULt]	(((((.....((((((((((((..&..))))))))))))-----)))))	UGUUCACGAAGCAGGCGGCGACGA&AGGUUGCUGCCUGC-----GAGCA	4	1
TraesCS1D03G0649300.2:381	Tae-miR169j*	TraesCS1D03G0649300.2	367	390	381	-40.30	-29.42	730024813895782	7	1-14,390-377;17-20,371-368	15-16,376-372[AILt];21-21,367-367[UP3]	.((((.....((((((((((((((&))))))))))))))---..)))).	CAUGGAAAUGAGGGAGGACAUGCC&GGCAUGUCCUCCUU---GGCUAUU	4	0.999007
TraesCS1D03G0649900.1:75	Tae-miRN4296	TraesCS1D03G0649900.1	64	84	75	-33.30	-24.10	723723723723724	2023-05-14	7-8,78-77;10-21,75-64	1-6,84-79[UP5];9-9,76-76[SIL]	((((((((((((.((......&......)).))))))))))))	GCCAUCCUGGGGUUCUCAGCC&UUUUUUGAUCCUUAGGAUGGC	4	0.792803
TraesCS1D03G0649900.1:80	Tae-mir-novel130-5p	TraesCS1D03G0649900.1	69	89	80	-27.60	-18.40	666666666666667	2023-05-09	1-13,89-77;15-18,75-72	14-14,76-76[SIL];19-21,71-69[UP3]	...((((.(((((((((((((&))))))))))))).))))...	CCUGGGGUUCUCAGCCGAGGG&UUUUUGGCUGAGAUUUUUUUG	4	1
TraesCS1D03G0650700.1:35	Tae-miR160h	TraesCS1D03G0650700.1	21	44	35	-45.40	-31.10	685022026431718	11	2-5,43-40;7-8,38-37;10-15,35-30;16-20,26-22	1-1,44-44[UP5];6-6,39-39[SIL];9-9,36-36[SIL];x-x,29-27[BULt];21-21,21-21[UP3]	.(((((...((((((.((.((((.&.)))).)).))))))---))))).	CGGCGUGGAGCAGGGCGCGGGGCG&UGCCUGGCUCCCUGU---AUGCCA	4	0.998353
TraesCS1D03G0654500.1:848	Tae-miR9666h	TraesCS1D03G0654500.1	833	857	848	-41.90	-27.42	654415274463007	14	2-12,856-846;15-21,840-834	1-1,857-857[UP5];13-14,845-841[AILt];22-22,833-833[UP3]	.(((((((.....(((((((((((.&.)))))))))))---..))))))).	GCGUAGUCCCUGGGCAGCCUGACCA&CGGUUGGGCUGU---AUGAUUGCGA	4	0.999859
TraesCS1D03G0659500.1:1127	Tae-miRN485	TraesCS1D03G0659500.1	1116	1136	1127	-37.80	-25.20	666666666666667	10	1-6,1136-1131;8-8,1129-1129;10-16,1127-1121;19-20,1118-1117	7-7,1130-1130[SIL];9-9,1128-1128[SIL];17-18,1120-1119[SIL];21-21,1116-1116[UP3]	.((..(((((((.(.((((((&)))))).).)))))))..)).	CGAGGCCGCGGUGGCGCUGCU&GGUAGUUCGACCGCGGAAUUU	4	0.999507
TraesCS1D03G0668000.1:294	Tae-miRN4369*	TraesCS1D03G0668000.1	281	303	294	-42.50	-28.60	672941176470588	2023-05-10	1-9,303-295;11-11,293-293;12-12,291-291;13-19,289-283	10-10,294-294[SIL];x-x,292-292[BULt];x-x,290-290[BULt];20-21,282-281[UP3]	..(((((((.(.(.(((((((((&))))))))).)-)-)))))))..	AGCGGAGCGCGAGCGGCGUCGGG&CUCGAUGCCAC-C-CGUUCCGAA	4	0.99616
TraesCS1D03G0669300.1:150	Tae-miRN4295c*	TraesCS1D03G0669300.1	136	159	150	-51.10	-35.80	700587084148728	6	1-13,159-147;15-17,143-141;19-21,138-136	14-14,146-144[AILt];18-18,140-139[AILt]	(((..(((...(((((((((((((&)))))))))))))--.)))-.)))	GGCCCAGGCGCGGAUGGCUGCGGC&GCCGCGGCCAUCC--UCCU-CGCC	4	1
TraesCS1D03G0672800.1:791	Tae-mir-novel130-3p	TraesCS1D03G0672800.1	777	800	791	-53.80	-35.60	661710037174721	2023-05-10	4-7,797-794;9-15,792-786;17-23,783-777	1-3,800-798[UP5];8-8,793-793[SIL];16-16,785-784[AILt]	(((((((..(((((((.((((...&...)))).)))))))-.)))))))	GUUCCUCACGCCGCCCGGUGCCAA&GAAGCAUGGGGCGGC-CGAGGGAC	4	0.994688
TraesCS1D03G0673100.1:414	Tae-miRN4330	TraesCS1D03G0673100.1	402	424	414	-42.10	-27.50	653206650831354	11	1-5,424-420;6-6,418-418;8-8,416-416;10-20,414-404	x-x,419-419[BULt];7-7,417-417[SIL];9-9,415-415[SIL];21-22,403-402[UP3]	..(((((((((((.(.(.(((((&)))))-).).)))))))))))..	UGGUGGCCAAGGUGUACUGGGGC&GCCUU-GAAGACUUUGGCCACGU	4	0.998478
TraesCS1D03G0673600.1:350	Tae-miR5050e	TraesCS1D03G0673600.1	338	358	350	-38.70	-25.80	666666666666667	7	1-7,358-352;9-12,351-348;13-19,346-340	8-8,x-x[BULq];x-x,347-347[BULt];20-21,339-338[UP3]	..(((((((.((((-(((((((&))))))).))))-)))))))..	AAGCAUGGUCGAGG-CGUUCAG&UUGAACGACCUC-ACCAUGUCG	4	0.881417
TraesCS1D03G0673700.2:329	Tae-miR169br*	TraesCS1D03G0673700.2	310	338	329	-39.20	-26.10	665816326530612	2023-05-21	1-2,338-337;4-10,335-329;11-20,320-311	3-3,336-336[SIL];x-x,328-321[BULt];21-21,310-310[UP3]	.((((((((((........(((((((.((&)).)))))))--------)))))))))).	GGUGGCCGGGACUUCUAUGACAGCUCUCC&GGCGAGUUGU--------UCUUGGCUACA	4	1
TraesCS1D03G0676000.1:269	Tae-mir-novel83-3p	TraesCS1D03G0676000.1	259	281	269	-51.40	-35.10	682879377431907	8	1-4,281-278;5-7,276-274;8-15,271-264;17-19,262-260	x-x,277-277[BULt];x-x,273-272[BULt];16-16,263-263[SIL];20-20,259-259[UP3]	.(((.((((((((..(((.((((&))))-)))--)))))))).))).	CUGGAGCGCGCCGGAGGCGCCGG&CCGG-GCC--CGGCGCGCCCCAA	4	1
TraesCS1D03G0679700.1:15	Tae-mir-novel4-5p	TraesCS1D03G0679700.1	1	23	15	-49.10	-32.60	663951120162933	2023-05-06	2-5,22-19;7-14,18-11;16-20,9-5;22-23,3-2	1-1,23-23[UP5];6-6,x-x[BULq];15-15,10-10[SIL];21-21,4-4[SIL];24-24,1-1[UP3]	.((.(((((.((((((((-((((.&.)))).)))))))).))))).)).	AUGGCGAGCGCCGCCUCC-UCCUC&AAGGACGGAGGCGGAGCUUGACAA	4	0.980429
TraesCS1D03G0681300.1:193	Tae-miR171k*	TraesCS1D03G0681300.1	182	202	193	-36.20	-24.40	674033149171271	9	3-15,200-188	1-2,202-201[UP5];16-21,187-182[UP3]	......(((((((((((((..&..)))))))))))))......	UCGCCAUGAACCCCACCAACA&UAUUGGUGGGGUUCAAUCCAA	4	0.983635
TraesCS1D03G0681500.1:301	Tae-miRN4356b*	TraesCS1D03G0681500.1	290	310	301	-28.40	-18.74	659859154929577	14	1-7,310-304;13-21,298-290	8-12,303-299[SIL]	(((((((((.....(((((((&))))))).....)))))))))	UGUGGACGAGCGCCGGGGUGG&CCACUUUAUUAAUUGUUCACA	4	0.922208
TraesCS1D03G0682500.1:240	Tae-miRN4344b	TraesCS1D03G0682500.1	225	251	240	-38.30	-25.10	655352480417755	2023-05-11	1-6,251-246;7-14,243-236;15-17,231-229;19-21,227-225	x-x,245-244[BULt];x-x,235-232[BULt];18-18,228-228[SIL]	(((.(((....((((((((..((((((&))))))--))))))))----))).)))	CACGAACGCGGUGCACCGCGUGAGACC&GGUUUC--GUGGUGUA----GUUGGUG	4	1
TraesCS1D03G0689600.1:679	Tae-mir-novel43-5p	TraesCS1D03G0689600.1	670	697	679	-39.80	-27.50	690954773869347	2023-05-20	2-4,696-694;5-7,685-683;8-19,681-670	1-1,697-697[UP5];x-x,693-686[BULt];x-x,682-682[BULt]	((((((((((((.(((........(((.&.)))--------)))-))))))))))))	UGCUUGCAGGCAGGCAUGAUAACUGCCG&AGGU--------UGC-UGCCUGCGAGCA	4	1
TraesCS1D03G0703400.1:1247	Tae-mir-novel39-3p_2	TraesCS1D03G0703400.1	1237	1255	1247	-42.30	-28.90	683215130023641	5	1-4,1255-1252;6-7,1251-1250;9-20,1248-1237	5-5,x-x[BULq];8-8,1249-1249[SIL]	((((((((((((.((-((((&)))).)).))))))))))))	CUGUUCGUGCCGCUG-CGGA&UCCGGCAUCGGCAUGGACAG	4	0.997199
TraesCS1D03G0706800.1:46	Tae-miR171b*	TraesCS1D03G0706800.1	35	59	46	-37.90	-24.80	654353562005277	2023-05-11	1-6,59-54;7-20,49-36	x-x,53-50[BULt];21-21,35-35[UP3]	.((((((((((((((....((((((&))))))----)))))))))))))).	AAUUGAAUCGUACCAGUCUAUACUG&CGGUAU----UGGUGCGGUUCAAUC	4	0.999989
TraesCS1D03G0707100.1:114	Tae-mir-novel99-5p	TraesCS1D03G0707100.1	105	125	114	-41.10	-27.80	67639902676399	2023-05-10	2-9,124-117;10-10,114-114;12-18,112-106	1-1,125-125[UP5];x-x,116-115[BULt];11-11,113-113[SIL];19-19,105-105[UP3]	.(((((((.(..((((((((.&.))))))))--).))))))).	CGGCCGCGGGCUGGUGCUCGA&GCGAGCAUC--CGUGUGGCCU	4	1
TraesCS1D03G0711800.1:1100	Tae-miRN4400*	TraesCS1D03G0711800.1	1089	1108	1100	-37.30	-25.20	675603217158177	2023-05-12	5-8,1104-1101;10-20,1100-1090	1-4,1108-1105[UP5];9-9,x-x[BULq];21-21,1089-1089[UP3]	.(((((((((((-((((....&....)))).))))))))))).	CGGAGCCGUCGG-CGGCGGUG&UGUAGUCGACCGAUGGUUCUU	4	0.947236
TraesCS1D03G0711800.1:1101	Tae-miR396a	TraesCS1D03G0711800.1	1090	1109	1101	-40.10	-29.50	735660847880299	8	1-2,1109-1108;4-8,1106-1102;10-20,1101-1091	3-3,1107-1107[SIL];9-9,x-x[BULq];21-21,1090-1090[UP3]	.(((((((((((-(((((.((&)).))))).))))))))))).	GGAGCCGUCGGC-GGCGGUGA&UCUCCGCCUGUUGAUGGUUCA	4	0.725285
TraesCS1D03G0713800.1:248	Tae-miRN4325	TraesCS1D03G0713800.1	237	256	248	-36.20	-23.90	660220994475138	8	1-2,256-255;5-14,253-244;16-20,242-238	3-4,254-254[AILq];15-15,243-243[SIL];21-21,237-237[UP3]	.(((((.((((((((((.-((&))..)))))))))).))))).	CGUGCGCGACAUGGUGCA-GA&UCGAGCAUCAUGUCAUGUACA	4	0.986192
TraesCS1D03G0715400.1:208	Tae-mir-novel119-3p	TraesCS1D03G0715400.1	196	217	208	-40.00	-28.50	7125	9	1-4,217-214;6-8,212-210;10-22,208-196	5-5,213-213[SIL];9-9,209-209[SIL]	(((((((((((((.(((.((((&)))).))).)))))))))))))	GAGGAGGAGGUGGCGGUUGAUC&GGUUUAUCACCGCCUCUUUCUC	4	0.989927
TraesCS1D03G0715400.1:89	Tae-miRN485	TraesCS1D03G0715400.1	78	99	89	-37.80	-25.70	67989417989418	11	1-3,99-97;5-6,95-94;7-17,92-82	4-4,96-96[SIL];x-x,93-93[BULt];18-21,81-78[UP3]	....(((((((((((.((.(((&))).))-)))))))))))....	UGCCUCCGCGGUUGGCACGGCC&GGUAGU-UCGACCGCGGAAUUU	4	0.9942
TraesCS1D03G0715700.1:213	Tae-mir-novel53-5p	TraesCS1D03G0715700.1	204	222	213	-45.90	-30.50	664488017429194	2023-05-08	1-2,222-221;3-5,219-217;7-11,216-212;13-20,211-204	x-x,220-220[BULt];6-6,x-x[BULq];12-12,x-x[BULq]	((((((((-(((((-(((.((&))-))).))))).))))))))	GGCCGUCG-CCCUG-CCGCGG&CC-UGGACGGGGUCGACGGCU	4	1
TraesCS1D03G0715900.1:1179	Tae-miRN4407	TraesCS1D03G0715900.1	1165	1189	1179	-43.50	-28.60	657471264367816	2023-05-11	1-4,1189-1186;6-16,1183-1173;17-21,1169-1165	5-5,1185-1184[AILt];x-x,1172-1170[BULt]	(((((...(((((((((((..((((&))))-.)))))))))))---)))))	CAGCUUCUACCAGCCGGCGUUCUUC&GAGG-UUGUUGGCUGGU---GGCUG	2	0.994575
TraesCS1D03G0717700.1:430	Tae-miR395ay	TraesCS1D03G0717700.1	420	439	430	-46.70	-32.50	69593147751606	8	2-3,438-437;5-17,435-423;19-21,422-420	1-1,439-439[UP5];4-4,436-436[SIL];18-18,x-x[BULq]	(((-(((((((((((((.((.&.)).))))))))))))).)))	GAG-CCCCCCUCCCGGAAGCC&AGUGUUUGGGGGGGGGGACUC	4	0.94803
TraesCS1D03G0719300.1:269	Tae-miRN4396	TraesCS1D03G0719300.1	258	278	269	-37.50	-24.90	664	8	1-12,278-267;15-16,264-263	13-14,266-265[SIL];17-21,262-258[UP3]	.....((..((((((((((((&))))))))))))..)).....	AUGCCGCACUCCCAUCCGAGG&CUUCGGAUGGGAUAGCAAGAA	4	0.731056
TraesCS1D03G0719400.1:582	Tae-mir-novel71-3p	TraesCS1D03G0719400.1	571	594	582	-36.90	-24.34	659620596205962	13	1-4,594-591;6-18,586-574;20-21,572-571	5-5,590-587[AILt];19-19,573-573[SIL]	((.(((((((((((((....((((&))))---.))))))))))))).))	GCGCUGUUUGGGGUGGUGGCGGUG&CAUC---UUCACUUCAAACAGGGC	4	0.848854
TraesCS1D03G0720800.1:1305	Tae-miRN45c*	TraesCS1D03G0720800.1	1290	1314	1305	-30.30	-19.78	652805280528053	2023-05-17	3-10,1312-1305;12-21,1299-1290	1-2,1314-1313[UP5];11-11,1304-1300[AILt]	((((((((((.....((((((((..&..))))))))----.))))))))))	GGAGAAGGUGAAGGAGGUGAUGGGC&AACCAUCGCU----AUAUUUUUUCC	4	0.999999
TraesCS1D03G0721300.3:79	Tae-miR1130y*	TraesCS1D03G0721300.3	64	88	79	-43.00	-31.98	743720930232558	14	1-11,88-78;13-21,72-64	12-12,77-73[AILt]	(((((((((.....(((((((((((&)))))))))))----.)))))))))	UGCCGUCCGGAGGCGCGGGGCGUAG&CUGCGUUCCGC----AUGGAUGGCA	4	0.56834
TraesCS1D03G0723900.1:1641	Tae-miRN4410	TraesCS1D03G0723900.1	1620	1650	1641	-50.50	-34.98	692673267326733	2023-05-14	2-2,1649-1649;4-16,1647-1635;18-22,1624-1620	1-1,1650-1650[UP5];3-3,1648-1648[SIL];17-17,1634-1625[AILt]	(((((..........(((((((((((((.(.&.).)))))))))))))---------.)))))	GCUCCACCUGGUGGAGCUCACCGGCCGCGCA&CGGGUGGCCGGUGAGU---------AGGAGC	4	0.999991
TraesCS1D03G0725300.1:2584	Tae-mir-novel58-5p	TraesCS1D03G0725300.1	2572	2596	2584	-45.90	-31.20	679738562091503	2023-05-09	1-6,2596-2591;7-8,2589-2588;9-17,2585-2577;18-20,2574-2572	x-x,2590-2590[BULt];x-x,2587-2586[BULt];x-x,2576-2575[BULt]	(((..(((((((((..((.((((((&))))))-))--)))))))))--)))	GCCAUCGUCGACCCGGCGAUCCGGG&CCUGGA-CG--GGGUCGACG--GGU	4	0.999996
TraesCS1D03G0725500.4:1563	Tae-miRN4363	TraesCS1D03G0725500.4	1551	1572	1563	-35.70	-28.50	798319327731092	3	2-18,1571-1555;19-21,1553-1551	1-1,1572-1572[UP5];x-x,1554-1554[BULt]	(((.(((((((((((((((((.&.)))))))))))))))))-)))	GACACUAUUCUACAUCUUCUAC&CUAGAAGAUGUGGAAUAG-GUC	4	0.0869709
TraesCS1D03G0728900.1:145	Tae-mir-novel66-3p	TraesCS1D03G0728900.1	133	154	145	-39.40	-27.10	687817258883249	2023-05-04	2-12,153-143;14-18,141-137;20-22,135-133	1-1,154-154[UP5];13-13,142-142[SIL];19-19,136-136[SIL]	(((.(((((.(((((((((((.&.))))))))))).))))).)))	AUCCCGAACCAGGGAGGAACCC&CGGUUCCUCUCUUGUUUGCGAU	4	0.998834
TraesCS1D03G0728900.1:161	Tae-miR3711a	TraesCS1D03G0728900.1	154	170	161	-43.00	-29.80	693023255813954	7	2-11,169-160;15-19,159-155	1-1,170-170[UP5];12-14,x-x[BULq];20-20,154-154[UP3]	.(((((---((((((((((.&.))))))))))...))))).	CGGCGC---GAGGAGGGCAA&GUGCCCUCCUUCUAGCGCCA	4	0.999999
TraesCS1D03G0740000.1:232	Tae-miRN4278*	TraesCS1D03G0740000.1	219	241	232	-22.20	-14.50	653153153153153	2023-05-09	1-11,241-231;12-15,228-225;17-21,223-219	x-x,230-229[BULt];16-16,224-224[SIL]	(((((.((((..(((((((((((&)))))))))))--)))).)))))	GGAGGCGAGAGCUAGUGAUGAUG&CAUUAUUACUA--UCUUAUUUUU	4	0.999994
TraesCS1D03G0743000.1:311	Tae-miR9666m	TraesCS1D03G0743000.1	301	320	311	-44.30	-31.10	702031602708804	9	2-12,319-309;15-20,308-303	1-1,320-320[UP5];13-14,x-x[BULq];21-22,302-301[UP3]	..((((((--(((((((((((.&.)))))))))))..))))))..	AAGCCAUC--GCGGCCCGGGCU&CGCUUGGGCUGUAUGAUGGCGA	4	0.993948
TraesCS1D03G0745400.1:597	Tae-miRN4323*	TraesCS1D03G0745400.1	586	607	597	-37.50	-25.60	682666666666667	2023-05-07	1-5,607-603;7-9,600-598;11-21,596-586	6-6,602-601[AILt];10-10,597-597[SIL]	(((((((((((.(((..(((((&)))))-.))).)))))))))))	GAGGAGAAGAAUGACCCAGAGU&GCUCU-UGUUCUUCUUCUCCUC	4	1
TraesCS1D03G0747700.1:47	Tae-mir-novel75-3p	TraesCS1D03G0747700.1	33	58	47	-52.00	-34.10	655769230769231	2023-05-13	3-4,56-55;5-8,52-49;10-14,47-43;15-21,39-33	1-2,58-57[UP5];x-x,54-53[BULt];9-9,48-48[SIL];x-x,42-40[BULt]	(((((((...(((((.((((..((..&..))--)))).)))))---)))))))	GCCGCCCGCUGCCGGGGCCGCCGCGA&CAGC--CGGCGUCGGC---GGGUGGC	4	1
TraesCS1D03G0749700.1:262	Tae-miR319f	TraesCS1D03G0749700.1	251	272	262	-43.00	-28.60	665116279069767	9	2-5,271-268;6-8,266-264;10-19,262-253	1-1,272-272[UP5];x-x,267-267[BULt];9-9,263-263[SIL];20-21,252-251[UP3]	..((((((((((.(((.((((.&.))))-))).))))))))))..	ACGGGGCGCCCUCCAGCUCCGC&UUGGA-CUGAAGGGUGCUCCCU	4	0.936513
TraesCS1D03G0760100.1:190	Tae-miRN4342*	TraesCS1D03G0760100.1	179	199	190	-38.10	-25.80	677165354330709	2023-05-08	1-7,199-193;9-10,191-190;12-15,188-185;17-21,183-179	8-8,192-192[SIL];11-11,189-189[SIL];16-16,184-184[SIL]	(((((.((((.((.(((((((&))))))).)).)))).)))))	GCGGCGGCGAGGACCGCGACC&GGUCGUGAUUAUCGCGGUUGU	4	0.999998
TraesCS1D03G0760100.1:845	Tae-mir-novel44-5p	TraesCS1D03G0760100.1	828	854	845	-58.50	-40.48	691965811965812	2023-05-11	3-10,852-845;12-18,843-837;21-24,832-829	1-2,854-853[UP5];11-11,844-844[SIL];19-20,836-833[AILt];25-25,828-828[UP3]	.((((....(((((((.((((((((..&..)))))))).)))))))--..)))).	GGUCGUGCAGCGCGCGGGCGCCGGUAG&UCGCCGGCGCGCGCGUGC--AUCGACG	4	0.989394
TraesCS1D03G0760600.1:555	Tae-mir-novel81-3p	TraesCS1D03G0760600.1	547	564	555	-37.10	-24.30	654986522911051	9	3-9,562-556;11-15,554-550	1-2,564-563[UP5];10-10,555-555[SIL];16-18,549-547[UP3]	...(((((.(((((((..&..))))))).)))))...	GACCCGUCCCCGGGGCCG&AUGUCCCGGCGACGGAAC	4	1
TraesCS1D03G0768400.1:44	Tae-miR9657a	TraesCS1D03G0768400.1	32	53	44	-40.70	-28.00	687960687960688	2023-05-06	1-6,53-48;8-17,46-37;18-18,35-35;20-21,33-32	7-7,47-47[SIL];x-x,36-36[BULt];19-19,34-34[SIL]	((.(.((((((((((.((((((&)))))).))))))))))-).))	ACGGCUUCGGCGGGGCGGCACA&UGUGCUUCCUCGUCGAA-CGGU	4	0.999683
TraesCS1D03G0777100.1:356	Tae-mir-novel71-5p	TraesCS1D03G0777100.1	345	366	356	-39.10	-26.00	664961636828645	2023-05-09	1-9,366-358;10-16,356-350;18-19,348-347	x-x,357-357[BULt];17-17,349-349[SIL];20-21,346-345[UP3]	..((.(((((((.(((((((((&)))))))))-))))))).))..	GGCGGCUUUGCCGUCGGACGGG&CCUGUUUGA-GGUGAAGGCGAU	4	0.999953
TraesCS1D03G0777300.1:329	Tae-mir-novel68-5p	TraesCS1D03G0777300.1	318	339	329	-33.50	-23.20	692537313432836	9	3-9,337-331;10-18,329-321	1-2,339-338[UP5];x-x,330-330[BULt];19-21,320-318[UP3]	...(((((((((.(((((((..&..)))))))-)))))))))...	GGUUGUGGGAGCUAUCAAGGAG&UACCUUGAU-GCUUCUACAUUG	4	0.819236
TraesCS1D03G0780600.1:251	Tae-miR166p*	TraesCS1D03G0780600.1	240	260	251	-41.10	-30.10	732360097323601	7	1-10,260-251;13-21,248-240	11-12,250-249[SIL]	(((((((((..((((((((((&))))))))))..)))))))))	CACCGAGCUCUGCAACAUGCU&GGUAUGUUGUCUGGCUCGGUG	4	0.934756
TraesCS1D03G0784500.1:786	Tae-mir-novel106-3p	TraesCS1D03G0784500.1	775	795	786	-38.40	-25.70	669270833333333	12	6-15,790-781;16-18,777-775	1-5,795-791[UP5];x-x,780-778[BULt]	(((...((((((((((.....&.....))))))))))---)))	GGCGCCGCCGACGGCAUGACG&GACUUUGCCGUCGGC---GCC	4	1
TraesCS1D03G0795600.1:158	Tae-miRN4316*	TraesCS1D03G0795600.1	145	168	158	-49.20	-35.08	713008130081301	9	1-5,168-164;7-17,161-151;20-21,146-145	6-6,163-162[AILt];18-19,150-147[AILt]	((....(((((((((((..(((((&)))))-.)))))))))))--..))	CCGCAGAGGCACCGCCGCCGCUCC&GGGGC-UCGGCGGUGCCU--AAGG	4	0.989297
TraesCS1D03G0798900.1:1305	Tae-mir-novel130-5p	TraesCS1D03G0798900.1	1290	1314	1305	-27.60	-19.60	710144927536232	2023-05-15	4-12,1311-1303;13-21,1298-1290	1-3,1314-1312[UP5];x-x,1302-1299[BULt]	(((((((((....(((((((((...&...)))))))))----)))))))))	CGAGAAAGUGGCCCUCAGCCGACGU&UUUUUGGCUGAG----AUUUUUUUG	4	0.997938
TraesCS1D03G0799200.1:637	Tae-mir-novel81-3p	TraesCS1D03G0799200.1	629	647	637	-37.10	-25.20	679245283018868	9	3-6,645-642;7-15,640-632	1-2,647-646[UP5];x-x,641-641[BULt];16-18,631-629[UP3]	...(((((((((.((((..&..))))-)))))))))...	ACGCCGUCGUCGUGGACGC&AUGUCC-CGGCGACGGAAC	4	1
TraesCS1D03G0805500.1:74	Tae-miRN4297	TraesCS1D03G0805500.1	61	83	74	-41.10	-30.40	739659367396594	8	2-11,82-73;13-18,69-64;20-21,62-61	1-1,83-83[UP5];12-12,72-70[AILt];19-19,63-63[SIL]	((.((((((...((((((((((.&.))))))))))--.)))))).))	UCCUCCUCCACCUCCUCCUCCUC&AAGGAGGAGGA--AGGAGGAAGA	4	0.999147
TraesCS1D03G0808500.1:138	Tae-miRN485*	TraesCS1D03G0808500.1	126	147	138	-40.00	-26.12	653	2023-05-13	3-10,145-138;14-21,133-126	1-2,147-146[UP5];11-13,137-134[AILt]	((((((((....((((((((..&..))))))))-...))))))))	GUCGGGCAUACUGCGCCAGGCG&AUUCUGGUGU-CCUUGCCCGAU	4	1
TraesCS1D03G0813600.1:1001	Tae-miR9776a	TraesCS1D03G0813600.1	984	1012	1001	-44.10	-28.90	655328798185941	17	1-7,1012-1006;8-12,1003-999;13-18,992-987;20-21,985-984	x-x,1005-1004[BULt];x-x,998-993[BULt];19-19,986-986[SIL]	((.((((((......(((((..(((((((&)))))))--)))))------)))))).))	GCUGCUGCAGGAGUUCAUCCUGUCGUCCA&UGGACGA--GGAUG------UGCAGCUGC	4	0.999999
TraesCS1D03G0813600.1:1861	Tae-mir-novel75-3p	TraesCS1D03G0813600.1	1847	1870	1861	-52.00	-42.92	825384615384615	6	1-14,1870-1857;17-21,1851-1847	15-16,1856-1852[AILt]	(((((.....((((((((((((((&))))))))))))))---..)))))	GCCACAGGUGGCCGGCGCCGGCUG&CAGCCGGCGUCGGC---GGGUGGC	4	0.565714
TraesCS1D03G0822100.1:137	Tae-mir-novel106-3p	TraesCS1D03G0822100.1	129	159	137	-38.40	-29.60	770833333333333	28	1-7,159-153;8-18,139-129	x-x,152-140[BULt]	(((((((((((.............(((((((&)))))))-------------)))))))))))	GGCGCCGACGGAGGGCUACAGGUCCGAGGUC&GACUUUG-------------CCGUCGGCGCC	4	1
TraesCS1D03G0822400.1:1326	Tae-miR9655c*	TraesCS1D03G0822400.1	1314	1339	1326	-39.90	-26.00	651629072681704	14	1-6,1339-1334;7-8,1330-1329;10-19,1326-1317;20-21,1315-1314	x-x,1333-1331[BULt];9-9,1328-1327[AILt];x-x,1316-1316[BULt]	((.((((((((((..((...((((((&))))))---))-.))))))))))-))	GCUGAGGGAGAGGCUGGCAUUGGCCA&UGGCUA---CU-UCCUUUCCCUU-GC	4	1
TraesCS1D03G0822400.1:161	Tae-miRN4297	TraesCS1D03G0822400.1	152	170	161	-41.10	-26.90	654501216545012	2023-05-07	3-11,168-160;14-20,159-153	1-2,170-169[UP5];12-13,x-x[BULq];21-21,152-152[UP3]	.(((((((--(((((((((..&..)))))))))..))))))).	ACUUCUUC--UCCUCCUCCGC&AAGGAGGAGGAAGGAGGAAGA	4	1
TraesCS1D03G0823100.1:1262	Tae-mir-novel30-5p	TraesCS1D03G0823100.1	1251	1272	1262	-44.00	-35.10	797727272727273	2023-05-08	1-5,1272-1268;7-7,1266-1266;8-20,1264-1252	6-6,1267-1267[SIL];x-x,1265-1265[BULt];21-21,1251-1251[UP3]	.(((((((((((((.(.(((((&))))).)-))))))))))))).	CGGGGAGGUGGUGGCGGCGGCG&CGCUGGC-UUACCAUCUCCCCA	4	0.166378
TraesCS1D03G0823200.1:478	Tae-mir-novel36-5p	TraesCS1D03G0823200.1	465	487	478	-44.70	-30.90	691275167785235	14	7-17,481-471;18-20,468-466	1-6,487-482[UP5];x-x,470-469[BULt];21-21,465-465[UP3]	.(((..(((((((((((......&......)))))))))))--))).	CGCCGAGCCCCCUCAGCCCCCGC&AGAUUAGCUGAGGGGGC--GGCU	4	0.996951
TraesCS1D03G0824900.1:868	Tae-mir-novel119-3p	TraesCS1D03G0824900.1	856	876	868	-40.00	-26.60	665	2023-05-08	2-5,875-872;7-17,871-861;19-22,859-856	1-1,876-876[UP5];6-6,x-x[BULq];18-18,860-860[SIL]	((((.(((((((((((-((((.&.)))).))))))))))).))))	GGGACAGAGGUGGUGG-AGGCG&GGUUUAUCACCGCCUCUUUCUC	4	1
TraesCS1D03G0827700.1:504	Tae-mir-novel106-3p	TraesCS1D03G0827700.1	496	513	504	-38.40	-26.90	700520833333333	10	5-12,509-502;14-18,500-496	1-4,513-510[UP5];13-13,501-501[SIL]	(((((.((((((((....&....)))))))).)))))	GGCGCGGGCGGCGACGAC&GACUUUGCCGUCGGCGCC	4	1
TraesCS1D03G0830400.1:31	Tae-miR395cd*	TraesCS1D03G0830400.1	20	40	31	-37.00	-26.00	702702702702703	2023-05-06	1-7,40-34;9-15,32-26;18-21,23-20	8-8,33-33[SIL];16-17,25-24[SIL]	((((..(((((((.(((((((&))))))).)))))))..))))	CCUGUUGUGUUUCUGGAGAAU&GUUCUCUUGAAGCACUUCAGG	3	0.0967266
TraesCS1D03G0837700.1:1309	Tae-miRN4367d*	TraesCS1D03G0837700.1	1298	1327	1309	-40.60	-28.00	689655172413793	22	3-9,1325-1319;10-21,1309-1298	1-2,1327-1326[UP5];x-x,1318-1310[BULt]	((((((((((((.........(((((((..&..)))))))---------))))))))))))	AAGGGCCUGUUUCUCAUGGCGAGAUUCCAA&AGGGAAUCU---------GAACAGGCCCUU	0	0.0399128
TraesCS1D03G0843500.1:303	Tae-miR166p*	TraesCS1D03G0843500.1	291	311	303	-41.10	-29.70	722627737226277	2023-05-06	2-9,310-303;11-15,302-298;16-21,296-291	1-1,311-311[UP5];10-10,x-x[BULq];x-x,297-297[BULt]	((((((.(((((-((((((((.&.)))))))).)))))-))))))	CGCCGACGCCGG-CGACAUACG&GGUAUGUUGUCUGGC-UCGGUG	4	0.97528
TraesCS1D03G0843700.1:12	Tae-miR171w*	TraesCS1D03G0843700.1	1	21	12	-40.50	-27.30	674074074074074	10	3-10,19-12;12-14,10-8;17-19,5-3	1-2,21-20[UP5];11-11,11-11[SIL];15-16,7-6[SIL];20-21,2-1[UP3]	..(((..(((.((((((((..&..)))))))).)))..)))..	AUGGAGGGAGGCUCCCCAGCU&UAUUGGGGAGGCUCAAUCCGA	4	0.823569
TraesCS1D03G0846000.1:605	Tae-miR9666ab	TraesCS1D03G0846000.1	590	614	605	-42.30	-27.50	650118203309693	7	2-10,613-605;11-13,603-601;14-15,598-597;17-22,595-590	1-1,614-614[UP5];x-x,604-604[BULt];x-x,600-599[BULt];16-16,596-596[SIL]	((((((.((..(((.(((((((((.&.)))))))))-)))--)).))))))	UCGCCAGCAUCUACUGGCCUAACCC&CGGUUAGGCU-GUA--UGAUGGCGA	4	1
TraesCS1D03G0846900.1:1385	Tae-mir-novel98-5p	TraesCS1D03G0846900.1	1374	1393	1385	-46.80	-30.60	653846153846154	8	3-5,1391-1389;7-15,1388-1380;17-21,1379-1375	1-2,1393-1392[UP5];6-6,x-x[BULq];16-16,x-x[BULq];22-22,1374-1374[UP3]	.(((((-(((((((((-(((..&..))).))))))))).))))).	GGCCGA-GGACGAGGC-CGACG&UCUCGAGCUUCGUCCGUCGGCG	4	1
TraesCS1D03G0848100.1:372	Tae-miR5384a*	TraesCS1D03G0848100.1	361	382	372	-47.20	-30.70	650423728813559	2023-05-08	2-5,381-378;7-16,375-366;18-21,364-361	1-1,382-382[UP5];6-6,377-376[AILt];17-17,365-365[SIL]	((((.((((((((((..((((.&.))))-.)))))))))).))))	GAGGAGGGCGCGCGGAACGGCC&CGCCG-GUCGCGCGUUCCCCUU	4	1
TraesCS1D03G0848100.1:459	Tae-mir-novel107-3p_2	TraesCS1D03G0848100.1	450	469	459	-34.40	-22.80	662790697674419	10	1-3,469-467;5-8,464-461;10-17,459-452;19-19,450-450	4-4,466-465[AILt];9-9,460-460[SIL];18-18,451-451[SIL]	(.((((((((.((((..(((&)))-.)))).)))))))).)	GGCUCAGACGGAGGACGGCC&GGU-AUUUUGCGUCUGAGGC	4	1
TraesCS1D03G0848400.1:402	Tae-miRN4321a	TraesCS1D03G0848400.1	387	411	402	-47.80	-31.30	654811715481172	2023-05-08	2-12,410-400;15-17,397-395;18-21,390-387	1-1,411-411[UP5];13-14,399-398[SIL];x-x,394-391[BULt]	((((....(((..(((((((((((.&.)))))))))))..)))----))))	GCACGCCUCGGAGGACGGAGCCGUA&CGCGGCUCCGUCGACUG----GUGC	4	1
TraesCS1D03G0848400.1:675	Tae-mir-novel27-3p	TraesCS1D03G0848400.1	665	685	675	-39.90	-27.20	681704260651629	2023-05-07	2-6,684-680;7-20,678-665	1-1,685-685[UP5];x-x,679-679[BULt]	((((((((((((((.(((((.&.)))))-))))))))))))))	CGAGGGUUGGGAGGACCGGGA&CUUCGG-CCUCUCAGUCCUUG	1	0.107124
TraesCS1D03G0851400.1:2156	Tae-miR5070m*	TraesCS1D03G0851400.1	2145	2166	2156	-37.10	-24.36	656603773584906	8	1-7,2166-2160;8-14,2158-2152;19-21,2147-2145	x-x,2159-2159[BULt];15-18,2151-2148[SIL]	(((....(((((((.(((((((&)))))))-)))))))....)))	GGUGUUCCUGAGAGCGGGUCAG&CUGACCC-UUCUUAGUUCAACC	4	0.877394
TraesCS1D03G0852200.1:808	Tae-miR9662a*	TraesCS1D03G0852200.1	794	817	808	-43.20	-28.20	652777777777778	12	1-7,817-811;9-12,809-806;13-21,802-794	8-8,810-810[SIL];x-x,805-803[BULt]	(((((((((...((((.(((((((&))))))).))))---)))))))))	GCUUGGACGUCCUCAGCGGGCUGC&GCGGCUCUCUGG---UGUUCAAGC	4	0.999996
TraesCS1D03G0854000.1:753	Tae-mir-novel19-5p	TraesCS1D03G0854000.1	742	762	753	-40.10	-26.10	650872817955112	13	7-17,756-746;19-21,744-742	1-6,762-757[UP5];18-18,745-745[SIL]	(((.(((((((((((......&......))))))))))).)))	GGCGCCGCAUGGCUACACCGG&UCUAACUAGCUAUGCGGAGCC	4	0.746116
TraesCS1D03G0861700.1:291	Tae-miRN4314b	TraesCS1D03G0861700.1	278	299	291	-37.70	-24.70	655172413793103	2023-05-06	2-9,298-291;11-16,290-285;17-21,282-278	1-1,299-299[UP5];10-10,x-x[BULq];x-x,284-283[BULt]	(((((..((((((-((((((((.&.)))))))).))))))--)))))	UCGAGGUCUGCUG-CUUCGACAA&AUGUCGAAGGUAGUAG--CUCGA	4	0.999457
TraesCS1D03G0862900.1:520	Tae-miR171o	TraesCS1D03G0862900.1	510	529	520	-33.70	-23.70	70326409495549	2023-05-05	1-4,529-526;6-12,524-518;14-19,516-511	5-5,525-525[SIL];13-13,517-517[SIL];20-20,510-510[UP3]	.((((((.(((((((.((((&)))).))))))).)))))).	GAUGGGCGGAGACAACACCA&UGGUAUUGUUUCGGCUCAUG	1	0.038784
TraesCS1D03G0862900.1:521	Tae-miR171m*	TraesCS1D03G0862900.1	510	530	521	-35.00	-23.80	0.68	2023-05-06	2-5,529-526;7-13,524-518;15-20,516-511	1-1,530-530[UP5];6-6,525-525[SIL];14-14,517-517[SIL];21-21,510-510[UP3]	.((((((.(((((((.((((.&.)))).))))))).)))))).	GAUGGGCGGAGACAACACCAA&CUGGUAUUGUUUCGGCUCAUA	1	0.0766007
TraesCS1D03G0863800.1:2929	Tae-miRN4314b	TraesCS1D03G0863800.1	2918	2945	2929	-37.70	-27.38	726259946949602	2023-05-20	2-6,2944-2940;9-21,2930-2918	1-1,2945-2945[UP5];7-8,2939-2931[AILt]	(((((((((((((.........(((((.&.)))))-------..)))))))))))))	UCGAGCUGCUGCCGAUGAUUCACGACAA&AUGUCG-------AAGGUAGUAGCUCGA	0	0.0411293
TraesCS1D03G0864600.1:391	Tae-mir-novel108-3p	TraesCS1D03G0864600.1	382	406	391	-39.60	-25.90	654040404040404	2023-05-17	1-3,406-404;4-9,397-392;11-19,390-382	x-x,403-398[BULt];10-10,391-391[SIL]	(((((((((.((((((......(((&)))------)))))).)))))))))	GGCGGCGGCAUCGUCGACGGCCGGG&CCC------UGAUGAGGCUGUUGCC	4	1
TraesCS1D03G0866700.1:243	Tae-miRN4344a*	TraesCS1D03G0866700.1	233	252	243	-37.80	-25.30	669312169312169	10	1-4,252-249;6-10,247-243;13-19,241-235	5-5,248-248[SIL];11-12,242-242[AILq];20-21,234-233[UP3]	..(((((((.-(((((.((((&)))).)))))..)))))))..	CCGGGCCUGG-AGCUUCGCUG&CAGCUGAGCUAAUAGGCCUUU	4	0.990491
TraesCS1D03G0867700.1:854	Tae-miRN4340*	TraesCS1D03G0867700.1	843	863	854	-44.20	-31.00	701357466063348	7	2-10,862-854;12-18,852-846	1-1,863-863[UP5];11-11,853-853[SIL];19-21,845-843[UP3]	...(((((((.(((((((((.&.))))))))).)))))))...	CGCGGCAUUCUGGGAGUCAGA&CCUGGCUCCCUGAAUGCCAUC	4	0.800813
TraesCS1D03G0867900.1:418	Tae-mir-novel98-5p	TraesCS1D03G0867900.1	402	428	418	-46.80	-32.70	698717948717949	2023-05-09	1-3,428-426;4-10,424-418;11-13,415-413;14-22,410-402	x-x,425-425[BULt];x-x,417-416[BULt];x-x,412-411[BULt]	(((((((((..(((..(((((((.(((&)))-)))))))--)))--)))))))))	CGCCGACGGCCGCGCCAAGCUCGCGGA&UCU-CGAGCUU--CGU--CCGUCGGCG	4	0.998377
TraesCS1D03G0868000.1:807	Tae-mir-novel106-5p	TraesCS1D03G0868000.1	794	816	807	-43.80	-30.02	685388127853881	2023-05-10	2-12,815-805;15-20,799-794	1-1,816-816[UP5];13-14,804-800[AILt]	((((((.....(((((((((((.&.)))))))))))---..))))))	CGGACUGGGACUCCGAUGAGGGC&ACCCUCGUCGGA---CAGGUCCG	4	0.981469
TraesCS1D03G0872000.1:178	Tae-miRN4342*	TraesCS1D03G0872000.1	167	187	178	-38.10	-25.80	677165354330709	2023-05-08	1-7,187-181;9-10,179-178;12-15,176-173;17-21,171-167	8-8,180-180[SIL];11-11,177-177[SIL];16-16,172-172[SIL]	(((((.((((.((.(((((((&))))))).)).)))).)))))	GCGGCGGCGAGGACCGCGACC&GGUCGUGAUUAUCGCGGUUGU	4	0.999998
TraesCS1D03G0873200.1:220	Tae-miR9666g	TraesCS1D03G0873200.1	208	229	220	-42.30	-29.30	692671394799054	2023-05-10	3-12,227-218;14-21,216-209	1-2,229-228[UP5];13-13,217-217[SIL];22-22,208-208[UP3]	.((((((((.((((((((((..&..)))))))))).)))))))).	CUGCCGUCGGGCGUCCCGGCAA&CGGUUGGGAUGUAUGAUGGCGA	4	0.990859
TraesCS1D03G0873500.1:696	Tae-miR9777*	TraesCS1D03G0873500.1	684	706	696	-35.40	-23.60	666666666666667	7	1-5,706-702;6-12,700-694;14-17,692-689;18-20,687-685	x-x,701-701[BULt];13-13,693-693[SIL];x-x,688-688[BULt];21-21,684-684[UP3]	.(((.((((.(((((((.(((((&)))))-))))))).))))-))).	CGUGCAGGCCAUCGUCACCGGCA&UGCCG-UGAUGAUUGCUU-UACU	4	0.998059
TraesCS1D03G0873700.1:596	Tae-mir-novel53-3p	TraesCS1D03G0873700.1	586	605	596	-39.80	-28.10	706030150753769	2023-05-05	1-4,605-602;5-8,600-597;10-14,596-592;15-19,590-586	x-x,601-601[BULt];9-9,x-x[BULq];x-x,591-591[BULt]	(((((.(((((-((((.((((&))))-)))).)))))-)))))	CCACUGGGCCU-GGCCGACGA&UCGU-GGCCUAGGCU-AGUGG	3	0.273236
TraesCS1D03G0874600.1:284	Tae-miR172d	TraesCS1D03G0874600.1	272	293	284	-35.70	-24.80	694677871148459	2023-05-09	5-18,289-276;19-20,274-273	1-4,293-290[UP5];x-x,275-275[BULt];21-21,272-272[UP3]	.((.((((((((((((((....&....))))))))))))))-)).	UCGACAGCGUCAUCAAGAAGAA&AGAAUCUUGAUGAUGCUG-CGU	4	0.869331
TraesCS1D03G0874600.1:878	Tae-miR169ab*	TraesCS1D03G0874600.1	868	886	878	-42.40	-27.70	653301886792453	2023-05-06	2-6,885-881;8-13,880-875;15-21,874-868	1-1,886-886[UP5];7-7,x-x[BULq];14-14,x-x[BULq]	(((((((-((((((-(((((.&.))))).)))))).)))))))	GCUGGCC-AGAAGG-UGCUCG&UGGGCAGUCUUCUUGGCUAGC	4	1
TraesCS1D03G0883300.1:1461	Tae-miR9653b*	TraesCS1D03G0883300.1	1450	1467	1461	-36.90	-24.82	672628726287263	12	1-7,1467-1461;13-21,1458-1450	8-12,1460-1459[AILq]	(((((((((..---(((((((&))))))).....)))))))))	GGCGUGGCCUG---CUUCGAG&CUUGAAGACUUUGGCCAUGUC	4	0.994218
TraesCS1D03G0885600.2:175	Tae-miR168b	TraesCS1D03G0885600.2	165	184	175	-43.40	-28.80	663594470046083	6	2-10,183-175;12-13,173-172;16-21,170-165	1-1,184-184[UP5];11-11,174-174[SIL];14-15,171-171[AILq]	((((((.-((.(((((((((.&.))))))))).))..))))))	GUCCCGC-CUCCACCAGGCGG&UCGCUUGGUGCAGAUCGGGAC	4	0.975504
TraesCS1D03G0886200.1:227	Tae-miRN4408*	TraesCS1D03G0886200.1	216	236	227	-38.30	-27.10	70757180156658	6	2-6,235-231;8-10,229-227;12-21,225-216	1-1,236-236[UP5];7-7,230-230[SIL];11-11,226-226[SIL]	((((((((((.(((.(((((.&.))))).))).))))))))))	CCUGAAGCAGUAUGUCAACUC&CAGUUGUCGUUCUGCUUCAGG	4	0.989958
TraesCS1D03G0886500.1:2061	Tae-miR399al*	TraesCS1D03G0886500.1	2043	2070	2061	-41.80	-29.70	710526315789474	2023-05-18	1-12,2070-2059;13-19,2051-2045	x-x,2058-2052[BULt];20-21,2044-2043[UP3]	..(((((((.......((((((((((((&))))))))))))-------)))))))..	AUUGCCAGACUAUAUGGGAGGGCUGCAU&GUGCAGUUCUCC-------UCUGGCAUG	0	0.151825
TraesCS1D03G0890100.1:1563	Tae-miRN4387c*	TraesCS1D03G0890100.1	1552	1572	1563	-32.10	-22.00	685358255451713	2023-05-08	4-18,1569-1555	1-3,1572-1570[UP5];19-21,1554-1552[UP3]	...(((((((((((((((...&...)))))))))))))))...	CGUUGGGGAAGAAAUGUAACU&UGCUACAUUUCUUCCUCAUAA	4	0.996599
TraesCS1D03G0890100.1:961	Tae-miRN4323*	TraesCS1D03G0890100.1	943	970	961	-37.50	-26.10	696	2023-05-11	1-5,970-966;7-16,964-955;17-21,947-943	6-6,965-965[SIL];x-x,954-948[BULt]	(((((.......((((((((((.(((((&))))).))))))))))-------)))))	GAGGACAUGACGGAAGAAGAGCUGGAGU&GCUCUUGUUCUUCUUC-------UCCUC	4	1
TraesCS1D03G0890500.1:122	Tae-mir-novel59-5p	TraesCS1D03G0890500.1	112	131	122	-33.20	-25.30	762048192771084	2023-05-06	1-12,131-120;14-17,119-116	13-13,x-x[BULq];18-21,115-112[UP3]	....((((-((((((((((((&)))))))))))).))))....	AUGAGGCA-GCUCUUCUGGAG&CUUCAGAAGAGCAUGUCAUUU	4	0.188825
TraesCS1D03G0891300.1:122	Tae-mir-novel59-5p	TraesCS1D03G0891300.1	112	131	122	-33.20	-25.30	762048192771084	2023-05-06	1-12,131-120;14-17,119-116	13-13,x-x[BULq];18-21,115-112[UP3]	....((((-((((((((((((&)))))))))))).))))....	GUGAGGCA-GCUCUUCUGGAG&CUUCAGAAGAGCAUGUCAUUU	4	0.18141
TraesCS1D03G0894000.1:51	Tae-mir-novel129-3p	TraesCS1D03G0894000.1	37	60	51	-42.50	-30.78	724235294117647	13	1-10,60-51;13-18,46-41;20-22,39-37	11-12,50-47[AILt];19-19,40-40[SIL]	(((.((((((....((((((((((&))))))))))--..)))))).)))	CCGGGCGGGAAGGGCGCGCGGGUG&CACUCGUGUG--AAUUCUGCGCGG	4	0.227249
TraesCS1D03G0897700.1:220	Tae-miR9658	TraesCS1D03G0897700.1	209	230	220	-39.70	-26.10	657430730478589	7	2-5,229-226;6-13,224-217;16-19,214-211	1-1,230-230[UP5];x-x,225-225[BULt];14-15,216-215[SIL];20-21,210-209[UP3]	..((((..((((((((.((((.&.))))-))))))))..))))..	UACCUAGGCACCCAGAGACGAG&AUCGU-UCUGGGUGAAUAGGCC	3	0.331197
TraesCS1D03G0897700.1:229	Tae-miR9657c	TraesCS1D03G0897700.1	218	238	229	-41.50	-27.06	652048192771084	7	1-3,238-236;5-14,234-225;19-21,220-218	4-4,235-235[SIL];15-18,224-221[SIL]	(((....((((((((((.(((&))).))))))))))....)))	ACCCAGAGACGAGGAAGGGCG&CGUGCUUCCUCGUCGAACGGU	3	0.872331
TraesCS1D03G0897700.1:235	Tae-miRN4387c*	TraesCS1D03G0897700.1	224	243	235	-32.10	-21.00	654205607476635	10	1-6,243-238;9-17,236-228	7-8,237-237[AILq];18-21,227-224[UP3]	....(((((((((.-((((((&))))))..)))))))))....	AGACGAGGAAGGGC-GUAGCA&UGCUACAUUUCUUCCUCAUAA	3	0.574555
TraesCS1D03G0900200.1:882	Tae-miRN4349*	TraesCS1D03G0900200.1	868	891	882	-42.00	-29.54	703333333333333	2023-05-11	1-1,891-891;3-12,889-880;14-20,875-869	2-2,890-890[SIL];13-13,879-876[AILt];21-21,868-868[UP3]	.(((((((....((((((((((.(&).))))))))))---.))))))).	AAGGCUGCAAGAGCUGAGGAGGCG&CACCUCCUCAGU---AGCAGUCUG	4	0.818687
TraesCS1D03G0903400.1:83	Tae-mir-novel16-3p	TraesCS1D03G0903400.1	74	92	83	-38.90	-27.60	709511568123393	4	2-14,91-79;16-16,78-78;19-20,75-74	1-1,92-92[UP5];15-15,x-x[BULq];17-18,77-76[SIL]	((..(-(((((((((((((.&.))))))))))))).)..))	GGUCC-AUCCUCUACAGCCG&UGGCUGUAGAGGAUCGUUCC	4	0.841819
TraesCS1D03G0907800.1:366	Tae-miRN4301b*	TraesCS1D03G0907800.1	355	376	366	-31.00	-25.40	819354838709677	7	1-5,376-372;8-21,368-355	6-7,371-369[AILt]	((((((((((((((...(((((&)))))-..))))))))))))))	GGCAUGUUCUCAUUUGUGCUUC&GAAGC-UUAAUGAGAACAUGUU	4	0.0150502
TraesCS1D03G0910600.1:37	Tae-mir-novel43-5p	TraesCS1D03G0910600.1	27	46	37	-39.80	-26.20	658291457286432	2023-05-07	2-11,45-36;13-15,34-32;17-19,29-27	1-1,46-46[UP5];12-12,35-35[SIL];16-16,31-30[AILt]	(((..(((.((((((((((.&.)))))))))).)))-.)))	UGCCAUGCUGGCGGCGACCG&AGGUUGCUGCCUGCG-AGCA	4	1
TraesCS1D03G0917100.2:620	Tae-mir-novel1-5p	TraesCS1D03G0917100.2	609	632	620	-37.80	-26.00	687830687830688	11	1-7,632-626;8-17,622-613;19-20,611-610	x-x,625-623[BULt];18-18,612-612[SIL];21-21,609-609[UP3]	.((.((((((((((...(((((((&)))))))---)))))))))).)).	UGGCAGCGUGAUCCUUAGGCCAGU&ACUGGUU---GGAUCAUGCUUCUG	4	0.983436
TraesCS1D03G0919100.1:932	Tae-miR5384a*	TraesCS1D03G0919100.1	919	941	932	-47.20	-32.70	692796610169492	2023-05-08	3-10,939-932;11-13,929-927;15-21,925-919	1-2,941-940[UP5];x-x,931-930[BULt];14-14,926-926[SIL]	(((((((.(((..((((((((..&..))))))))--))).)))))))	AAGGGGGUCGCCGGCGACCGGAG&CGCCGGUCGC--GCGUUCCCCUU	0	0.636198
[truncated: 8,891 more rows]
