# Supplementary material for: Genome-Wide Analysis of microRNA Expression Profile in Roots and Leaves of Three Wheat Cultivars under Water and Drought Conditions
Source: Biomolecules. 2023 Feb 26;13(3):440. doi: 10.3390/biom13030440 (PMC10045996; doi:10.3390/biom13030440)
Supplement: Supplementary file 1 [file biomolecules-13-00440-s001.zip › Supplementary Table S2.xlsx]

## Sheet: Sheet1
name	KRW+	KRW-	RRW+	RRW-	KLW+	KLW-	RLW+	RLW-	ELW+	ELW-	mean
un-assigned	17.8431	14.675	17.4788	18.2684	28.6544	18.0826	28.9984	24.4859	29.7835	18.0992	21.6369
TE (sense)	18.566	23.6472	19.8759	29.3108	16.1078	14.7253	15.3643	18.8086	16.8735	13.4313	18.6711
mRNA (sense)	17.6982	15.5452	16.5634	12.3962	10.2385	20.5807	10.7861	14.122	10.6519	20.7306	14.9313
microRNA (sense)	4.76073	1.29792	4.80709	0.878135	27.5722	20.9268	27.363	21.4283	23.5385	19.9134	15.2486
TE (antisense)	7.92618	9.84803	8.38021	11.8978	9.91323	5.45915	9.74464	7.71785	10.9076	5.53458	8.73293
rRNA (sense)	12.5266	17.5117	13.4273	16.8699	0.288711	2.49073	0.357838	1.39482	0.409228	2.53759	6.78144
mRNA (antisense)	4.10359	5.19273	4.17939	4.33264	5.83613	4.04271	5.78913	5.42584	6.20541	4.50779	4.96154
tRNA (sense)	6.44566	7.40919	5.72939	2.29737	0.776038	10.1871	0.948862	4.27098	0.994223	11.5458	5.06047
sn/snoRNA (sense)	7.56292	3.04293	6.88853	2.65854	0.0390411	1.51956	0.0404359	1.19251	0.0463691	1.65139	2.46422
srpRNA|sense	1.17777	0.450943	1.21648	0.320507	0.0119375	0.992469	0.0213646	0.335297	0.0183852	0.945462	0.549062
tae_rnacentral|sense	0.547798	0.400159	0.58055	0.255661	0.0280086	0.0898333	0.0268317	0.0942106	0.0251994	0.171029	0.221928
other RNA	0.841396	0.978943	0.872981	0.51411	0.534114	0.903039	0.559035	0.723702	0.546076	0.931764	0.740516
miRBase_hairpin|antisense	0.409973	0.591964	0.399584	0.257407	0.0173248	0.111394	0.0196259	0.0557117	0.0186386	0.106656	0.198828
rRNA|antisense	0.114226	0.165478	0.158846	0.105232	0.0475543	0.413482	0.0506171	0.167928	0.0620805	0.378353	0.16638
hairpin|antisense	0.0108535	0.00859208	0.00843136	0.00312812	0.218389	0.1218	0.243228	0.192933	0.223316	0.189332	0.122
mature|antisense	0.00578471	0.00614514	0.00595743	0.00142187	0.0954643	0.0912809	0.0977968	0.14653	0.0719207	0.0990729	0.0621375
microRNA|antisense	0.0191782	0.0191411	0.0193176	0.014669	0.106502	0.047346	0.0975085	0.06461	0.111976	0.046722	0.0546971
ncRNA|sense	0.165238	0.0465738	0.159102	0.0259322	0.00125519	0.054743	0.00161441	0.0375715	0.00137463	0.04943	0.0542834
otherRNA|sense	0.0587284	0.0508527	0.05818	0.0530981	0.0153953	0.0124352	0.0135571	0.00732166	0.0181176	0.0117384	0.0299424
snoRNA|antisense	0.0214563	0.0390636	0.0231432	0.0235425	0.00667674	0.0201648	0.00843803	0.0193527	0.00901059	0.0185482	0.0189397
snRNA|antisense	0.00621747	0.0072493	0.00666814	0.00442203	0.0147692	0.0126541	0.0157804	0.0151802	0.0169588	0.0118186	0.0111718
tRNA|antisense	0.0102805	0.0249991	0.0108187	0.0119358	0.00122569	0.00580813	0.00145697	0.0053819	0.00177945	0.00590877	0.00795951
triAes2-tRNAs|antisense	0.00322793	0.00464362	0.00362903	0.00218021	0.0017528	0.00217335	0.00181844	0.00253512	0.00141816	0.00250379	0.00258825
otherRNA|antisense	0.00173969	0.00205627	0.00172462	0.00244088	0.0010802	0.00289931	0.00142493	0.00251706	0.00218587	0.00317285	0.00212417
rnase|sense	0.00547502	0.000905088	0.00859553	0.000768602	0.000132095	0.000458615	0.000170387	0.000705101	0.000159181	0.000408817	0.00177784
srpRNA|antisense	0.00104615	0.00182593	0.00123002	0.00132277	0.0016399	0.00125899	0.00211979	0.00222787	0.00311091	0.00184493	0.00176273
tae_rnacentral|antisense	0.00261212	0.00419782	0.002145	0.00216441	0.000565216	0.000847547	0.00053888	0.000828648	0.00111475	0.00134265	0.0016357
lncRNA|sense	0.00214999	0.00209241	0.00209567	0.000639843	0.000203224	0.00162081	6.65285e-05	0.000606738	0.000115768	0.0021183	0.00117093
asRNA|antisense	0.000223718	0.000141169	0.000209192	0.000189583	0.00195603	0.00173132	0.0013971	0.00064899	0.000578839	0.00165902	0.000873495
ncRNA|antisense	0.000557789	0.000694911	0.000447022	0.000772121	0.00100828	0.000515718	0.00103261	0.000716971	0.00103304	0.000747311	0.000752578
tasiRNA|sense	0.00023011	0.000278061	0.000241026	0.000236979	0.00093991	7.3673e-05	0.000665285	0.000111545	0.000868258	8.14242e-05	0.000372627
tmRNA|sense	0.000389909	0.000861989	0.000613934	0.00137448	0	0	0	1.01405e-05	0	2.03561e-05	0.000327081
nodulin|sense	0.00104189	0.000236352	0.00110053	4.73958e-05	2.5403e-05	7.3673e-05	2.21762e-05	4.05619e-05	0	4.07121e-05	0.000262869
asRNA|sense	0.000166191	0.000250255	0.000372908	0.000426562	0.000101612	0.0001343	4.43523e-05	0.000113235	0.000115768	7.63352e-05	0.000180152
lncRNA|antisense	0.000297226	0.000250255	0.000236478	0.000284375	5.08059e-05	0.0001013	6.65285e-05	6.08428e-05	0.000202594	0.000165393	0.00017158
nodulin|antisense	0.000223718	0.000361479	0.000247847	0.000379166	0	1.84183e-05	0	2.02809e-05	0	0	0.000125091
rnase|antisense	1.40623e-05	5.56122e-06	2.03887e-05	0	0.000101612	2.45577e-05	4.43523e-05	3.80268e-05	0	3.39268e-06	2.51953e-05
tmRNA|antisense	6.39195e-05	5.56122e-05	2.27383e-05	9.47916e-05	0	0	0	0	0	0	2.37062e-05
tasiRNA|antisense	0	2.78061e-05	0	0	0	0	0	0	0	0	2.78061e-06
