# Supplementary material for: Genome-Wide Analysis of microRNA Expression Profile in Roots and Leaves of Three Wheat Cultivars under Water and Drought Conditions
Source: Biomolecules. 2023 Feb 26;13(3):440. doi: 10.3390/biom13030440 (PMC10045996; doi:10.3390/biom13030440)
Supplement: Supplementary file 1 [file biomolecules-13-00440-s001.zip › Supplementary Table S3.xlsx]

## Sheet: Sheet1
name	KRW+	KRW-	RRW+	RRW-	KLW+	KLW-	RLW+	RLW-	ELW+	ELW-
15	6.25785	10.2192	6.22165	6.68864	0.306741	3.25329	0.378968	2.87037	0.290838	3.0055
16	7.27528	10.9607	6.75957	5.2661	0.286215	4.37025	0.35351	2.43988	0.314194	4.05419
17	6.36871	7.97428	6.24976	5.25046	0.456999	4.84514	0.593633	3.94316	0.545642	4.32623
18	6.61728	7.79393	6.56356	5.70119	1.22115	3.66606	1.47361	2.2293	1.04344	3.50036
19	5.21961	4.78851	5.04427	3.72981	1.59536	3.44195	1.65452	2.52197	1.26213	3.32106
20	4.80637	4.49319	4.80859	3.87574	2.04545	3.14768	1.85064	2.47622	1.70242	3.09682
21	6.08593	4.41644	6.2907	3.80076	34.0882	23.4338	33.2896	25.0582	28.0781	23.0724
22	5.21549	3.76959	5.16717	3.61213	7.46441	6.9197	7.66465	7.37169	7.68724	7.07758
23	4.8502	3.46639	4.91988	3.52923	4.8527	3.3829	4.78173	3.89232	4.88954	3.22764
24	6.60167	3.13747	7.15677	3.27045	43.9002	23.4134	45.0607	34.6681	48.3827	24.7335
25	4.44006	2.83822	4.55612	3.18865	0.95632	2.92395	0.761751	2.32531	1.06851	3.04048
26	4.08238	2.78561	4.31209	3.42563	0.211099	1.82728	0.117888	1.23893	0.223461	1.82878
27	4.99811	3.06837	4.891	6.26847	0.0276384	1.46937	0.0188276	0.773363	0.0401425	1.43958
28	4.68349	2.89075	4.42959	4.02452	0.00736686	1.29344	0.00658632	0.672131	0.0118662	1.3642
29	4.48237	2.91644	4.46365	3.71901	0.00124475	1.72135	0.00223979	1.30438	0.0030389	1.94904
30	3.71724	2.38501	3.81825	3.03968	0.000558865	2.58027	0.00155233	1.56214	0.00170757	2.46649
31	3.68536	2.24798	3.75983	3.39866	0.00114313	3.31462	0.00153015	1.82287	0.00225747	3.75865
32	3.99866	2.14755	4.03367	2.31983	0.0102882	1.71938	0.00953574	1.06349	0.0118083	2.02141
33	6.61393	2.10815	6.5539	2.38695	0.00899265	3.27618	0.0063202	1.76618	0.0108532	2.71609
34	0	1.79055	0	2.55591	2.55798	0	1.97228	0	4.43011	0
35	0	1.54766	0	2.00574	0	0	0	0	0	0
36	0	1.45557	0	1.8155	0	0	0	0	0	0
37	0	1.42042	0	1.81782	0	0	0	0	0	0
38	0	1.46121	0	2.10527	0	0	0	0	0	0
39	0	1.42895	0	1.64198	0	0	0	0	0	0
40	0	1.1539	0	1.60857	0	0	0	0	0	0
41	0	1.20753	0	1.94953	0	0	0	0	0	0
42	0	0.695959	0	1.31869	0	0	0	0	0	0
43	0	0.633868	0	1.0274	0	0	0	0	0	0
44	0	0.54753	0	0.90071	0	0	0	0	0	0
45	0	0.493391	0	1.02773	0	0	0	0	0	0
46	0	0.564881	0	0.928578	0	0	0	0	0	0
47	0	0.483325	0	0.997634	0	0	0	0	0	0
48	0	0.707498	0	1.80303	0	0	0	0	0	0
