# Supplementary material for: Genome-Wide Analysis of microRNA Expression Profile in Roots and Leaves of Three Wheat Cultivars under Water and Drought Conditions
Source: Biomolecules. 2023 Feb 26;13(3):440. doi: 10.3390/biom13030440 (PMC10045996; doi:10.3390/biom13030440)
Supplement: Supplementary file 1 [file biomolecules-13-00440-s001.zip › Supplementary Table S4.xlsx]

## Sheet: Sheet1
Read Length (nt)	KRW+	KRW-	RRW+	RRW-	KLW+	KLW-	RLW+	RLW-	ELW+	ELW-
15	5.53196	8.94002	5.44418	6.74423	0.221645	1.9948	0.240404	0.787598	0.259856	1.9896
16	5.32193	6.8148	5.23162	5.11105	0.382611	2.73259	0.419395	1.18153	0.38742	2.62946
17	5.88739	7.19073	5.77196	5.56987	0.416388	2.87747	0.470009	1.29898	0.42581	2.80621
18	6.58608	7.51957	6.52392	6.18422	0.628296	3.03718	0.643893	1.49235	0.530317	2.99173
19	5.41446	5.36404	5.4124	4.39254	1.05899	3.27732	1.00089	1.85097	0.791441	3.1414
20	5.34205	4.98649	5.33215	4.31384	1.71721	3.68049	1.6143	2.49729	1.39272	3.50071
21	5.84499	4.79859	5.81484	4.15567	7.90588	7.78836	7.46992	7.70497	6.94433	7.14332
22	5.5435	4.47352	5.52596	4.08608	4.53555	5.34461	4.71113	4.98285	4.12068	5.01873
23	5.70446	4.14826	5.72784	3.92977	8.25081	6.19388	7.84262	7.67924	7.45586	5.80893
24	9.81932	4.07223	10.9526	3.75832	67.5452	42.5116	69.7712	60.4649	67.3759	44.3212
25	4.57951	3.44428	4.51093	3.55888	1.77585	3.96071	1.45023	3.46139	1.81115	4.01706
26	4.15849	3.25814	4.07113	3.47041	0.35593	2.31982	0.222682	1.1384	0.353929	2.30712
27	4.12999	3.12019	4.012	3.39423	0.0418094	2.0409	0.0248897	0.823263	0.0530317	2.05703
28	4.26666	2.98842	4.11242	3.30565	0.00929709	1.94408	0.00962207	0.744618	0.0147567	1.96645
29	4.44866	2.84657	4.30504	3.18766	0.00264059	1.90675	0.00471285	0.703988	0.00576432	1.90831
30	4.30502	2.60579	4.21491	2.95452	0.00121027	1.85038	0.0031419	0.69115	0.00334331	1.84904
31	4.05904	2.40443	4.00534	2.78054	0.00242054	1.87869	0.00324008	0.701814	0.00443853	1.89067
32	4.15854	2.24138	4.12565	2.62698	0.02228	2.02041	0.0210115	0.760571	0.0235184	2.03471
33	4.89795	2.06955	4.90513	2.51096	0.0194744	2.63997	0.0139913	1.03411	0.0216162	2.61828
34	0	1.90493	0	2.40713	5.10652	0	4.06272	0	8.02416	0
35	0	1.73934	0	2.24171	0	0	0	0	0	0
36	0	1.59196	0	2.08618	0	0	0	0	0	0
37	0	1.48393	0	1.96719	0	0	0	0	0	0
38	0	1.34852	0	1.83185	0	0	0	0	0	0
39	0	1.23093	0	1.72275	0	0	0	0	0	0
40	0	1.13454	0	1.6345	0	0	0	0	0	0
41	0	1.00869	0	1.52133	0	0	0	0	0	0
42	0	0.886289	0	1.41036	0	0	0	0	0	0
43	0	0.783592	0	1.23375	0	0	0	0	0	0
44	0	0.711659	0	1.15845	0	0	0	0	0	0
45	0	0.673611	0	1.12289	0	0	0	0	0	0
46	0	0.621449	0	1.06987	0	0	0	0	0	0
47	0	0.645514	0	1.18337	0	0	0	0	0	0
48	0	0.948011	0	1.37326	0	0	0	0	0	0
