# Supplementary material for: Genome-Wide Analysis of microRNA Expression Profile in Roots and Leaves of Three Wheat Cultivars under Water and Drought Conditions
Source: Biomolecules. 2023 Feb 26;13(3):440. doi: 10.3390/biom13030440 (PMC10045996; doi:10.3390/biom13030440)
Supplement: Supplementary file 1 [file biomolecules-13-00440-s001.zip › Supplementary Table S5.xlsx]

## Sheet: miRNA_genomeMapped_RCSA_RPMlib
name	KRW+	KRW-	RRW+	RRW-	KLW+	KLW-	RLW+	RLW-	ELW+	ELW-		KRW+	KRW-	RRW+	RRW-	KLW+	KLW-	RLW+	RLW-	ELW+	ELW-
Tae-miR166h	243128	14903.1	356889	7164.4	60885.8	464686	50136	429582	78200.3	470620		243128	14903.1	356889	7164.4	60885.8	464686	50136	429582	78200.3	470620
Tae-miR9672c	7222.38	9669.54	11670.1	7164.4	36246.6	80630.8	49522.6	129860	46820.2	74431.1		250351	24572.6	368560	14328.8	97132.4	545317	99658.5	559441	125020	545051
Tae-miRN485	405.956	0	381.17	0	105893	74876.5	125005	76065	104075	72282.7		250757	24572.6	368941	14328.8	203025	620193	224664	635506	229096	617334
Tae-miR166c	869.473	0	1696.5	0	23451.4	33259.5	21486	58238.1	29700.1	35948.6		251626	24572.6	370637	14328.8	226477	653453	246150	693744	258796	653283
Tae-miR156f	2532.68	1295.92	1236.33	754.148	253967	29782.5	20622.1	5211.58	203408	33274		254159	25868.5	371874	15083	480443	683235	266772	698956	462204	686557
Tae-miR9863a	61962.8	12510.6	50506	46568.6	31648.5	22838.3	26716	25612.1	36182.8	24478.3		316122	38379.1	422380	61651.6	512092	706074	293488	724568	498386	711035
Tae-miR167b	10158	5582.42	12011.8	26018.1	61621.2	26084.1	48556.9	17322.9	81577.1	22504.6		326280	43961.5	434391	87669.7	573713	732158	342045	741891	579963	733540
Tae-miR168b	15193.1	9520.01	11695.8	3959.28	274709	18137	515837	22701.9	241875	18284.2		341473	53481.5	446087	91629	848422	750295	857882	764593	821839	751824
Tae-mir-novel1-3p_1	10445.8	7277.08	9849.19	14328.8	1005.41	17708.9	875.37	22230.3	998.521	16683.7		351918	60758.6	455936	105958	849427	768004	858757	786823	822837	768508
Tae-mir-novel1-5p	19595	22429.3	15572.7	30165.9	2155.46	17634.4	1824.2	16518.1	2119.94	15640.3		371513	83188	471509	136124	851583	785638	860582	803341	824957	784148
Tae-miR393a	802.824	1146.39	716.915	377.074	2222.7	3977.45	3582.02	5602.46	10150	13905.8		372316	84334.3	472226	136501	853805	789616	864164	808944	835107	798054
Tae-miR159h	42995	53282.2	37467.2	57503.8	1989.42	15686.3	1646.3	16375.3	2280.54	13731.7		415311	137617	509693	194005	855795	805302	865810	825319	837388	811785
Tae-miRN1879	35190.9	4884.61	31101.9	14894.4	2350.03	13822.7	2978.38	2576.42	3555.57	12457.1		450502	142501	540795	208899	858145	819125	868788	827895	840943	824242
Tae-miR9662d	11833.3	18342.2	15942	25452.5	2403	10157.7	2841.19	10239.2	3779.02	11617.2		462335	160843	556737	234351	860548	829282	871630	838135	844722	835860
Tae-miR167i	475.635	299.058	420.669	0	1124.59	10016.4	1049.74	10226.6	1673.05	11333.8		462811	161142	557158	234351	861672	839299	872679	848361	846395	847193
Tae-miR156f*	466.546	847.331	233.047	377.074	569.426	8115.01	101.787	2197.61	696.87	9578.34		463278	161990	557391	234729	862242	847414	872781	850559	847092	856772
Tae-miR396g	4598.82	4834.77	2988.13	1131.22	86.5853	5749.89	98.2468	7451.47	108.93	7081.38		467876	166825	560379	235860	862328	853164	872879	858010	847201	863853
Tae-miR827c	272.657	99.686	379.195	1131.22	6473.52	5425.2	3700.63	6168.47	6345.85	6998.38		468149	166924	560758	236991	868802	858589	876580	864179	853547	870852
Tae-miRN4316	1402.67	8224.09	1888.07	3205.13	169.096	8054.97	179.677	7417.43	170.377	6858.8		469552	175148	562646	240196	868971	866644	876760	871596	853717	877710
Tae-mir-novel23-3p	1851.04	6529.43	1437.78	754.148	146.686	8066.09	115.949	4770.74	168.98	6596.87		471403	181678	564084	240950	869118	874710	876876	876367	853886	884307
Tae-miR9653a	26696.2	24821.8	51.3493	0	111.033	6433.74	0	0	83.792	6002.3		498099	206500	564135	240950	869229	881144	876876	876367	853970	890310
Tae-miR159e	1502.64	1146.39	1593.8	565.611	81.492	6028.99	30.0936	3018.36	71.2232	5995.53		499602	207646	565729	241516	869310	887173	876906	879385	854041	896305
Tae-miR5200m	118.151	49.843	67.1491	0	7680.62	3703.91	4312.24	4306.29	6062.35	5836.29		499720	207696	565796	241516	876991	890877	881218	883692	860104	902141
Tae-miR396q	1708.65	4485.87	3104.66	7352.94	211.879	6193.56	150.468	7830.82	164.791	5110.13		501428	212182	568901	248869	877203	897070	881368	891523	860268	907252
Tae-miR393d*	363.543	49.843	229.097	0	97.7904	1520.04	177.021	2564.34	379.857	4720.31		501792	212231	569130	248869	877300	898590	881545	894087	860648	911972
Tae-mir-novel1-3p_2	3917.17	2791.21	4402.22	3205.13	944.289	4897.03	765.617	6728.44	775.076	4435.63		505709	215023	573532	252074	878245	903487	882311	900815	861423	916407
Tae-miR9669b	3811.14	797.488	3408.8	942.685	19.3544	4623.49	15.0468	3548.13	19.5515	4269.61		509520	215820	576941	253017	878264	908111	882326	904363	861443	920677
Tae-mir-novel59-3p	51.5019	0	37.5245	0	27.5036	3688.34	26.5532	5532.74	32.1203	4139.26		509572	215820	576979	253017	878292	911799	882353	909896	861475	924816
Tae-miRN4309a	2344.85	8074.57	2411.44	9992.46	58.0631	3314.72	74.3489	3431.75	46.0856	3469.06		511917	223895	579390	263009	878350	915114	882427	913328	861521	928285
Tae-miR1432f	984.595	697.802	2048.05	2450.98	6762.82	4168.7	4992	7639.77	9902.82	3027.59		512901	224593	581438	265460	885113	919282	887419	920968	871424	931313
Tae-miR166r	202.978	0	304.146	0	2455.97	1784.68	2071.15	1521.81	3453.63	2542.46		513104	224593	581742	265460	887568	921067	889490	922490	874878	933855
Tae-miR168c*	11300.1	13806.5	9082.9	15460	268.924	3897.38	325.719	3976.35	149.429	2459.45		524404	238399	590825	280920	887837	924965	889816	926466	875027	936315
Tae-miR167f*	472.606	299.058	501.643	0	113.07	2675.35	91.1659	2636.81	85.1885	2189.53		524877	238698	591327	280920	887950	927640	889907	929103	875112	938504
Tae-miRN4313d	34678.9	28609.9	24570.6	26960.8	2.0373	1991.5	4.42553	367.824	4.1896	1981.71		559556	267308	615897	307881	887953	929631	889911	929470	875116	940486
Tae-miRN4321b	0	0	17.7748	0	0	1.11195	0.885106	7.13689	41.896	1974.94		559556	267308	615915	307881	887953	929632	889912	929478	875158	942461
Tae-miRN4343	1293.61	2093.41	1234.36	3205.13	594.892	1645.69	716.051	1875.9	1047.4	1925.75		560849	269401	617149	311086	888547	931278	890628	931354	876206	944387
Tae-miRN4305c	663.465	1495.29	695.191	2828.05	338.192	3755.06	289.43	2320.04	263.945	1905.46		561513	270897	617845	313914	888886	935033	890918	933674	876470	946292
Tae-miR159e*	348.395	49.843	317.971	0	35.6528	1739.09	25.6681	1207.78	26.5341	1628.77		561861	270947	618163	313914	888921	936772	890943	934881	876496	947921
Tae-miRN4281	278.716	0	355.495	0	2780.92	1185.34	6851.61	1910.49	4991.21	1611.56		562140	270947	618518	313914	891702	937958	897795	936792	881487	949533
Tae-miR166s	236.303	49.843	312.046	0	1951.73	1381.04	1787.03	1280.8	2943.89	1586.35		562376	270996	618830	313914	893654	939339	899582	938073	884431	951119
Tae-miR9772g	3823.26	2043.56	3254.76	18099.5	2649.51	1397.72	2945.63	1607.45	3312.58	1548.84		566200	273040	622085	332014	896303	940736	902528	939680	887744	952668
Tae-miR9662d*	2623.57	647.959	3637.9	3205.13	110.014	1289.86	172.596	2887.15	143.843	1497.19		568823	273688	625723	335219	896413	942026	902700	942567	887888	954165
Tae-mir-novel65-3p	14553.8	14205.3	12082.9	14894.4	0	1166.44	1.77021	674.162	4.1896	1491.04		583377	287893	637806	350113	896413	943193	902702	943241	887892	955656
Tae-miR9672d*	633.17	2043.56	468.069	1885.37	6660.96	2286.17	5631.93	2481.44	5068.02	1293.67		584010	289937	638274	351998	903074	945479	908334	945723	892960	956950
Tae-miRN4411	4044.41	4485.87	2650.41	5844.65	3710.94	2260.59	3432.44	1207.23	3681.26	1232.19		588055	294423	640924	357843	906785	947739	911766	946930	896641	958182
Tae-miRN4308*	218.126	398.744	272.546	565.611	1656.33	1337.68	1555.13	1370.28	1798.73	1197.75		588273	294821	641197	358409	908442	949077	913322	948300	898440	959380
Tae-mir-novel23-5p	187.83	797.488	165.898	0	112.052	296.891	102.672	1289.03	157.808	953.039		588461	295619	641363	358409	908554	949374	913424	949589	898598	960333
Tae-miR827c*	321.129	49.843	258.721	188.537	38.7087	712.76	33.634	1556.39	29.3272	921.066		588782	295669	641621	358597	908592	950087	913458	951146	898627	961254
Tae-miR399ax	57.5609	0	59.2492	0	131.406	1018.55	80.5447	1287.39	117.309	882.329		588839	295669	641681	358597	908724	951105	913538	952433	898744	962136
Tae-miR444	942.182	49.843	912.438	188.537	25.4663	742.783	40.7149	1026.07	22.3445	842.363		589781	295718	642593	358786	908749	951848	913579	953459	898767	962978
Tae-miR5071	5074.45	3837.91	3888.72	2828.05	926.972	8210.64	694.808	825.684	907.746	840.519		594856	299556	646482	361614	909676	960059	914274	954285	899674	963819
Tae-mir-novel84-3p	8879.53	32597.3	10726.1	6975.87	196.6	606.013	232.783	285.476	467.839	807.931		603735	332154	657208	368590	909873	960665	914507	954570	900142	964627
Tae-miR397c	78.7676	0	31.5996	0	71.3055	959.613	398.298	2055.97	423.149	789.485		603814	332154	657239	368590	909944	961624	914905	956626	900565	965416
Tae-miR9863c*	805.853	747.645	1493.08	2450.98	33.6155	381.399	39.8298	707.101	37.7064	767.35		604620	332901	658733	371041	909978	962006	914945	957333	900603	966184
Tae-miR827a*	48.4724	199.372	65.1741	188.537	34.6341	621.58	20.3574	1209.43	26.5341	756.897		604668	333101	658798	371229	910012	962627	914965	958543	900630	966941
Tae-mir-novel137-5p	66.6495	249.215	96.7737	0	12.2238	492.594	16.817	440.84	27.9307	728.613		604735	333350	658894	371229	910025	963120	914982	958984	900658	967669
Tae-miR167h*	9.08857	0	1.97497	0	1098.11	891.784	1478.13	1500.94	1326.71	684.958		604744	333350	658896	371229	911123	964012	916460	960485	901984	968354
Tae-miR398f*	33.3247	0	7.89989	0	15.2798	380.287	31.8638	1029.91	54.4648	675.735		604778	333350	658904	371229	911138	964392	916492	961515	902039	969030
Tae-miRN4332*	257.509	996.86	183.673	0	28.5222	445.892	40.7149	556.678	54.4648	656.059		605035	334347	659088	371229	911167	964838	916533	962071	902093	969686
Tae-mir-novel61-5p	51.5019	498.43	31.5996	0	10.1865	679.401	9.73617	707.65	2.79307	615.478		605087	334845	659120	371229	911177	965517	916542	962779	902096	970301
Tae-mir-novel54-3p	2453.91	2392.46	2403.54	7541.48	6.1119	444.78	4.42553	350.257	1.39653	599.492		607540	337238	661523	378771	911183	965962	916547	963129	902097	970901
Tae-miR159h*	442.31	0	452.269	377.074	14.2611	542.632	7.08085	1514.67	13.9653	573.668		607983	337238	661975	379148	911197	966505	916554	964644	902111	971475
Tae-miR156i*	305.982	647.959	302.171	754.148	10.1865	388.071	6.19574	211.362	5.58613	501.729		608289	337886	662278	379902	911207	966893	916560	964855	902117	971976
Tae-miR9656*	57.5609	0	78.9989	0	93.7158	252.413	141.617	375.51	159.205	479.594		608346	337886	662357	379902	911301	967145	916702	965231	902276	972456
Tae-miR9672a*	527.137	1295.92	448.319	377.074	288.278	2973.35	581.515	4857.48	164.791	470.371		608873	339182	662805	380279	911589	970119	917283	970088	902441	972926
Tae-miRN4341	1242.1	996.86	655.691	377.074	537.847	450.34	423.966	405.705	555.82	466.067		610116	340178	663461	380656	912127	970569	917707	970494	902997	973392
Tae-mir-novel5-5p	99.9742	0	96.7737	0	178.264	490.37	131.881	686.789	184.342	460.533		610216	340178	663557	380656	912305	971059	917839	971181	903181	973853
Tae-miRN4301c	684.672	2043.56	442.394	565.611	9.16785	245.741	10.6213	208.617	16.7584	427.945		610900	342222	664000	381222	912315	971305	917850	971389	903198	974281
Tae-miR398h	21.2067	0	13.8248	0	3.05595	301.338	38.0596	781.215	48.8787	416.878		610921	342222	664014	381222	912318	971606	917888	972171	903247	974698
Tae-miR9652b	239.332	149.529	106.649	0	0	154.561	0	55.9972	0	402.121		611161	342372	664120	381222	912318	971761	917888	972227	903247	975100
Tae-miR9776f	2547.83	3090.27	3337.7	4524.89	1214.23	481.474	2162.31	568.755	1924.42	398.432		613709	345462	667458	385747	913532	972242	920050	972795	905171	975498
Tae-miR9674m	172.683	99.686	82.9489	0	129.369	298.003	75.234	178.971	155.015	396.587		613881	345561	667541	385747	913661	972540	920125	972974	905326	975895
Tae-miRN4298b	366.572	747.645	312.046	377.074	125.294	411.422	130.996	254.183	132.671	394.128		614248	346309	667853	386124	913787	972952	920256	973228	905459	976289
Tae-miRN4325	333.247	548.273	389.07	0	12.2238	439.22	14.1617	656.594	19.5515	388.594		614581	346857	668242	386124	913799	973391	920271	973885	905478	976678
Tae-mir-novel7-3p	112.092	49.843	359.445	0	57.0444	648.267	53.9915	2900.32	58.6544	377.526		614693	346907	668601	386124	913856	974039	920325	976785	905537	977055
Tae-miR9679b	257.509	299.058	302.171	377.074	127.331	388.071	115.064	348.61	132.671	365.229		614951	347206	668904	386501	913983	974427	920440	977134	905670	977420
Tae-miR9776c	1357.23	498.43	1499	942.685	2969.37	1436.64	3842.25	467.192	3385.2	359.695		616308	347705	670403	387443	916952	975864	924282	977601	909055	977780
Tae-miR9662b*	130.269	49.843	0	0	193.544	296.891	0.885106	1.09798	298.858	356.621		616438	347755	670403	387443	917146	976161	924283	977602	909354	978137
Tae-mir-novel48-5p	415.045	5183.67	661.616	188.537	0	289.107	0	160.855	2.79307	354.776		616853	352938	671064	387632	917146	976450	924283	977763	909357	978491
Tae-mir-novel121-5p	12.1181	49.843	19.7497	0	14.2611	980.74	3.54042	220.146	13.9653	354.161		616865	352988	671084	387632	917160	977431	924286	977983	909371	978846
Tae-miRN4330*	35845.3	120819	29822.1	63159.9	5.09325	641.595	2.65532	185.01	0	349.243		652711	473808	700906	450792	917165	978072	924289	978168	909371	979195
Tae-miR9674i	257.509	348.901	294.271	565.611	11.2052	361.384	9.73617	326.65	6.98266	331.411		652968	474156	701200	451357	917177	978434	924299	978495	909378	979526
Tae-mir-novel141-5p	242.362	947.017	254.772	0	1.01865	199.039	1.77021	38.4294	2.79307	320.959		653211	475103	701455	451357	917178	978633	924300	978533	909380	979847
Tae-miR530b	57.5609	847.331	43.4494	1508.3	60.1004	540.408	153.123	350.806	6.98266	303.743		653268	475951	701499	452866	917238	979173	924454	978884	909387	980151
Tae-miR172j	96.9447	598.116	77.024	754.148	20053.2	366.944	20439.8	306.337	18125.6	297.594		653365	476549	701576	453620	937291	979540	944893	979190	927513	980449
Tae-miRN4335	84.8266	398.744	57.2742	942.685	325.968	320.242	285.004	250.889	487.39	297.594		653450	476948	701633	454563	937617	979860	945178	979441	928000	980746
Tae-miR166f	933.093	299.058	874.913	0	81.492	349.152	62.8425	258.026	99.1538	297.594		654383	477247	702508	454563	937698	980210	945241	979699	928100	981044
Tae-mir-novel69-3p	1196.66	199.372	1668.85	188.537	3.05595	176.8	1.77021	233.321	1.39653	287.756		655580	477446	704177	454751	937701	980386	945243	979933	928101	981332
Tae-miR5050d	233.273	448.587	181.698	188.537	75.3801	342.481	50.4511	328.846	83.792	274.844		655813	477895	704358	454940	937777	980729	945293	980262	928185	981606
Tae-miR1847i	139.358	348.901	124.423	0	123.257	308.01	160.204	417.234	134.067	268.695		655952	478244	704483	454940	937900	981037	945454	980679	928319	981875
Tae-miR156q*	472.606	697.802	541.143	1131.22	1.01865	112.307	3.54042	227.283	9.77573	250.864		656425	478941	705024	456071	937901	981149	945457	980906	928329	982126
Tae-mir-novel137-3p	87.8562	149.529	75.049	0	103.902	141.218	157.549	249.791	173.17	249.635		656513	479091	705099	456071	938005	981290	945615	981156	928502	982376
Tae-miR9653b	18422.5	54677.8	9272.5	13197.6	1.01865	269.092	0	122.425	1.39653	246.56		674935	533769	714371	469268	938006	981559	945615	981278	928503	982622
Tae-mir-novel4-5p	30.2952	0	69.1241	188.537	759.913	115.643	1176.31	321.16	1552.94	243.486		674966	533769	714441	469457	938766	981675	946791	981599	930056	982866
Tae-miR5064m*	112.092	49.843	140.223	565.611	10.1865	264.644	17.7021	329.395	19.5515	234.263		675078	533818	714581	470023	938776	981940	946809	981929	930076	983100
Tae-miRN4339*	148.447	49.843	152.073	0	153.816	219.054	112.408	227.283	159.205	233.033		675226	533868	714733	470023	938930	982159	946921	982156	930235	983333
Tae-mir-novel62-5p	199.948	548.273	159.973	565.611	1.01865	166.793	0	268.457	1.39653	225.655		675426	534417	714893	470588	938931	982326	946921	982425	930236	983559
Tae-miR5175c	24.2362	49.843	39.4995	0	68.2496	157.897	82.3149	212.46	104.74	223.81		675450	534466	714932	470588	938999	982483	947003	982637	930341	983782
Tae-miRN4346	12.1181	0	0	0	309.67	114.531	1.77021	0	442.701	218.891		675462	534466	714932	470588	939309	982598	947005	982637	930784	984001
Tae-mir-novel4-3p_2	157.535	797.488	165.898	377.074	30.5595	106.747	53.1064	265.712	50.2752	217.662		675620	535264	715098	470965	939339	982705	947058	982903	930834	984219
Tae-miR156c	3.02952	0	3.94995	0	76.3988	226.838	5.31064	36.2335	58.6544	209.668		675623	535264	715102	470965	939416	982932	947064	982939	930893	984429
Tae-miRN4310	127.24	199.372	106.649	0	3.05595	279.099	0.885106	204.225	4.1896	209.668		675750	535463	715209	470965	939419	983211	947064	983143	930897	984638
Tae-mir-novel6-5p	15.1476	0	53.3243	754.148	56.0258	138.994	108.868	312.376	115.912	193.067		675765	535463	715262	471719	939475	983350	947173	983456	931013	984831
Tae-mir-novel7-5p	330.218	598.116	566.817	0	36.6714	611.573	73.4638	968.421	15.3619	188.763		676096	536061	715829	471719	939512	983961	947247	984424	931028	985020
Tae-miR5200q*	0	0	0	0	378.938	84.5082	536.374	134.503	501.355	186.304		676096	536061	715829	471719	939890	984046	947783	984559	931529	985206
Tae-mir-novel142-5p	9.08857	49.843	37.5245	0	6.1119	8.8956	11.5064	30.7435	136.86	183.844		676105	536111	715867	471719	939897	984055	947795	984589	931666	985390
Tae-miR160b	0	0	0	0	18.3357	113.419	17.7021	195.99	29.3272	180.155		676105	536111	715867	471719	939915	984168	947812	984785	931696	985570
Tae-miR398c	0	0	0	0	0	88.956	1.77021	241.556	2.79307	177.081		676105	536111	715867	471719	939915	984257	947814	985027	931698	985747
Tae-miRN4304d	42.4133	49.843	61.2242	0	11.2052	167.904	25.6681	221.244	27.9307	172.162		676147	536161	715928	471719	939926	984425	947840	985248	931726	985920
Tae-mir-novel146-3p	93.9152	149.529	92.8237	377.074	1296.74	204.599	929.361	213.558	716.421	171.547		676241	536311	716021	472097	941223	984630	948769	985462	932443	986091
Tae-mir-novel74-5p	60.5905	0	47.3994	0	303.558	123.426	250.485	97.1715	424.546	167.858		676302	536311	716068	472097	941526	984753	949020	985559	932867	986259
Tae-mir-novel14-5p	12193.8	4735.08	11063.8	8107.09	0	173.464	0	88.9367	0	167.858		688495	541046	727132	480204	941526	984926	949020	985648	932867	986427
Tae-mir-novel143-5p	33.3247	348.901	43.4494	0	0	179.024	0	34.0375	0	167.858		688529	541395	727175	480204	941526	985105	949020	985682	932867	986595
Tae-miRN4331*	12.1181	99.686	13.8248	0	1.01865	154.561	4.42553	198.186	5.58613	166.628		688541	541494	727189	480204	941527	985260	949024	985880	932873	986761
Tae-mir-novel2-3p	6.05905	0	5.92492	0	430.889	223.502	315.098	162.502	385.443	157.405		688547	541494	727195	480204	941958	985483	949339	986042	933258	986919
Tae-miRN4341*	257.509	249.215	177.748	0	152.798	162.345	168.17	155.365	177.36	157.405		688804	541744	727373	480204	942111	985646	949507	986198	933436	987076
Tae-miRN4332	45.4428	99.686	59.2492	188.537	341.248	166.793	378.825	160.306	435.718	156.175		688850	541843	727432	480392	942452	985813	949886	986358	933871	987232
Tae-miR9777	312.041	548.273	473.994	188.537	0	114.531	0	94.9756	1.39653	154.331		689162	542391	727906	480581	942452	985927	949886	986453	933873	987387
Tae-mir-novel119-5p	42.4133	49.843	15.7998	0	526.642	122.315	676.221	140.542	839.316	153.716		689204	542441	727922	480581	942979	986049	950562	986594	934712	987540
Tae-miR3711b	1120.92	598.116	839.364	1131.22	4.0746	152.337	5.31064	53.2522	6.98266	152.486		690325	543039	728761	481712	942983	986202	950568	986647	934719	987693
Tae-miR528a*	0	0	0	0	1.01865	100.076	0.885106	525.934	2.79307	151.256		690325	543039	728761	481712	942984	986302	950569	987173	934722	987844
Tae-mir-novel122-3p	6.05905	0	3.94995	0	9.16785	137.882	10.6213	129.562	20.948	150.642		690331	543039	728765	481712	942993	986440	950579	987302	934743	987995
Tae-miR408e	63.62	0	27.6496	0	3.05595	160.121	5.31064	135.052	11.1723	148.182		690395	543039	728793	481712	942996	986600	950585	987437	934754	988143
Tae-miR394c	342.336	1046.7	337.72	565.611	21.3917	153.449	14.1617	170.187	12.5688	146.952		690737	544086	729130	482278	943018	986753	950599	987608	934767	988290
Tae-miR156n	112.092	99.686	209.347	188.537	1253.96	74.5007	2412.8	143.836	4281.77	146.338		690849	544186	729340	482466	944272	986828	953011	987751	939048	988436
Tae-mir-novel19-5p	2765.95	747.645	2251.47	1508.3	2.0373	101.187	0	111.994	0	145.723		693615	544933	731591	483974	944274	986929	953011	987863	939048	988582
Tae-mir-novel136-5p	33.3247	0	17.7748	0	27.5036	171.24	24.783	204.225	19.5515	144.493		693649	544933	731609	483974	944301	987100	953036	988068	939068	988726
Tae-miR9657k*	0	0	1.97497	0	1.01865	0	0	0.548992	136.86	143.878		693649	544933	731611	483974	944302	987100	953036	988068	939205	988870
Tae-miR171l	1014.89	199.372	1192.88	754.148	79.4547	151.225	81.4298	119.131	79.6024	142.033		694663	545133	732804	484729	944382	987251	953118	988187	939284	989012
Tae-miR167r	99.9742	0	120.473	0	2847.13	76.7246	5585.9	94.9756	7796.84	135.885		694763	545133	732924	484729	947229	987328	958704	988282	947081	989148
Tae-mir-novel5-3p	42.4133	0	33.5745	0	64.175	85.6202	53.1064	78.5058	74.0162	135.885		694806	545133	732958	484729	947293	987414	958757	988361	947155	989284
Tae-mir-novel40-3p	172.683	299.058	100.724	188.537	1.01865	87.8441	1.77021	69.173	2.79307	134.04		694979	545432	733059	484917	947294	987502	958758	988430	947158	989418
Tae-mir-novel47-5p	10739.7	8722.52	7601.67	754.148	5.09325	164.569	8.85106	25.2536	4.1896	132.811		705718	554154	740660	485671	947299	987666	958767	988455	947162	989551
Tae-miRN4411*	393.838	6130.69	300.196	2828.05	42.7833	83.3963	32.7489	97.1715	33.5168	130.966		706112	560285	740961	488499	947342	987750	958800	988552	947196	989682
Tae-mir-novel63-3p	48.4724	0	37.5245	0	35.6528	138.994	23.0128	142.189	25.1376	124.817		706161	560285	740998	488499	947378	987889	958823	988695	947221	989807
Tae-miR528c	0	0	1.97497	0	1949.7	105.635	14495.4	226.185	18270.8	123.588		706161	560285	741000	488499	949327	987994	973318	988921	965492	989930
Tae-miR319g	11912.1	1096.55	12274.5	942.685	1.01865	431.437	0	309.631	0	122.358		718073	561382	753275	489442	949328	988426	973318	989230	965492	990053
Tae-mir-novel84-5p	9573.29	6180.53	7686.6	1319.76	2.0373	135.658	0.885106	26.3516	5.58613	121.128		727646	567562	760961	490762	949330	988561	973319	989257	965497	990174
Tae-miR5064j	230.244	697.802	227.122	1885.37	305.595	108.971	264.647	116.935	347.737	117.439		727876	568260	761188	492647	949636	988670	973584	989374	965845	990291
Tae-miRN4312	0	0	0	0	0	0	0	0.548992	1.39653	114.979		727876	568260	761188	492647	949636	988670	973584	989374	965846	990406
Tae-miR9675j	1063.36	897.174	462.144	565.611	9.16785	236.845	7.08085	66.428	5.58613	114.365		728940	569157	761650	493213	949645	988907	973591	989441	965852	990521
Tae-miR397c*	9.08857	0	5.92492	0	12.2238	144.554	51.3362	281.633	57.2579	111.905		728949	569157	761656	493213	949657	989052	973642	989722	965909	990633
Tae-miR9657i*	324.159	299.058	505.593	754.148	47.8766	68.9409	53.1064	110.896	129.878	111.29		729273	569456	762162	493967	949705	989121	973696	989833	966039	990744
Tae-mir-novel141-3p	6513.47	3837.91	6270.54	1696.83	55.0071	187.92	23.0128	23.0577	57.2579	108.831		735786	573294	768432	495664	949760	989309	973719	989856	966096	990853
Tae-mir-novel85-5p	984.595	348.901	936.137	0	1.01865	111.195	0	85.0937	0	108.216		736771	573643	769369	495664	949761	989420	973719	989941	966096	990961
Tae-miR169bo*	1542.03	2890.89	1344.96	1508.3	92.6972	116.755	232.783	118.582	82.3954	106.986		738313	576534	770714	497172	949854	989537	973951	990060	966179	991068
Tae-miRN4314a	524.107	299.058	323.896	0	0	111.195	0	87.2897	1.39653	103.912		738837	576833	771037	497172	949854	989648	973951	990147	966180	991172
Tae-mir-novel119-3p	9.08857	49.843	9.87487	0	0	97.8516	0	123.523	0	103.912		738846	576883	771047	497172	949854	989746	973951	990271	966180	991276
Tae-miR169bg*	175.712	99.686	152.073	0	25.4663	96.7397	13.2766	109.249	47.4821	103.297		739022	576983	771199	497172	949879	989842	973965	990380	966228	991379
Tae-miRN4305b	45.4428	0	63.1991	0	8.1492	170.128	19.4723	148.228	13.9653	103.297		739067	576983	771263	497172	949887	990012	973984	990528	966242	991482
Tae-miRN4342	0	0	3.94995	0	0	0	0	0	74.0162	100.838		739067	576983	771267	497172	949887	990012	973984	990528	966316	991583
Tae-miR9674r	63.62	199.372	94.7987	377.074	240.402	84.5082	189.413	53.8012	301.651	99.6079		739131	577182	771361	497549	950128	990097	974173	990582	966617	991683
Tae-mir-novel125-5p	3.02952	0	0	0	41.7647	56.7095	31.8638	73.0159	48.8787	99.6079		739134	577182	771361	497549	950170	990154	974205	990655	966666	991782
Tae-mir-novel4-3p_1	181.771	1146.39	124.423	188.537	45.8393	78.9485	53.9915	111.445	43.2925	98.993		739316	578328	771486	497738	950215	990233	974259	990767	966709	991881
Tae-miRN4330	21579.3	110651	15647.7	66553.5	38.7087	149.001	5.31064	40.0764	11.1723	97.1484		760895	688980	787133	564291	950254	990382	974265	990807	966721	991978
Tae-miR399bb*	0	0	0	0	1.01865	17.7912	0.885106	272.849	2.79307	97.1484		760895	688980	787133	564291	950255	990399	974266	991079	966723	992076
Tae-miR9673d*	15.1476	0	13.8248	0	0	272.428	0.885106	219.597	0	95.3039		760910	688980	787147	564291	950255	990672	974266	991299	966723	992171
Tae-miRN4319	9.08857	0	7.89989	0	6555.02	85.6202	4424.65	94.9756	5278.89	93.4593		760919	688980	787155	564291	956810	990757	978691	991394	972002	992264
Tae-miRN4384b	78.7676	149.529	59.2492	0	16.2984	72.2768	18.5872	67.526	27.9307	92.2295		760998	689129	787214	564291	956827	990830	978710	991462	972030	992357
Tae-mir-novel64-3p	24.2362	49.843	3.94995	0	8.1492	63.3812	1.77021	64.781	9.77573	90.9998		761022	689179	787218	564291	956835	990893	978711	991526	972040	992448
Tae-miR166c*	21.2067	0	33.5745	0	4.0746	107.859	10.6213	192.696	12.5688	87.3106		761043	689179	787252	564291	956839	991001	978722	991719	972053	992535
Tae-miR164i	351.425	0	219.222	565.611	2079.07	86.7321	2200.37	62.5851	2139.49	83.0066		761395	689179	787471	564857	958918	991088	980922	991782	974192	992618
Tae-mir-novel47-3p	13114.8	11015.3	8824.18	5279.03	0	107.859	0	13.7248	2.79307	83.0066		774510	700194	796295	570136	958918	991196	980922	991795	974195	992701
Tae-miR390c	181.771	0	140.223	0	37.6901	30.0227	59.3021	30.1945	85.1885	81.162		774691	700194	796436	570136	958956	991226	980982	991826	974280	992782
Tae-miR9674q	260.539	548.273	27.6496	0	79.4547	381.399	14.1617	64.232	18.1549	81.162		774952	700743	796463	570136	959035	991607	980996	991890	974298	992863
Tae-miR9674o*	133.299	0	144.173	0	188.45	110.083	237.208	96.6225	317.013	79.9323		775085	700743	796607	570136	959223	991717	981233	991986	974615	992943
Tae-mir-novel62-3p	9.08857	49.843	23.6997	565.611	11.2052	52.2617	22.1277	111.445	15.3619	78.0877		775094	700793	796631	570701	959235	991769	981255	992098	974631	993021
Tae-mir-novel71-3p	15.1476	0	1.97497	0	14.2611	55.5975	1.77021	12.6268	16.7584	77.4728		775109	700793	796633	570701	959249	991825	981257	992110	974647	993099
Tae-mir-novel64-5p	9.08857	0	3.94995	0	2.0373	60.0453	3.54042	66.428	2.79307	77.4728		775119	700793	796637	570701	959251	991885	981261	992177	974650	993176
Tae-miR9674c*	354.454	149.529	302.171	377.074	351.434	120.091	338.996	85.0937	367.288	76.8579		775473	700942	796939	571078	959602	992005	981600	992262	975017	993253
Tae-miR9658	145.417	49.843	173.798	0	58.0631	73.3887	50.4511	64.232	82.3954	75.0134		775618	700992	797113	571078	959660	992078	981650	992326	975100	993328
Tae-miR399al*	0	0	0	0	105.94	13.3434	36.2894	95.5246	291.875	74.3985		775618	700992	797113	571078	959766	992092	981686	992422	975392	993403
Tae-miRN4321b*	0	0	3.94995	0	2.0373	0	4.42553	1.09798	198.308	74.3985		775618	700992	797117	571078	959768	992092	981691	992423	975590	993477
Tae-miRN4310*	363.543	49.843	339.695	0	23.429	111.195	19.4723	83.4467	13.9653	74.3985		775982	701042	797457	571078	959792	992203	981710	992506	975604	993551
Tae-miRN4308	30.2952	49.843	57.2742	0	39.7274	72.2768	38.9447	91.6816	55.8613	73.1688		776012	701092	797514	571078	959832	992275	981749	992598	975660	993624
Tae-miR531n*	172.683	348.901	477.943	188.537	0	23.351	0.885106	83.9957	0	72.5539		776185	701440	797992	571267	959832	992299	981750	992682	975660	993697
Tae-mir-novel72-5p	63.62	647.959	63.1991	0	0	61.1573	0	53.2522	0	71.3242		776249	702088	798055	571267	959832	992360	981750	992735	975660	993768
Tae-mir-novel145-5p	39.3838	99.686	7.89989	0	9.16785	71.1648	1.77021	39.5274	6.98266	70.7093		776288	702188	798063	571267	959841	992431	981752	992775	975667	993839
Tae-miR1847i*	21.2067	0	15.7998	0	76.3988	66.717	35.4042	63.1341	43.2925	70.0944		776309	702188	798079	571267	959917	992498	981787	992838	975710	993909
Tae-miR171o*	2878.05	996.86	3576.68	3016.59	0	88.956	0.885106	111.994	2.79307	69.4796		779187	703185	801655	574284	959917	992587	981788	992950	975713	993979
Tae-miRN4335*	6.05905	49.843	7.89989	0	121.219	56.7095	207.115	62.5851	150.826	68.8647		779193	703235	801663	574284	960038	992643	981995	993012	975864	994048
Tae-miR169bm	81.7971	49.843	27.6496	0	59.0817	101.187	88.5106	71.3689	85.1885	67.0201		779275	703285	801691	574284	960097	992745	982084	993084	975949	994115
Tae-miR171w	0	0	29.6246	0	17.3171	56.7095	23.8979	64.781	22.3445	65.7904		779275	703285	801721	574284	960115	992801	982108	993149	975971	994180
Tae-mir-novel144-3p	0	0	0	0	1.01865	50.0378	0	48.8603	0	65.7904		779275	703285	801721	574284	960116	992851	982108	993197	975971	994246
Tae-mir-novel67-5p	39.3838	0	57.2742	0	18.3357	57.8214	13.2766	41.1744	13.9653	63.9458		779314	703285	801778	574284	960134	992909	982121	993239	975985	994310
Tae-miR396m	14765.9	21432.5	11314.6	5656.11	10.1865	78.9485	9.73617	133.954	9.77573	63.3309		794080	724717	813092	579940	960144	992988	982131	993373	975995	994373
Tae-miR167b*	130.269	0	98.7487	0	40.746	83.3963	82.3149	72.4669	57.2579	62.7161		794211	724717	813191	579940	960185	993071	982213	993445	976052	994436
Tae-miR399au*	0	0	0	0	6.1119	12.2315	7.96596	141.091	20.948	62.7161		794211	724717	813191	579940	960191	993084	982221	993586	976073	994499
Tae-mir-novel17-5p	7634.4	1794.35	11036.1	4713.42	1.01865	68.9409	0.885106	44.4683	0	61.4864		801845	726511	824227	584653	960192	993153	982222	993631	976073	994560
Tae-mir-novel118-3p	12.1181	49.843	11.8498	0	49.9139	67.829	280.579	279.986	64.2405	60.8715		801857	726561	824239	584653	960242	993220	982502	993911	976137	994621
Tae-miRN4307b	72.7085	149.529	94.7987	754.148	36.6714	74.5007	38.9447	48.3113	37.7064	60.8715		801930	726711	824334	585407	960279	993295	982541	993959	976175	994682
Tae-miR167f	45.4428	0	33.5745	0	344.304	63.3812	200.034	35.6845	293.272	58.412		801975	726711	824368	585407	960623	993358	982741	993995	976468	994740
Tae-mir-novel71-5p	24.2362	0	0	0	86.5853	51.1497	2.65532	0	93.5677	57.1823		801999	726711	824368	585407	960710	993409	982744	993995	976562	994798
Tae-mir-novel128-5p	0	0	7.89989	0	23.429	43.3661	8.85106	25.8026	36.3099	55.9526		801999	726711	824376	585407	960733	993453	982753	994020	976598	994854
Tae-mir-novel88-5p	2435.74	1395.6	2802.49	9615.38	0	48.9258	0.885106	46.1153	2.79307	55.9526		804435	728106	827178	595023	960733	993502	982754	994066	976601	994910
Tae-mir-novel147-5p	542.285	847.331	570.767	1319.76	0	34.4705	0.885106	46.1153	0	55.3377		804978	728954	827749	596342	960733	993536	982755	994113	976601	994965
Tae-miRN4410	0	0	0	0	424.777	7.78365	493.004	104.308	1346.26	54.7229		804978	728954	827749	596342	961158	993544	983248	994217	977947	995020
Tae-miR5200q	0	0	0	0	4.0746	24.4629	3.54042	55.9972	4.1896	54.7229		804978	728954	827749	596342	961162	993568	983251	994273	977952	995074
Tae-miR398h*	3.02952	0	3.94995	0	2.0373	26.6868	4.42553	73.0159	1.39653	54.108		804981	728954	827753	596342	961164	993595	983256	994346	977953	995128
Tae-mir-novel127-3p	15.1476	0	3.94995	0	0	41.1422	0	54.3502	1.39653	54.108		804996	728954	827757	596342	961164	993636	983256	994400	977954	995183
Tae-miRN4305b*	106.033	548.273	80.9739	942.685	424.777	67.829	603.642	79.6038	558.613	53.4931		805102	729502	827838	597285	961589	993704	983859	994480	978513	995236
Tae-miRN4284h	24.2362	0	82.9489	0	0	3.33585	101.787	23.6066	223.445	53.4931		805126	729502	827921	597285	961589	993707	983961	994503	978736	995290
Tae-miR1432a	66.6495	0	73.074	188.537	113.07	55.5975	188.528	199.284	185.739	52.8783		805193	729502	827994	597474	961702	993763	984150	994703	978922	995342
Tae-miR393g	33.3247	0	33.5745	0	0	25.5749	0.885106	35.6845	0	51.6485		805226	729502	828027	597474	961702	993789	984150	994738	978922	995394
Tae-mir-novel54-5p	2153.99	4037.28	2745.21	2262.44	0	34.4705	0	13.1758	0	51.6485		807380	733539	830772	599736	961702	993823	984150	994752	978922	995446
Tae-miRN4409	0	0	0	0	348.378	5.55975	454.945	49.9582	1072.54	51.0337		807380	733539	830772	599736	962050	993829	984605	994802	979995	995497
Tae-miRN4333c	109.063	99.686	195.522	0	551.09	110.083	276.153	197.088	650.784	51.0337		807489	733639	830968	599736	962601	993939	984882	994999	980645	995548
Tae-miR9674d*	48.4724	49.843	61.2242	0	10.1865	55.5975	3.54042	45.5663	6.98266	51.0337		807537	733689	831029	599736	962611	993994	984885	995044	980652	995599
Tae-mir-novel42-5p	287.805	0	736.665	188.537	2.0373	93.4038	3.54042	18.6657	0	51.0337		807825	733689	831766	599925	962613	994088	984889	995063	980652	995650
Tae-miRN4320d	1526.88	647.959	2729.41	1885.37	0	28.9107	0	35.1355	0	50.4188		809352	734337	834495	601810	962613	994117	984889	995098	980652	995700
Tae-miRN4337	1960.1	4136.97	1123.76	2639.52	25.4663	68.9409	1.77021	12.0778	29.3272	49.804		811312	738474	835619	604449	962639	994186	984890	995110	980682	995750
Tae-mir-novel18-5p	7616.22	7526.29	7955.19	2262.44	2.0373	123.426	0	31.2925	1.39653	49.804		818928	746000	843574	606712	962641	994309	984890	995141	980683	995800
Tae-mir-novel51-3p	9103.72	5532.57	5055.93	7541.48	0	8.8956	1.77021	5.48992	2.79307	49.1891		828032	751533	848630	614253	962641	994318	984892	995147	980686	995849
Tae-miR166k*	6.05905	0	5.92492	0	78.4361	37.8063	188.528	120.229	350.53	48.5742		828038	751533	848636	614253	962719	994356	985081	995267	981036	995898
Tae-miR9660b	69.679	49.843	37.5245	0	12.2238	36.6944	10.6213	39.5274	19.5515	47.9594		828108	751583	848674	614253	962732	994392	985091	995307	981056	995946
Tae-mir-novel112-5p	469.576	797.488	211.322	188.537	0	13.3434	0.885106	2.19597	4.1896	47.3445		828577	752380	848885	614442	962732	994406	985092	995309	981060	995993
Tae-mir-novel68-3p	30.2952	0	21.7247	0	151.779	51.1497	119.489	67.526	111.723	46.7296		828608	752380	848907	614442	962883	994457	985212	995376	981172	996040
Tae-mir-novel82-3p	6.05905	49.843	11.8498	0	21.3917	47.8139	25.6681	60.9381	18.1549	46.7296		828614	752430	848919	614442	962905	994505	985237	995437	981190	996086
Tae-miR9670*	75.7381	0	35.5495	0	1764.3	30.0227	2380.05	53.8012	2291.71	46.1148		828690	752430	848954	614442	964669	994535	987617	995491	983482	996133
Tae-miR169br	305.982	1694.66	144.173	565.611	169.096	61.1573	260.221	53.8012	166.187	46.1148		828996	754125	849098	615008	964838	994596	987878	995545	983648	996179
Tae-miR9653a*	1584.44	2043.56	0	0	25.4663	76.7246	0	0	29.3272	45.4999		830580	756168	849098	615008	964864	994673	987878	995545	983677	996224
Tae-mir-novel85-3p	4147.42	1345.76	4957.18	5656.11	0	43.3661	0	49.9582	0	44.885		834727	757514	854055	620664	964864	994716	987878	995595	983677	996269
Tae-miR3711a	90.8857	49.843	106.649	0	7.13055	27.7988	10.6213	8.78387	15.3619	43.0405		834818	757564	854162	620664	964871	994744	987888	995604	983693	996312
Tae-mir-novel86-3p	2105.52	1495.29	3624.08	12443.4	2.0373	43.3661	0	18.6657	2.79307	43.0405		836924	759059	857786	633107	964873	994787	987888	995622	983695	996355
Tae-miR164i*	51.5019	0	53.3243	0	1.01865	18.9032	1.77021	31.8415	1.39653	43.0405		836975	759059	857839	633107	964874	994806	987890	995654	983697	996398
Tae-mir-novel15-3p	9539.97	2143.25	6059.22	1508.3	0	53.3736	0	8.23488	0	43.0405		846515	761202	863899	634615	964874	994859	987890	995662	983697	996441
Tae-miR9661b	6.05905	0	0	0	20566.6	192.367	18.5872	0	4045.76	42.4256		846521	761202	863899	634615	985440	995052	987909	995662	987743	996484
Tae-miRN4331	45.4428	49.843	57.2742	0	305.595	36.6944	268.187	50.5072	357.512	42.4256		846567	761252	863956	634615	985746	995089	988177	995713	988100	996526
Tae-mir-novel59-5p	0	0	0	0	55.0071	41.1422	46.0255	34.5865	55.8613	42.4256		846567	761252	863956	634615	985801	995130	988223	995748	988156	996568
Tae-miR166n*	863.414	99.686	610.267	0	29.5409	68.9409	19.4723	70.2709	20.948	41.8107		847430	761352	864566	634615	985831	995199	988242	995818	988177	996610
Tae-miR399w	0	0	0	0	0	7.78365	0	18.6657	0	41.8107		847430	761352	864566	634615	985831	995206	988242	995836	988177	996652
Tae-miR169br*	78.7676	149.529	35.5495	188.537	57.0444	53.3736	66.383	35.6845	32.1203	39.9661		847509	761501	864602	634804	985888	995260	988309	995872	988209	996692
Tae-miR1432a*	281.746	249.215	383.145	0	4.0746	60.0453	7.96596	92.7796	16.7584	38.7364		847791	761750	864985	634804	985892	995320	988317	995965	988226	996731
Tae-miRN4338	15.1476	0	19.7497	0	11.2052	20.0151	26.5532	69.722	16.7584	38.7364		847806	761750	865005	634804	985903	995340	988343	996035	988243	996770
Tae-mir-novel100-5p	72.7085	0	37.5245	0	5.09325	36.6944	2.65532	33.4885	4.1896	38.7364		847879	761750	865042	634804	985908	995377	988346	996068	988247	996808
Tae-miR160b*	0	0	0	0	44.8206	24.4629	18.5872	29.0966	47.4821	38.1215		847879	761750	865042	634804	985953	995401	988364	996097	988294	996846
Tae-miR169bc*	630.141	448.587	339.695	942.685	8.1492	24.4629	26.5532	26.3516	15.3619	38.1215		848509	762199	865382	635747	985961	995425	988391	996124	988310	996884
Tae-miR172j*	30.2952	0	23.6997	0	68.2496	71.1648	109.753	66.977	43.2925	37.5067		848539	762199	865406	635747	986029	995497	988501	996191	988353	996922
Tae-mir-novel67-3p	48.4724	99.686	35.5495	0	306.614	22.239	425.736	43.9193	462.252	36.8918		848587	762299	865441	635747	986336	995519	988926	996234	988815	996959
Tae-mir-novel29-5p	7485.95	14105.6	7188.9	29034.7	0	26.6868	0	4.94093	0	35.0472		856073	776404	872630	664781	986336	995546	988926	996239	988815	996994
Tae-mir-novel126-5p	0	0	0	0	0	47.8139	0.885106	55.4482	1.39653	34.4324		856073	776404	872630	664781	986336	995593	988927	996295	988817	997028
Tae-miR9772l*	27.2657	199.372	37.5245	0	132.425	34.4705	171.711	31.8415	159.205	33.8175		856101	776604	872668	664781	986468	995628	989099	996327	988976	997062
Tae-mir-novel151-3p	0	0	0	0	6.1119	14.4554	6.19574	4.39193	11.1723	33.8175		856101	776604	872668	664781	986474	995642	989105	996331	988987	997096
Tae-mir-novel83-3p	266.598	1345.76	304.146	1131.22	0	11.1195	0	8.78387	0	33.8175		856367	777949	872972	665913	986474	995653	989105	996340	988987	997130
Tae-mir-novel142-3p	18.1771	49.843	33.5745	0	117.145	1.11195	379.711	14.8228	294.668	33.2026		856385	777999	873005	665913	986592	995654	989485	996355	989282	997163
Tae-miRN4333c*	1348.14	1844.19	1362.73	5656.11	91.6785	68.9409	49.5659	96.0736	174.567	32.5878		857734	779843	874368	671569	986683	995723	989535	996451	989456	997196
Tae-miRN4313c*	293.864	947.017	331.795	2073.91	0	23.351	4.42553	9.33286	4.1896	31.9729		858027	780791	874700	673643	986683	995747	989539	996460	989460	997228
Tae-mir-novel76-3p	15.1476	49.843	9.87487	0	148.723	26.6868	361.123	40.0764	152.222	31.358		858043	780840	874710	673643	986832	995773	989900	996500	989613	997259
Tae-miR9776b*	3.02952	0	1.97497	0	0	58.9334	0	36.7824	0	31.358		858046	780840	874712	673643	986832	995832	989900	996537	989613	997290
Tae-mir-novel60-5p	6.05905	0	15.7998	0	0	27.7988	0	29.0966	0	30.1283		858052	780840	874727	673643	986832	995860	989900	996566	989613	997320
Tae-miR5054b	6.05905	0	0	0	0	27.7988	0	10.9798	0	29.5135		858058	780840	874727	673643	986832	995888	989900	996577	989613	997350
Tae-miR9673b	9.08857	0	9.87487	0	2230.84	53.3736	1611.78	47.2133	1195.43	28.2837		858067	780840	874737	673643	989063	995941	991512	996624	990808	997378
Tae-mir-novel146-5p	6.05905	0	13.8248	0	115.108	41.1422	69.0383	55.4482	108.93	28.2837		858073	780840	874751	673643	989178	995983	991581	996680	990917	997407
Tae-mir-novel76-5p	0	0	3.94995	0	64.175	16.6793	104.443	35.6845	57.2579	28.2837		858073	780840	874755	673643	989242	995999	991685	996715	990974	997435
Tae-mir-novel65-5p	2887.14	448.587	3566.8	3582.2	2.0373	26.6868	3.54042	20.3127	5.58613	28.2837		860960	781289	878322	677225	989244	996026	991689	996736	990980	997463
Tae-mir-novel61-3p	0	0	0	0	0	41.1422	2.65532	34.5865	4.1896	28.2837		860960	781289	878322	677225	989244	996067	991692	996770	990984	997491
Tae-miR393g*	269.628	99.686	195.522	188.537	2.0373	92.2919	0	36.2335	1.39653	28.2837		861230	781389	878517	677413	989246	996159	991692	996807	990985	997520
Tae-mir-novel14-3p	1223.93	2492.15	1088.21	5656.11	3.05595	13.3434	1.77021	9.33286	2.79307	27.054		862454	783881	879606	683069	989249	996173	991693	996816	990988	997547
Tae-miR528c*	0	0	0	0	0	27.7988	0	105.406	1.39653	26.4391		862454	783881	879606	683069	989249	996200	991693	996921	990990	997573
Tae-miR169r*	1599.59	149.529	1866.35	188.537	6.1119	35.5824	8.85106	14.2738	12.5688	25.8243		864053	784030	881472	683258	989255	996236	991702	996936	991002	997599
Tae-miR156t*	209.037	49.843	197.497	0	0	14.4554	3.54042	26.9006	6.98266	25.8243		864262	784080	881669	683258	989255	996251	991706	996962	991009	997625
Tae-mir-novel55-3p	75.7381	299.058	11.8498	0	4.0746	159.009	0.885106	3.29395	4.1896	25.2094		864338	784379	881681	683258	989259	996410	991707	996966	991013	997650
Tae-mir-novel13-5p	12342.3	24622.4	10862.4	96342.4	0	34.4705	0	4.94093	1.39653	24.5945		876680	809002	892544	779600	989259	996444	991707	996971	991015	997675
Tae-miR319d	1002.77	747.645	381.17	377.074	0	90.068	0	30.1945	0	24.5945		877683	809749	892925	779977	989259	996534	991707	997001	991015	997699
Tae-miRN4283c	96.9447	747.645	94.7987	2262.44	47.8766	17.7912	47.7957	10.4308	93.5677	23.9797		877780	810497	893020	782240	989307	996552	991754	997011	991108	997723
Tae-miR9674g*	3.02952	49.843	11.8498	0	27.5036	16.6793	13.2766	17.5677	18.1549	23.9797		877783	810547	893032	782240	989335	996569	991768	997029	991126	997747
Tae-miRN4283a*	6.05905	0	19.7497	0	7.13055	5.55975	4.42553	15.9208	8.3792	23.9797		877789	810547	893051	782240	989342	996574	991772	997045	991135	997771
Tae-mir-novel87-5p	1178.48	897.174	1242.26	377.074	0	74.5007	0.885106	5.48992	0	23.9797		878968	811444	894294	782617	989342	996649	991773	997050	991135	997795
Tae-miRN45d	6.05905	0	9.87487	0	21.3917	15.5673	6.19574	7.13689	13.9653	23.3648		878974	811444	894303	782617	989363	996664	991779	997057	991149	997818
Tae-miR5200r	0	0	0	0	7.13055	20.0151	8.85106	15.9208	8.3792	23.3648		878974	811444	894303	782617	989370	996684	991788	997073	991157	997842
Tae-mir-novel3-5p	15.1476	99.686	17.7748	0	247.532	7.78365	184.987	12.6268	222.049	22.75		878989	811544	894321	782617	989618	996692	991973	997086	991379	997865
Tae-miRN4311e	5437.99	6878.33	5136.91	12820.5	18.3357	30.0227	29.2085	44.4683	22.3445	22.75		884427	818422	899458	795437	989636	996722	992002	997130	991402	997887
Tae-mir-novel150-5p	15.1476	99.686	11.8498	0	27.5036	143.442	27.4383	118.033	2.79307	22.75		884442	818522	899470	795437	989664	996865	992030	997248	991404	997910
Tae-mir-novel152-5p	3.02952	0	1.97497	0	4.0746	13.3434	0.885106	21.4107	1.39653	22.75		884445	818522	899472	795437	989668	996879	992031	997270	991406	997933
Tae-mir-novel121-3p	0	0	0	0	0	13.3434	0	6.03891	1.39653	22.75		884445	818522	899472	795437	989668	996892	992031	997276	991407	997956
Tae-mir-novel13-3p	324.159	299.058	618.167	377.074	0	8.8956	0	8.78387	0	22.75		884769	818821	900090	795814	989668	996901	992031	997285	991407	997978
Tae-mir-novel28-5p	75.7381	249.215	84.9238	565.611	0	11.1195	0	7.68588	0	22.1351		884845	819070	900175	796380	989668	996912	992031	997292	991407	998000
Tae-miR9657k	0	0	0	0	0	0	0.885106	0	410.581	21.5202		884845	819070	900175	796380	989668	996912	992031	997292	991818	998022
Tae-mir-novel2-5p	0	0	0	0	20.373	11.1195	15.9319	8.23488	22.3445	21.5202		884845	819070	900175	796380	989688	996923	992047	997301	991840	998044
Tae-miR5064e*	0	0	11.8498	0	3.05595	24.4629	0.885106	44.4683	1.39653	21.5202		884845	819070	900187	796380	989691	996948	992048	997345	991841	998065
Tae-mir-novel130-5p	0	0	3.94995	0	2.0373	17.7912	2.65532	18.6657	1.39653	20.9054		884845	819070	900191	796380	989693	996965	992051	997364	991843	998086
Tae-miR5200m*	0	0	0	0	3.05595	15.5673	0	8.23488	1.39653	20.9054		884845	819070	900191	796380	989696	996981	992051	997372	991844	998107
Tae-mir-novel133-5p	78.7676	0	47.3994	0	2.0373	18.9032	0.885106	15.3718	0	20.9054		884924	819070	900238	796380	989698	997000	992052	997387	991844	998128
Tae-mir-novel147-3p	272.657	49.843	260.696	565.611	0	14.4554	0.885106	10.4308	0	20.9054		885196	819120	900499	796946	989698	997014	992053	997398	991844	998149
Tae-mir-novel138-3p	27.2657	0	17.7748	0	39.7274	14.4554	21.2425	13.1758	76.8093	20.2905		885224	819120	900517	796946	989738	997029	992074	997411	991921	998169
Tae-mir-novel122-5p_1	12.1181	0	5.92492	0	46.8579	8.8956	29.2085	19.2147	37.7064	20.2905		885236	819120	900523	796946	989785	997038	992103	997430	991959	998189
Tae-miR9655c*	6.05905	0	1.97497	0	10.1865	22.239	7.96596	45.0173	2.79307	19.6756		885242	819120	900525	796946	989795	997060	992111	997475	991962	998209
Tae-miR164l	51.5019	49.843	21.7247	0	114.089	18.9032	138.962	27.4496	153.619	19.0608		885293	819170	900546	796946	989909	997079	992250	997503	992115	998228
Tae-miR9674s	24.2362	0	41.4744	0	58.0631	21.1271	98.2468	23.6066	118.705	19.0608		885317	819170	900588	796946	989967	997100	992348	997526	992234	998247
Tae-miR9863c	45.4428	0	19.7497	0	12.2238	18.9032	8.85106	18.6657	25.1376	19.0608		885363	819170	900608	796946	989980	997119	992357	997545	992259	998266
Tae-miR5064k	15.1476	0	11.8498	0	7.13055	16.6793	5.31064	10.9798	8.3792	19.0608		885378	819170	900619	796946	989987	997136	992362	997556	992267	998285
Tae-miR171v	12.1181	0	3.94995	0	1.01865	40.0302	0	14.8228	1.39653	19.0608		885390	819170	900623	796946	989988	997176	992362	997571	992269	998304
Tae-miR156c*	360.513	548.273	339.695	377.074	0	22.239	0.885106	3.29395	0	19.0608		885751	819718	900963	797323	989988	997198	992363	997574	992269	998323
Tae-miRN4326*	3.02952	0	3.94995	0	1.01865	22.239	2.65532	18.1167	5.58613	18.4459		885754	819718	900967	797323	989989	997220	992366	997592	992274	998342
Tae-mir-novel111-3p	54.5314	0	59.2492	188.537	1.01865	8.8956	0.885106	8.23488	0	18.4459		885808	819718	901026	797511	989990	997229	992367	997600	992274	998360
Tae-miR9657i	15.1476	149.529	35.5495	0	268.924	26.6868	212.425	17.0187	294.668	17.831		885823	819867	901062	797511	990259	997256	992579	997617	992569	998378
Tae-miR9669b*	9.08857	0	3.94995	0	10.1865	24.4629	4.42553	24.1556	8.3792	17.831		885832	819867	901066	797511	990269	997280	992584	997642	992577	998396
Tae-miR9674n*	3.02952	0	0	0	2.0373	22.239	1.77021	14.8228	1.39653	17.831		885835	819867	901066	797511	990271	997302	992585	997656	992579	998414
Tae-mir-novel136-3p	9.08857	0	1.97497	0	302.539	27.7988	165.515	24.1556	149.429	17.2162		885845	819867	901068	797511	990573	997330	992751	997681	992728	998431
Tae-mir-novel63-5p_1	3.02952	0	11.8498	0	112.052	11.1195	94.7064	13.7248	94.9642	17.2162		885848	819867	901080	797511	990685	997341	992846	997694	992823	998448
Tae-miR169ay	112.092	249.215	80.9739	0	10.1865	34.4705	6.19574	23.0577	13.9653	17.2162		885960	820117	901160	797511	990696	997376	992852	997717	992837	998465
Tae-miR159b	324.159	0	387.095	0	0	33.3585	0	48.8603	0	17.2162		886284	820117	901548	797511	990696	997409	992852	997766	992837	998483
Tae-miR169bk*	154.506	49.843	17.7748	0	23.429	37.8063	1.77021	6.03891	25.1376	16.6013		886438	820166	901565	797511	990719	997447	992854	997772	992862	998499
Tae-miR399al	0	0	0	0	1.01865	4.4478	0	8.23488	1.39653	16.6013		886438	820166	901565	797511	990720	997451	992854	997780	992864	998516
Tae-mir-novel20-5p	2620.54	1545.13	2048.05	7730.02	0	7.78365	0	4.39193	0	16.6013		889059	821712	903613	805241	990720	997459	992854	997785	992864	998532
Tae-mir-novel42-3p_2	3.02952	0	128.373	0	0	0	1.77021	2.74496	0	16.6013		889062	821712	903742	805241	990720	997459	992855	997788	992864	998549
Tae-mir-novel124-5p	21.2067	0	27.6496	0	2.0373	12.2315	0	15.9208	4.1896	15.9865		889083	821712	903769	805241	990722	997471	992855	997803	992868	998565
Tae-mir-novel93-3p	1545.06	947.017	1105.98	377.074	0	14.4554	0	2.19597	0	15.9865		890628	822659	904875	805618	990722	997486	992855	997806	992868	998581
Tae-miR167m	15.1476	0	3.94995	0	31.5782	13.3434	45.1404	7.13689	53.0683	15.3716		890643	822659	904879	805618	990754	997499	992901	997813	992921	998596
Tae-miR5064j*	21.2067	0	9.87487	0	1.01865	24.4629	4.42553	21.9597	5.58613	15.3716		890665	822659	904889	805618	990755	997524	992905	997835	992927	998612
Tae-mir-novel83-5p	6577.09	5781.79	7374.55	1319.76	4.0746	36.6944	0.885106	2.74496	5.58613	15.3716		897242	828440	912264	806938	990759	997560	992906	997838	992932	998627
Tae-mir-novel103-3p	12.1181	0	11.8498	0	1.01865	12.2315	0	6.5879	0	15.3716		897254	828440	912276	806938	990760	997573	992906	997844	992932	998642
Tae-mir-novel102-3p	1651.09	348.901	2057.92	754.148	0	23.351	0	4.39193	0	15.3716		898905	828789	914334	807692	990760	997596	992906	997849	992932	998658
Tae-mir-novel42-3p_1	115.122	448.587	416.719	0	0	8.8956	0	3.84294	0	15.3716		899020	829238	914750	807692	990760	997605	992906	997852	992932	998673
Tae-mir-novel44-3p	175.712	149.529	118.498	188.537	8.1492	12.2315	7.96596	14.8228	15.3619	14.7567		899196	829387	914869	807881	990768	997617	992914	997867	992948	998688
Tae-mir-novel69-5p	99.9742	348.901	53.3243	188.537	0	3.33585	0	2.19597	1.39653	14.7567		899296	829736	914922	808069	990768	997620	992914	997869	992949	998703
Tae-miR160o	54.5314	99.686	37.5245	0	2.0373	15.5673	0.885106	8.23488	0	14.7567		899350	829836	914960	808069	990770	997636	992915	997878	992949	998717
Tae-miR9655d*	0	0	0	0	10.1865	3.33585	11.5064	18.1167	6.98266	14.1419		899350	829836	914960	808069	990780	997639	992926	997896	992956	998732
Tae-miRN4326	0	49.843	0	0	2.0373	0	4.42553	3.84294	2.79307	14.1419		899350	829886	914960	808069	990782	997639	992931	997900	992959	998746
Tae-mir-novel44-5p	106.033	199.372	163.923	0	0	16.6793	0	3.29395	0	14.1419		899456	830085	915124	808069	990782	997656	992931	997903	992959	998760
Tae-mir-novel79-5p	33.3247	0	13.8248	0	30.5595	14.4554	19.4723	14.2738	36.3099	13.527		899490	830085	915137	808069	990813	997670	992950	997917	992995	998773
Tae-mir-novel151-5p	0	0	0	0	0	5.55975	0	1.09798	0	13.527		899490	830085	915137	808069	990813	997676	992950	997918	992995	998787
Tae-mir-novel60-3p	0	0	3.94995	0	6.1119	44.478	9.73617	13.7248	4.1896	12.9121		899490	830085	915141	808069	990819	997721	992960	997932	992999	998800
Tae-mir-novel104-5p	363.543	1196.23	173.798	565.611	0	15.5673	0	1.64698	0	12.9121		899853	831281	915315	808635	990819	997736	992960	997934	992999	998813
Tae-miRN4316*	3.02952	49.843	0	0	2.0373	0	2.65532	3.84294	4.1896	12.2973		899856	831331	915315	808635	990821	997736	992963	997937	993003	998825
Tae-mir-novel134-5p	15.1476	0	11.8498	0	3.05595	11.1195	5.31064	15.3718	2.79307	12.2973		899871	831331	915327	808635	990824	997747	992968	997953	993006	998837
Tae-miRN4301c*	18.1771	0	35.5495	0	2.0373	13.3434	1.77021	71.3689	1.39653	12.2973		899889	831331	915363	808635	990826	997761	992970	998024	993008	998850
Tae-miR169v*	209.037	0	250.822	188.537	4.0746	10.0076	36.2894	48.3113	26.5341	11.6824		900098	831331	915613	808824	990830	997771	993006	998072	993034	998861
Tae-miR5181-3p	6.05905	49.843	5.92492	0	16.2984	8.8956	12.3915	6.5879	12.5688	11.6824		900105	831381	915619	808824	990846	997779	993018	998079	993047	998873
Tae-mir-novel55-5p	402.927	4037.28	43.4494	942.685	4.0746	98.9636	0	3.84294	0	11.6824		900507	835418	915663	809766	990850	997878	993018	998083	993047	998885
Tae-miRN4328	218.126	598.116	207.372	188.537	0	18.9032	0	3.29395	0	11.6824		900726	836017	915870	809955	990850	997897	993018	998086	993047	998896
Tae-miR1120c	3.02952	0	3.94995	188.537	1564.65	14.4554	221.277	2.74496	1994.25	11.0675		900729	836017	915874	810143	992415	997912	993240	998089	995041	998907
Tae-miR166k	51.5019	0	21.7247	0	36.6714	17.7912	30.9787	17.0187	41.896	11.0675		900780	836017	915896	810143	992452	997930	993271	998106	995083	998918
Tae-miR169r	242.362	149.529	177.748	188.537	10.1865	11.1195	12.3915	2.19597	41.896	11.0675		901022	836166	916074	810332	992462	997941	993283	998108	995125	998930
Tae-mir-novel90-3p	206.008	99.686	1181.03	1885.37	0	12.2315	0	1.64698	0	11.0675		901228	836266	917255	812217	992462	997953	993283	998110	995125	998941
Tae-miR5049j	21.2067	0	15.7998	377.074	100.846	17.7912	63.7276	10.9798	103.343	10.4527		901250	836266	917270	812594	992563	997971	993347	998121	995228	998951
Tae-miR166p*	12.1181	0	3.94995	0	15.2798	3.33585	10.6213	2.74496	15.3619	10.4527		901262	836266	917274	812594	992578	997974	993357	998124	995243	998961
Tae-miR396e*	121.181	299.058	102.699	188.537	6.1119	15.5673	4.42553	28.5476	2.79307	10.4527		901383	836565	917377	812783	992584	997990	993362	998152	995246	998972
Tae-miRN4320d*	36.3543	49.843	65.1741	0	0	6.6717	0.885106	13.7248	0	10.4527		901419	836615	917442	812783	992584	997996	993363	998166	995246	998982
Tae-mir-novel135-5p	3.02952	0	5.92492	0	3.05595	7.78365	0.885106	13.1758	0	10.4527		901422	836615	917448	812783	992587	998004	993363	998179	995246	998993
Tae-mir-novel139-3p	0	0	1.97497	0	30.5595	2.2239	123.915	23.6066	54.4648	9.83782		901422	836615	917450	812783	992618	998006	993487	998203	995301	999003
Tae-miR5050d*	9.08857	0	1.97497	0	20.373	8.8956	16.817	13.1758	23.7411	9.83782		901431	836615	917452	812783	992638	998015	993504	998216	995324	999013
Tae-miR166a	9.08857	0	13.8248	0	6.1119	12.2315	6.19574	40.0764	8.3792	9.83782		901441	836615	917466	812783	992644	998027	993510	998256	995333	999022
Tae-miR399t*	3.02952	0	0	0	4.0746	0	0	12.6268	2.79307	9.83782		901444	836615	917466	812783	992648	998027	993510	998268	995336	999032
Tae-mir-novel89-3p	384.749	897.174	1325.21	2828.05	0	6.6717	0	4.94093	0	9.83782		901828	837512	918791	815611	992648	998034	993510	998273	995336	999042
Tae-miR9652d*	45.4428	0	7.89989	0	107.977	13.3434	108.868	8.78387	198.308	9.22295		901874	837512	918799	815611	992756	998047	993619	998282	995534	999051
Tae-miR9772c*	12.1181	199.372	7.89989	0	22.4103	7.78365	27.4383	16.4698	29.3272	9.22295		901886	837711	918807	815611	992779	998055	993647	998299	995563	999060
Tae-miR156e	0	0	0	0	16.2984	7.78365	0	1.09798	11.1723	9.22295		901886	837711	918807	815611	992795	998063	993647	998300	995574	999070
Tae-mir-novel128-3p	3.02952	0	0	0	8.1492	10.0076	5.31064	12.6268	4.1896	9.22295		901889	837711	918807	815611	992803	998073	993652	998312	995579	999079
Tae-miRN4409*	0	0	0	0	0	2.2239	0	10.9798	1.39653	9.22295		901889	837711	918807	815611	992803	998075	993652	998323	995580	999088
Tae-miR167p*	115.122	99.686	102.699	0	1.01865	6.6717	0.885106	11.5288	0	9.22295		902004	837811	918910	815611	992804	998082	993653	998335	995580	999097
Tae-mir-novel148-5p	21.2067	0	19.7497	0	0	7.78365	0	6.5879	0	9.22295		902025	837811	918929	815611	992804	998090	993653	998341	995580	999107
Tae-mir-novel25-3p	2632.66	2791.21	1815	3205.13	1.01865	10.0076	0	3.29395	0	9.22295		904658	840602	920744	818816	992805	998100	993653	998345	995580	999116
Tae-miR156k	6.05905	0	7.89989	0	897.431	5.55975	193.838	3.29395	849.092	8.60809		904664	840602	920752	818816	993703	998105	993847	998348	996429	999124
Tae-miRN4340	0	0	3.94995	0	34.6341	6.6717	49.5659	7.13689	78.2058	8.60809		904664	840602	920756	818816	993737	998112	993896	998355	996507	999133
Tae-miRN45a	0	0	3.94995	0	60.1004	2.2239	10.6213	2.19597	40.4995	8.60809		904664	840602	920760	818816	993797	998114	993907	998357	996548	999142
Tae-miRN4306	1048.21	16398.3	1248.18	6221.72	19.3544	6.6717	38.0596	6.03891	37.7064	8.60809		905712	857000	922008	825038	993817	998121	993945	998363	996585	999150
Tae-miR171a*	12.1181	0	59.2492	0	1.01865	8.8956	3.54042	4.94093	2.79307	8.60809		905724	857000	922068	825038	993818	998130	993949	998368	996588	999159
Tae-miR9783k	6.05905	0	9.87487	0	3.05595	11.1195	0	13.7248	0	8.60809		905730	857000	922077	825038	993821	998141	993949	998382	996588	999167
Tae-mir-novel91-3p	54.5314	149.529	92.8237	188.537	0	7.78365	0.885106	3.29395	0	8.60809		905785	857150	922170	825226	993821	998149	993949	998385	996588	999176
Tae-miR531m*	63.62	149.529	157.998	0	0	6.6717	0.885106	3.29395	0	8.60809		905848	857300	922328	825226	993821	998155	993950	998389	996588	999185
Tae-mir-novel32-3p	496.842	398.744	339.695	377.074	0	10.0076	0	2.19597	0	8.60809		906345	857698	922668	825603	993821	998165	993950	998391	996588	999193
Tae-miR5064i	9.08857	0	5.92492	0	4.0746	1.11195	3.54042	6.03891	8.3792	7.99323		906354	857698	922674	825603	993825	998166	993954	998397	996597	999201
Tae-miR5050c*	3.02952	49.843	0	0	0	3.33585	0	12.6268	1.39653	7.99323		906357	857748	922674	825603	993825	998170	993954	998410	996598	999209
Tae-mir-novel49-3p	2166.11	5582.42	1623.43	13574.7	1.01865	64.4931	0	2.74496	0	7.99323		908524	863331	924297	839178	993826	998234	993954	998412	996598	999217
Tae-mir-novel56-5p	1532.94	2641.68	1382.48	4336.35	1.01865	12.2315	1.77021	1.09798	0	7.99323		910057	865972	925680	843514	993827	998246	993956	998413	996598	999225
Tae-miR164f*	12.1181	0	15.7998	0	2.0373	4.4478	0.885106	6.03891	4.1896	7.37836		910069	865972	925696	843514	993829	998251	993956	998419	996602	999233
Tae-miR5070j	12.1181	0	17.7748	0	4.0746	1.11195	502.74	0.548992	1.39653	7.37836		910081	865972	925713	843514	993833	998252	994459	998420	996604	999240
Tae-mir-novel131-3p	0	0	0	0	0	4.4478	0.885106	8.23488	0	7.37836		910081	865972	925713	843514	993833	998256	994460	998428	996604	999247
Tae-mir-novel68-5p	18.1771	0	5.92492	0	1.01865	6.6717	0	7.13689	0	7.37836		910099	865972	925719	843514	993834	998263	994460	998435	996604	999255
Tae-miRN4319*	0	0	0	0	0	8.8956	0	6.03891	0	7.37836		910099	865972	925719	843514	993834	998272	994460	998441	996604	999262
Tae-mir-novel22-5p	1136.07	747.645	697.166	377.074	0	13.3434	0	3.84294	0	7.37836		911235	866720	926416	843891	993834	998285	994460	998445	996604	999270
Tae-miR9777*	545.314	747.645	655.691	2073.91	0	10.0076	0	1.09798	0	7.37836		911780	867467	927072	845965	993834	998295	994460	998446	996604	999277
Tae-miR408a*	0	0	0	0	13.2425	0	78.7744	3.29395	156.412	6.7635		911780	867467	927072	845965	993847	998295	994539	998450	996760	999284
Tae-miR396a*	78.7676	0	61.2242	0	41.7647	3.33585	58.417	6.03891	75.4128	6.7635		911859	867467	927133	845965	993889	998299	994597	998456	996835	999290
Tae-miR398c*	0	0	0	0	5.09325	1.11195	7.96596	8.23488	18.1549	6.7635		911859	867467	927133	845965	993894	998300	994605	998464	996854	999297
Tae-mir-novel82-5p	0	0	0	0	6.1119	6.6717	5.31064	6.5879	6.98266	6.7635		911859	867467	927133	845965	993900	998307	994611	998471	996861	999304
Tae-miR169aw*	103.004	299.058	132.323	0	3.05595	7.78365	6.19574	19.7637	2.79307	6.7635		911962	867767	927266	845965	993903	998314	994617	998490	996863	999311
Tae-miR9652b*	0	0	3.94995	0	0	2.2239	0	0	1.39653	6.7635		911962	867767	927270	845965	993903	998317	994617	998490	996865	999318
Tae-mir-novel101-3p	33.3247	299.058	128.373	188.537	0	1.11195	0	0	1.39653	6.7635		911995	868066	927398	846154	993903	998318	994617	998490	996866	999324
Tae-mir-novel33-5p	427.163	897.174	456.219	1696.83	0	4.4478	0	4.39193	0	6.7635		912423	868963	927854	847851	993903	998322	994617	998495	996866	999331
Tae-mir-novel18-3p	914.916	647.959	726.79	565.611	2.0373	16.6793	0	2.74496	0	6.7635		913337	869611	928581	848416	993905	998339	994617	998497	996866	999338
Tae-mir-novel89-5p	142.388	49.843	236.997	942.685	1.01865	13.3434	0	1.09798	0	6.7635		913480	869661	928818	849359	993906	998352	994617	998499	996866	999345
Tae-mir-novel92-3p	2656.89	5881.47	1860.42	3582.2	0	1.11195	0	0.548992	0	6.7635		916137	875542	930678	852941	993906	998353	994617	998499	996866	999351
Tae-miR9674j*	12.1181	0	3.94995	188.537	56.0258	2.2239	34.5191	2.19597	117.309	6.14864		916149	875542	930682	853130	993962	998355	994651	998501	996983	999357
Tae-miRN4309b*	36.3543	0	23.6997	188.537	123.257	2.2239	134.536	4.94093	115.912	6.14864		916185	875542	930706	853318	994086	998358	994786	998506	997099	999364
Tae-miR167i*	0	0	0	0	10.1865	7.78365	13.2766	10.4308	9.77573	6.14864		916185	875542	930706	853318	994096	998365	994799	998517	997109	999370
Tae-miR398g*	0	0	0	0	0	10.0076	0	17.5677	2.79307	6.14864		916185	875542	930706	853318	994096	998375	994799	998534	997112	999376
Tae-miR319g*	93.9152	0	140.223	0	2.0373	13.3434	1.77021	9.33286	2.79307	6.14864		916279	875542	930846	853318	994098	998389	994801	998544	997115	999382
Tae-miR9654i	6.05905	0	5.92492	0	0	3.33585	0	4.39193	2.79307	6.14864		916285	875542	930852	853318	994098	998392	994801	998548	997118	999388
Tae-mir-novel66-5p	639.229	249.215	707.04	0	5.09325	81.1724	6.19574	71.9179	0	6.14864		916924	875791	931559	853318	994103	998473	994807	998620	997118	999394
Tae-mir-novel118-5p	21.2067	0	23.6997	0	0	3.33585	0.885106	33.4885	0	6.14864		916946	875791	931583	853318	994103	998477	994808	998653	997118	999401
Tae-miRN4386*	0	0	5.92492	0	0	8.8956	0	9.33286	0	6.14864		916946	875791	931589	853318	994103	998486	994808	998663	997118	999407
Tae-mir-novel27-3p	496.842	996.86	521.393	2262.44	0	15.5673	0	3.84294	0	6.14864		917442	876788	932110	855581	994103	998501	994808	998666	997118	999413
Tae-mir-novel95-3p	421.104	249.215	156.023	188.537	0	4.4478	0	1.64698	0	6.14864		917864	877037	932266	855769	994103	998506	994808	998668	997118	999419
Tae-miR393d	3.02952	0	1.97497	0	0	3.33585	0	1.09798	0	6.14864		917867	877037	932268	855769	994103	998509	994808	998669	997118	999425
Tae-miR5070o	3.02952	0	1.97497	0	0	0	0	0	0	6.14864		917870	877037	932270	855769	994103	998509	994808	998669	997118	999431
Tae-miR399ax*	0	0	0	0	49.9139	1.11195	10.6213	12.0778	50.2752	5.53377		917870	877037	932270	855769	994153	998510	994819	998681	997168	999437
Tae-miR1432d	0	0	1.97497	0	18.3357	4.4478	12.3915	6.5879	29.3272	5.53377		917870	877037	932272	855769	994171	998514	994831	998688	997197	999442
Tae-mir-novel72-3p	3.02952	0	9.87487	0	21.3917	11.1195	16.817	3.84294	15.3619	5.53377		917873	877037	932282	855769	994193	998526	994848	998692	997213	999448
Tae-miR9672a	3.02952	49.843	13.8248	0	10.1865	8.8956	21.2425	54.3502	8.3792	5.53377		917876	877087	932296	855769	994203	998534	994869	998746	997221	999453
Tae-miRN45e	0	0	1.97497	0	18.3357	5.55975	6.19574	1.64698	6.98266	5.53377		917876	877087	932298	855769	994221	998540	994875	998748	997228	999459
Tae-mir-novel80-5p	24.2362	0	23.6997	188.537	16.2984	16.6793	29.2085	26.3516	5.58613	5.53377		917900	877087	932322	855958	994237	998557	994904	998774	997233	999464
Tae-miRN4317	781.617	847.331	359.445	188.537	5.09325	24.4629	3.54042	26.3516	4.1896	5.53377		918682	877935	932681	856146	994243	998581	994908	998800	997238	999470
Tae-miR167p	3.02952	0	1.97497	0	0	1.11195	0.885106	4.94093	1.39653	5.53377		918685	877935	932683	856146	994243	998582	994909	998805	997239	999476
Tae-miR159c*	12.1181	0	7.89989	0	0	5.55975	0	3.29395	1.39653	5.53377		918697	877935	932691	856146	994243	998588	994909	998809	997240	999481
Tae-miR9776c*	0	0	3.94995	0	0	37.8063	0	2.74496	1.39653	5.53377		918697	877935	932695	856146	994243	998626	994909	998811	997242	999487
Tae-mir-novel122-5p_2	15.1476	0	9.87487	0	0	5.55975	0	9.33286	0	5.53377		918712	877935	932705	856146	994243	998631	994909	998821	997242	999492
Tae-mir-novel70-5p	18.1771	0	37.5245	0	0	48.9258	0	0.548992	0	5.53377		918730	877935	932742	856146	994243	998680	994909	998821	997242	999498
Tae-mir-novel20-3p	845.237	498.43	776.164	565.611	0	3.33585	0	0	0	5.53377		919575	878433	933518	856712	994243	998683	994909	998821	997242	999503
Tae-miR9673e	0	49.843	3.94995	0	103.902	10.0076	62.8425	6.03891	86.585	4.91891		919575	878483	933522	856712	994346	998693	994972	998827	997328	999508
Tae-miR530c*	0	49.843	0	0	240.402	5.55975	789.515	4.39193	36.3099	4.91891		919575	878533	933522	856712	994587	998699	995761	998832	997365	999513
Tae-miRN246b	721.026	249.215	323.896	188.537	0	0	0	0	25.1376	4.91891		920296	878782	933846	856900	994587	998699	995761	998832	997390	999518
Tae-mir-novel12-5p	12.1181	0	17.7748	0	32.5968	2.2239	38.0596	3.84294	18.1549	4.91891		920308	878782	933864	856900	994619	998701	995799	998836	997408	999523
Tae-miRN4298a	42.4133	0	9.87487	0	152.798	41.1422	4.42553	2.19597	8.3792	4.91891		920351	878782	933874	856900	994772	998742	995804	998838	997416	999528
Tae-miR5384b	39.3838	49.843	41.4744	0	0	6.6717	0.885106	7.68588	4.1896	4.91891		920390	878832	933915	856900	994772	998749	995805	998845	997421	999533
Tae-miR169c	3.02952	0	5.92492	0	6.1119	5.55975	2.65532	7.13689	4.1896	4.91891		920393	878832	933921	856900	994778	998755	995807	998853	997425	999538
Tae-miR396g*	6.05905	0	3.94995	0	3.05595	1.11195	7.08085	4.94093	2.79307	4.91891		920399	878832	933925	856900	994781	998756	995814	998858	997428	999543
Tae-miRN4311d*	87.8562	99.686	161.948	377.074	2.0373	14.4554	2.65532	3.29395	2.79307	4.91891		920487	878931	934087	857278	994783	998770	995817	998861	997430	999547
Tae-mir-novel131-5p	3.02952	0	0	0	0	5.55975	0	13.1758	0	4.91891		920490	878931	934087	857278	994783	998776	995817	998874	997430	999552
Tae-miRN4407*	3.02952	0	0	0	0	2.2239	0	4.94093	0	4.91891		920493	878931	934087	857278	994783	998778	995817	998879	997430	999557
Tae-mir-novel26-3p	1133.04	3937.6	754.44	1131.22	0	4.4478	0	3.29395	0	4.91891		921626	882869	934842	858409	994783	998782	995817	998882	997430	999562
Tae-mir-novel114-5p	160.565	149.529	59.2492	188.537	0	2.2239	2.65532	1.09798	0	4.91891		921787	883018	934901	858597	994783	998785	995820	998883	997430	999567
Tae-mir-novel50-3p_1	3138.59	2841.05	4096.09	4901.96	0	13.3434	0	1.09798	0	4.91891		924925	885860	938997	863499	994783	998798	995820	998884	997430	999572
Tae-mir-novel88-3p	993.683	4186.81	961.812	5656.11	0	5.55975	0	1.09798	0	4.91891		925919	890046	939959	869155	994783	998804	995820	998886	997430	999577
Tae-mir-novel93-5p	36.3543	1993.72	15.7998	377.074	1.01865	4.4478	0	0.548992	0	4.91891		925955	892040	939975	869532	994785	998808	995820	998886	997430	999582
Tae-mir-novel91-5p	478.665	0	815.664	0	0	7.78365	0	0	0	4.91891		926434	892040	940790	869532	994785	998816	995820	998886	997430	999587
Tae-mir-novel114-3p	30.2952	548.273	45.4244	0	0	4.4478	0	0	0	4.91891		926464	892588	940836	869532	994785	998820	995820	998886	997430	999592
Tae-mir-novel75-3p	3.02952	797.488	0	0	111.033	0	177.906	2.74496	194.118	4.30405		926467	893386	940836	869532	994896	998820	995998	998889	997624	999596
Tae-miRN4279b	15.1476	0	3.94995	0	86.5853	4.4478	110.638	4.39193	129.878	4.30405		926483	893386	940840	869532	994982	998825	996108	998893	997754	999600
Tae-miR5200p	0	0	0	0	2.0373	4.4478	1.77021	3.29395	2.79307	4.30405		926483	893386	940840	869532	994984	998829	996110	998897	997757	999605
Tae-mir-novel52-5p	7858.58	7675.82	5697.8	4524.89	0	1.11195	0	3.29395	0	4.30405		934341	901062	946537	874057	994984	998830	996110	998900	997757	999609
Tae-mir-novel37-5p	618.023	747.645	677.416	3959.28	0	4.4478	0	2.19597	0	4.30405		934959	901809	947215	878017	994984	998835	996110	998902	997757	999613
Tae-mir-novel33-3p	0	0	1.97497	0	0	1.11195	0	1.64698	0	4.30405		934959	901809	947217	878017	994984	998836	996110	998904	997757	999618
Tae-miR166f*	730.115	0	726.79	0	0	0	3.54042	1.09798	0	4.30405		935689	901809	947944	878017	994984	998836	996113	998905	997757	999622
Tae-mir-novel32-5p	299.923	348.901	221.197	565.611	1.01865	7.78365	0	0.548992	0	4.30405		935989	902158	948165	878582	994985	998844	996113	998905	997757	999626
Tae-mir-novel108-3p	63.62	49.843	73.074	0	0	1.11195	0	0.548992	0	4.30405		936053	902208	948238	878582	994985	998845	996113	998906	997757	999630
Tae-miR160o*	39.3838	49.843	49.3743	0	25.4663	7.78365	34.5191	6.03891	44.6891	3.68918		936092	902258	948287	878582	995011	998852	996148	998912	997802	999634
Tae-miR9663b	27.2657	0	3.94995	0	213.917	32.2466	8.85106	1.64698	43.2925	3.68918		936119	902258	948291	878582	995225	998885	996157	998914	997845	999638
Tae-miRN4295k	15.1476	0	11.8498	0	26.4849	14.4554	27.4383	8.23488	26.5341	3.68918		936135	902258	948303	878582	995251	998899	996184	998922	997872	999642
Tae-miR396a	18.1771	99.686	11.8498	0	6.1119	3.33585	10.6213	4.39193	22.3445	3.68918		936153	902358	948315	878582	995257	998903	996195	998926	997894	999645
Tae-mir-novel79-3p	9.08857	0	5.92492	0	7.13055	4.4478	16.817	5.48992	9.77573	3.68918		936162	902358	948321	878582	995264	998907	996212	998932	997904	999649
Tae-mir-novel80-3p	18.1771	49.843	15.7998	0	12.2238	13.3434	20.3574	52.1542	8.3792	3.68918		936180	902407	948337	878582	995277	998920	996232	998984	997912	999653
Tae-miR396e	30.2952	149.529	124.423	188.537	2.0373	7.78365	1.77021	13.1758	6.98266	3.68918		936210	902557	948461	878771	995279	998928	996234	998997	997919	999656
Tae-mir-novel75-5p	3.02952	0	0	0	5.09325	2.2239	4.42553	4.39193	4.1896	3.68918		936213	902557	948461	878771	995284	998930	996238	999001	997923	999660
Tae-mir-novel30-3p	284.775	0	114.548	377.074	3.05595	3.33585	2.65532	2.19597	2.79307	3.68918		936498	902557	948576	879148	995287	998934	996241	999004	997926	999664
Tae-miR5175j	0	0	0	0	0	0	0	0	2.79307	3.68918		936498	902557	948576	879148	995287	998934	996241	999004	997929	999667
Tae-miR9674k	0	0	0	0	4.0746	1.11195	5.31064	2.19597	1.39653	3.68918		936498	902557	948576	879148	995291	998935	996246	999006	997930	999671
Tae-mir-novel77-3p	0	0	7.89989	0	14.2611	5.55975	64.6127	58.7421	0	3.68918		936498	902557	948584	879148	995305	998940	996311	999065	997930	999675
Tae-miR9674r*	3.02952	0	0	0	1.01865	3.33585	0	4.94093	0	3.68918		936501	902557	948584	879148	995306	998944	996311	999069	997930	999678
Tae-mir-novel53-3p	136.329	1246.07	347.595	2639.52	0	5.55975	0	1.09798	0	3.68918		936638	903803	948931	881787	995306	998949	996311	999071	997930	999682
Tae-mir-novel41-3p	169.653	897.174	144.173	377.074	0	1.11195	0	0.548992	0	3.68918		936807	904700	949075	882164	995306	998950	996311	999071	997930	999686
Tae-mir-novel17-3p	563.491	2641.68	406.844	1319.76	0	0	0	0	0	3.68918		937371	907342	949482	883484	995306	998950	996311	999071	997930	999689
Tae-miRN4282c	0	0	1.97497	0	225.122	2.2239	260.221	5.48992	354.719	3.07432		937371	907342	949484	883484	995531	998953	996571	999077	998285	999693
Tae-mir-novel130-3p	0	0	0	0	15.2798	3.33585	19.4723	14.8228	79.6024	3.07432		937371	907342	949484	883484	995546	998956	996591	999091	998365	999696
Tae-miR6197b	0	0	3.94995	0	34.6341	7.78365	42.4851	1.64698	53.0683	3.07432		937371	907342	949488	883484	995581	998964	996633	999093	998418	999699
Tae-mir-novel138-5p	0	0	0	0	14.2611	2.2239	3.54042	3.29395	19.5515	3.07432		937371	907342	949488	883484	995595	998966	996637	999096	998437	999702
Tae-mir-novel145-3p	12.1181	99.686	0	0	19.3544	1.11195	6.19574	3.84294	16.7584	3.07432		937383	907442	949488	883484	995615	998967	996643	999100	998454	999705
Tae-mir-novel3-3p	27.2657	0	1.97497	0	25.4663	2.2239	26.5532	1.09798	15.3619	3.07432		937410	907442	949490	883484	995640	998969	996669	999101	998469	999708
Tae-miR399a*	0	0	0	0	0	3.33585	0	6.03891	12.5688	3.07432		937410	907442	949490	883484	995640	998973	996669	999107	998482	999711
Tae-miR399ak*	0	0	0	0	6.1119	1.11195	0	7.68588	8.3792	3.07432		937410	907442	949490	883484	995646	998974	996669	999115	998490	999714
Tae-miRN4345c	6.05905	0	3.94995	0	10.1865	3.33585	4.42553	2.19597	8.3792	3.07432		937416	907442	949494	883484	995656	998977	996674	999117	998499	999717
Tae-miR169ae*	224.185	1196.23	185.647	565.611	4.0746	0	14.1617	1.09798	6.98266	3.07432		937640	908638	949680	884050	995661	998977	996688	999118	998506	999720
Tae-miR5200h	0	0	0	0	8.1492	2.2239	8.85106	2.74496	4.1896	3.07432		937640	908638	949680	884050	995669	998979	996697	999121	998510	999723
Tae-mir-novel148-3p_2	0	0	1.97497	0	1.01865	1.11195	0	2.19597	4.1896	3.07432		937640	908638	949682	884050	995670	998980	996697	999123	998514	999726
Tae-mir-novel12-3p	6.05905	0	1.97497	0	2.0373	4.4478	2.65532	6.03891	1.39653	3.07432		937646	908638	949684	884050	995672	998985	996699	999129	998515	999729
Tae-mir-novel135-3p	0	0	1.97497	0	4.0746	10.0076	2.65532	3.84294	1.39653	3.07432		937646	908638	949686	884050	995676	998995	996702	999133	998517	999733
Tae-miR167o*	424.133	99.686	246.872	0	0	1.11195	0.885106	2.19597	1.39653	3.07432		938070	908737	949932	884050	995676	998996	996703	999135	998518	999736
Tae-miRN4298b*	15.1476	49.843	0	0	6.1119	3.33585	0.885106	1.64698	1.39653	3.07432		938086	908787	949932	884050	995682	998999	996704	999137	998520	999739
Tae-mir-novel24-5p	1542.03	199.372	1830.8	1131.22	0	0	0	0	1.39653	3.07432		939628	908987	951763	885181	995682	998999	996704	999137	998521	999742
Tae-miRN4279b*	3.02952	0	5.92492	0	0	0	0	0	1.39653	3.07432		939631	908987	951769	885181	995682	998999	996704	999137	998522	999745
Tae-miR9660b*	0	0	1.97497	0	0	1.11195	0	2.74496	0	3.07432		939631	908987	951771	885181	995682	999000	996704	999140	998522	999748
Tae-mir-novel46-3p	6798.25	9569.85	3493.73	32616.9	2.0373	6.6717	2.65532	2.19597	0	3.07432		946429	918557	955265	917798	995684	999007	996707	999142	998522	999751
Tae-miR9774	0	0	3.94995	0	0	1.11195	0	2.19597	0	3.07432		946429	918557	955269	917798	995684	999008	996707	999144	998522	999754
Tae-mir-novel125-3p	0	0	0	0	0	1.11195	0	2.19597	0	3.07432		946429	918557	955269	917798	995684	999009	996707	999146	998522	999757
Tae-miR167q*	0	0	1.97497	0	0	0	4.42553	1.64698	0	3.07432		946429	918557	955271	917798	995684	999009	996711	999148	998522	999760
Tae-miR156n*	99.9742	0	80.9739	0	0	8.8956	0	1.64698	0	3.07432		946529	918557	955352	917798	995684	999018	996711	999150	998522	999763
Tae-mir-novel115-5p	96.9447	49.843	63.1991	0	0	3.33585	0	1.09798	0	3.07432		946626	918606	955415	917798	995684	999021	996711	999151	998522	999766
Tae-miR5181-5p	0	0	1.97497	0	0	0	0	1.09798	0	3.07432		946626	918606	955417	917798	995684	999021	996711	999152	998522	999769
Tae-mir-novel107-5p	103.004	149.529	110.598	1131.22	0	3.33585	0.885106	0.548992	0	3.07432		946729	918756	955528	918929	995684	999025	996712	999152	998522	999773
Tae-miR169ae	30.2952	49.843	7.89989	0	0	0	0.885106	0	0	3.07432		946759	918806	955535	918929	995684	999025	996713	999152	998522	999776
Tae-mir-novel105-3p	754.351	4685.24	949.962	5656.11	0	5.55975	0	0	0	3.07432		947514	923491	956485	924585	995684	999030	996713	999152	998522	999779
Tae-miRN2005	12.1181	0	23.6997	0	103.902	3.33585	106.213	4.39193	115.912	2.45945		947526	923491	956509	924585	995788	999034	996819	999157	998638	999781
Tae-mir-novel73-5p	0	0	17.7748	0	40.746	8.8956	190.298	8.78387	101.947	2.45945		947526	923491	956527	924585	995829	999043	997009	999166	998740	999784
Tae-miR156i	6.05905	0	3.94995	0	128.35	6.6717	16.817	1.09798	82.3954	2.45945		947532	923491	956531	924585	995957	999049	997026	999167	998823	999786
Tae-miR9677d	0	0	5.92492	0	14.2611	0	125.685	15.9208	60.0509	2.45945		947532	923491	956537	924585	995971	999049	997152	999183	998883	999788
Tae-miRN4280a	5525.85	1046.7	3371.28	3016.59	2543.57	199.039	1573.72	160.306	53.0683	2.45945		953058	924538	959908	927602	998515	999248	998725	999343	998936	999791
Tae-mir-novel63-5p_2	9.08857	0	3.94995	0	26.4849	5.55975	24.783	3.84294	26.5341	2.45945		953067	924538	959912	927602	998541	999254	998750	999347	998962	999793
Tae-mir-novel10-3p	0	49.843	1.97497	0	24.4476	1.11195	36.2894	2.74496	23.7411	2.45945		953067	924588	959914	927602	998566	999255	998787	999349	998986	999796
Tae-miRN4284a*	30.2952	0	77.024	0	0	4.4478	7.96596	2.19597	18.1549	2.45945		953097	924588	959991	927602	998566	999259	998794	999352	999004	999798
Tae-miRN4301b*	0	0	5.92492	0	9.16785	2.2239	9.73617	0.548992	13.9653	2.45945		953097	924588	959997	927602	998575	999262	998804	999352	999018	999801
Tae-mir-novel78-5p	3.02952	0	0	0	18.3357	3.33585	46.9106	6.5879	12.5688	2.45945		953100	924588	959997	927602	998593	999265	998851	999359	999031	999803
Tae-mir-novel40-5p	18.1771	0	1.97497	188.537	2.0373	1.11195	6.19574	1.64698	8.3792	2.45945		953118	924588	959999	927790	998595	999266	998857	999360	999039	999806
Tae-miR5200b	0	0	1.97497	0	4.0746	4.4478	7.08085	3.29395	5.58613	2.45945		953118	924588	960001	927790	998599	999271	998864	999364	999045	999808
Tae-miR399t	0	0	0	0	8.1492	0	0.885106	0.548992	4.1896	2.45945		953118	924588	960001	927790	998608	999271	998865	999364	999049	999811
Tae-mir-novel143-3p	57.5609	49.843	19.7497	377.074	1.01865	1.11195	1.77021	0	4.1896	2.45945		953176	924637	960021	928167	998609	999272	998867	999364	999053	999813
Tae-miR171b*	0	0	3.94995	0	7.13055	22.239	5.31064	2.74496	2.79307	2.45945		953176	924637	960025	928167	998616	999294	998872	999367	999056	999816
Tae-mir-novel37-3p	202.978	149.529	163.923	0	1.01865	3.33585	0.885106	2.19597	1.39653	2.45945		953379	924787	960188	928167	998617	999297	998873	999369	999057	999818
Tae-miR9674o	0	0	1.97497	0	0	3.33585	0.885106	1.64698	1.39653	2.45945		953379	924787	960190	928167	998617	999301	998874	999371	999059	999820
Tae-miR169bm*	106.033	149.529	39.4995	0	1.01865	2.2239	0.885106	1.09798	1.39653	2.45945		953485	924936	960230	928167	998618	999303	998875	999372	999060	999823
Tae-miR9776f*	0	0	7.89989	0	0	2.2239	0	4.39193	0	2.45945		953485	924936	960238	928167	998618	999305	998875	999376	999060	999825
Tae-mir-novel150-3p	0	0	0	0	1.01865	4.4478	2.65532	3.84294	0	2.45945		953485	924936	960238	928167	998619	999309	998878	999380	999060	999828
Tae-miR9666d	3.02952	0	1.97497	0	0	3.33585	0	2.74496	0	2.45945		953488	924936	960240	928167	998619	999313	998878	999383	999060	999830
Tae-miR395ai*	3.02952	0	0	0	0	0	0	1.64698	0	2.45945		953491	924936	960240	928167	998619	999313	998878	999385	999060	999833
Tae-mir-novel49-5p	630.141	8772.37	564.842	9615.38	0	31.1346	0	1.09798	0	2.45945		954121	933709	960805	937783	998619	999344	998878	999386	999060	999835
Tae-miR169bo	0	0	3.94995	0	0	4.4478	0.885106	0.548992	0	2.45945		954121	933709	960809	937783	998619	999348	998879	999386	999060	999838
Tae-mir-novel50-5p	708.908	5183.67	817.639	1885.37	0	2.2239	0	0.548992	0	2.45945		954830	938892	961626	939668	998619	999351	998879	999387	999060	999840
Tae-mir-novel35-3p	399.897	99.686	144.173	0	0	2.2239	0	0	0	2.45945		955230	938992	961770	939668	998619	999353	998879	999387	999060	999843
Tae-mir-novel34-3p	290.834	498.43	193.547	377.074	0	0	0	0	0	2.45945		955521	939491	961964	940045	998619	999353	998879	999387	999060	999845
Tae-miR9653b*	0	0	0	0	0	0	0	0	0	2.45945		955521	939491	961964	940045	998619	999353	998879	999387	999060	999848
Tae-miR531l*	0	0	0	0	0	0	0	0	0	2.45945		955521	939491	961964	940045	998619	999353	998879	999387	999060	999850
Tae-miR169f	12.1181	0	49.3743	0	20.373	4.4478	23.0128	6.5879	57.2579	1.84459		955533	939491	962013	940045	998639	999357	998902	999393	999117	999852
Tae-miR9674n	9.08857	49.843	3.94995	0	29.5409	0	0	0	51.6717	1.84459		955542	939540	962017	940045	998669	999357	998902	999393	999169	999854
Tae-mir-novel140-3p	3.02952	0	0	0	15.2798	1.11195	11.5064	0.548992	37.7064	1.84459		955545	939540	962017	940045	998684	999358	998913	999394	999207	999856
Tae-miR9661a	6.05905	0	5.92492	0	80.4734	0	35.4042	0	37.7064	1.84459		955551	939540	962023	940045	998764	999358	998948	999394	999244	999857
Tae-mir-novel81-5p	39.3838	348.901	39.4995	0	8.1492	2.2239	28.3234	4.94093	29.3272	1.84459		955590	939889	962063	940045	998773	999361	998977	999399	999274	999859
Tae-mir-novel10-5p	3.02952	0	0	0	29.5409	5.55975	21.2425	2.19597	29.3272	1.84459		955593	939889	962063	940045	998802	999366	998998	999401	999303	999861
Tae-mir-novel139-5p	3.02952	0	0	0	1.01865	0	6.19574	4.39193	9.77573	1.84459		955596	939889	962063	940045	998803	999366	999004	999405	999313	999863
Tae-miR9655c	0	0	0	0	26.4849	2.2239	32.7489	8.23488	8.3792	1.84459		955596	939889	962063	940045	998830	999368	999037	999414	999321	999865
Tae-miR399w*	0	0	0	0	5.09325	0	0.885106	2.19597	8.3792	1.84459		955596	939889	962063	940045	998835	999368	999038	999416	999330	999867
Tae-miR396q*	12.1181	0	27.6496	0	1.01865	1.11195	5.31064	1.09798	8.3792	1.84459		955608	939889	962090	940045	998836	999370	999043	999417	999338	999868
Tae-miR1847j*	3.02952	49.843	0	0	3.05595	0	1.77021	0.548992	6.98266	1.84459		955611	939939	962090	940045	998839	999370	999045	999418	999345	999870
Tae-miR6201b	39.3838	299.058	53.3243	942.685	2.0373	4.4478	1.77021	3.29395	2.79307	1.84459		955651	940238	962144	940988	998841	999374	999047	999421	999348	999872
Tae-miR530c	3.02952	49.843	5.92492	0	0	4.4478	0.885106	2.19597	1.39653	1.84459		955654	940288	962150	940988	998841	999378	999048	999423	999349	999874
Tae-mir-novel50-3p_2	872.503	1694.66	639.891	8861.24	1.01865	1.11195	0	1.09798	1.39653	1.84459		956526	941983	962790	949849	998842	999380	999048	999424	999351	999876
Tae-mir-novel41-5p	60.5905	996.86	78.9989	0	0	0	0	0	1.39653	1.84459		956587	942980	962869	949849	998842	999380	999048	999424	999352	999878
Tae-mir-novel51-5p	6858.84	24772	6752.43	9992.46	0	77.8365	0	23.0577	0	1.84459		963446	967752	969621	959842	998842	999457	999048	999447	999352	999879
Tae-miR166h*	30.2952	0	25.6747	0	0	0	0	2.74496	0	1.84459		963476	967752	969647	959842	998842	999457	999048	999450	999352	999881
Tae-mir-novel87-3p	1529.91	647.959	1728.1	377.074	1.01865	7.78365	2.65532	1.64698	0	1.84459		965006	968400	971375	960219	998843	999465	999050	999452	999352	999883
Tae-mir-novel38-5p	109.063	49.843	80.9739	565.611	0	3.33585	1.77021	1.64698	0	1.84459		965115	968449	971456	960784	998843	999468	999052	999453	999352	999885
Tae-mir-novel16-3p	11136.5	747.645	6169.82	1319.76	0	2.2239	0	1.64698	0	1.84459		976252	969197	977626	962104	998843	999471	999052	999455	999352	999887
Tae-miRN4277	151.476	0	98.7487	0	0	0	0	0.548992	0	1.84459		976403	969197	977724	962104	998843	999471	999052	999455	999352	999889
Tae-mir-novel115-3p	42.4133	49.843	25.6747	0	0	5.55975	0.885106	0	0	1.84459		976445	969247	977750	962104	998843	999476	999053	999455	999352	999891
Tae-mir-novel95-5p	154.506	448.587	126.398	942.685	1.01865	5.55975	0	0	0	1.84459		976600	969695	977876	963047	998844	999482	999053	999455	999352	999892
Tae-miR171g	3.02952	0	0	0	0	1.11195	0	0	0	1.84459		976603	969695	977876	963047	998844	999483	999053	999455	999352	999894
Tae-miRN4301a	0	0	0	0	0	1.11195	0	0	0	1.84459		976603	969695	977876	963047	998844	999484	999053	999455	999352	999896
Tae-miR9773	0	0	0	0	0	0	0	0	0	1.84459		976603	969695	977876	963047	998844	999484	999053	999455	999352	999898
Tae-miR1130o	0	0	0	0	30.5595	2.2239	32.7489	1.64698	32.1203	1.22973		976603	969695	977876	963047	998874	999486	999086	999457	999384	999899
Tae-mir-novel73-3p	24.2362	49.843	21.7247	0	42.7833	0	182.332	24.1556	27.9307	1.22973		976627	969745	977898	963047	998917	999486	999268	999481	999412	999900
Tae-miR531m	6.05905	0	63.1991	565.611	2.0373	0	18.5872	0.548992	20.948	1.22973		976633	969745	977961	963612	998919	999486	999287	999482	999433	999902
Tae-miR398b*	0	0	0	0	2.0373	0	11.5064	1.64698	16.7584	1.22973		976633	969745	977961	963612	998921	999486	999298	999483	999450	999903
Tae-mir-novel152-3p	3.02952	0	0	0	6.1119	1.11195	2.65532	1.64698	15.3619	1.22973		976636	969745	977961	963612	998927	999487	999301	999485	999465	999904
Tae-mir-novel126-3p	0	0	0	0	25.4663	2.2239	15.9319	1.64698	12.5688	1.22973		976636	969745	977961	963612	998953	999490	999317	999487	999478	999905
Tae-mir-novel132-5p	0	0	1.97497	0	0	1.11195	0.885106	1.64698	6.98266	1.22973		976636	969745	977963	963612	998953	999491	999318	999488	999485	999907
Tae-miR1130p	0	0	0	0	7.13055	2.2239	3.54042	0.548992	6.98266	1.22973		976636	969745	977963	963612	998960	999493	999321	999489	999492	999908
Tae-miRN4407	21.2067	0	3.94995	0	0	3.33585	2.65532	4.94093	5.58613	1.22973		976658	969745	977967	963612	998960	999496	999324	999494	999497	999909
Tae-miR531n	60.5905	348.901	69.1241	3393.67	4.0746	0	0	1.64698	5.58613	1.22973		976718	970094	978036	967006	998964	999496	999324	999495	999503	999910
Tae-miR156q	3.02952	0	0	0	1.01865	0	6.19574	0.548992	5.58613	1.22973		976721	970094	978036	967006	998965	999496	999330	999496	999508	999911
Tae-miR160i*	3.02952	0	1.97497	0	1.01865	8.8956	0.885106	4.94093	4.1896	1.22973		976724	970094	978038	967006	998966	999505	999331	999501	999513	999913
Tae-miR9654p	6.05905	0	0	0	0	2.2239	2.65532	1.09798	4.1896	1.22973		976730	970094	978038	967006	998966	999507	999334	999502	999517	999914
Tae-miR399p*	0	0	0	0	0	0	0	8.78387	2.79307	1.22973		976730	970094	978038	967006	998966	999507	999334	999511	999520	999915
Tae-mir-novel6-3p	0	0	0	0	4.0746	1.11195	4.42553	3.84294	2.79307	1.22973		976730	970094	978038	967006	998970	999509	999338	999515	999522	999916
Tae-miR5049b	6.05905	0	1.97497	0	3.05595	1.11195	10.6213	1.64698	2.79307	1.22973		976736	970094	978040	967006	998973	999510	999349	999516	999525	999918
Tae-miRN4324c	3.02952	0	1.97497	0	3.05595	5.55975	0.885106	1.64698	2.79307	1.22973		976739	970094	978042	967006	998976	999515	999349	999518	999528	999919
Tae-miR5071*	15.1476	49.843	19.7497	0	3.05595	4.4478	1.77021	7.13689	1.39653	1.22973		976754	970144	978062	967006	998979	999520	999351	999525	999529	999920
Tae-miR159b*	15.1476	0	15.7998	0	0	4.4478	0	6.03891	1.39653	1.22973		976770	970144	978078	967006	998979	999524	999351	999531	999531	999921
Tae-mir-novel127-5p	3.02952	0	0	0	3.05595	0	0	2.19597	1.39653	1.22973		976773	970144	978078	967006	998982	999524	999351	999533	999532	999923
Tae-miR166o*	3.02952	0	3.94995	0	0	0	0	1.64698	1.39653	1.22973		976776	970144	978082	967006	998982	999524	999351	999535	999534	999924
Tae-miR5064h	0	0	0	0	0	0	0.885106	1.09798	1.39653	1.22973		976776	970144	978082	967006	998982	999524	999352	999536	999535	999925
Tae-miR9671	9.08857	0	3.94995	0	0	0	0	1.09798	1.39653	1.22973		976785	970144	978086	967006	998982	999524	999352	999537	999536	999926
Tae-miR5067c	3.02952	0	3.94995	0	3.05595	0	3.54042	0.548992	1.39653	1.22973		976788	970144	978090	967006	998985	999524	999356	999538	999538	999927
Tae-miR9772b	0	0	1.97497	0	1.01865	0	0.885106	0	1.39653	1.22973		976788	970144	978092	967006	998986	999524	999357	999538	999539	999929
Tae-miR9661b*	0	0	0	0	1.01865	12.2315	0	0	1.39653	1.22973		976788	970144	978092	967006	998987	999536	999357	999538	999541	999930
Tae-mir-novel9-5p	0	0	0	0	0	2.2239	0.885106	4.94093	0	1.22973		976788	970144	978092	967006	998987	999539	999357	999543	999541	999931
Tae-miR6197m	3.02952	0	1.97497	0	1.01865	0	0.885106	3.29395	0	1.22973		976791	970144	978094	967006	998988	999539	999358	999546	999541	999932
Tae-miRN4307a*	9.08857	49.843	5.92492	0	1.01865	1.11195	0	3.29395	0	1.22973		976800	970194	978100	967006	998989	999540	999358	999549	999541	999934
Tae-miR5064b*	0	0	1.97497	0	1.01865	13.3434	0	1.64698	0	1.22973		976800	970194	978101	967006	998991	999553	999358	999551	999541	999935
Tae-miR5049h*	0	0	0	0	0	1.11195	0	1.64698	0	1.22973		976800	970194	978101	967006	998991	999554	999358	999553	999541	999936
Tae-mir-novel108-5p_2	27.2657	149.529	23.6997	0	0	1.11195	0	1.09798	0	1.22973		976827	970343	978125	967006	998991	999555	999358	999554	999541	999937
Tae-miR1122d	0	0	0	0	2.0373	0	2.65532	0.548992	0	1.22973		976827	970343	978125	967006	998993	999555	999361	999554	999541	999939
Tae-miR5200j*	0	0	0	0	0	0	0.885106	0.548992	0	1.22973		976827	970343	978125	967006	998993	999555	999362	999555	999541	999940
Tae-miR9666c*	0	0	0	0	0	4.4478	0	0.548992	0	1.22973		976827	970343	978125	967006	998993	999560	999362	999555	999541	999941
Tae-miR396j*	0	0	1.97497	0	0	1.11195	0	0.548992	0	1.22973		976827	970343	978127	967006	998993	999561	999362	999556	999541	999942
Tae-miR530b*	0	49.843	0	0	2.0373	1.11195	7.08085	0	0	1.22973		976827	970393	978127	967006	998995	999562	999369	999556	999541	999943
Tae-mir-novel27-5p	436.251	99.686	284.396	377.074	0	7.78365	0	0	0	1.22973		977263	970493	978412	967383	998995	999570	999369	999556	999541	999945
Tae-miR172k	0	0	0	0	1.01865	2.2239	0	0	0	1.22973		977263	970493	978412	967383	998996	999572	999369	999556	999541	999946
Tae-miR394c*	0	0	0	0	0	2.2239	0	0	0	1.22973		977263	970493	978412	967383	998996	999574	999369	999556	999541	999947
Tae-mir-novel104-3p	224.185	0	108.624	188.537	0	1.11195	0	0	0	1.22973		977488	970493	978520	967572	998996	999575	999369	999556	999541	999948
Tae-mir-novel112-3p	75.7381	49.843	51.3493	188.537	0	1.11195	0	0	0	1.22973		977563	970543	978572	967760	998996	999576	999369	999556	999541	999950
Tae-miR169i	0	0	0	0	0	1.11195	0	0	0	1.22973		977563	970543	978572	967760	998996	999577	999369	999556	999541	999951
Tae-mir-novel103-5p	84.8266	49.843	120.473	0	0	0	0	0	0	1.22973		977648	970593	978692	967760	998996	999577	999369	999556	999541	999952
Tae-mir-novel108-5p_1	30.2952	0	25.6747	0	0	0	0	0	0	1.22973		977678	970593	978718	967760	998996	999577	999369	999556	999541	999953
Tae-miR9772f*	0	0	1.97497	0	0	0	0	0	0	1.22973		977678	970593	978720	967760	998996	999577	999369	999556	999541	999955
Tae-miRN4401	0	0	9.87487	0	37.6901	2.2239	33.634	2.74496	57.2579	0.614864		977678	970593	978730	967760	999033	999580	999403	999559	999598	999955
Tae-miRN4303	0	0	0	0	37.6901	0	21.2425	0	29.3272	0.614864		977678	970593	978730	967760	999071	999580	999424	999559	999627	999956
Tae-miR1130x	3.02952	0	0	0	28.5222	1.11195	18.5872	0	20.948	0.614864		977682	970593	978730	967760	999100	999581	999442	999559	999648	999956
Tae-miRN4386	3.02952	0	3.94995	0	2.0373	0	4.42553	0	11.1723	0.614864		977685	970593	978733	967760	999102	999581	999447	999559	999659	999957
Tae-miR5049g	0	0	0	0	12.2238	0	11.5064	0.548992	9.77573	0.614864		977685	970593	978733	967760	999114	999581	999458	999559	999669	999958
Tae-miR172d	0	0	0	0	26.4849	0	14.1617	0	8.3792	0.614864		977685	970593	978733	967760	999140	999581	999472	999559	999677	999958
Tae-miRN4302	0	0	1.97497	0	5.09325	5.55975	7.96596	3.29395	6.98266	0.614864		977685	970593	978735	967760	999145	999586	999480	999562	999684	999959
Tae-miR9778b	3771.76	5383.04	2828.16	2450.98	15.2798	6.6717	14.1617	0.548992	6.98266	0.614864		981456	975976	981564	970211	999161	999593	999495	999563	999691	999959
Tae-miR171m*	18.1771	49.843	21.7247	0	3.05595	0	3.54042	0	6.98266	0.614864		981474	976026	981585	970211	999164	999593	999498	999563	999698	999960
Tae-miR169c*	3.02952	0	7.89989	0	0	0	3.54042	1.09798	5.58613	0.614864		981477	976026	981593	970211	999164	999593	999502	999564	999704	999961
Tae-miR5200d	0	0	0	0	4.0746	0	0.885106	0	5.58613	0.614864		981477	976026	981593	970211	999168	999593	999503	999564	999710	999961
Tae-miR395y	3.02952	0	1.97497	0	1.01865	0	0	4.94093	4.1896	0.614864		981481	976026	981595	970211	999169	999593	999503	999569	999714	999962
Tae-miRN4334f	0	0	0	0	6.1119	0	1.77021	0	4.1896	0.614864		981481	976026	981595	970211	999175	999593	999504	999569	999718	999962
Tae-miR9674f*	0	0	1.97497	0	2.0373	1.11195	0.885106	0	4.1896	0.614864		981481	976026	981597	970211	999177	999594	999505	999569	999722	999963
Tae-mir-novel30-5p	206.008	199.372	167.873	188.537	0	5.55975	0.885106	1.09798	2.79307	0.614864		981687	976225	981765	970400	999177	999600	999506	999570	999725	999964
Tae-miR9672d	3.02952	0	0	0	2.0373	0	7.08085	0.548992	2.79307	0.614864		981690	976225	981765	970400	999179	999600	999513	999571	999728	999964
Tae-mir-novel53-5p	2787.16	1495.29	5014.46	3016.59	1.01865	1.11195	1.77021	0.548992	2.79307	0.614864		984477	977720	986780	973416	999180	999601	999515	999571	999730	999965
Tae-miR399ap	0	0	0	0	2.0373	0	0	0.548992	2.79307	0.614864		984477	977720	986780	973416	999182	999601	999515	999572	999733	999966
Tae-mir-novel132-3p	3.02952	0	1.97497	0	1.01865	0	0	4.94093	1.39653	0.614864		984480	977720	986782	973416	999183	999601	999515	999577	999735	999966
Tae-miR399ak	0	0	0	0	2.0373	0	0	2.74496	1.39653	0.614864		984480	977720	986782	973416	999185	999601	999515	999579	999736	999967
Tae-miR531f*	0	0	5.92492	0	1.01865	0	0	1.09798	1.39653	0.614864		984480	977720	986787	973416	999186	999601	999515	999581	999737	999967
Tae-miR5064m	0	0	0	0	1.01865	0	0	0.548992	1.39653	0.614864		984480	977720	986787	973416	999187	999601	999515	999581	999739	999968
Tae-miR9772i*	0	0	0	0	0	0	0.885106	0	1.39653	0.614864		984480	977720	986787	973416	999187	999601	999516	999581	999740	999969
Tae-miR1122e	0	0	0	0	1.01865	0	0	0	1.39653	0.614864		984480	977720	986787	973416	999188	999601	999516	999581	999742	999969
Tae-mir-novel117-5p	136.329	498.43	61.2242	377.074	0	0	0	0	1.39653	0.614864		984616	978219	986849	973793	999188	999601	999516	999581	999743	999970
Tae-miR9654am	0	0	0	0	0	0	0	0	1.39653	0.614864		984616	978219	986849	973793	999188	999601	999516	999581	999744	999970
Tae-mir-novel120-5p	3.02952	0	23.6997	0	27.5036	91.1799	27.4383	87.8387	0	0.614864		984619	978219	986872	973793	999216	999692	999543	999669	999744	999971
Tae-miR171s*	0	0	3.94995	0	1.01865	4.4478	0.885106	4.39193	0	0.614864		984619	978219	986876	973793	999217	999696	999544	999673	999744	999972
Tae-miR160p	0	0	0	0	1.01865	4.4478	0.885106	3.84294	0	0.614864		984619	978219	986876	973793	999218	999701	999545	999677	999744	999972
Tae-miR9776d*	0	0	5.92492	0	0	2.2239	0	1.64698	0	0.614864		984619	978219	986882	973793	999218	999703	999545	999679	999744	999973
Tae-mir-novel99-5p	90.8857	0	146.148	0	0	1.11195	0	1.09798	0	0.614864		984710	978219	987028	973793	999218	999704	999545	999680	999744	999974
Tae-miRN4291*	3.02952	0	5.92492	0	0	0	0	1.09798	0	0.614864		984713	978219	987034	973793	999218	999704	999545	999681	999744	999974
Tae-miR1137h	0	0	1.97497	0	0	0	0	1.09798	0	0.614864		984713	978219	987036	973793	999218	999704	999545	999682	999744	999975
Tae-mir-novel86-5p	12.1181	0	7.89989	0	1.01865	0	1.77021	0.548992	0	0.614864		984725	978219	987044	973793	999219	999704	999547	999683	999744	999975
Tae-miR9675e	103.004	99.686	51.3493	188.537	0	1.11195	0	0.548992	0	0.614864		984828	978318	987096	973982	999219	999705	999547	999683	999744	999976
Tae-mir-novel110-5p	48.4724	0	31.5996	188.537	0	1.11195	0	0.548992	0	0.614864		984877	978318	987127	974170	999219	999706	999547	999684	999744	999977
Tae-miR9674q*	0	0	0	0	0	1.11195	0	0.548992	0	0.614864		984877	978318	987127	974170	999219	999708	999547	999684	999744	999977
Tae-miR5200a	0	0	0	0	7.13055	2.2239	3.54042	0	0	0.614864		984877	978318	987127	974170	999226	999710	999550	999684	999744	999978
Tae-miRN4344a	0	0	0	0	6.1119	0	2.65532	0	0	0.614864		984877	978318	987127	974170	999232	999710	999553	999684	999744	999978
Tae-miRN4276	0	0	0	0	2.0373	0	0.885106	0	0	0.614864		984877	978318	987127	974170	999234	999710	999554	999684	999744	999979
Tae-miR9675j*	9.08857	49.843	1.97497	0	1.01865	0	0.885106	0	0	0.614864		984886	978368	987129	974170	999235	999710	999555	999684	999744	999980
Tae-miR9654w	0	0	0	188.537	0	0	0.885106	0	0	0.614864		984886	978368	987129	974359	999235	999710	999556	999684	999744	999980
Tae-miR9772l	0	0	0	0	0	0	0.885106	0	0	0.614864		984886	978368	987129	974359	999235	999710	999557	999684	999744	999981
Tae-miRN4323	0	0	0	0	0	0	0.885106	0	0	0.614864		984886	978368	987129	974359	999235	999710	999557	999684	999744	999982
Tae-mir-novel26-5p	693.761	3738.22	1076.36	2639.52	0	4.4478	0	0	0	0.614864		985579	982106	988205	976998	999235	999714	999557	999684	999744	999982
Tae-mir-novel15-5p	42.4133	299.058	19.7497	0	0	2.2239	0	0	0	0.614864		985622	982405	988225	976998	999235	999716	999557	999684	999744	999983
Tae-mir-novel58-5p	527.137	398.744	558.917	565.611	1.01865	1.11195	0	0	0	0.614864		986149	982804	988784	977564	999236	999718	999557	999684	999744	999983
Tae-mir-novel116-5p	30.2952	49.843	63.1991	188.537	0	1.11195	0	0	0	0.614864		986179	982854	988847	977753	999236	999719	999557	999684	999744	999984
Tae-mir-novel96-5p	45.4428	49.843	39.4995	188.537	0	1.11195	0	0	0	0.614864		986225	982904	988887	977941	999236	999720	999557	999684	999744	999985
Tae-mir-novel105-5p	221.155	249.215	246.872	0	0	1.11195	0	0	0	0.614864		986446	983153	989134	977941	999236	999721	999557	999684	999744	999985
Tae-miR5064c	0	0	1.97497	0	0	1.11195	0	0	0	0.614864		986446	983153	989136	977941	999236	999722	999557	999684	999744	999986
Tae-miRN4297*	6.05905	0	0	0	0	1.11195	0	0	0	0.614864		986452	983153	989136	977941	999236	999723	999557	999684	999744	999986
Tae-miRN4324d*	0	0	0	0	0	1.11195	0	0	0	0.614864		986452	983153	989136	977941	999236	999724	999557	999684	999744	999987
Tae-miRN246b*	139.358	49.843	75.049	0	1.01865	0	0	0	0	0.614864		986591	983203	989211	977941	999237	999724	999557	999684	999744	999988
Tae-miRN4286	0	0	0	0	1.01865	0	0	0	0	0.614864		986591	983203	989211	977941	999238	999724	999557	999684	999744	999988
Tae-mir-novel28-3p	502.901	348.901	347.595	1508.3	0	0	0	0	0	0.614864		987094	983552	989558	979449	999238	999724	999557	999684	999744	999989
Tae-mir-novel98-3p	3.02952	49.843	49.3743	942.685	0	0	0	0	0	0.614864		987097	983602	989608	980392	999238	999724	999557	999684	999744	999990
Tae-mir-novel24-3p_2	78.7676	398.744	77.024	188.537	0	0	0	0	0	0.614864		987176	984000	989685	980581	999238	999724	999557	999684	999744	999990
Tae-miR6198-3p	293.864	199.372	140.223	0	0	0	0	0	0	0.614864		987470	984200	989825	980581	999238	999724	999557	999684	999744	999991
Tae-mir-novel98-5p	0	0	136.273	0	0	0	0	0	0	0.614864		987470	984200	989961	980581	999238	999724	999557	999684	999744	999991
Tae-mir-novel110-3p	51.5019	99.686	84.9238	0	0	0	0	0	0	0.614864		987521	984299	990046	980581	999238	999724	999557	999684	999744	999992
Tae-miR531j	6.05905	0	7.89989	0	0	0	0	0	0	0.614864		987527	984299	990054	980581	999238	999724	999557	999684	999744	999993
Tae-miRN4283c*	6.05905	0	1.97497	0	0	0	0	0	0	0.614864		987534	984299	990056	980581	999238	999724	999557	999684	999744	999993
Tae-miR9772k	0	0	0	0	0	0	0	0	0	0.614864		987534	984299	990056	980581	999238	999724	999557	999684	999744	999994
Tae-miRN4384c	0	0	0	0	0	0	0	0	0	0.614864		987534	984299	990056	980581	999238	999724	999557	999684	999744	999994
Tae-miR396c*	0	0	0	0	0	0	0	0	0	0.614864		987534	984299	990056	980581	999238	999724	999557	999684	999744	999995
Tae-miR160i	0	0	0	0	0	0	0	0	0	0.614864		987534	984299	990056	980581	999238	999724	999557	999684	999744	999996
Tae-miR5067b	0	0	0	0	0	0	0	0	0	0.614864		987534	984299	990056	980581	999238	999724	999557	999684	999744	999996
Tae-miR5064i*	0	0	0	0	0	0	0	0	0	0.614864		987534	984299	990056	980581	999238	999724	999557	999684	999744	999997
Tae-miR9783o*	0	0	0	0	0	0	0	0	0	0.614864		987534	984299	990056	980581	999238	999724	999557	999684	999744	999998
Tae-miR1130v*	0	0	0	0	0	0	0	0	0	0.614864		987534	984299	990056	980581	999238	999724	999557	999684	999744	999998
Tae-miR5175g*	0	0	0	0	0	0	0	0	0	0.614864		987534	984299	990056	980581	999238	999724	999557	999684	999744	999999
Tae-miR9666p*	0	0	0	0	0	0	0	0	0	0.614864		987534	984299	990056	980581	999238	999724	999557	999684	999744	999999
Tae-miR5070f*	0	0	0	0	0	0	0	0	0	0.614864		987534	984299	990056	980581	999238	999724	999557	999684	999744	1000000
Tae-miRN4336d	0	0	0	0	16.2984	0	24.783	0.548992	33.5168	0		987534	984299	990056	980581	999254	999724	999582	999685	999778	1000000
Tae-miRN4288	0	0	0	0	2.0373	0	5.31064	1.09798	25.1376	0		987534	984299	990056	980581	999256	999724	999588	999686	999803	1000000
Tae-miRN4305a*	0	0	1.97497	0	17.3171	1.11195	28.3234	1.09798	20.948	0		987534	984299	990058	980581	999274	999725	999616	999687	999824	1000000
Tae-miR9654a	3.02952	0	0	0	6.1119	0	8.85106	0	12.5688	0		987537	984299	990058	980581	999280	999725	999625	999687	999837	1000000
Tae-miR9666h	0	0	0	0	1.01865	0	3.54042	0	9.77573	0		987537	984299	990058	980581	999281	999725	999628	999687	999846	1000000
Tae-miRN4275	9.08857	0	0	0	389.124	4.4478	0	0	9.77573	0		987546	984299	990058	980581	999670	999730	999628	999687	999856	1000000
Tae-miR9654ap	0	0	3.94995	0	9.16785	2.2239	22.1277	0.548992	8.3792	0		987546	984299	990062	980581	999679	999732	999650	999688	999865	1000000
Tae-miR9772n	3.02952	0	0	0	12.2238	0	5.31064	0.548992	8.3792	0		987549	984299	990062	980581	999691	999732	999656	999688	999873	1000000
Tae-miR408f*	0	0	0	0	18.3357	3.33585	6.19574	0	8.3792	0		987549	984299	990062	980581	999710	999735	999662	999688	999881	1000000
Tae-miR1120a	0	0	0	0	4.0746	0	2.65532	0	8.3792	0		987549	984299	990062	980581	999714	999735	999665	999688	999890	1000000
Tae-miR9666u	0	0	0	0	3.05595	0	53.1064	0.548992	6.98266	0		987549	984299	990062	980581	999717	999735	999718	999689	999897	1000000
Tae-miR5049c	0	0	0	0	2.0373	0	0	1.09798	5.58613	0		987549	984299	990062	980581	999719	999735	999718	999690	999902	1000000
Tae-mir-novel11-3p	0	0	0	0	24.4476	15.5673	23.0128	12.0778	4.1896	0		987549	984299	990062	980581	999743	999751	999741	999702	999906	1000000
Tae-miR164e	0	0	0	0	2.0373	0	7.08085	0.548992	4.1896	0		987549	984299	990062	980581	999745	999751	999748	999702	999911	1000000
Tae-miR164f	0	0	0	0	3.05595	0	4.42553	0.548992	4.1896	0		987549	984299	990062	980581	999748	999751	999752	999703	999915	1000000
Tae-miR9671*	0	0	3.94995	0	3.05595	0	0	0.548992	4.1896	0		987549	984299	990066	980581	999751	999751	999752	999704	999919	1000000
Tae-miR9666t	0	0	0	0	14.2611	0	1.77021	0	4.1896	0		987549	984299	990066	980581	999766	999751	999754	999704	999923	1000000
Tae-miR399r	0	0	0	0	0	0	0	0	4.1896	0		987549	984299	990066	980581	999766	999751	999754	999704	999927	1000000
Tae-miR9674e*	3.02952	0	0	0	10.1865	1.11195	4.42553	1.64698	2.79307	0		987552	984299	990066	980581	999776	999752	999758	999705	999930	1000000
Tae-miR5175a*	0	0	0	0	4.0746	1.11195	2.65532	1.09798	2.79307	0		987552	984299	990066	980581	999780	999753	999761	999706	999933	1000000
Tae-miR9654x	3.02952	0	0	0	5.09325	0	2.65532	0.548992	2.79307	0		987555	984299	990066	980581	999785	999753	999764	999707	999936	1000000
Tae-miR399z	0	0	0	0	0	0	0	0.548992	2.79307	0		987555	984299	990066	980581	999785	999753	999764	999707	999939	1000000
Tae-miR9666ab	0	0	1.97497	0	0	0	12.3915	0	2.79307	0		987555	984299	990068	980581	999785	999753	999776	999707	999941	1000000
Tae-miR9674d	6.05905	0	3.94995	0	4.0746	1.11195	3.54042	0	2.79307	0		987561	984299	990072	980581	999789	999754	999780	999707	999944	1000000
Tae-miR172d*	0	0	0	0	3.05595	0	2.65532	0	2.79307	0		987561	984299	990072	980581	999792	999754	999782	999707	999947	1000000
Tae-miR169ah	0	0	0	0	0	0	0.885106	0	2.79307	0		987561	984299	990072	980581	999792	999754	999783	999707	999950	1000000
Tae-miR9666aa	0	0	0	0	0	0	0.885106	0	2.79307	0		987561	984299	990072	980581	999792	999754	999784	999707	999953	1000000
Tae-mir-novel140-5p	0	0	0	0	0	0	0	0	2.79307	0		987561	984299	990072	980581	999792	999754	999784	999707	999955	1000000
Tae-miR169i*	12.1181	49.843	27.6496	0	0	0	0.885106	2.19597	1.39653	0		987573	984349	990099	980581	999792	999754	999785	999710	999957	1000000
Tae-miR396m*	299.923	99.686	367.345	0	1.01865	1.11195	0.885106	1.09798	1.39653	0		987873	984449	990467	980581	999793	999755	999786	999711	999958	1000000
Tae-miR171o	63.62	49.843	65.1741	0	0	0	0.885106	1.09798	1.39653	0		987936	984499	990532	980581	999793	999755	999787	999712	999960	1000000
Tae-miR9772d	9.08857	0	7.89989	0	0	1.11195	0	1.09798	1.39653	0		987946	984499	990540	980581	999793	999756	999787	999713	999961	1000000
Tae-miR9666r	3.02952	0	3.94995	0	2.0373	0	16.817	0.548992	1.39653	0		987949	984499	990544	980581	999795	999756	999804	999713	999962	1000000
Tae-miR172c	0	0	13.8248	0	12.2238	0	10.6213	0.548992	1.39653	0		987949	984499	990558	980581	999807	999756	999814	999714	999964	1000000
Tae-miR164l*	15.1476	0	27.6496	377.074	2.0373	1.11195	1.77021	0.548992	1.39653	0		987964	984499	990585	980958	999810	999758	999816	999715	999965	1000000
Tae-mir-novel25-5p	42.4133	49.843	25.6747	0	0	0	0.885106	0.548992	1.39653	0		988006	984549	990611	980958	999810	999758	999817	999715	999966	1000000
Tae-miRN4327d	0	0	0	0	0	0	0.885106	0.548992	1.39653	0		988006	984549	990611	980958	999810	999758	999818	999716	999968	1000000
Tae-miR9663b*	3.02952	0	0	0	3.05595	2.2239	0	0.548992	1.39653	0		988009	984549	990611	980958	999813	999760	999818	999716	999969	1000000
Tae-miR169aw	18.1771	49.843	9.87487	0	2.0373	0	0	0.548992	1.39653	0		988027	984599	990621	980958	999815	999760	999818	999717	999971	1000000
Tae-miR167h	0	0	1.97497	0	0	0	0	0.548992	1.39653	0		988027	984599	990623	980958	999815	999760	999818	999717	999972	1000000
Tae-miR395as*	0	0	0	0	0	0	0	0.548992	1.39653	0		988027	984599	990623	980958	999815	999760	999818	999718	999973	1000000
Tae-miR9666s	0	0	0	0	3.05595	0	14.1617	0	1.39653	0		988027	984599	990623	980958	999818	999760	999832	999718	999975	1000000
Tae-miR9666n	6.05905	0	0	0	18.3357	0	1.77021	0	1.39653	0		988033	984599	990623	980958	999836	999760	999834	999718	999976	1000000
Tae-miR395bd*	0	0	0	0	0	0	1.77021	0	1.39653	0		988033	984599	990623	980958	999836	999760	999835	999718	999978	1000000
Tae-miRN4327b	0	0	0	0	0	0	1.77021	0	1.39653	0		988033	984599	990623	980958	999836	999760	999837	999718	999979	1000000
Tae-miR168c	0	0	1.97497	0	1.01865	1.11195	0.885106	0	1.39653	0		988033	984599	990625	980958	999837	999761	999838	999718	999980	1000000
Tae-miR9654e	3.02952	0	0	0	2.0373	0	0.885106	0	1.39653	0		988036	984599	990625	980958	999839	999761	999839	999718	999982	1000000
Tae-miRN4395	0	0	0	0	2.0373	0	0.885106	0	1.39653	0		988036	984599	990625	980958	999841	999761	999840	999718	999983	1000000
Tae-miR319j	15.1476	0	5.92492	0	0	0	0.885106	0	1.39653	0		988052	984599	990631	980958	999841	999761	999841	999718	999985	1000000
Tae-miR6197o*	0	0	0	0	0	1.11195	0	0	1.39653	0		988052	984599	990631	980958	999841	999762	999841	999718	999986	1000000
Tae-miR1130v	0	0	0	0	1.01865	0	0	0	1.39653	0		988052	984599	990631	980958	999842	999762	999841	999718	999987	1000000
Tae-miR5067a*	0	0	0	0	1.01865	0	0	0	1.39653	0		988052	984599	990631	980958	999843	999762	999841	999718	999989	1000000
Tae-miR395bv	0	0	1.97497	0	0	0	0	0	1.39653	0		988052	984599	990633	980958	999843	999762	999841	999718	999990	1000000
Tae-miR160c	6.05905	0	0	0	0	0	0	0	1.39653	0		988058	984599	990633	980958	999843	999762	999841	999718	999992	1000000
Tae-miR408f	0	0	0	0	0	0	0	0	1.39653	0		988058	984599	990633	980958	999843	999762	999841	999718	999993	1000000
Tae-miRN4324d	0	0	0	0	0	0	0	0	1.39653	0		988058	984599	990633	980958	999843	999762	999841	999718	999994	1000000
Tae-miRN4345f	0	0	0	0	0	0	0	0	1.39653	0		988058	984599	990633	980958	999843	999762	999841	999718	999996	1000000
Tae-miRN4311e*	0	0	0	0	0	0	0	0	1.39653	0		988058	984599	990633	980958	999843	999762	999841	999718	999997	1000000
Tae-miR399aj	0	0	0	0	0	0	0	0	1.39653	0		988058	984599	990633	980958	999843	999762	999841	999718	999999	1000000
Tae-miRN4312*	0	0	0	0	0	0	0	0	1.39653	0		988058	984599	990633	980958	999843	999762	999841	999718	1000000	1000000
Tae-mir-novel123-5p	21.2067	0	43.4494	0	23.429	107.859	13.2766	125.719	0	0		988079	984599	990676	980958	999867	999870	999854	999844	1000000	1000000
Tae-mir-novel8-5p	33.3247	149.529	23.6997	0	61.119	47.8139	72.5787	47.7623	0	0		988112	984748	990700	980958	999928	999918	999927	999891	1000000	1000000
Tae-mir-novel129-5p	0	0	0	0	0	0	7.08085	22.5087	0	0		988112	984748	990700	980958	999928	999918	999934	999914	1000000	1000000
Tae-mir-novel11-5p	12.1181	0	0	0	5.09325	22.239	9.73617	19.2147	0	0		988124	984748	990700	980958	999933	999940	999943	999933	1000000	1000000
Tae-mir-novel123-3p	9.08857	0	3.94995	0	3.05595	6.6717	5.31064	13.7248	0	0		988133	984748	990704	980958	999936	999947	999949	999947	1000000	1000000
Tae-miRN4291	0	0	3.94995	0	10.1865	3.33585	3.54042	6.5879	0	0		988133	984748	990708	980958	999946	999950	999952	999953	1000000	1000000
Tae-miRN4284g*	0	0	21.7247	0	0	0	0.885106	3.84294	0	0		988133	984748	990729	980958	999946	999950	999953	999957	1000000	1000000
Tae-miR9778b*	233.273	99.686	161.948	377.074	1.01865	0	0	2.74496	0	0		988367	984848	990891	981335	999947	999950	999953	999960	1000000	1000000
Tae-miRN4280b	60.5905	0	51.3493	0	1.01865	0	0.885106	2.19597	0	0		988427	984848	990943	981335	999948	999950	999954	999962	1000000	1000000
Tae-miR5050a*	0	49.843	0	0	0	0	0	2.19597	0	0		988427	984898	990943	981335	999948	999950	999954	999964	1000000	1000000
Tae-miR171f*	160.565	149.529	159.973	565.611	0	1.11195	0.885106	1.64698	0	0		988588	985047	991103	981900	999948	999951	999955	999966	1000000	1000000
Tae-miR171s	0	0	0	0	0	0	0	1.64698	0	0		988588	985047	991103	981900	999948	999951	999955	999968	1000000	1000000
Tae-miR9679b*	0	0	0	0	0	0	0	1.64698	0	0		988588	985047	991103	981900	999948	999951	999955	999969	1000000	1000000
Tae-mir-novel19-3p	42.4133	149.529	7.89989	0	0	1.11195	0	1.09798	0	0		988630	985197	991111	981900	999948	999952	999955	999970	1000000	1000000
Tae-miR1127*	3.02952	0	0	0	0	1.11195	0	1.09798	0	0		988633	985197	991111	981900	999948	999953	999955	999971	1000000	1000000
Tae-miR2275h	3.02952	0	0	0	2.0373	0	0	1.09798	0	0		988636	985197	991111	981900	999950	999953	999955	999973	1000000	1000000
Tae-miR319d*	3.02952	0	1.97497	0	1.01865	0	0	1.09798	0	0		988639	985197	991113	981900	999951	999953	999955	999974	1000000	1000000
Tae-miR169u	0	49.843	1.97497	0	0	0	0	1.09798	0	0		988639	985246	991115	981900	999951	999953	999955	999975	1000000	1000000
Tae-miR169b	6.05905	0	0	0	0	0	0	1.09798	0	0		988645	985246	991115	981900	999951	999953	999955	999976	1000000	1000000
Tae-miR399ar*	0	0	0	0	0	0	0	1.09798	0	0		988645	985246	991115	981900	999951	999953	999955	999977	1000000	1000000
Tae-miR9783e*	0	0	0	0	0	0	0	1.09798	0	0		988645	985246	991115	981900	999951	999953	999955	999978	1000000	1000000
Tae-miR395bz*	0	0	0	0	0	0	0	1.09798	0	0		988645	985246	991115	981900	999951	999953	999955	999979	1000000	1000000
Tae-mir-novel133-3p	0	0	0	0	0	0	0	1.09798	0	0		988645	985246	991115	981900	999951	999953	999955	999980	1000000	1000000
Tae-miR9658*	3.02952	0	1.97497	0	2.0373	1.11195	2.65532	0.548992	0	0		988648	985246	991117	981900	999953	999954	999958	999981	1000000	1000000
Tae-miR5200l*	0	0	0	0	0	0	2.65532	0.548992	0	0		988648	985246	991117	981900	999953	999954	999960	999981	1000000	1000000
Tae-miR9677b*	0	0	0	0	0	0	2.65532	0.548992	0	0		988648	985246	991117	981900	999953	999954	999963	999982	1000000	1000000
Tae-miR9772k*	0	0	0	0	0	0	1.77021	0.548992	0	0		988648	985246	991117	981900	999953	999954	999965	999982	1000000	1000000
Tae-miR9772e	0	0	0	188.537	1.01865	1.11195	0.885106	0.548992	0	0		988648	985246	991117	982089	999954	999956	999965	999983	1000000	1000000
Tae-miRN4338*	0	0	1.97497	0	0	0	0.885106	0.548992	0	0		988648	985246	991119	982089	999954	999956	999966	999984	1000000	1000000
Tae-miR5050b*	0	99.686	0	0	0	0	0.885106	0.548992	0	0		988648	985346	991119	982089	999954	999956	999967	999984	1000000	1000000
Tae-miR395bj*	0	0	0	0	0	0	0.885106	0.548992	0	0		988648	985346	991119	982089	999954	999956	999968	999985	1000000	1000000
Tae-mir-novel94-5p	905.827	1345.76	428.569	377.074	0	3.33585	0	0.548992	0	0		989554	986692	991547	982466	999954	999959	999968	999985	1000000	1000000
Tae-mir-novel117-3p	430.192	1046.7	242.922	0	1.01865	1.11195	0	0.548992	0	0		989984	987739	991790	982466	999955	999960	999968	999986	1000000	1000000
Tae-mir-novel101-5p	39.3838	0	35.5495	377.074	0	1.11195	0	0.548992	0	0		990024	987739	991826	982843	999955	999961	999968	999986	1000000	1000000
Tae-miRN4282c*	0	0	0	0	0	1.11195	0	0.548992	0	0		990024	987739	991826	982843	999955	999962	999968	999987	1000000	1000000
Tae-mir-novel21-5p	2438.77	299.058	2747.19	754.148	0	0	0	0.548992	0	0		992463	988038	994573	983597	999955	999962	999968	999987	1000000	1000000
Tae-mir-novel113-5p	139.358	797.488	80.9739	565.611	0	0	0	0.548992	0	0		992602	988835	994654	984163	999955	999962	999968	999988	1000000	1000000
Tae-mir-novel38-3p	148.447	99.686	191.572	188.537	0	0	0	0.548992	0	0		992750	988935	994845	984351	999955	999962	999968	999988	1000000	1000000
Tae-mir-novel21-3p	84.8266	249.215	92.8237	188.537	0	0	0	0.548992	0	0		992835	989184	994938	984540	999955	999962	999968	999989	1000000	1000000
Tae-miRN4277*	33.3247	49.843	51.3493	188.537	0	0	0	0.548992	0	0		992869	989234	994989	984729	999955	999962	999968	999990	1000000	1000000
Tae-miR531k	6.05905	0	9.87487	188.537	0	0	0	0.548992	0	0		992875	989234	994999	984917	999955	999962	999968	999990	1000000	1000000
Tae-miR167r*	87.8562	0	47.3994	0	0	0	0	0.548992	0	0		992962	989234	995047	984917	999955	999962	999968	999991	1000000	1000000
Tae-miR9654ai	0	0	3.94995	0	0	0	0	0.548992	0	0		992962	989234	995051	984917	999955	999962	999968	999991	1000000	1000000
Tae-miR1120b*	0	0	3.94995	0	0	0	0	0.548992	0	0		992962	989234	995055	984917	999955	999962	999968	999992	1000000	1000000
Tae-miR167q	0	0	1.97497	0	0	0	0	0.548992	0	0		992962	989234	995057	984917	999955	999962	999968	999992	1000000	1000000
Tae-miR169an*	0	0	1.97497	0	0	0	0	0.548992	0	0		992962	989234	995059	984917	999955	999962	999968	999993	1000000	1000000
Tae-miR169ba*	9.08857	0	0	0	0	0	0	0.548992	0	0		992972	989234	995059	984917	999955	999962	999968	999993	1000000	1000000
Tae-mir-novel124-3p	3.02952	0	0	0	0	0	0	0.548992	0	0		992975	989234	995059	984917	999955	999962	999968	999994	1000000	1000000
Tae-miRN4309c	0	0	0	0	0	0	0	0.548992	0	0		992975	989234	995059	984917	999955	999962	999968	999995	1000000	1000000
Tae-miR169p*	0	0	0	0	0	0	0	0.548992	0	0		992975	989234	995059	984917	999955	999962	999968	999995	1000000	1000000
Tae-miR398b	0	0	0	0	0	0	0	0.548992	0	0		992975	989234	995059	984917	999955	999962	999968	999996	1000000	1000000
Tae-miRN4301a*	0	0	0	0	0	0	0	0.548992	0	0		992975	989234	995059	984917	999955	999962	999968	999996	1000000	1000000
Tae-miRN4295c*	0	0	0	0	0	0	0	0.548992	0	0		992975	989234	995059	984917	999955	999962	999968	999997	1000000	1000000
Tae-miR6197o	0	0	0	0	0	0	0	0.548992	0	0		992975	989234	995059	984917	999955	999962	999968	999997	1000000	1000000
Tae-miR395d	0	0	0	0	0	0	0	0.548992	0	0		992975	989234	995059	984917	999955	999962	999968	999998	1000000	1000000
Tae-miR1130r*	0	0	0	0	0	0	0	0.548992	0	0		992975	989234	995059	984917	999955	999962	999968	999998	1000000	1000000
Tae-miR9666f*	0	0	0	0	0	0	0	0.548992	0	0		992975	989234	995059	984917	999955	999962	999968	999999	1000000	1000000
Tae-miR9667d	0	0	0	0	0	0	0	0.548992	0	0		992975	989234	995059	984917	999955	999962	999968	999999	1000000	1000000
Tae-miR9483	0	0	0	0	0	0	0	0.548992	0	0		992975	989234	995059	984917	999955	999962	999968	1000000	1000000	1000000
Tae-miRN246a	172.683	149.529	148.123	0	9.16785	1.11195	7.96596	0	0	0		993147	989383	995207	984917	999964	999963	999976	1000000	1000000	1000000
Tae-miRN4300*	21.2067	149.529	11.8498	0	2.0373	0	2.65532	0	0	0		993168	989533	995219	984917	999966	999963	999979	1000000	1000000	1000000
Tae-miRN4284d	0	0	1.97497	0	2.0373	0	2.65532	0	0	0		993168	989533	995221	984917	999968	999963	999981	1000000	1000000	1000000
Tae-miRN4288*	3.02952	0	0	0	2.0373	0	2.65532	0	0	0		993171	989533	995221	984917	999970	999963	999984	1000000	1000000	1000000
Tae-miRN4320c*	3.02952	0	25.6747	0	0	0	1.77021	0	0	0		993174	989533	995246	984917	999970	999963	999986	1000000	1000000	1000000
Tae-miR9655a	0	0	0	0	0	0	1.77021	0	0	0		993174	989533	995246	984917	999970	999963	999988	1000000	1000000	1000000
Tae-miR9666v	0	0	0	0	0	0	1.77021	0	0	0		993174	989533	995246	984917	999970	999963	999989	1000000	1000000	1000000
Tae-miRN4300	0	0	1.97497	0	1.01865	0	0.885106	0	0	0		993174	989533	995248	984917	999971	999963	999990	1000000	1000000	1000000
Tae-miR9666m	0	0	0	0	1.01865	0	0.885106	0	0	0		993174	989533	995248	984917	999972	999963	999991	1000000	1000000	1000000
Tae-miR6196	0	0	1.97497	0	0	0	0.885106	0	0	0		993174	989533	995250	984917	999972	999963	999992	1000000	1000000	1000000
Tae-miRN4345g*	3.02952	0	0	0	0	0	0.885106	0	0	0		993178	989533	995250	984917	999972	999963	999993	1000000	1000000	1000000
Tae-miR2275f*	3.02952	0	0	0	0	0	0.885106	0	0	0		993181	989533	995250	984917	999972	999963	999994	1000000	1000000	1000000
Tae-miR5070m	0	0	0	0	0	0	0.885106	0	0	0		993181	989533	995250	984917	999972	999963	999995	1000000	1000000	1000000
Tae-miR1130u	0	0	0	0	0	0	0.885106	0	0	0		993181	989533	995250	984917	999972	999963	999996	1000000	1000000	1000000
Tae-miRN4311c*	0	0	0	0	0	0	0.885106	0	0	0		993181	989533	995250	984917	999972	999963	999996	1000000	1000000	1000000
Tae-miRN4301d*	0	0	0	0	0	0	0.885106	0	0	0		993181	989533	995250	984917	999972	999963	999997	1000000	1000000	1000000
Tae-miRN4405	0	0	0	0	0	0	0.885106	0	0	0		993181	989533	995250	984917	999972	999963	999998	1000000	1000000	1000000
Tae-miR9666q	0	0	0	0	0	0	0.885106	0	0	0		993181	989533	995250	984917	999972	999963	999999	1000000	1000000	1000000
Tae-miR5070o*	0	0	0	0	0	0	0.885106	0	0	0		993181	989533	995250	984917	999972	999963	1000000	1000000	1000000	1000000
Tae-miR9674p	0	0	0	0	2.0373	4.4478	0	0	0	0		993181	989533	995250	984917	999975	999968	1000000	1000000	1000000	1000000
Tae-miR9772a*	0	0	0	0	1.01865	3.33585	0	0	0	0		993181	989533	995250	984917	999976	999971	1000000	1000000	1000000	1000000
Tae-mir-novel94-3p	103.004	398.744	112.573	754.148	0	3.33585	0	0	0	0		993284	989932	995363	985671	999976	999974	1000000	1000000	1000000	1000000
Tae-mir-novel35-5p	51.5019	49.843	15.7998	377.074	0	2.2239	0	0	0	0		993335	989982	995379	986048	999976	999977	1000000	1000000	1000000	1000000
Tae-mir-novel29-3p	87.8562	199.372	51.3493	188.537	0	2.2239	0	0	0	0		993423	990181	995430	986237	999976	999979	1000000	1000000	1000000	1000000
Tae-mir-novel70-3p	6.05905	0	1.97497	0	0	2.2239	0	0	0	0		993429	990181	995432	986237	999976	999981	1000000	1000000	1000000	1000000
Tae-miRN4305c*	0	0	0	0	0	2.2239	0	0	0	0		993429	990181	995432	986237	999976	999983	1000000	1000000	1000000	1000000
Tae-mir-novel100-3p	251.45	0	90.8488	0	1.01865	1.11195	0	0	0	0		993680	990181	995523	986237	999977	999984	1000000	1000000	1000000	1000000
Tae-miR9659c	9.08857	0	0	0	1.01865	1.11195	0	0	0	0		993690	990181	995523	986237	999978	999986	1000000	1000000	1000000	1000000
Tae-miR169n	3.02952	0	0	0	1.01865	1.11195	0	0	0	0		993693	990181	995523	986237	999979	999987	1000000	1000000	1000000	1000000
Tae-mir-novel31-5p	396.867	0	430.544	565.611	0	1.11195	0	0	0	0		994089	990181	995953	986802	999979	999988	1000000	1000000	1000000	1000000
Tae-mir-novel57-5p	1014.89	2841.05	227.122	565.611	0	1.11195	0	0	0	0		995104	993022	996180	987368	999979	999989	1000000	1000000	1000000	1000000
Tae-mir-novel50-3p_3	251.45	149.529	213.297	565.611	0	1.11195	0	0	0	0		995356	993172	996394	987934	999979	999990	1000000	1000000	1000000	1000000
Tae-mir-novel97-3p	175.712	199.372	209.347	377.074	0	1.11195	0	0	0	0		995531	993371	996603	988311	999979	999991	1000000	1000000	1000000	1000000
Tae-miR166n	3.02952	0	5.92492	0	0	1.11195	0	0	0	0		995534	993371	996609	988311	999979	999992	1000000	1000000	1000000	1000000
Tae-miR9783l	0	0	0	0	0	1.11195	0	0	0	0		995534	993371	996609	988311	999979	999993	1000000	1000000	1000000	1000000
Tae-miR5200n*	0	0	0	0	0	1.11195	0	0	0	0		995534	993371	996609	988311	999979	999994	1000000	1000000	1000000	1000000
Tae-miR2275e	0	0	0	0	0	1.11195	0	0	0	0		995534	993371	996609	988311	999979	999996	1000000	1000000	1000000	1000000
Tae-miR5064h*	0	0	0	0	0	1.11195	0	0	0	0		995534	993371	996609	988311	999979	999997	1000000	1000000	1000000	1000000
Tae-miR399ap*	0	0	0	0	0	1.11195	0	0	0	0		995534	993371	996609	988311	999979	999998	1000000	1000000	1000000	1000000
Tae-miRN4384b*	0	0	0	0	0	1.11195	0	0	0	0		995534	993371	996609	988311	999979	999999	1000000	1000000	1000000	1000000
Tae-miRN4349	0	0	0	0	0	1.11195	0	0	0	0		995534	993371	996609	988311	999979	1000000	1000000	1000000	1000000	1000000
Tae-miR9678g	0	49.843	1.97497	0	10.1865	0	0	0	0	0		995534	993421	996611	988311	999989	1000000	1000000	1000000	1000000	1000000
Tae-miR9654y	0	0	0	0	2.0373	0	0	0	0	0		995534	993421	996611	988311	999991	1000000	1000000	1000000	1000000	1000000
Tae-miR9666g	0	0	0	0	2.0373	0	0	0	0	0		995534	993421	996611	988311	999993	1000000	1000000	1000000	1000000	1000000
Tae-miR169a*	21.2067	49.843	0	0	1.01865	0	0	0	0	0		995556	993471	996611	988311	999994	1000000	1000000	1000000	1000000	1000000
Tae-miR156t	3.02952	0	0	0	1.01865	0	0	0	0	0		995559	993471	996611	988311	999995	1000000	1000000	1000000	1000000	1000000
Tae-miR5064g	0	0	0	0	1.01865	0	0	0	0	0		995559	993471	996611	988311	999996	1000000	1000000	1000000	1000000	1000000
Tae-miRN4345g	0	0	0	0	1.01865	0	0	0	0	0		995559	993471	996611	988311	999997	1000000	1000000	1000000	1000000	1000000
Tae-miR9674b*	0	0	0	0	1.01865	0	0	0	0	0		995559	993471	996611	988311	999998	1000000	1000000	1000000	1000000	1000000
Tae-miR5200o*	0	0	0	0	1.01865	0	0	0	0	0		995559	993471	996611	988311	999999	1000000	1000000	1000000	1000000	1000000
Tae-miRN4364	0	0	0	0	1.01865	0	0	0	0	0		995559	993471	996611	988311	1000000	1000000	1000000	1000000	1000000	1000000
Tae-mir-novel96-3p	315.07	647.959	266.621	3770.74	0	0	0	0	0	0		995874	994119	996878	992081	1000000	1000000	1000000	1000000	1000000	1000000
Tae-mir-novel56-3p	451.399	697.802	327.846	2262.44	0	0	0	0	0	0		996325	994816	997205	994344	1000000	1000000	1000000	1000000	1000000	1000000
Tae-mir-novel58-3p	133.299	947.017	128.373	1131.22	0	0	0	0	0	0		996458	995763	997334	995475	1000000	1000000	1000000	1000000	1000000	1000000
Tae-mir-novel92-5p	763.44	747.645	541.143	942.685	0	0	0	0	0	0		997222	996511	997875	996418	1000000	1000000	1000000	1000000	1000000	1000000
Tae-mir-novel16-5p	427.163	348.901	199.472	754.148	0	0	0	0	0	0		997649	996860	998074	997172	1000000	1000000	1000000	1000000	1000000	1000000
Tae-mir-novel106-5p	72.7085	996.86	163.923	754.148	0	0	0	0	0	0		997722	997857	998238	997926	1000000	1000000	1000000	1000000	1000000	1000000
Tae-mir-novel45-5p	166.624	598.116	126.398	377.074	0	0	0	0	0	0		997888	998455	998365	998303	1000000	1000000	1000000	1000000	1000000	1000000
Tae-mir-novel39-5p	178.742	49.843	86.8988	377.074	0	0	0	0	0	0		998067	998505	998452	998680	1000000	1000000	1000000	1000000	1000000	1000000
Tae-mir-novel43-3p_2	202.978	99.686	165.898	188.537	0	0	0	0	0	0		998270	998604	998618	998869	1000000	1000000	1000000	1000000	1000000	1000000
Tae-mir-novel97-5p	139.358	0	144.173	188.537	0	0	0	0	0	0		998410	998604	998762	999057	1000000	1000000	1000000	1000000	1000000	1000000
Tae-mir-novel36-3p	133.299	199.372	110.598	188.537	0	0	0	0	0	0		998543	998804	998872	999246	1000000	1000000	1000000	1000000	1000000	1000000
Tae-mir-novel43-5p	78.7676	0	63.1991	188.537	0	0	0	0	0	0		998622	998804	998935	999434	1000000	1000000	1000000	1000000	1000000	1000000
Tae-mir-novel90-5p	15.1476	99.686	35.5495	188.537	0	0	0	0	0	0		998637	998903	998971	999623	1000000	1000000	1000000	1000000	1000000	1000000
Tae-miR6198-5p	9.08857	0	35.5495	188.537	0	0	0	0	0	0		998646	998903	999007	999811	1000000	1000000	1000000	1000000	1000000	1000000
Tae-miRN4311d	21.2067	0	27.6496	188.537	0	0	0	0	0	0		998667	998903	999034	1000000	1000000	1000000	1000000	1000000	1000000	1000000
Tae-mir-novel36-5p	178.742	0	150.098	0	0	0	0	0	0	0		998846	998903	999184	1000000	1000000	1000000	1000000	1000000	1000000	1000000
Tae-mir-novel43-3p_1	163.594	149.529	144.173	0	0	0	0	0	0	0		999009	999053	999329	1000000	1000000	1000000	1000000	1000000	1000000	1000000
Tae-mir-novel107-3p_2	96.9447	0	94.7987	0	0	0	0	0	0	0		999106	999053	999423	1000000	1000000	1000000	1000000	1000000	1000000	1000000
Tae-miRN4320a	0	0	63.1991	0	0	0	0	0	0	0		999106	999053	999487	1000000	1000000	1000000	1000000	1000000	1000000	1000000
Tae-mir-novel102-5p	75.7381	49.843	61.2242	0	0	0	0	0	0	0		999182	999103	999548	1000000	1000000	1000000	1000000	1000000	1000000	1000000
Tae-mir-novel107-3p_1	99.9742	99.686	53.3243	0	0	0	0	0	0	0		999282	999203	999601	1000000	1000000	1000000	1000000	1000000	1000000	1000000
Tae-miR9778c*	72.7085	149.529	47.3994	0	0	0	0	0	0	0		999355	999352	999648	1000000	1000000	1000000	1000000	1000000	1000000	1000000
Tae-mir-novel111-5p	84.8266	149.529	35.5495	0	0	0	0	0	0	0		999440	999502	999684	1000000	1000000	1000000	1000000	1000000	1000000	1000000
Tae-mir-novel45-3p	69.679	49.843	33.5745	0	0	0	0	0	0	0		999509	999551	999718	1000000	1000000	1000000	1000000	1000000	1000000	1000000
Tae-miR390c*	36.3543	0	31.5996	0	0	0	0	0	0	0		999546	999551	999749	1000000	1000000	1000000	1000000	1000000	1000000	1000000
Tae-mir-novel34-5p	39.3838	99.686	29.6246	0	0	0	0	0	0	0		999585	999651	999779	1000000	1000000	1000000	1000000	1000000	1000000	1000000
Tae-mir-novel113-3p	33.3247	0	27.6496	0	0	0	0	0	0	0		999618	999651	999806	1000000	1000000	1000000	1000000	1000000	1000000	1000000
Tae-mir-novel39-3p_2	78.7676	99.686	21.7247	0	0	0	0	0	0	0		999697	999751	999828	1000000	1000000	1000000	1000000	1000000	1000000	1000000
Tae-miR531j*	78.7676	49.843	19.7497	0	0	0	0	0	0	0		999776	999801	999848	1000000	1000000	1000000	1000000	1000000	1000000	1000000
Tae-miR9778a*	21.2067	0	17.7748	0	0	0	0	0	0	0		999797	999801	999866	1000000	1000000	1000000	1000000	1000000	1000000	1000000
Tae-mir-novel99-3p	6.05905	0	17.7748	0	0	0	0	0	0	0		999803	999801	999883	1000000	1000000	1000000	1000000	1000000	1000000	1000000
Tae-miR9778c	15.1476	49.843	15.7998	0	0	0	0	0	0	0		999818	999850	999899	1000000	1000000	1000000	1000000	1000000	1000000	1000000
Tae-mir-novel116-3p	9.08857	49.843	15.7998	0	0	0	0	0	0	0		999827	999900	999915	1000000	1000000	1000000	1000000	1000000	1000000	1000000
Tae-miR171d*	18.1771	0	9.87487	0	0	0	0	0	0	0		999845	999900	999925	1000000	1000000	1000000	1000000	1000000	1000000	1000000
Tae-miR169as	0	0	9.87487	0	0	0	0	0	0	0		999845	999900	999935	1000000	1000000	1000000	1000000	1000000	1000000	1000000
Tae-miR160p*	0	0	5.92492	0	0	0	0	0	0	0		999845	999900	999941	1000000	1000000	1000000	1000000	1000000	1000000	1000000
Tae-miRN4311a	18.1771	0	3.94995	0	0	0	0	0	0	0		999864	999900	999945	1000000	1000000	1000000	1000000	1000000	1000000	1000000
Tae-miR169ay*	12.1181	0	3.94995	0	0	0	0	0	0	0		999876	999900	999949	1000000	1000000	1000000	1000000	1000000	1000000	1000000
Tae-miR171l*	12.1181	0	3.94995	0	0	0	0	0	0	0		999888	999900	999953	1000000	1000000	1000000	1000000	1000000	1000000	1000000
Tae-mir-novel24-3p_1	9.08857	0	3.94995	0	0	0	0	0	0	0		999897	999900	999957	1000000	1000000	1000000	1000000	1000000	1000000	1000000
Tae-miR169bl*	9.08857	0	3.94995	0	0	0	0	0	0	0		999906	999900	999961	1000000	1000000	1000000	1000000	1000000	1000000	1000000
Tae-miRN4320a*	6.05905	0	3.94995	0	0	0	0	0	0	0		999912	999900	999964	1000000	1000000	1000000	1000000	1000000	1000000	1000000
Tae-miR169at*	6.05905	0	3.94995	0	0	0	0	0	0	0		999918	999900	999968	1000000	1000000	1000000	1000000	1000000	1000000	1000000
Tae-miR169ap*	0	0	3.94995	0	0	0	0	0	0	0		999918	999900	999972	1000000	1000000	1000000	1000000	1000000	1000000	1000000
Tae-miRN4298a*	0	0	3.94995	0	0	0	0	0	0	0		999918	999900	999976	1000000	1000000	1000000	1000000	1000000	1000000	1000000
Tae-miRN4392	0	0	3.94995	0	0	0	0	0	0	0		999918	999900	999980	1000000	1000000	1000000	1000000	1000000	1000000	1000000
Tae-mir-novel39-3p_1	24.2362	0	1.97497	0	0	0	0	0	0	0		999942	999900	999982	1000000	1000000	1000000	1000000	1000000	1000000	1000000
Tae-miR171f	3.02952	0	1.97497	0	0	0	0	0	0	0		999945	999900	999984	1000000	1000000	1000000	1000000	1000000	1000000	1000000
Tae-miR9772h*	3.02952	0	1.97497	0	0	0	0	0	0	0		999948	999900	999986	1000000	1000000	1000000	1000000	1000000	1000000	1000000
Tae-miRN4320c	0	0	1.97497	0	0	0	0	0	0	0		999948	999900	999988	1000000	1000000	1000000	1000000	1000000	1000000	1000000
Tae-miRN4287	0	0	1.97497	0	0	0	0	0	0	0		999948	999900	999990	1000000	1000000	1000000	1000000	1000000	1000000	1000000
Tae-miRN4295k*	0	0	1.97497	0	0	0	0	0	0	0		999948	999900	999992	1000000	1000000	1000000	1000000	1000000	1000000	1000000
Tae-miR169ao*	0	0	1.97497	0	0	0	0	0	0	0		999948	999900	999994	1000000	1000000	1000000	1000000	1000000	1000000	1000000
Tae-miR395c	0	0	1.97497	0	0	0	0	0	0	0		999948	999900	999996	1000000	1000000	1000000	1000000	1000000	1000000	1000000
Tae-miR6201a*	0	0	1.97497	0	0	0	0	0	0	0		999948	999900	999998	1000000	1000000	1000000	1000000	1000000	1000000	1000000
Tae-miR395bz	0	0	1.97497	0	0	0	0	0	0	0		999948	999900	1000000	1000000	1000000	1000000	1000000	1000000	1000000	1000000
Tae-miR399ae*	3.02952	49.843	0	0	0	0	0	0	0	0		999952	999950	1000000	1000000	1000000	1000000	1000000	1000000	1000000	1000000
Tae-miR169j*	0	49.843	0	0	0	0	0	0	0	0		999952	1000000	1000000	1000000	1000000	1000000	1000000	1000000	1000000	1000000
Tae-miR169az*	15.1476	0	0	0	0	0	0	0	0	0		999967	1000000	1000000	1000000	1000000	1000000	1000000	1000000	1000000	1000000
Tae-miR171m	3.02952	0	0	0	0	0	0	0	0	0		999970	1000000	1000000	1000000	1000000	1000000	1000000	1000000	1000000	1000000
Tae-miR169be	3.02952	0	0	0	0	0	0	0	0	0		999973	1000000	1000000	1000000	1000000	1000000	1000000	1000000	1000000	1000000
Tae-miRN4284d*	3.02952	0	0	0	0	0	0	0	0	0		999976	1000000	1000000	1000000	1000000	1000000	1000000	1000000	1000000	1000000
Tae-miR395au*	3.02952	0	0	0	0	0	0	0	0	0		999979	1000000	1000000	1000000	1000000	1000000	1000000	1000000	1000000	1000000
Tae-miRN4307b*	3.02952	0	0	0	0	0	0	0	0	0		999982	1000000	1000000	1000000	1000000	1000000	1000000	1000000	1000000	1000000
Tae-miR395e	3.02952	0	0	0	0	0	0	0	0	0		999985	1000000	1000000	1000000	1000000	1000000	1000000	1000000	1000000	1000000
Tae-miR9783c*	3.02952	0	0	0	0	0	0	0	0	0		999988	1000000	1000000	1000000	1000000	1000000	1000000	1000000	1000000	1000000
Tae-miRN4314a*	3.02952	0	0	0	0	0	0	0	0	0		999991	1000000	1000000	1000000	1000000	1000000	1000000	1000000	1000000	1000000
Tae-miR6201b*	3.02952	0	0	0	0	0	0	0	0	0		999994	1000000	1000000	1000000	1000000	1000000	1000000	1000000	1000000	1000000
Tae-miR160n*	3.02952	0	0	0	0	0	0	0	0	0		999997	1000000	1000000	1000000	1000000	1000000	1000000	1000000	1000000	1000000
Tae-miRN4375*	3.02952	0	0	0	0	0	0	0	0	0		1000000	1000000	1000000	1000000	1000000	1000000	1000000	1000000	1000000	1000000
