# Supplementary material for: Genome-Wide Analysis of microRNA Expression Profile in Roots and Leaves of Three Wheat Cultivars under Water and Drought Conditions
Source: Biomolecules. 2023 Feb 26;13(3):440. doi: 10.3390/biom13030440 (PMC10045996; doi:10.3390/biom13030440)
Supplement: Supplementary file 1 [file biomolecules-13-00440-s001.zip › SupplementaryTable S10.xlsx]

## Sheet: KR_RR_down_degradome_genelist_g
Annotation	Description	#backGround_positive	backGround_negative	% in background	#inputList_positive	inputList_negative	% in target genes	p-value	FDR	odds-ratio	RE	type	genes
GO:0008289	lipid binding	327	74021	0.439824	15	20	42.8571	9.74509e-27	4.35995e-23	170.893	97.4417	enriched	[TraesCS1B03G0515400, TraesCS3A03G0303800, TraesCS4D03G0844700, TraesCS5B03G0946900, TraesCS5A03G0901200, TraesCS5D03G0131100, TraesCS1A03G0425300, TraesCS4B03G0984000, TraesCS3B03G0380300, TraesCS5A03G1284100, TraesCS5B03G0121800, TraesCS5D03G0863000, TraesCS3D03G0297700, TraesCS1D03G0402600, TraesCS5A03G0110200]
GO:0003677	DNA binding	3824	70524	5.14338	15	20	42.8571	5.56377e-11	1.24462e-07	13.9426	8.33249	enriched	[TraesCS1B03G0515400, TraesCS3A03G0303800, TraesCS4D03G0844700, TraesCS5B03G0946900, TraesCS5A03G0901200, TraesCS5D03G0131100, TraesCS1A03G0425300, TraesCS4B03G0984000, TraesCS3B03G0380300, TraesCS5A03G1284100, TraesCS5B03G0121800, TraesCS5D03G0863000, TraesCS3D03G0297700, TraesCS1D03G0402600, TraesCS5A03G0110200]
GO:0005634	nucleus	10591	63757	14.2452	18	17	51.4286	2.27023e-07	0.000338566	6.36367	3.61025	enriched	[TraesCS1B03G0515400, TraesCS5A03G1038200, TraesCS3A03G0303800, TraesCS4D03G0844700, TraesCS5B03G0946900, TraesCS2D03G0433200, TraesCS2B03G0546200, TraesCS5A03G0901200, TraesCS5D03G0131100, TraesCS1A03G0425300, TraesCS4B03G0984000, TraesCS3B03G0380300, TraesCS5A03G1284100, TraesCS5B03G0121800, TraesCS5D03G0863000, TraesCS3D03G0297700, TraesCS1D03G0402600, TraesCS5A03G0110200]
GO:0071816	tail-anchored membrane protein insertion into ER membrane	3	74345	0.00403508	2	33	5.71429	6.45758e-07	0.00072228	1585.19	1416.15	enriched	[TraesCS7D03G0366400, TraesCS7A03G0381600]
GO:0016709	oxidoreductase activity, acting on paired donors, with incorporation or reduction of molecular oxygen, NAD(P)H as one donor, and incorporation of one atom of oxygen	95	74253	0.127777	3	32	8.57143	1.28427e-05	0.0114917	83.7333	67.0809	enriched	[TraesCS3A03G0303800, TraesCS3B03G0380300, TraesCS3D03G0297700]
GO:0072546	EMC complex	20	74328	0.0269005	2	33	5.71429	4.06928e-05	0.0303433	270.581	212.423	enriched	[TraesCS1A03G0920500, TraesCS1D03G0903400]
GO:0000045	autophagosome assembly	54	74294	0.0726314	2	33	5.71429	0.000303415	0.193926	101.731	78.6751	enriched	[TraesCS1A03G0920500, TraesCS1D03G0903400]
GO:0004683	calmodulin-dependent protein kinase activity	99	74249	0.133158	2	33	5.71429	0.00101498	0.567627	55.6885	42.9137	enriched	[TraesCS2D03G0433200, TraesCS2B03G0546200]
GO:0009931	calcium-dependent protein serine/threonine kinase activity	99	74249	0.133158	2	33	5.71429	0.00101498	0.504557	55.6885	42.9137	enriched	[TraesCS2D03G0433200, TraesCS2B03G0546200]
GO:0033186	CAF-1 complex	9	74339	0.0121052	1	34	2.85714	0.00422939	1	340.227	236.025	enriched	[TraesCS5A03G1038200]
GO:0018105	peptidyl-serine phosphorylation	214	74134	0.287836	2	33	5.71429	0.00460968	1	25.7922	19.8526	enriched	[TraesCS2D03G0433200, TraesCS2B03G0546200]
GO:0042910	xenobiotic transmembrane transporter activity	221	74127	0.297251	2	33	5.71429	0.00490679	1	24.9747	19.2238	enriched	[TraesCS2A03G0961300, TraesCS2D03G0903000]
GO:0016020	membrane	2785	71563	3.7459	5	30	14.2857	0.00935938	1	4.63288	3.8137	enriched	[TraesCS3A03G0303800, TraesCS2A03G0961300, TraesCS3B03G0380300, TraesCS2D03G0903000, TraesCS3D03G0297700]
GO:0015297	antiporter activity	340	74008	0.457309	2	33	5.71429	0.0112327	1	16.2203	12.4955	enriched	[TraesCS2A03G0961300, TraesCS2D03G0903000]
GO:0035556	intracellular signal transduction	348	74000	0.468069	2	33	5.71429	0.0117407	1	15.8463	12.2082	enriched	[TraesCS2D03G0433200, TraesCS2B03G0546200]
GO:0005516	calmodulin binding	350	73998	0.470759	2	33	5.71429	0.0118693	1	15.7554	12.1384	enriched	[TraesCS2D03G0433200, TraesCS2B03G0546200]
GO:0046777	protein autophosphorylation	574	73774	0.772045	2	33	5.71429	0.0299348	1	9.58322	7.40149	enriched	[TraesCS2D03G0433200, TraesCS2B03G0546200]
GO:0045263	proton-transporting ATP synthase complex, coupling factor F(o)	97	74251	0.130468	1	34	2.85714	0.0446784	1	33.111	21.8993	enriched	[TraesCS4D03G0344700]
GO:0015078	proton transmembrane transporter activity	113	74235	0.151988	1	34	2.85714	0.0518593	1	28.4373	18.7985	enriched	[TraesCS4D03G0344700]
GO:0005783	endoplasmic reticulum	877	73471	1.17959	2	33	5.71429	0.0640421	1	6.24837	4.84431	enriched	[TraesCS7D03G0366400, TraesCS7A03G0381600]
GO:0006334	nucleosome assembly	167	74181	0.224619	1	34	2.85714	0.0757098	1	19.2554	12.7199	enriched	[TraesCS5A03G1038200]
GO:0015986	ATP synthesis coupled proton transport	171	74177	0.229999	1	34	2.85714	0.0774531	1	18.8053	12.4224	enriched	[TraesCS4D03G0344700]
GO:0006355	regulation of transcription, DNA-templated	2206	72142	2.96713	3	32	8.57143	0.0846931	1	3.52105	2.8888	enriched	[TraesCS3B03G0927100, TraesCS3D03G0741900, TraesCS3A03G0805100]
GO:0022857	transmembrane transporter activity	1065	73283	1.43245	2	33	5.71429	0.0894876	1	5.13272	3.98916	enriched	[TraesCS2A03G0961300, TraesCS2D03G0903000]
GO:0005509	calcium ion binding	1107	73241	1.48894	2	33	5.71429	0.0955313	1	4.93524	3.83781	enriched	[TraesCS2D03G0433200, TraesCS2B03G0546200]
GO:0005524	ATP binding	10459	63889	14.0676	2	33	5.71429	0.112428	1	0.455841	0.406201	depleted	[TraesCS2D03G0433200, TraesCS2B03G0546200]
GO:0015293	symporter activity	269	74079	0.361812	1	34	2.85714	0.119181	1	11.9512	7.89676	enriched	[TraesCS5A03G1038200]
GO:0106310	protein serine kinase activity	654	73694	0.879647	1	34	2.85714	0.266068	1	4.89551	3.24806	enriched	[TraesCS2D03G0433200]
GO:0106311	protein threonine kinase activity	654	73694	0.879647	1	34	2.85714	0.266068	1	4.89551	3.24806	enriched	[TraesCS2D03G0433200]
GO:0043531	ADP binding	2165	72183	2.91198	2	33	5.71429	0.271427	1	2.48757	1.96234	enriched	[TraesCS2A03G0059900, TraesCS2B03G0091700]
GO:0020037	heme binding	2417	71931	3.25093	1	34	2.85714	1	1	1.29367	0.87887	NA	[TraesCS5B03G0803500]
GO:0005886	plasma membrane	4163	70185	5.59934	2	33	5.71429	1	1	1.25801	1.02053	NA	[TraesCS2D03G0433200, TraesCS2B03G0546200]
GO:0016705	oxidoreductase activity, acting on paired donors, with incorporation or reduction of molecular oxygen	1498	72850	2.01485	1	34	2.85714	1	1	2.11372	1.41804	NA	[TraesCS5B03G0803500]
GO:0016021	integral component of membrane	20715	53633	27.8622	7	28	20	1	1	0.681329	0.717818	NA	[TraesCS5A03G1038200, TraesCS7D03G0366400, TraesCS7A03G0381600, TraesCS2A03G0961300, TraesCS4D03G0344700, TraesCS5B03G0803500, TraesCS2D03G0903000]
GO:0005737	cytoplasm	5851	68497	7.86975	2	33	5.71429	1	1	0.87358	0.726108	NA	[TraesCS2D03G0433200, TraesCS2B03G0546200]
GO:0004497	monooxygenase activity	1448	72900	1.9476	1	34	2.85714	1	1	2.18819	1.46701	NA	[TraesCS5B03G0803500]
GO:0005506	iron ion binding	1773	72575	2.38473	1	34	2.85714	1	1	1.77923	1.1981	NA	[TraesCS5B03G0803500]

## Sheet: KR_RR_up_degradome_genelist_goT
Annotation	Description	#backGround_positive	backGround_negative	% in background	#inputList_positive	inputList_negative	% in target genes	p-value	FDR	odds-ratio	RE	type	genes
GO:0008610	lipid biosynthetic process	75	74270	0.100881	3	8	27.2727	1.60527e-07	0.000718199	405.059	270.345	enriched	[TraesCS6A03G0803200, TraesCS6B03G0951300, TraesCS6D03G0678600]
GO:1990465	aldehyde oxygenase (deformylating) activity	89	74256	0.119712	3	8	27.2727	2.69671e-07	0.000603253	341.634	227.819	enriched	[TraesCS6A03G0803200, TraesCS6B03G0951300, TraesCS6D03G0678600]
GO:0009924	octadecanal decarbonylase activity	89	74256	0.119712	3	8	27.2727	2.69671e-07	0.000402169	341.634	227.819	enriched	[TraesCS6A03G0803200, TraesCS6B03G0951300, TraesCS6D03G0678600]
GO:0003700	DNA-binding transcription factor activity	2362	71983	3.17708	6	5	54.5455	4.08427e-07	0.000456825	36.0091	17.1684	enriched	[TraesCS5B03G1184600, TraesCS5D03G1069300, TraesCS5A03G1116700, TraesCS1D03G0129100, TraesCS1B03G0192900, TraesCS1A03G0141400]
GO:0003677	DNA binding	3824	70521	5.14359	6	5	54.5455	6.75714e-06	0.00604629	21.792	10.6046	enriched	[TraesCS5B03G1184600, TraesCS5D03G1069300, TraesCS5A03G1116700, TraesCS1D03G0129100, TraesCS1B03G0192900, TraesCS1A03G0141400]
GO:0005789	endoplasmic reticulum membrane	603	73742	0.811083	3	8	27.2727	8.28285e-05	0.0617625	50.3141	33.6251	enriched	[TraesCS6A03G0803200, TraesCS6B03G0951300, TraesCS6D03G0678600]
GO:0005506	iron ion binding	1773	72572	2.38483	3	8	27.2727	0.00192094	1	16.8496	11.4359	enriched	[TraesCS6A03G0803200, TraesCS6B03G0951300, TraesCS6D03G0678600]
GO:0005634	nucleus	10591	63754	14.2457	6	5	54.5455	0.00200483	1	7.11384	3.82889	enriched	[TraesCS5B03G1184600, TraesCS5D03G1069300, TraesCS5A03G1116700, TraesCS1D03G0129100, TraesCS1B03G0192900, TraesCS1A03G0141400]
GO:0016491	oxidoreductase activity	1807	72538	2.43056	3	8	27.2727	0.00202803	1	16.5249	11.2208	enriched	[TraesCS6A03G0803200, TraesCS6B03G0951300, TraesCS6D03G0678600]
GO:0016020	membrane	2785	71560	3.74605	3	8	27.2727	0.00685865	1	10.5784	7.2804	enriched	[TraesCS6A03G0803200, TraesCS6B03G0951300, TraesCS6D03G0678600]
GO:0043531	ADP binding	2165	72180	2.9121	1	10	9.09091	0.275458	1	4.76172	3.12177	enriched	[TraesCS2D03G1219800]
GO:0016021	integral component of membrane	20715	53630	27.8633	3	8	27.2727	1	1	1.06602	0.978803	NA	[TraesCS6A03G0803200, TraesCS6B03G0951300, TraesCS6D03G0678600]

## Sheet: KR_down_degradome_genelist_goTe
Annotation	Description	#backGround_positive	backGround_negative	% in background	#inputList_positive	inputList_negative	%in target genes	p-value	FDR	odds-ratio	RE	type	genes
GO:0007010	cytoskeleton organization	34	74311	0.0457327	3	13	18.75	4.87921e-08	0.000218296	558.433	409.991	enriched	[TraesCS5A03G0034200, TraesCS5B03G0027900, TraesCS5D03G0044700]
GO:0008360	regulation of cell shape	69	74276	0.0928105	3	13	18.75	4.25251e-07	0.000951287	277.077	202.024	enriched	[TraesCS5A03G0034200, TraesCS5B03G0027900, TraesCS5D03G0044700]
GO:0006952	defense response	1828	72517	2.45881	6	10	37.5	1.41288e-06	0.00210708	24.5512	15.2513	enriched	[TraesCS6A03G0116900, TraesCS2A03G0137400, TraesCS6D03G0027300, TraesCS6B03G1282400, TraesCS3D03G0923800, TraesCS5B03G1365000]
GO:0043531	ADP binding	2165	72180	2.9121	6	10	37.5	3.75282e-06	0.00419753	20.6341	12.8773	enriched	[TraesCS6A03G0116900, TraesCS2A03G0137400, TraesCS6D03G0027300, TraesCS6B03G1282400, TraesCS3D03G0923800, TraesCS5B03G1365000]
GO:0006357	regulation of transcription by RNA polymerase II	1002	73343	1.34777	3	13	18.75	0.0012004	1	18.9676	13.9119	enriched	[TraesCS5A03G0034200, TraesCS5B03G0027900, TraesCS5D03G0044700]
GO:0004190	aspartic-type endopeptidase activity	358	73987	0.481539	2	14	12.5	0.00265565	1	35.5829	25.9584	enriched	[TraesCS4D03G0513000, TraesCS4B03G0578100]
GO:0005524	ATP binding	10459	63886	14.0682	6	10	37.5	0.0173988	1	3.78114	2.66559	enriched	[TraesCS6A03G0116900, TraesCS2A03G0137400, TraesCS6D03G0027300, TraesCS6B03G1282400, TraesCS3D03G0923800, TraesCS5B03G1365000]
GO:0016020	membrane	2785	71560	3.74605	2	14	12.5	0.119169	1	4.42937	3.33685	enriched	[TraesCS7D03G0402000, TraesCS7A03G0414300]
GO:0016021	integral component of membrane	20715	53630	27.8633	2	14	12.5	0.134916	1	0.446363	0.448618	depleted	[TraesCS7D03G0402000, TraesCS7A03G0414300]
GO:0046872	metal ion binding	4347	69998	5.84706	2	14	12.5	0.239906	1	2.77601	2.13782	enriched	[TraesCS3D03G1184000, TraesCS3B03G1502700]
GO:0005634	nucleus	10591	63754	14.2457	3	13	18.75	1	1	1.56059	1.31618	NA	[TraesCS5A03G0034200, TraesCS5B03G0027900, TraesCS5D03G0044700]

## Sheet: RR_up_degradome_genelist_goTerm
Annotation	Description	#backGround_positive	backGround_negative	% in background	#inputList_positive	inputList_negative	%in target genes	p-value	FDR	odds-ratio	RE	type	genes
GO:0006353	DNA-templated transcription, termination	316	74031	0.425034	9	24	27.2727	1.42536e-14	6.37706e-11	90.6986	64.166	enriched	[TraesCS6A03G0130800, TraesCS6D03G0072500, TraesCS6D03G0072300, TraesCS6B03G0058400, TraesCS6A03G0069100, TraesCS6D03G0069900, TraesCS6D03G0141500, TraesCS6B03G0061200, TraesCS6A03G0042900]
GO:0032502	developmental process	358	73989	0.481526	9	24	27.2727	4.38809e-14	9.81616e-11	80.0274	56.6381	enriched	[TraesCS6A03G0130800, TraesCS6D03G0072500, TraesCS6D03G0072300, TraesCS6B03G0058400, TraesCS6A03G0069100, TraesCS6D03G0069900, TraesCS6D03G0141500, TraesCS6B03G0061200, TraesCS6A03G0042900]
GO:0009658	chloroplast organization	400	73947	0.538018	9	24	27.2727	1.18906e-13	1.77329e-10	71.5943	50.6911	enriched	[TraesCS6A03G0130800, TraesCS6D03G0072500, TraesCS6D03G0072300, TraesCS6B03G0058400, TraesCS6A03G0069100, TraesCS6D03G0069900, TraesCS6D03G0141500, TraesCS6B03G0061200, TraesCS6A03G0042900]
GO:0003690	double-stranded DNA binding	414	73933	0.556848	9	24	27.2727	1.61896e-13	1.8108e-10	69.1631	48.9769	enriched	[TraesCS6A03G0130800, TraesCS6D03G0072500, TraesCS6D03G0072300, TraesCS6B03G0058400, TraesCS6A03G0069100, TraesCS6D03G0069900, TraesCS6D03G0141500, TraesCS6B03G0061200, TraesCS6A03G0042900]
GO:0006355	regulation of transcription, DNA-templated	2206	72141	2.96717	11	22	33.3333	1.63746e-09	1.4652e-06	16.7108	11.2341	enriched	[TraesCS6A03G0130800, TraesCS2B03G0516800, TraesCS6D03G0072500, TraesCS6D03G0072300, TraesCS6B03G0058400, TraesCS6A03G0069100, TraesCS6D03G0069900, TraesCS6D03G0141500, TraesCS6B03G0061200, TraesCS6A03G0042900, TraesCS2A03G0401700]
GO:0009507	chloroplast	1475	72872	1.98394	9	24	27.2727	1.16871e-08	8.71465e-06	19.1506	13.7467	enriched	[TraesCS6A03G0130800, TraesCS6D03G0072500, TraesCS6D03G0072300, TraesCS6B03G0058400, TraesCS6A03G0069100, TraesCS6D03G0069900, TraesCS6D03G0141500, TraesCS6B03G0061200, TraesCS6A03G0042900]
GO:0004839	ubiquitin activating enzyme activity	12	74335	0.0161405	2	31	6.06061	1.25762e-05	0.008038	471.971	375.49	enriched	[TraesCS5D03G0386800, TraesCS5B03G0415600]
GO:0003747	translation release factor activity	17	74330	0.0228658	2	31	6.06061	2.58787e-05	0.0144726	337.1	265.052	enriched	[TraesCS2B03G0516800, TraesCS2A03G0401700]
GO:0006974	cellular response to DNA damage stimulus	29	74318	0.0390063	2	31	6.06061	7.69982e-05	0.0382767	199.942	155.375	enriched	[TraesCS5D03G0386800, TraesCS5B03G0415600]
GO:0006893	Golgi to plasma membrane transport	30	74317	0.0403513	2	31	6.06061	8.24752e-05	0.0368994	193.384	150.196	enriched	[TraesCS4D03G0659200, TraesCS4B03G0740000]
GO:0003743	translation initiation factor activity	195	74152	0.262284	3	30	9.09091	9.14932e-05	0.0372128	43.5258	34.6606	enriched	[TraesCS6D03G0464100, TraesCS6B03G0655800, TraesCS6A03G0526700]
GO:0032446	protein modification by small protein conjugation	32	74315	0.0430414	2	31	6.06061	9.39884e-05	0.035042	181.479	140.809	enriched	[TraesCS5D03G0386800, TraesCS5B03G0415600]
GO:0006904	vesicle docking involved in exocytosis	37	74310	0.0497666	2	31	6.06061	0.000126027	0.0433727	157.271	121.781	enriched	[TraesCS4D03G0659200, TraesCS4B03G0740000]
GO:0000155	phosphorelay sensor kinase activity	46	74301	0.061872	2	31	6.06061	0.000195364	0.0624327	126.816	97.9539	enriched	[TraesCS4D03G0091900, TraesCS4B03G0108900]
GO:0040008	regulation of growth	53	74294	0.0712873	2	31	6.06061	0.000259603	0.0774308	110.213	85.0166	enriched	[TraesCS2B03G0516800, TraesCS2A03G0401700]
GO:0009579	thylakoid	58	74289	0.0780126	2	31	6.06061	0.000310978	0.0869572	100.786	77.6876	enriched	[TraesCS6A03G0772400, TraesCS6D03G0654600]
GO:0001228	DNA-binding transcription activator activity, RNA polymerase II-specific	74	74273	0.0995333	2	31	6.06061	0.000505886	0.133137	79.1238	60.8903	enriched	[TraesCS2B03G0516800, TraesCS2A03G0401700]
GO:0009736	cytokinin-activated signaling pathway	104	74243	0.139885	2	31	6.06061	0.000994842	0.247274	56.386	43.3258	enriched	[TraesCS4D03G0091900, TraesCS4B03G0108900]
GO:0003729	mRNA binding	653	73694	0.878314	3	30	9.09091	0.0030254	0.712402	12.9407	10.3504	enriched	[TraesCS6D03G0464100, TraesCS6B03G0655800, TraesCS6A03G0526700]
GO:0000145	exocyst	204	74143	0.274389	2	31	6.06061	0.00374095	0.83685	28.7746	22.0876	enriched	[TraesCS4D03G0659200, TraesCS4B03G0740000]
GO:0006887	exocytosis	239	74108	0.321466	2	31	6.06061	0.00508895	1	24.5579	18.853	enriched	[TraesCS4D03G0659200, TraesCS4B03G0740000]
GO:0016308	1-phosphatidylinositol-4-phosphate 5-kinase activity	40	74307	0.0538018	1	32	3.0303	0.0176078	1	84.6809	56.3235	enriched	[TraesCS6A03G1016900]
GO:0016788	hydrolase activity, acting on ester bonds	575	73772	0.7734	2	31	6.06061	0.0269204	1	10.1737	7.83631	enriched	[TraesCS7A03G0940900, TraesCS7D03G0905900]
GO:0006511	ubiquitin-dependent protein catabolic process	702	73645	0.944221	2	31	6.06061	0.0387681	1	8.32012	6.41863	enriched	[TraesCS5D03G0386800, TraesCS5B03G0415600]
GO:0016567	protein ubiquitination	877	73470	1.1796	2	31	6.06061	0.0577068	1	6.64501	5.13783	enriched	[TraesCS5D03G0386800, TraesCS5B03G0415600]
GO:0006869	lipid transport	225	74122	0.302635	1	32	3.0303	0.095209	1	15.1709	10.0131	enriched	[TraesCS2A03G1118900]
GO:0016020	membrane	2785	71562	3.74595	3	30	9.09091	0.125142	1	2.94816	2.42686	enriched	[TraesCS4D03G0659200, TraesCS2A03G1118900, TraesCS4B03G0740000]
GO:0005764	lysosome	321	74026	0.431759	1	32	3.0303	0.133101	1	10.6271	7.0185	enriched	[TraesCS3D03G0529600]
GO:0008289	lipid binding	327	74020	0.439829	1	32	3.0303	0.135417	1	10.4315	6.88972	enriched	[TraesCS2A03G1118900]
GO:0051603	proteolysis involved in cellular protein catabolic process	345	74002	0.46404	1	32	3.0303	0.142331	1	9.88567	6.53026	enriched	[TraesCS3D03G0529600]
GO:0004197	cysteine-type endopeptidase activity	433	73914	0.582404	1	32	3.0303	0.175366	1	7.86952	5.20309	enriched	[TraesCS3D03G0529600]
GO:0009505	plant-type cell wall	486	73861	0.653691	1	32	3.0303	0.194663	1	7.00718	4.63568	enriched	[TraesCS3B03G0861400]
GO:0009535	chloroplast thylakoid membrane	500	73847	0.672522	1	32	3.0303	0.199687	1	6.80988	4.50588	enriched	[TraesCS6A03G0772400]
GO:0005615	extracellular space	628	73719	0.844688	1	32	3.0303	0.244232	1	5.41359	3.58748	enriched	[TraesCS3D03G0529600]
GO:0042744	hydrogen peroxide catabolic process	657	73690	0.883694	1	32	3.0303	0.253985	1	5.17278	3.42913	enriched	[TraesCS3B03G0861400]
GO:0005737	cytoplasm	5851	68496	7.86985	4	29	12.1212	0.259635	1	1.78563	1.54021	enriched	[TraesCS2B03G0516800, TraesCS5D03G0386800, TraesCS5B03G0415600, TraesCS2A03G0401700]
GO:0006979	response to oxidative stress	708	73639	0.952291	1	32	3.0303	0.270842	1	4.7971	3.18212	enriched	[TraesCS3B03G0861400]
GO:0004601	peroxidase activity	767	73580	1.03165	1	32	3.0303	0.289882	1	4.42479	2.93734	enriched	[TraesCS3B03G0861400]
GO:0020037	heme binding	2417	71930	3.25097	2	31	6.06061	0.291483	1	2.36144	1.86424	enriched	[TraesCS3B03G0861400, TraesCS2D03G0775100]
GO:0009506	plasmodesma	790	73557	1.06258	1	32	3.0303	0.297174	1	4.2947	2.85182	enriched	[TraesCS3B03G0861400]
GO:0005524	ATP binding	10459	63888	14.0678	3	30	9.09091	0.298826	1	0.700939	0.64622	depleted	[TraesCS5D03G0386800, TraesCS5B03G0415600, TraesCS6A03G1016900]
GO:0046872	metal ion binding	4347	70000	5.84691	1	32	3.0303	0.417548	1	0.743138	0.518275	depleted	[TraesCS3B03G0861400]
GO:0004497	monooxygenase activity	1448	72899	1.94762	1	32	3.0303	0.477587	1	2.32281	1.5559	enriched	[TraesCS2D03G0775100]
GO:0016705	oxidoreductase activity, acting on paired donors, with incorporation or reduction of molecular oxygen	1498	72849	2.01488	1	32	3.0303	0.489288	1	2.24377	1.50396	enriched	[TraesCS2D03G0775100]
GO:0005886	plasma membrane	4163	70184	5.59942	2	31	6.06061	1	1	1.33786	1.08236	NA	[TraesCS4D03G0091900, TraesCS4B03G0108900]
GO:0016021	integral component of membrane	20715	53632	27.8626	7	26	21.2121	1	1	0.732737	0.761312	NA	[TraesCS6A03G0772400, TraesCS4D03G0091900, TraesCS2A03G1118900, TraesCS4B03G0108900, TraesCS2D03G0775100, TraesCS5A03G1196900, TraesCS6D03G0654600]
GO:0005634	nucleus	10591	63756	14.2454	4	29	12.1212	1	1	0.918243	0.850888	NA	[TraesCS2B03G0516800, TraesCS5D03G0386800, TraesCS5B03G0415600, TraesCS2A03G0401700]
GO:0005576	extracellular region	1764	72583	2.37266	1	32	3.0303	1	1	1.89856	1.27718	NA	[TraesCS3B03G0861400]
GO:0005506	iron ion binding	1773	72574	2.38476	1	32	3.0303	1	1	1.88869	1.27069	NA	[TraesCS2D03G0775100]

## Sheet: leaf_up_degradome_genelist_goTe
Annotation	Description	#backGround_positive	backGround_negative	% in background	#inputList_positive	inputList_negative	% in target genes	p-value	FDR	odds-ratio	RE	type	genes
GO:0003677	DNA binding	3824	70524	5.14338	16	22	42.1053	1.76125e-11	7.87982e-08	13.5228	8.1863	enriched	[TraesCS3D03G0578100, TraesCS1D03G0129100, TraesCS6D03G0324000, TraesCS1A03G0141400, TraesCS6A03G0376500, TraesCS3B03G0707900, TraesCS5B03G1184600, TraesCS5D03G1069300, TraesCS5A03G1116700, TraesCS2D03G0746900, TraesCS3B03G1155300, TraesCS1B03G0192900, TraesCS2A03G0808100, TraesCS6B03G0465800, TraesCS2B03G0891700, TraesCS3A03G0632400]
GO:0008610	lipid biosynthetic process	75	74273	0.100877	3	35	7.89474	8.10973e-06	0.0181415	96.9899	78.2611	enriched	[TraesCS6A03G0803200, TraesCS6B03G0951300, TraesCS6D03G0678600]
GO:1990465	aldehyde oxygenase (deformylating) activity	89	74259	0.119707	3	35	7.89474	1.35718e-05	0.0202401	81.8029	65.9503	enriched	[TraesCS6A03G0803200, TraesCS6B03G0951300, TraesCS6D03G0678600]
GO:0009924	octadecanal decarbonylase activity	89	74259	0.119707	3	35	7.89474	1.35718e-05	0.0151801	81.8029	65.9503	enriched	[TraesCS6A03G0803200, TraesCS6B03G0951300, TraesCS6D03G0678600]
GO:0031047	gene silencing by RNA	158	74190	0.212514	3	35	7.89474	7.52248e-05	0.0673112	46.1486	37.1492	enriched	[TraesCS7D03G0081400, TraesCSU03G0061400, TraesCS7A03G0090800]
GO:0006351	transcription, DNA-templated	285	74063	0.383332	3	35	7.89474	0.000425802	0.317506	25.5763	20.595	enriched	[TraesCS3D03G0578100, TraesCS3A03G0632400, TraesCS3B03G0707900]
GO:0005634	nucleus	10591	63757	14.2452	14	24	36.8421	0.000462904	0.295862	3.56267	2.58629	enriched	[TraesCS3D03G0578100, TraesCS1D03G0129100, TraesCS6D03G0324000, TraesCS1A03G0141400, TraesCS6A03G0376500, TraesCS3B03G0707900, TraesCS5B03G1184600, TraesCS5D03G1069300, TraesCS4A03G0583500, TraesCS5A03G1116700, TraesCS3B03G1155300, TraesCS1B03G0192900, TraesCS6B03G0465800, TraesCS3A03G0632400]
GO:0006355	regulation of transcription, DNA-templated	2206	72142	2.96713	6	32	15.7895	0.000828733	0.463469	6.53909	5.32147	enriched	[TraesCS3D03G0578100, TraesCS2D03G0746900, TraesCS2A03G0808100, TraesCS2B03G0891700, TraesCS3A03G0632400, TraesCS3B03G0707900]
GO:0003700	DNA-binding transcription factor activity	2362	71986	3.17695	6	32	15.7895	0.0011789	0.586043	6.0941	4.97001	enriched	[TraesCS5B03G1184600, TraesCS5D03G1069300, TraesCS5A03G1116700, TraesCS1D03G0129100, TraesCS1B03G0192900, TraesCS1A03G0141400]
GO:0022857	transmembrane transporter activity	1065	73283	1.43245	4	34	10.5263	0.0020988	0.939001	8.97111	7.34846	enriched	[TraesCS3D03G0424100, TraesCS3A03G0459100, TraesCS3B03G0533600, TraesCS2A03G0857100]
GO:0005789	endoplasmic reticulum membrane	603	73745	0.811051	3	35	7.89474	0.00362715	1	12.0475	9.73396	enriched	[TraesCS6A03G0803200, TraesCS6B03G0951300, TraesCS6D03G0678600]
GO:0003676	nucleic acid binding	914	73434	1.22935	3	35	7.89474	0.0113499	1	7.91692	6.42186	enriched	[TraesCS7D03G0081400, TraesCSU03G0061400, TraesCS7A03G0090800]
GO:0005662	DNA replication factor A complex	41	74307	0.0551461	1	37	2.63158	0.0207495	1	71.6217	47.7202	enriched	[TraesCS4A03G0583500]
GO:0035861	site of double-strand break	44	74304	0.0591811	1	37	2.63158	0.0222512	1	66.7906	44.4665	enriched	[TraesCS4A03G0583500]
GO:0000781	chromosome, telomeric region	46	74302	0.0618712	1	37	2.63158	0.023251	1	63.9161	42.5332	enriched	[TraesCS4A03G0583500]
GO:0009055	electron transfer activity	487	73861	0.655028	2	36	5.26316	0.0257719	1	10.3774	8.03502	enriched	[TraesCS7D03G0399100, TraesCS7B03G0216800]
GO:0006289	nucleotide-excision repair	84	74264	0.112982	1	37	2.63158	0.0420607	1	35.1548	23.292	enriched	[TraesCS4A03G0583500]
GO:0030598	rRNA N-glycosylase activity	94	74254	0.126432	1	37	2.63158	0.0469517	1	31.4305	20.8141	enriched	[TraesCS1D03G1006300]
GO:0090729	toxin activity	96	74252	0.129123	1	37	2.63158	0.047927	1	30.7782	20.3805	enriched	[TraesCS1D03G1006300]
GO:0005506	iron ion binding	1773	72575	2.38473	3	35	7.89474	0.0616388	1	4.03458	3.31054	enriched	[TraesCS6A03G0803200, TraesCS6B03G0951300, TraesCS6D03G0678600]
GO:0016491	oxidoreductase activity	1807	72541	2.43046	3	35	7.89474	0.0644979	1	3.95683	3.24825	enriched	[TraesCS6A03G0803200, TraesCS6B03G0951300, TraesCS6D03G0678600]
GO:0006260	DNA replication	135	74213	0.181579	1	37	2.63158	0.0667519	1	21.908	14.4928	enriched	[TraesCS4A03G0583500]
GO:0017148	negative regulation of translation	154	74194	0.207134	1	37	2.63158	0.0757912	1	19.2089	12.7047	enriched	[TraesCS1D03G1006300]
GO:0000724	double-strand break repair via homologous recombination	155	74193	0.208479	1	37	2.63158	0.0762646	1	19.0851	12.6228	enriched	[TraesCS4A03G0583500]
GO:0003697	single-stranded DNA binding	200	74148	0.269005	1	37	2.63158	0.0973243	1	14.7927	9.78263	enriched	[TraesCS4A03G0583500]
GO:0004672	protein kinase activity	2497	71851	3.35853	3	35	7.89474	0.134573	1	2.83642	2.35065	enriched	[TraesCS4A03G0008200, TraesCS1D03G0029300, TraesCS4D03G0706400]
GO:0016020	membrane	2785	71563	3.7459	3	35	7.89474	0.169442	1	2.53296	2.10757	enriched	[TraesCS6A03G0803200, TraesCS6B03G0951300, TraesCS6D03G0678600]
GO:0046872	metal ion binding	4347	70001	5.84683	4	34	10.5263	0.180175	1	2.1002	1.80035	enriched	[TraesCS3B03G1155300, TraesCS6D03G0324000, TraesCS6A03G0376500, TraesCS6B03G0465800]
GO:0005524	ATP binding	10459	63889	14.0676	3	35	7.89474	0.198475	1	0.602224	0.561199	depleted	[TraesCS4A03G0008200, TraesCS1D03G0029300, TraesCS4D03G0706400]
GO:0000978	RNA polymerase II cis-regulatory region sequence-specific DNA binding	697	73651	0.937483	1	37	2.63158	0.300958	1	4.22374	2.80707	enriched	[TraesCS5A03G0565300]
GO:0000981	DNA-binding transcription factor activity, RNA polymerase II-specific	850	73498	1.14327	1	37	2.63158	0.35409	1	3.45672	2.3018	enriched	[TraesCS5A03G0565300]
GO:0006357	regulation of transcription by RNA polymerase II	1002	73346	1.34772	1	37	2.63158	0.402974	1	2.92654	1.95262	enriched	[TraesCS5A03G0565300]
GO:0006952	defense response	1828	72520	2.45871	1	37	2.63158	1	1	1.58645	1.07031	NA	[TraesCS1D03G1006300]
GO:0016021	integral component of membrane	20715	53633	27.8622	11	27	28.9474	1	1	1.08269	1.03895	NA	[TraesCS4A03G0008200, TraesCS6A03G0803200, TraesCS1D03G0029300, TraesCS4D03G0706400, TraesCS3D03G0424100, TraesCS3A03G0459100, TraesCS3B03G0533600, TraesCS6B03G0951300, TraesCS7A03G0090800, TraesCS2A03G0857100, TraesCS6D03G0678600]

## Sheet: leaf_down_degradome_genelist_go
Annotation	Description	#backGround_positive	backGround_negative	% in background	#inputList_positive	inputList_negative	% in target genes	p-value	FDR	odds-ratio	RE	type	genes
GO:0032502	developmental process	358	73987	0.481539	21	34	38.1818	8.70922e-35	3.8965e-31	128.614	79.2913	enriched	[TraesCS6D03G0072500, TraesCS4D03G0110500, TraesCS6D03G0072300, TraesCS2D03G0978500, TraesCS4B03G0131000, TraesCS7A03G0108900, TraesCS2B03G1161900, TraesCS4A03G1082100, TraesCS6B03G0061200, TraesCS6D03G0141500, TraesCS6A03G0042900, TraesCS6A03G0130800, TraesCS4A03G0668200, TraesCS7D03G0100300, TraesCS6A03G0721200, TraesCS6D03G0604500, TraesCS6B03G0058400, TraesCS6A03G0069100, TraesCS6D03G0069900,…
GO:0006355	regulation of transcription, DNA-templated	2206	72139	2.96725	24	31	43.6364	1.98079e-22	4.43104e-19	25.4287	14.706	enriched	[TraesCS6D03G0072500, TraesCS4D03G0110500, TraesCS6D03G0072300, TraesCS2D03G0978500, TraesCS3A03G0805100, TraesCS4B03G0131000, TraesCS7A03G0108900, TraesCS2B03G1161900, TraesCS4A03G1082100, TraesCS6B03G0061200, TraesCS6D03G0141500, TraesCS6A03G0042900, TraesCS6A03G0130800, TraesCS3B03G0927100, TraesCS4A03G0668200, TraesCS7D03G0100300, TraesCS3D03G0741900, TraesCS6A03G0721200, TraesCS6D03G0604500,…
GO:0006351	transcription, DNA-templated	285	74060	0.383348	12	43	21.8182	3.04467e-18	4.54062e-15	74.542	56.9148	enriched	[TraesCS4A03G0668200, TraesCS4D03G0110500, TraesCS7D03G0100300, TraesCS6A03G0721200, TraesCS6D03G0604500, TraesCS2D03G0978500, TraesCS4B03G0131000, TraesCS7A03G0108900, TraesCS2B03G1161900, TraesCS4A03G1082100, TraesCS2A03G1034800, TraesCS6B03G0854800]
GO:0006353	DNA-templated transcription, termination	316	74029	0.425045	9	46	16.3636	2.16436e-12	2.42084e-09	47.7861	38.4986	enriched	[TraesCS6A03G0130800, TraesCS6D03G0072500, TraesCS6D03G0072300, TraesCS6B03G0058400, TraesCS6A03G0069100, TraesCS6D03G0069900, TraesCS6B03G0061200, TraesCS6D03G0141500, TraesCS6A03G0042900]
GO:0009658	chloroplast organization	400	73945	0.538032	9	46	16.3636	1.76554e-11	1.57981e-08	37.7207	30.4139	enriched	[TraesCS6A03G0130800, TraesCS6D03G0072500, TraesCS6D03G0072300, TraesCS6B03G0058400, TraesCS6A03G0069100, TraesCS6D03G0069900, TraesCS6B03G0061200, TraesCS6D03G0141500, TraesCS6A03G0042900]
GO:0003690	double-stranded DNA binding	414	73931	0.556863	9	46	16.3636	2.39489e-11	1.78579e-08	36.4398	29.3854	enriched	[TraesCS6A03G0130800, TraesCS6D03G0072500, TraesCS6D03G0072300, TraesCS6B03G0058400, TraesCS6A03G0069100, TraesCS6D03G0069900, TraesCS6B03G0061200, TraesCS6D03G0141500, TraesCS6A03G0042900]
GO:0004352	glutamate dehydrogenase (NAD+) activity	14	74331	0.0188311	3	52	5.45455	1.38652e-07	8.86187e-05	341.754	289.656	enriched	[TraesCS5B03G1075500, TraesCS5D03G0968500, TraesCS5A03G1024000]
GO:0009507	chloroplast	1475	72870	1.98399	9	46	16.3636	1.30206e-06	0.000728178	10.0898	8.24783	enriched	[TraesCS6A03G0130800, TraesCS6D03G0072500, TraesCS6D03G0072300, TraesCS6B03G0058400, TraesCS6A03G0069100, TraesCS6D03G0069900, TraesCS6B03G0061200, TraesCS6D03G0141500, TraesCS6A03G0042900]
GO:0006538	glutamate catabolic process	34	74311	0.0457327	3	52	5.45455	2.2556e-06	0.00112128	143.597	119.27	enriched	[TraesCS5B03G1075500, TraesCS5D03G0968500, TraesCS5A03G1024000]
GO:0006222	UMP biosynthetic process	6	74339	0.00807048	2	53	3.63636	8.04543e-06	0.00359952	534.432	450.576	enriched	[TraesCS3D03G1092300, TraesCS3B03G1363400]
GO:0004590	orotidine-5'-phosphate decarboxylase activity	6	74339	0.00807048	2	53	3.63636	8.04543e-06	0.00327229	534.432	450.576	enriched	[TraesCS3D03G1092300, TraesCS3B03G1363400]
GO:0004588	orotate phosphoribosyltransferase activity	6	74339	0.00807048	2	53	3.63636	8.04543e-06	0.0029996	534.432	450.576	enriched	[TraesCS3D03G1092300, TraesCS3B03G1363400]
GO:0004605	phosphatidate cytidylyltransferase activity	11	74334	0.0147959	2	53	3.63636	2.94299e-05	0.0101284	302.05	245.769	enriched	[TraesCS3A03G0734500, TraesCS3D03G0678800]
GO:0004839	ubiquitin activating enzyme activity	12	74333	0.016141	2	53	3.63636	3.52991e-05	0.0112806	277.882	225.288	enriched	[TraesCS5D03G0386800, TraesCS5B03G0415600]
GO:0007165	signal transduction	270	74075	0.363172	4	51	7.27273	5.0159e-05	0.0149608	23.9283	20.0256	enriched	[TraesCS4B03G0269000, TraesCS4D03G0229600, TraesCS4A03G0528300, TraesCS5B03G0346600]
GO:0044205	de novo' UMP biosynthetic process	16	74329	0.0215213	2	53	3.63636	6.40583e-05	0.0179123	210.506	168.966	enriched	[TraesCS3D03G1092300, TraesCS3B03G1363400]
GO:0000166	nucleotide binding	114	74231	0.153339	3	52	5.45455	8.69202e-05	0.0228754	43.2207	35.5718	enriched	[TraesCS5B03G1075500, TraesCS5D03G0968500, TraesCS5A03G1024000]
GO:0016024	CDP-diacylglycerol biosynthetic process	21	74324	0.0282467	2	53	3.63636	0.000111836	0.0277975	161.54	128.736	enriched	[TraesCS3A03G0734500, TraesCS3D03G0678800]
GO:0019856	pyrimidine nucleobase biosynthetic process	21	74324	0.0282467	2	53	3.63636	0.000111836	0.0263345	161.54	128.736	enriched	[TraesCS3D03G1092300, TraesCS3B03G1363400]
GO:0006974	cellular response to DNA damage stimulus	29	74316	0.0390073	2	53	3.63636	0.000215397	0.0481842	117.72	93.2226	enriched	[TraesCS5D03G0386800, TraesCS5B03G0415600]
GO:0006207	de novo' pyrimidine nucleobase biosynthetic process	29	74316	0.0390073	2	53	3.63636	0.000215397	0.0458897	117.72	93.2226	enriched	[TraesCS3D03G1092300, TraesCS3B03G1363400]
GO:0032446	protein modification by small protein conjugation	32	74313	0.0430426	2	53	3.63636	0.00026277	0.0534379	106.849	84.483	enriched	[TraesCS5D03G0386800, TraesCS5B03G0415600]
GO:0005524	ATP binding	10459	63886	14.0682	18	37	32.7273	0.000355526	0.0691575	3.01327	2.32633	enriched	[TraesCS1D03G0048900, TraesCS5D03G0386800, TraesCS4D03G0110500, TraesCS6D03G0915000, TraesCS2D03G0978500, TraesCS4B03G0131000, TraesCS7A03G0108900, TraesCS2B03G1161900, TraesCS4A03G1082100, TraesCS5B03G1224700, TraesCS4A03G0668200, TraesCS5B03G0415600, TraesCS7D03G0100300, TraesCS6A03G0721200, TraesCS6D03G0604500, TraesCS2A03G1034800, TraesCS1A03G0059400, TraesCS6B03G0854800]
GO:0003743	translation initiation factor activity	195	74150	0.262291	3	52	5.45455	0.000421622	0.0785973	25.2858	20.7958	enriched	[TraesCS6D03G0464100, TraesCS6B03G0655800, TraesCS6A03G0526700]
GO:0000155	phosphorelay sensor kinase activity	46	74299	0.0618737	2	53	3.63636	0.00054469	0.0974778	74.6654	58.7708	enriched	[TraesCS4D03G0091900, TraesCS4B03G0108900]
GO:0009116	nucleoside metabolic process	49	74296	0.0659089	2	53	3.63636	0.000618014	0.106346	70.1374	55.1725	enriched	[TraesCS3D03G1092300, TraesCS3B03G1363400]
GO:0009579	thylakoid	58	74287	0.0780147	2	53	3.63636	0.000864989	0.143332	59.3398	46.6113	enriched	[TraesCS6A03G0772400, TraesCS6D03G0654600]
GO:0003729	mRNA binding	653	73692	0.878337	4	51	7.27273	0.00141077	0.22542	9.85333	8.28011	enriched	[TraesCS6D03G0464100, TraesCS6B03G0655800, TraesCS6A03G0526700, TraesCS5B03G0302300]
GO:0016639	oxidoreductase activity, acting on the CH-NH2 group of donors, NAD or NADP as acceptor	2	74343	0.00269016	1	54	1.81818	0.00147909	0.228188	818.461	675.864	enriched	[TraesCS5B03G1075500]
GO:0009736	cytokinin-activated signaling pathway	104	74241	0.139888	2	53	3.63636	0.00274232	0.408972	33.1984	25.9948	enriched	[TraesCS4D03G0091900, TraesCS4B03G0108900]
GO:0005634	nucleus	10591	63754	14.2457	16	39	29.0909	0.00337163	0.486602	2.51443	2.04208	enriched	[TraesCS5D03G0386800, TraesCS4D03G0110500, TraesCS2D03G0978500, TraesCS4B03G0131000, TraesCS7A03G0108900, TraesCS2A03G1020700, TraesCS2B03G1161900, TraesCS4A03G1082100, TraesCS2B03G1140900, TraesCS4A03G0668200, TraesCS5B03G0415600, TraesCS7D03G0100300, TraesCS6A03G0721200, TraesCS6D03G0604500, TraesCS2A03G1034800, TraesCS6B03G0854800]
GO:0016021	integral component of membrane	20715	53630	27.8633	7	48	12.7273	0.00623958	0.872371	0.400346	0.456775	depleted	[TraesCS6A03G0772400, TraesCS4D03G0091900, TraesCS3A03G0734500, TraesCS7B03G0781300, TraesCS4B03G0108900, TraesCS6D03G0654600, TraesCS3D03G0678800]
GO:0106307	protein threonine phosphatase activity	347	73998	0.466743	2	53	3.63636	0.0274188	1	9.95072	7.79094	enriched	[TraesCS2A03G1020700, TraesCS2B03G1140900]
GO:0106306	protein serine phosphatase activity	347	73998	0.466743	2	53	3.63636	0.0274188	1	9.95072	7.79094	enriched	[TraesCS2A03G1020700, TraesCS2B03G1140900]
GO:0005686	U2 snRNP	58	74287	0.0780147	1	54	1.81818	0.0420327	1	34.9506	23.3056	enriched	[TraesCS5D03G1101500]
GO:0006952	defense response	1828	72517	2.45881	4	51	7.27273	0.0462492	1	3.4654	2.95783	enriched	[TraesCS1D03G0048900, TraesCS6D03G0915100, TraesCS6D03G0915000, TraesCS1A03G0059400]
GO:0071011	precatalytic spliceosome	70	74275	0.0941556	1	54	1.81818	0.0505101	1	28.9969	19.3104	enriched	[TraesCS5D03G1101500]
GO:0005739	mitochondrion	1179	73166	1.58585	3	52	5.45455	0.0568586	1	4.13545	3.43951	enriched	[TraesCS5B03G1075500, TraesCS5D03G0968500, TraesCS5A03G1024000]
GO:0005789	endoplasmic reticulum membrane	603	73742	0.811083	2	53	3.63636	0.0736184	1	5.70988	4.48334	enriched	[TraesCS3A03G0734500, TraesCS3D03G0678800]
GO:0043531	ADP binding	2165	72180	2.9121	4	51	7.27273	0.0761079	1	2.91251	2.49742	enriched	[TraesCS1D03G0048900, TraesCS6D03G0915100, TraesCS6D03G0915000, TraesCS1A03G0059400]
GO:0006520	cellular amino acid metabolic process	122	74223	0.1641	1	54	1.81818	0.086402	1	16.6763	11.0797	enriched	[TraesCS5B03G1075500]
GO:0006511	ubiquitin-dependent protein catabolic process	702	73643	0.944246	2	53	3.63636	0.095363	1	4.89863	3.85107	enriched	[TraesCS5D03G0386800, TraesCS5B03G0415600]
GO:0003724	RNA helicase activity	166	74179	0.223283	1	54	1.81818	0.115729	1	12.2621	8.14294	enriched	[TraesCS5B03G1224700]
GO:0016567	protein ubiquitination	877	73468	1.17964	2	53	3.63636	0.137466	1	3.91237	3.08262	enriched	[TraesCS5D03G0386800, TraesCS5B03G0415600]
GO:0005737	cytoplasm	5851	68494	7.87007	2	53	3.63636	0.182057	1	0.546984	0.46205	depleted	[TraesCS5D03G0386800, TraesCS5B03G0415600]
GO:0000398	mRNA splicing, via spliceosome	391	73954	0.525926	1	54	1.81818	0.251841	1	5.19909	3.4571	enriched	[TraesCS5D03G1101500]
GO:0009535	chloroplast thylakoid membrane	500	73845	0.67254	1	54	1.81818	0.310161	1	4.06083	2.70345	enriched	[TraesCS6A03G0772400]
GO:0046872	metal ion binding	4347	69998	5.84706	2	53	3.63636	0.368915	1	0.752377	0.621913	depleted	[TraesCS5D03G1101500, TraesCS5B03G0302300]
GO:0005886	plasma membrane	4163	70182	5.59957	2	53	3.63636	0.398698	1	0.787692	0.649401	depleted	[TraesCS4D03G0091900, TraesCS4B03G0108900]
GO:0003723	RNA binding	2154	72191	2.8973	2	53	3.63636	1	1	1.56576	1.25509	NA	[TraesCS5B03G1224700, TraesCS5D03G1101500]
GO:0016787	hydrolase activity	966	73379	1.29935	1	54	1.81818	1	1	2.08962	1.3993	NA	[TraesCS5B03G1224700]
GO:0003677	DNA binding	3824	70521	5.14359	2	53	3.63636	1	1	0.861654	0.70697	NA	[TraesCS5D03G1101500, TraesCS5B03G0302300]
GO:0005829	cytosol	2189	72156	2.94438	2	53	3.63636	1	1	1.53999	1.23502	NA	[TraesCS2A03G1020700, TraesCS2B03G1140900]
