# Supplementary material for: Genome-Wide Analysis of microRNA Expression Profile in Roots and Leaves of Three Wheat Cultivars under Water and Drought Conditions
Source: Biomolecules. 2023 Feb 26;13(3):440. doi: 10.3390/biom13030440 (PMC10045996; doi:10.3390/biom13030440)
Supplement: Supplementary file 1 [file biomolecules-13-00440-s001.zip › SupplementaryTable S6.xlsx]

## Sheet: Sheet1
sample ID	group	sample name
SRR6328644	root	SR4A		https://www.ncbi.nlm.nih.gov/Traces/study/?acc=SRP125800&o=acc_s%3Aa
SRR6328645	root	JNA
SRR6328646	root	SR3C
SRR6328647	root	JNC
SRR6328648	root	JNS
SRR6328649	root	SR4C
SRR6328650	root	SR4S
SRR6328651	root	SR3S
SRR6328652	root	SR3A
SRR9696791	young stem tips	WT-st-S1c		https://www.ncbi.nlm.nih.gov/Traces/study/?acc=SRP215006&o=acc_s%3Aa
SRR9696793	young stem tips	WT-st-S1a
SRR9696795	young stem tips	ptsd1-st-S3a
SRR9696798	young spikes	ptsd1-ys-S4a
SRR9696800	young spikes	ptsd1-ys-S4c
SRR9696790	young spikes	WT-ys-S2a
SRR9696792	young stem tips	WT-st-S1b
SRR9696794	young stem tips	ptsd1-st-S3b
SRR9696796	young spikes	WT-ys-S2c
SRR9696797	young spikes	WT-ys-S2b
SRR9696799	young stem tips	ptsd1-st-S3c
SRR9696801	young spikes	ptsd1-ys-S4b
SRR10051481	seed	N0_17D_1		https://www.ncbi.nlm.nih.gov/Traces/study/?acc=SRP219973&o=acc_s%3Aa
SRR10051482	seed	Z_17D_3
SRR10051483	seed	Z_17D_2
SRR10051484	seed	Z_17D_1
SRR10051485	seed	N0_6D_3
SRR10051486	seed	N0_6D_2
SRR10051487	seed	N0_6D_1
SRR10051488	seed	Z_6D_3
SRR10051489	seed	N0_27D_3
SRR10051490	seed	N0_27D_2
SRR10051491	seed	N0_27D_1
SRR10051492	seed	Z_27D_3
SRR10051493	seed	Z_27D_2
SRR10051494	seed	Z_27D_1
SRR10051495	seed	N0_17D_3
SRR10051496	seed	N0_17D_2
SRR10051497	seed	Z_6D_2
SRR10051498	seed	Z_6D_1
SRR3721341	leafs	SRX1879347		https://www.ncbi.nlm.nih.gov/Traces/study/?acc=SRP077258&o=acc_s%3Aa
SRR3721342	leafs	SRX1879348
SRR3721343	leafs	SRX1879349
SRR3721344	leafs	SRX1879350
SRR3721345	leafs	SRX1879351
SRR3721346	leafs	SRX1879352
SRR3721347	leafs	SRX1879353
SRR3721348	leafs	SRX1879354
SRR3721349	leafs	SRX1879355
SRR3721350	leafs	SRX1879356
SRR3721351	leafs	SRX1879357
SRR3721352	leafs	SRX1879358
SRR3721353	leafs	SRX1879359
SRR3721354	leafs	SRX1879360
SRR3721355	leafs	SRX1879361
SRR3721356	leafs	SRX1879362
SRR3721357	leafs	SRX1879363
SRR3721358	leafs	SRX1879364
SRR3721359	leafs	SRX1879365
SRR3721360	leafs	SRX1879366
SRR3721361	leafs	SRX1879367
SRR3721362	leafs	SRX1879368
SRR3721363	leafs	SRX1879369
SRR3721364	leafs	SRX1879370
SRR3721365	leafs	SRX1879371
SRR3721366	leafs	SRX1879372
SRR3721367	leafs	SRX1879373
SRR3721368	leafs	SRX1879374
SRR3721369	leafs	SRX1879375
SRR3721370	leafs	SRX1879376
SRR3721371	leafs	SRX1879377
SRR3721372	leafs	SRX1879378
SRR3721373	leafs	SRX1879379
SRR3721374	leafs	SRX1879380
SRR3721375	leafs	SRX1879381
SRR3721376	leafs	SRX1879382
SRR3721377	leafs	SRX1879383
SRR3721378	leafs	SRX1879384
SRR3721379	leafs	SRX1879385
SRR3721380	leafs	SRX1879386
SRR3721381	leafs	SRX1879387
SRR3721382	leafs	SRX1879388
SRR3721383	leafs	SRX1879389
SRR3721384	leafs	SRX1879390
SRR3721385	leafs	SRX1879391
SRR3721386	leafs	SRX1879392
SRR3721387	leafs	SRX1879393
SRR3721388	leafs	SRX1879394
SRR3721389	leafs	SRX1879395
SRR3721390	leafs	SRX1879396
SRR3721391	leafs	SRX1879397
SRR3721392	leafs	SRX1879398
SRR3721393	leafs	SRX1879399
SRR3721394	leafs	SRX1879400
SRR3721395	leafs	SRX1879401
SRR3721396	leafs	SRX1879402
SRR3721397	leafs	SRX1879403
SRR3721398	leafs	SRX1879404
SRR3721399	leafs	SRX1879405
SRR3721400	leafs	SRX1879406
SRR3721401	leafs	SRX1879407
SRR3721402	leafs	SRX1879408
SRR3721403	leafs	SRX1879409
SRR3721404	leafs	SRX1879410
SRR3721405	leafs	SRX1879411
SRR3721406	leafs	SRX1879412
SRR3721407	leafs	SRX1879413
SRR3721408	leafs	SRX1879414
SRR3721409	leafs	SRX1879415
SRR3721410	leafs	SRX1879416
SRR3721411	leafs	SRX1879417
SRR3721412	leafs	SRX1879418
SRR4114471	Leaf sheath	7279_sRNASeq
SRR4114472	Leaf sheath	7281_sRNASeq
SRR4114473	Leaf sheath	7282_sRNASeq
SRR4114475	Leaf sheath	7285_sRNASeq
SRR4114476	Leaf sheath	7287_sRNASeq
SRR4114477	Leaf sheath	7289_sRNASeq
SRR4114478	Leaf sheath	7290_sRNASeq
SRR4114479	Leaf sheath	7293_sRNASeq
SRR4114480	Leaf sheath	7294_sRNASeq
triticum dur
SRR4114431	Leaf sheath	AE3-1_sRNASeq
SRR4114432	Leaf sheath	AE3-2_sRNASeq
SRR4114433	Leaf sheath	AE3F1-1_sRNASeq
SRR4114434	Leaf sheath	AE3F1-2_sRNASeq
SRR4114435	Leaf sheath	AE3N-1_sRNASeq
SRR4114436	Leaf sheath	AE3N-2_sRNASeq
SRR4114437	Leaf sheath	AG1-1_sRNASeq
SRR4114438	Leaf sheath	AG1-2_sRNASeq
SRR4114439	Leaf sheath	AG1F1-1_sRNASeq
SRR4114440	Leaf sheath	AG1F1-2_sRNASeq
SRR4114442	Leaf sheath	AG1N-1_sRNASeq
SRR4114443	Leaf sheath	AG1N-2_sRNASeq
SRR4114444	Leaf sheath	AG2-1_F1C_sRNASeq
SRR4114445	Leaf sheath	AG2-1_sRNASeq
SRR4114446	Leaf sheath	AG2-2_F1C_sRNASeq
SRR4114447	Leaf sheath	AG2-2_sRNASeq
SRR4114448	Leaf sheath	AG2-3_sRNASeq
SRR4114449	Leaf sheath	AG2-4_sRNASeq
SRR4114450	Leaf sheath	AG2F1-1_sRNASeq
SRR4114451	Leaf sheath	AG2F1-2_sRNASeq
SRR4114453	Leaf sheath	AG2N-1_sRNASeq
SRR4114454	Leaf sheath	AG2N-2_sRNASeq
SRR4114455	Leaf sheath	AG2N-3_sRNASeq
SRR4114456	Leaf sheath	AG2N-4_sRNASeq
SRR4114457	Leaf sheath	D051-1_sRNASeq
SRR4114458	Leaf sheath	D051-2_sRNASeq
SRR4114459	Leaf sheath	D051N-1_sRNASeq
SRR4114460	Leaf sheath	D051N-2_sRNASeq

## Sheet: mature_sense_minExpr0_RCSA_libr
name	SRX1879365	SRX1879364	SRX1879370	SRX1879369	SRX1879368	SRX1879367	SRX1879374	SRX1879407	SRX1879373	SRX1879406	SRX1879372	SRX1879371	SRX1879366	SRX1879355	SRX1879354	SRX1879353	SRX1879359	SRX1879403	SRX1879358	SRX1879402	SRX1879357	SRX1879401	SRX1879356	SRX1879400	SRX1879363	SRX1879362	SRX1879361	SRX1879405	SRX1879360	SRX1879404	SRX1879399	SRX1879398	SRX1879397	SRX1879396	SRX1879348	SRX1879392	SRX1879347	SRX1879391	SRX1879390	SRX1879389	SRX1879352	SRX1879351	SRX1879395	SRX1879350	SRX1879394	SRX1879349	SRX1879393	SRX1879388	SRX1879387
Tae-miR159h	694054	572165	684375	746077	665794	638030	647079	747345	671077	673442	689193	715072	709146	610234	628104	684012	636792	618559	702456	711751	611818	622086	693816	680667	724639	775394	632172	649353	546364	667810	632241	641559	583083	714128	678005	658479	745489	608317	623000	701691	745794	760695	663892	695662	641385	678652	735460	664431	715545
Tae-miR168b	96883.2	58167.9	112189	77906.6	51748.6	125944	120785	33723.3	127467	54858	52763.3	95406.4	81045.6	149044	116745	97716.8	109994	65331	109860	44612.7	130455	39275.8	35057.2	43195.8	85521.3	64281.4	128655	58780.2	52542.7	49923.1	57232.7	55619.8	48901.7	35845.6	34169.4	68644.7	74994.1	130338	117657	110387	24607.4	79686.7	46230.5	100310	118769	111956	77283.2	60685.4	88849.5
Tae-miR168c	17.3092	5.38721	8.30841	12.6591	8.15599	20.8322	12.6997	4.20647	13.8553	2.82848	6.81883	7.26531	6.76542	11.7546	16.2294	14.5612	16.474	8.82073	8.75338	7.11878	12.0894	2.92478	2.23922	4.59444	9.37047	16.6924	18.3595	4.6981	6.94752	6.85875	6.05203	3.82764	2.85859	2.57484	2.79676	12.1771	11.5618	6.27273	14.7769	11.7695	3.69869	11.737	6.89312	15.0962	15.034	11.2413	9.63716	8.11578	10.1144
Tae-miR398f*	38231	3627.75	18251.9	28737.5	3741.27	17500.7	24963.3	90248	32662	120789	12124.7	30242	31062.6	24350	22631.6	51763.9	13720.4	120235	18403.3	97235.7	41647.5	193516	5399.87	38126.4	23624.6	16761.1	22033.1	139542	2694.25	48406.2	111094	113399	199515	46125	3763.04	15627	23693	19633.2	31711.7	25859.3	4652.96	23952.5	125625	19368	30262.5	34951.1	23253.3	12093.8	22163.7
Tae-mir-novel1-5p	31068.2	42404.9	37488.1	25504.5	41029.3	35168.1	35046.9	8430.36	27455.2	13843.4	22081.1	25601.2	37999.3	45574.5	46024.1	31821.6	64151.4	25877.5	31090.6	11223.9	54991.7	8853.84	34984.4	24208.7	30574.6	24579.5	61390.6	15889.3	44969.9	22890.5	22335.3	21711.6	13879.7	18204.1	35808.3	37653.9	33862.9	55630	46921.8	35812.2	24106.9	19542.9	12190.3	38236	32250.8	27763.4	37136	34005.7	31555
Tae-miR166k	3221.33	5707.21	3299.55	2911.58	3933.52	3943.48	4083.47	3329.42	3071.12	3565.9	4235.35	3819.13	3118.86	4096.18	4411.99	2606.46	3480.95	3567.98	3515.64	2768.53	4274.23	2994.18	5366.29	5046.99	3477.29	1965.28	4440.12	4001.43	5699.75	4762.83	4071.62	3446.57	3217.82	5137.45	6014.43	4440.84	2549.81	5320.24	5025.54	3093.55	4943.92	2693.47	3931.05	3587.87	4163.93	3088.01	3141.31	5319.58	4474.8
Tae-miR166h	0.91101	0	2.76947	0.703281	1.16514	2.81516	0	0.600924	1.18759	1.21221	0.852354	0.345967	1.69136	0.618664	1.20218	0.766379	1.6474	1.57513	0	0.338989	1.6675	0	1.11961	1.72292	0.42593	0.981905	0.573733	1.00673	2.77901	0.571562	0.465541	1.70117	1.27049	3.21855	0	3.04428	1.48228	1.93007	0.923557	1.35801	0	2.13401	0.656488	0.914924	1.4549	1.66537	1.60619	0.624291	0.84287
Tae-miRN4333c*	17534.7	42261.6	22875.3	19720.7	48313.7	24655.7	25117.3	14037.3	19708.9	17486.5	42844.4	18731	19373.6	24690.9	24026.1	20991.1	24236.5	20278.5	21660	18788.5	18135.3	12098.5	37539.4	30807.4	19826.2	22623.1	16760.5	16490.7	41703.2	29563.5	18348.4	17496.1	13716.8	27431.7	38317	36554.9	19646.4	23754.8	22834.5	19027.6	31240.4	18106	17608.7	20096.3	23058.8	20811.3	16517.7	38192.2	19040.9
Tae-miR166f	48.739	45.2526	40.4343	54.1526	60.5873	59.1184	69.3191	42.9661	42.3575	46.8719	34.0942	28.7153	30.4444	56.2984	81.748	45.9828	42.0087	59.8549	27.1816	45.4246	38.7694	53.4437	43.6647	37.9041	28.1114	37.8034	52.7835	49.33	48.6327	82.305	46.0885	42.9546	29.8564	36.6915	43.3498	63.9299	20.4554	45.3567	78.0406	20.8229	57.9462	32.0101	66.6335	39.7992	51.8915	32.0584	40.5564	92.395	31.6076
Tae-miR166n	0	0	0	0	0	0	0	0	0	0	0	0	0	0	0	0	0	0	0	0	0	0	0	0	0.42593	0	0	0	0	0	0	0	0	0	0	0	0	0	0	0	0	0	0	0	0	0	0	0	0
Tae-miR9662d	14619.9	29871	18434.7	11720.2	27196.7	20561.9	17714.5	6178.7	14894	10640.7	28661.3	14029.3	18729.7	19549.2	21163.1	15641.8	22265.4	13127.4	15425.3	10069.7	20437.3	5899.82	26038.7	19467.8	16029	13614.6	17674.4	7839.78	28708.6	16404.4	13881.5	11592.6	9589	12367.6	25596	27246.3	18398.3	22112.8	21768.2	16439.7	17007.8	13369.9	8753.61	18572.5	16227.5	14974.2	12556.4	23389	16486.5
Tae-miRN1879	13585.4	137102	9330.34	5774.64	69576.4	15885.4	10785.2	9254.23	11966.6	8499.98	27098.9	7102.02	10299.9	8972.49	27123.5	7838.53	19414.6	12833.8	9937.39	7795.4	8691.02	8095.26	56071.1	17217.1	15325.4	7847.88	12288.2	3445.05	165226	17201.2	14571.4	13937.3	11420.4	23068	88023.9	23511.7	4658.21	9662.9	11212.4	6720.81	61785.5	5401.53	10794.6	12599	12482.1	5580.66	9327.96	37784.6	7497.75
Tae-miR159e	17933.7	9493.34	14902.5	19664.4	17427	18965.2	19199.3	13955.9	18083.5	12729.4	14219.8	10493.5	14158.3	17093.7	16362.8	17991.5	14257.4	15202.2	11462.3	17854.2	7783.07	15206.5	11042.7	10989.3	11805.1	22976.6	12873.4	11846.2	8528.78	19688.6	11435.1	13808.8	7430.12	10191.9	10910.2	16549.5	12300.8	10851.3	16024.2	10653.6	10499.4	14763.1	16338.7	15620	14947.7	14340.5	13621.7	21683.5	10666.1
Tae-miR9672d*	8559.85	11345.5	7110.34	5650.86	7962.58	10595.7	8883.95	6020.06	6282.76	5455.73	5768.73	9163.98	8450.02	8825.24	11019.1	5096.81	7400.94	8133.97	7035.88	5902.82	10203.9	5641.9	9991.39	10282.4	7704.23	3897.67	12299.7	8371.67	9847.42	10752.8	9334.09	10662.5	7887.18	7991.01	11566	9044.55	4412.15	18853.4	14246.3	9430.5	7425.75	4650.36	8927.58	9203.68	13180.5	7298.91	8786.68	8945.46	11426.4
Tae-miR9672a	52.3831	62.4916	40.4343	26.7247	33.7891	60.2445	51.3279	16.2249	32.8567	18.5872	23.8659	42.208	49.4722	51.3491	64.9175	29.1224	43.6561	36.543	46.0704	17.2885	64.1988	17.2828	44.7844	45.9444	38.3337	26.5114	83.1913	17.4501	40.2956	44.5819	39.1054	32.7475	27.3155	34.1166	51.7401	41.0978	30.8314	95.5385	71.1139	48.4358	36.9869	21.6957	28.5572	44.3738	62.0759	32.4747	47.7842	35.5846	60.6867
Tae-miR398h*	4172.88	2571.85	2984.38	4353.31	2665.84	2159.23	3520.46	12027.8	2646.75	17076.3	3614.83	2631.77	5393.31	2363.3	4652.42	7102.42	2864.83	18828.8	3846.88	13363	5203.86	21424.3	2045.53	14556.9	3654.48	2741.97	4243.33	20469.9	2052.3	16830.2	21543.4	19120.7	21939.7	13377.6	907.549	4997.18	2979.08	1552.74	5189.93	3056.44	2252.5	3580.86	18553	3197.66	3468.49	3871.16	3557.32	3565.32	2958.9
Tae-miR319g	11.8431	20.4714	23.8174	6.32953	38.4497	19.1431	19.5787	12.0185	13.0635	8.48544	17.8994	14.1847	16.9136	27.2212	18.0326	10.7293	14.0029	11.656	17.0461	5.76282	27.5138	7.71079	12.3157	18.3778	11.5001	6.38239	21.2281	11.4097	31.9586	23.4341	13.9662	11.9082	13.9754	14.1616	18.1789	22.8321	6.52202	39.0839	22.1654	12.2221	17.2606	6.40202	17.7252	11.894	16.9739	19.5681	13.6526	14.983	14.7502
Tae-mir-novel1-3p_1	3535.63	4794.62	4821.09	4388.47	3948.66	5032.38	4915.3	2587.28	4723.06	2824.84	6516.25	4218.03	4033.04	5774.61	4544.83	3801.24	5660.46	3436.93	3692.09	2627.17	5858.35	2642.67	3900.72	9005.68	3320.13	2903	3939.25	3281.28	4635.39	5013.17	3796.02	4050.06	3361.71	4544.59	3363.1	5739.99	4838.45	4921.68	4855.6	2832.36	3060.05	3910.57	2420.8	3777.72	6574.71	4757.13	4624.23	5386.38	4193.28
Tae-miR9672d	1836.14	2318.66	1740.33	1393.2	1624.21	2278.03	2092.8	653.805	1186.01	927.337	789.28	1475.55	2200.45	2432.59	3547.62	1252.26	2760.22	1488.18	1616.15	799.337	2630.49	718.964	2046.65	1234.76	1848.54	1042.29	5272.61	877.202	1957.81	1405.47	1343.55	1401.34	906.175	1299.65	2322.71	1534.32	1138.69	3552.78	3503.51	1979.53	1512.77	905.53	1047.1	2060.41	1951.03	1352.7	1808.97	1712.43	1933.54
Tae-miR9672c	0	0	0	0	0	0	0	0	0	0	0	0	0	0	0	0	0	0	0	0	0	0	0	0	0	0	0	0	0	0	0	0	0	0	0	0	0	0	0	0	0	0	0	0	0	0	0	0	0
Tae-miR167b	4783.26	7358.93	5483	2568.38	4754.94	6293.01	6977.41	1629.1	4183.1	1953.27	5536.04	5165.64	6299.46	5425.68	7616.39	4949.66	14152	3825.99	4001.68	1890.54	9719.46	1708.34	5710.01	7446.44	4991.9	4162.3	7779.82	1546.34	7205.97	6146.58	4026	3086.35	3172.41	3860.97	5302.66	7960.79	6613.63	6935.23	7499.28	4241.98	3682.67	3202.43	1696.37	6011.97	4102.34	4415.32	5220.13	6360.9	5473.18
Tae-miR167f	10.0211	5.38721	9.97009	2.81312	4.66057	17.454	15.8746	8.7134	11.8759	2.02034	45.1748	15.9145	11.4167	11.7546	9.01632	13.0284	18.1214	8.19067	7.37127	3.38989	27.5138	3.72245	29.1098	18.9521	13.6298	10.31	14.9171	6.04041	16.6741	22.8625	8.37974	5.9541	8.25816	15.449	15.3822	24.3542	15.7121	17.8532	12.9298	10.8641	11.0961	14.2267	5.2519	10.5216	8.72942	16.6537	13.6526	16.2316	9.69301
Tae-miRN485	2480.22	6951.66	3521.66	2414.36	5109.14	4908.52	4841.22	1216.87	4390.93	2140.75	9941.86	2507.57	1920.11	4725.98	3087.19	3139.09	2255.29	3039.06	3178.86	2018	2980.24	2003.48	10290.3	6709.61	1913.7	2028.62	2666.14	1362.78	7727.03	8558.58	2535.34	2863.07	2345.64	4090.78	5034.17	12649.7	2113.14	3841.32	3222.75	2044.26	6925.19	2425.3	2154.59	2816.14	4662.96	4841.23	2061.95	13217.5	2460.34
Tae-miR9863a	379.436	540.876	643.071	175.117	398.478	739.261	1202.77	498.767	359.841	203.651	487.547	625.855	729.82	733.117	684.038	333.375	991.734	648.638	486.043	374.922	1065.12	488.704	464.638	1185.94	520.061	163.487	632.254	333.229	500.222	1057.96	755.573	530.34	690.509	1432.25	219.546	582.218	492.709	1024.39	764.705	246.253	293.43	314.41	441.16	542.092	1118.82	619.102	419.618	786.606	643.532
Tae-miR9863c	0.455505	4.30977	1.10779	0	0	2.25213	0.529153	0.300462	3.16691	0.808137	7.67119	0.691935	0.845678	0.618664	0.601088	1.53276	2.4711	1.2601	1.84282	0.677979	1.25063	0.531778	1.11961	2.87153	0.851861	0	1.7212	1.67789	2.77901	1.14312	0.931082	0.425293	1.27049	2.57484	1.39838	3.04428	0.889367	2.89511	1.38534	1.81068	1.2329	1.067	1.96946	1.37239	2.90981	1.24903	0.803096	4.37003	1.26431
Tae-miR9772g	1247.17	2962.97	1720.39	829.871	1218.74	2953.67	2509.77	5232.85	2375.19	2643.42	6488.12	2655.3	1249.07	2984.44	1614.52	1223.52	1202.6	3751.96	2452.33	3864.48	2039.36	5456.58	3638.73	8249.89	1473.72	613.2	912.236	2279.58	3998.99	6318.05	3623.3	3230.52	6568.42	7397.51	1817.89	5169.95	1341.76	2802.46	2008.74	1387.44	2459.63	2019.48	4181.17	1563.15	3936	4406.16	1285.76	4048.52	2471.72
Tae-miR9772l	0	0	0	0	0	0	0	0	0	0	0	0	0	0	0	0	0	0	0.460704	0	0	0	0	0	0	0	0	0	2.77901	0	0	0	0	0	0	0	0	0	0	0.452671	0	0	0	0	0	0	0	0	0
Tae-miR9772i	0	0	0	0	0	0	0	0.300462	0	0	0	0	0	0	0	0	0	0	0	0	0	0	0	0	0	0	0	0	0	0	0.931082	0	0	0	0	0	0	0	0	0	0	0	0	0	0	0	0.401548	0	0
Tae-miR9772c	0	0	0	0	0	0	0	0	0	0	0.852354	0	0	0	0	0	0	0	0	0	0	0	0	0	0	0	0	0	0	0	0	0	0	0	0	0	0	0	0	0	0	0	0	0	0	0	0	0	0
Tae-miR9772n	0.455505	0	1.10779	0	1.16514	0	0	0.300462	0	0.404068	0.852354	0	0.422839	0	0	0	0	0.315026	0.460704	0	0	0.531778	0	0.574305	0	0.490953	0	0	0	0.571562	0	0.425293	0.635243	1.28742	0	0.76107	0	0	0	0.452671	0	0.355668	0.328244	0	0	0	0.401548	0	0
Tae-miR156f*	3239.55	342.627	4294.89	4728.86	286.625	5818.94	4718.99	1281.77	2851.81	3155.77	519.084	4392.75	3542.12	3597.53	3390.74	3062.07	3943.05	4027.29	3673.2	2690.22	3955.32	901.63	472.475	2279.42	3280.52	3840.23	3762.54	2937.65	347.376	2157.65	4560.9	4266.11	1851.73	1233.99	306.245	2310.61	3962.13	5248.35	5752.38	4973.5	578.229	4301.8	1833.57	4193.55	4396.72	2364.41	5044.25	1033.2	5904.31
Tae-miR9772d	5.01055	8.61954	6.09283	1.40656	10.4863	14.0758	8.46645	4.80739	7.52142	4.44475	17.8994	6.22741	3.80555	8.6613	5.40979	3.44871	9.06069	11.3409	6.91057	9.8307	8.75439	7.71079	17.9137	18.3778	3.40744	1.47286	1.7212	3.69136	19.4531	20.0047	7.9142	4.67822	4.4467	12.2305	9.78866	22.071	7.70784	5.3077	12.9298	3.1687	6.16449	6.04635	6.89312	4.57462	7.27452	8.32686	2.81084	16.2316	4.63579
Tae-miR9772e	0	0	0	0	0	0	0	0.600924	0	0	0	0	0.845678	0.618664	0	0	0	0	0	0.338989	0	0.265889	0	0	0	0	0.573733	0	0	0	0	0	0.317622	0	0	2.28321	0	0	0	0.452671	0	0	0	0.457462	0.484968	0	0	0	0
Tae-miR9772k	0.455505	0	0	0	0	0	0.529153	0	0	0	0	0.345967	0	0	1.20218	0	0	0.315026	0	0	0	0	0	0	0	0	0	0	0	1.14312	0	0	0	0	0	0	0	0	0	0	0	0	0	0.457462	0	0.416343	0	0	0
Tae-miRN4339*	2088.49	1445.93	1574.17	2427.02	1154.66	2743.09	3273.87	8408.43	2474.15	3186.08	3213.38	3255.55	1193.25	2101.6	1598.89	1901.77	1806.37	2809.4	1836.83	3630.92	1753.38	6322.58	1486.84	5474.85	1861.32	1606.89	1091.81	4336.34	1656.29	5078.33	3443.61	2836.28	4902.49	6032.2	1268.33	2731.48	1795.63	2343.11	1982.88	2150.19	1500.44	2469.4	6478.88	1811.09	3117.86	2655.43	2231.8	2587.68	2911.7
Tae-miRN4309c	1329.16	3316.37	1497.73	1870.02	1546.14	2797.71	2560.57	3452.61	2117.08	2811.1	8404.21	2638.35	1235.54	2717.79	1708.29	1493.29	2532.88	2863.59	2063.5	3095.99	1780.48	2778.01	3573.79	4449.14	2063.21	934.283	1274.84	3272.22	3978.15	4631.94	3042.31	1960.17	2811.9	5337	2824.73	4219.37	1832.98	2122.11	2191.6	1559.9	3009.5	2773.14	2806.49	1331.21	2340.94	2490.15	1755.97	5765.95	2387.85
Tae-miRN4309a	0	0	0.553894	0	0	0	0.529153	0	0	0	0.852354	0	0.422839	0	0	0	0	0	0	0	0	0	1.11961	0	0	0	0.573733	0	0	0	0	0	0	0	0	0	0	0	0	0	0	0	0	0	0	0	0	0	0
Tae-miR398h	2317.61	516.095	1228.54	2135.16	561.598	1315.24	1557.83	2666	1346.33	5241.17	1226.54	1312.25	2504.9	1516.96	2151.29	3019.92	1754.48	7220.39	1238.37	3346.17	3794.82	4388.5	642.656	3251.14	1581.05	1109.06	2360.91	5432.68	439.083	4192.41	7164.21	6263.29	6859.04	2769.88	374.766	1950.62	1562.91	1069.74	2727.73	1661.3	727.41	1123.91	4606.25	1282.72	1426.29	1355.2	1746.73	1291.03	1354.07
Tae-miR166c	660.482	1053.74	960.452	810.883	1048.63	1195.32	1064.66	763.173	768.373	772.175	1133.63	926.5	1088.81	1218.77	1131.25	827.306	628.483	1004.93	718.238	795.269	1090.55	689.185	1146.48	1230.74	664.025	590.616	1159.52	841.63	1029.62	1171.13	1025.59	999.013	858.214	1038.3	1032	1120.29	677.994	1276.74	1405.19	830.652	763.164	717.382	718.526	753.897	1242.49	958.005	864.533	1138.08	1181.7
Tae-miR166a	0.91101	0	0	0	0	0	0.529153	0	0	0	0	0	1.26852	0.618664	1.20218	0.38319	0.823699	0.630052	0.921409	0.338989	0.833751	0.797668	0	0.574305	0.851861	0	1.14747	0.335578	0	0.571562	0	0.850586	0.317622	0	0	0	0	0	1.38534	0	0	0.355668	0.656488	0	0	0.416343	0.401548	0	0
Tae-miR393a	1454.88	2932.8	1703.78	1179.4	1528.67	2519.01	2637.83	2349.91	3144.75	2532.3	6371.35	3487.7	1022.42	2586.63	1344.63	1548.85	777.572	1610.41	2240.87	2890.56	2280.31	2847.94	3355.47	3150.06	1489.48	637.257	969.609	1850.71	2952.7	2773.22	1920.36	2374.84	3094.59	2634.7	2430.39	3149.31	1479.02	3271.95	2177.29	1669	2544.7	2276.99	2846.86	1592.43	4065.97	3677.97	1344.78	3150.79	2655.88
Tae-miR393d	1.36651	0	0	0	0	0	0.529153	0.300462	0	0.404068	0	0.345967	0.845678	0	1.20218	0	0	0.630052	0	0	0.416876	0.531778	0	0.574305	0	0	0.573733	0	0	0.571562	0.465541	0	0.952865	0	1.39838	0	0.296456	0.482518	0	0	0	0	0	0	0.969935	0.416343	0	0	0
Tae-miR9662d*	104.766	78.6533	68.6828	99.1626	67.5782	101.346	82.5479	14.1217	72.0473	40.0028	63.0742	66.4257	79.4937	62.4851	87.7588	88.9	85.6647	60.485	62.6558	32.204	93.3801	14.0921	14.5549	45.3701	84.7601	75.1158	75.7328	47.6521	100.044	46.2966	63.3136	56.9892	24.7745	32.8292	22.3741	54.036	66.406	93.6085	90.9704	78.7648	33.2883	67.2212	38.0763	84.6305	72.2602	66.1985	71.8771	66.1748	79.2298
Tae-miR827c	1834.77	2152.73	2072.12	794.707	1127.86	2109.12	2205.51	1343.07	2185.96	1279.68	3250.03	1739.18	1950.13	2523.53	2967.57	1782.98	3104.52	2239.2	1731.79	2098.34	3337.09	1781.99	1678.29	6572.92	1371.5	866.041	2076.34	957.405	2848.48	4655.95	2066.54	1862.36	2323.72	4159.65	1605.34	3304.56	2545.37	2178.09	2624.29	1264.31	1998.53	1144.18	1640.56	1581.45	2274.98	3515.18	1729.87	3031.56	1495.67
Tae-miR398g*	1170.19	293.064	452.531	886.837	245.845	376.106	620.697	1638.12	602.506	6280.84	190.927	747.635	974.644	625.469	818.682	1915.56	557.645	6666.58	403.577	3860.41	1808.82	7452.87	142.19	1475.96	799.045	340.721	812.98	9760.29	127.834	2221.09	7677.23	7105.79	8013.91	1325.4	78.3093	560.147	664.06	469.007	1314.22	807.565	87.5358	523.543	5997.67	596.988	501.942	828.938	821.166	415.153	676.404
Tae-miR398d*	0.91101	2.15488	1.66168	2.81312	1.16514	0	2.11661	3.90601	0.395864	21.4156	0	0.691935	0.422839	0.618664	1.20218	7.2806	0.823699	15.1212	0.921409	9.15272	4.16876	30.8431	0	4.59444	1.27779	0.981905	1.7212	34.229	0	2.85781	18.1561	17.0117	23.1864	1.93113	0	0.76107	0.296456	0	1.38534	1.35801	0	1.067	21.0076	0.457462	0.969935	2.9144	0.803096	0.624291	0.84287
Tae-mir-novel1-3p_2	874.569	1378.05	1223.55	880.508	985.71	1506.67	1481.1	833.482	1275.47	856.625	1705.56	1238.91	1032.15	1567.69	1232.23	938.048	1340.98	1046.52	1041.65	901.034	1458.65	893.92	1339.05	2889.33	858.675	620.564	1041.33	938.612	1385.34	1622.09	1140.11	1257.59	1024.97	1590.61	1045.99	1620.32	1044.71	1538.75	1533.1	809.829	903.714	1078.03	726.404	1012.36	2018.92	1447.21	1070.93	1651.87	1243.66
Tae-miR5200q	2135.41	2637.58	2693.59	1453.68	2581.95	3279.66	2387.01	901.987	2012.18	1334.23	1145.56	1383.18	2817.38	2673.87	3381.12	2032.05	2748.69	2013.02	2771.14	1258.33	2850.18	1101.58	1875.34	1176.18	1712.24	1585.78	3566.33	1278.89	2840.15	1146.55	1689.91	1485.12	1406.75	969.427	2090.58	1343.29	1669.04	3367.97	3558	2347.1	2003.46	1554.27	1024.45	2650.99	2546.08	2724.55	2038.66	1285.41	2284.18
Tae-miR5200a	1.82202	7.5421	0.553894	0	2.33028	1.12606	1.58746	1.20185	1.97932	2.02034	3.40942	2.0758	0.422839	0.618664	0	0.766379	0.823699	2.20518	2.76423	3.38989	2.08438	1.59534	7.83726	0.574305	0.42593	0.981905	1.14747	1.34231	13.895	1.71469	1.39662	1.70117	0.635243	7.08081	2.79676	1.52214	0.889367	0	2.77067	2.71603	12.329	1.42267	1.31298	2.28731	2.42484	1.66537	0.803096	2.49716	2.52861
Tae-miR5200i	4.09954	4.30977	0.553894	0.703281	1.16514	5.06729	1.58746	2.4037	5.5421	3.23255	0.852354	2.0758	3.38271	4.33065	0	1.53276	1.6474	1.2601	3.22493	0.677979	5.83626	4.25423	2.23922	16.6548	2.12965	0.490953	1.14747	1.67789	2.77901	12.5744	2.79325	1.70117	2.54097	23.1736	0	2.28321	2.07519	3.37763	2.77067	2.71603	3.69869	2.13401	3.93893	3.20223	0	4.99611	1.60619	5.61862	2.52861
Tae-miR9669b	817.631	1629.09	1337.1	607.635	1377.2	1052.31	1029.73	446.186	866.943	617.013	1358.65	814.407	1038.07	1346.21	1213	730.359	1182.01	754.802	1132.87	497.637	1186.43	470.358	1293.15	1483.43	943.01	577.851	1636.86	559.409	1453.42	1203.71	870.561	746.389	620.633	1277.12	1129.89	1805.26	715.644	1599.55	1234.8	971.885	796.452	701.733	534.71	1129.93	1407.86	1131.2	736.439	1467.71	904.821
Tae-miR5200r	2.73303	3.23233	4.43115	2.10984	2.33028	5.06729	4.23323	2.10323	0.791729	1.61627	0.852354	1.72984	2.53703	3.71198	5.40979	3.06552	1.6474	1.57513	2.76423	2.37293	3.33501	1.59534	1.11961	0.574305	0.851861	1.47286	6.8848	1.00673	2.77901	2.28625	1.39662	0.850586	0.952865	2.57484	4.19514	0	1.48228	2.89511	4.15601	2.71603	3.69869	0.711336	0.656488	2.28731	2.42484	2.9144	2.81084	0.624291	1.26431
Tae-miR5200b	0	1.07744	1.10779	0	1.16514	0.563032	0	0.901386	0.791729	1.21221	0	0.691935	0	0.618664	1.20218	0	1.6474	0.315026	0.460704	0	0.833751	0.265889	1.11961	0	0.851861	0	2.86867	0.671156	4.16851	0.571562	0.465541	0.850586	0.317622	1.28742	0	1.52214	1.48228	0.965036	0.461779	1.35801	1.2329	2.13401	0.328244	1.82985	0.484968	0.832686	1.60619	1.24858	0.421435
Tae-miR5200p	0	1.07744	0.553894	0	1.16514	0	0	0	0.395864	0	0	0	0	0	0.601088	0	0	0.315026	1.84282	0.338989	0.833751	0	0	1.14861	0	0	1.7212	0	0	1.71469	0.465541	0.425293	0.317622	3.21855	0	0	0.296456	0.482518	0	1.35801	0	0	0.328244	0.914924	0.484968	0.832686	0.401548	0	0.421435
Tae-miRN4305c	1621.6	2461.96	994.793	949.429	1807.13	2138.4	2366.9	1222.88	1410.07	853.393	1968.94	2248.44	1246.95	1960.55	1881.41	1094.77	4602.01	964.924	780.433	872.559	3123.65	1555.98	2827.01	2193.27	1889	576.378	2090.68	1209.42	2153.73	1478.63	1006.03	834.85	1553.81	1506.28	2173.08	1718.5	1631.1	2602.7	1736.29	1233.53	1647.15	1160.19	1098.3	1368.27	1598.94	1734.07	1502.99	1796.08	1321.2
Tae-miR169v*	1147.87	130.371	2938.96	777.125	55.9268	4462.03	2611.37	601.825	2149.54	2699.18	843.831	545.936	454.129	6518.86	1500.92	1003.19	158.15	1145.12	3975.42	1875.29	365.183	1152.63	180.257	1888.89	1361.27	991.234	1157.22	661.089	264.006	2497.16	2679.19	2777.59	1110.09	2031.55	138.44	1755.79	218.784	2709.34	631.713	1377.93	720.013	1738.86	1655.33	1243.38	3637.74	3262.46	175.878	1244.84	1049.37
Tae-miR167h	252.35	758.519	470.81	163.161	329.735	608.638	563.548	557.958	526.895	583.879	1048.4	579.149	350.534	602.579	429.778	276.663	190.275	643.283	563.902	650.521	550.276	549.327	853.142	1055.57	299.429	117.338	328.749	287.926	979.601	870.49	566.098	671.963	856.943	1044.74	539.775	1098.98	294.084	982.406	678.815	370.285	601.654	395.503	503.198	461.579	954.901	997.141	298.752	893.36	667.553
Tae-miR167i	0	0	0	0	0	0	0	0	0	0	0	0	0	0	0	0	0	0	0	0	0	0	0	0	0	0	0	0	0	0	0	0	0	0	0	0	0	0	0	0	0	0	0	0	0	0	0	0	0
Tae-miR9655d*	9.1101	14.0067	17.7246	11.2525	20.9725	17.454	13.758	6.00924	19.3974	9.69764	11.933	12.4548	8.87962	17.9413	14.4261	14.178	4.9422	13.8611	14.7425	12.2036	8.75439	9.30612	3.35883	11.4861	9.37047	8.83715	18.9332	5.36925	15.2845	16.0037	10.2419	8.08056	9.84627	12.2305	8.39028	14.4603	5.03974	15.9231	14.7769	7.69541	9.86319	10.67	6.89312	10.0642	11.6392	21.6498	5.22013	13.7344	15.1717
Tae-miR9655a*	0	0	0.553894	0	0	0	0	0	0	0	0	0	0	0	0	0	0	0	0	0	0	0	0	0	0	0	0	0	0	0	0	0	0	0	0	0	0	0	0	0	0	0	0	0	0	0	0	0	0
Tae-miR166r	160.793	232.728	181.677	180.04	228.368	224.087	256.11	112.373	178.139	140.212	227.579	152.918	126.852	210.346	271.091	176.65	143.324	200.356	163.089	164.41	195.932	153.684	220.563	230.296	123.946	154.159	252.443	135.238	234.826	262.919	183.423	165.014	125.461	193.757	202.765	225.277	101.388	228.231	285.379	160.246	162.743	132.664	189.725	182.527	237.634	174.864	144.959	280.931	194.282
Tae-miR166p	0	0	0	0	0	0	0.529153	0	0	0	0	0	0	0	0	0	0	0	0	0	0	0	0	0	0	0	0	0	0	0	0	0	0	0	0	0.76107	0	0.482518	0	0	0	0	0	0	0	0	0	0.624291	0
Tae-miR168c*	1542.34	697.105	1444.56	1407.27	624.516	1571.42	1430.83	283.636	1710.13	530.946	669.098	947.258	972.953	1312.81	1345.23	1300.16	1270.97	639.503	1300.11	390.177	1824.66	333.159	191.453	588.088	1061.84	1061.93	1375.81	388.264	614.161	565.275	666.655	671.112	476.432	350.822	158.017	678.113	1312.11	1310.52	1241.26	1378.38	170.14	994.803	387.656	1166.99	1727.94	1178.25	1031.58	548.127	866.892
Tae-miRN4305c*	1158.35	2566.47	824.748	884.024	1512.35	1529.76	1258.86	311.579	798.458	538.219	1015.15	1285.96	923.903	1552.23	1389.11	752.968	2350.01	749.447	743.577	306.446	1490.75	299.923	2205.63	957.941	1334.01	514.028	1680.46	641.961	2217.65	781.326	686.207	625.18	454.199	641.779	2539.46	1300.67	931.167	2174.71	1517.87	1167.89	1727.29	611.393	605.938	1102.48	1093.12	844.343	1221.51	1182.41	933.479
Tae-miRN4305b*	0	0	0	0	0	0	0	0	0.395864	0.404068	0	0.345967	1.26852	0	0	0	0.823699	0	0	0	0	0	0	0	0	0	1.7212	0.671156	0	0	0	0.425293	0	0	0	0	0	0	0	0	0	0.355668	0	0.457462	0.484968	0.416343	0.803096	0	0
Tae-miR396q	173.547	547.341	264.761	184.26	414.79	302.911	224.361	134.607	243.852	161.627	671.655	203.429	220.299	226.431	211.583	177.417	196.04	160.978	245.555	173.563	274.304	128.69	510.542	276.241	165.261	159.069	236.378	107.049	491.885	275.493	191.337	149.703	205.819	247.828	454.474	475.669	181.134	424.133	282.147	218.188	477.132	184.592	150.664	243.827	272.552	359.72	166.241	358.343	241.904
Tae-miRN4308	10.4766	17.2391	9.4162	8.43937	6.99085	18.017	15.8746	17.1263	11.8759	8.88951	11.933	15.2226	13.9537	17.3226	16.2294	9.96293	27.1821	27.7223	15.664	11.5256	22.0944	15.1557	15.6745	27.5666	11.0742	7.36429	12.6221	12.752	22.2321	36.0084	19.5527	8.93115	17.1516	23.8173	8.39028	24.3542	14.2299	20.7483	18.0094	10.8641	12.329	10.3144	14.4427	12.8089	16.0039	12.4903	14.4557	25.5959	12.6431
Tae-miR9672a*	106.133	58.1819	68.6828	80.8773	89.7159	126.119	134.405	76.0169	72.4432	81.6218	40.0607	85.7999	111.63	102.08	192.949	55.9457	79.0752	100.808	64.4986	81.3575	90.8789	68.8653	87.3295	67.1937	64.3155	49.0953	184.168	72.1493	94.4863	85.7344	90.3149	96.5415	68.9239	73.3829	93.6915	82.9566	29.942	200.727	237.816	106.83	76.4397	52.2832	96.832	91.0349	121.242	82.0195	89.9468	89.8979	116.316
Tae-mir-novel76-3p	460.971	949.227	532.846	350.937	544.121	842.859	914.906	1100.59	625.07	762.881	1608.39	910.932	387.321	727.549	524.149	362.497	275.939	667.855	673.089	1011.54	407.287	1182.68	1367.04	1784.37	486.412	350.54	323.012	558.402	832.313	1773.56	682.017	748.09	1014.48	2224.66	655.84	1283.16	371.755	862.259	696.362	584.399	972.757	598.589	1038.56	572.285	1167.8	871.405	369.424	1523.27	740.883
Tae-miR166n*	1027.16	661.55	1119.42	776.422	435.763	1198.7	1079.47	255.994	883.569	404.877	560.849	952.102	961.113	1086.37	1250.26	883.252	1316.27	739.051	858.292	357.634	1385.28	270.941	87.3295	507.111	879.12	715.318	1755.05	415.446	553.023	648.723	600.082	555.858	402.744	403.606	96.4882	810.539	823.554	1421.98	1315.15	1170.16	62.8778	590.409	463.481	1094.71	1006.31	983.818	986.604	698.581	914.514
Tae-miR156f	278.314	242.425	466.379	145.579	309.928	617.646	1258.86	347.935	283.835	185.063	154.276	449.757	548.422	514.11	614.312	302.337	985.968	755.117	285.637	346.108	816.242	254.722	250.792	870.646	371.411	164.96	532.998	244.972	265.395	784.184	734.624	535.444	444.353	902.481	88.098	412.5	391.321	886.385	782.253	220.451	145.482	229.406	408.336	383.811	996.609	319.335	376.652	569.353	532.694
Tae-miR156e	0.455505	0	1.66168	0	1.16514	0.563032	0.529153	0.300462	0	0	0	0.691935	0.845678	0	0.601088	0	0	0.630052	0.460704	0	0	0.265889	0	0	0	0	1.14747	0.671156	0	0	0.465541	0.425293	0.635243	1.28742	0	0	0.592911	0.482518	1.38534	0.905342	0	0.355668	1.64122	0.914924	0	0.416343	0.401548	0	0.421435
Tae-miRN4298b	778.913	1179.8	936.081	765.17	1088.24	1080.46	941.893	258.097	646.446	374.167	549.769	680.864	941.24	950.887	1180.54	734.575	1286.62	822.533	832.032	390.516	1148.91	209.787	1003.17	784.501	777.323	758.031	1049.93	441.621	1271.4	712.167	736.951	711.515	375.746	560.028	1143.88	888.929	793.908	1233.32	1236.18	771.804	844.535	615.305	369.603	930.02	900.585	606.195	854.896	808.456	987.423
Tae-miR156c	0	0	0	0	0	0	3.17492	0	0.791729	0	1.70471	0	1.26852	0	0	0	0	0.315026	0	0.338989	0.416876	0	0	0	0.851861	0	0	0.335578	0	0.571562	0.465541	0	0	0.64371	0	1.52214	0	0.965036	0.923557	0.452671	0	0	0	0	2.42484	0	0.401548	0.624291	0
Tae-miR159h*	945.173	320	954.913	1347.49	321.579	740.387	605.88	214.83	612.402	347.095	293.21	469.132	1090.08	731.261	1172.72	665.217	1187.77	549.09	670.325	261.7	754.962	203.671	96.2864	413.5	754.748	1302.01	1604.16	470.816	200.089	454.392	489.749	441.029	263.626	252.334	113.269	487.085	801.616	897.483	1133.67	905.795	82.6042	568.713	288.198	918.126	774.978	284.778	1048.84	366.459	618.667
Tae-mir-novel75-3p	732.907	416.97	1321.04	940.287	207.395	560.217	667.791	47.473	820.627	77.9852	247.183	1314.68	1002.13	272.831	852.944	319.58	63.4249	134.831	442.276	133.901	1293.57	53.7096	367.232	331.948	250.021	578.342	1451.55	18.1212	177.857	289.211	309.119	2090.74	305.87	43.7723	137.041	748.893	422.449	4493.69	592	683.986	122.057	141.911	135.237	1030.66	3500.98	1575.02	1072.54	134.222	969.301
Tae-miRN4335	620.853	1119.46	622.577	396.65	518.488	1020.78	1047.72	626.764	547.48	426.292	652.051	742.792	649.481	823.442	1065.13	411.929	881.358	819.067	625.176	515.942	1001.75	630.955	819.554	846.526	577.987	283.771	842.241	546.993	1092.15	925.931	843.56	630.284	891.564	767.946	813.857	684.963	420.078	1169.62	1150.75	563.123	761.931	401.549	820.938	680.246	953.931	855.584	690.261	631.782	962.137
Tae-miR5071	160.338	237.037	204.941	83.6904	113.019	303.474	274.101	483.443	222.872	215.773	409.13	352.541	162.793	240.042	166.501	125.303	238.049	346.844	224.824	298.311	295.565	351.24	296.696	562.819	207.002	107.028	130.237	269.469	345.987	456.678	373.829	315.993	458.328	659.159	192.976	382.818	295.863	331.49	243.357	140.781	321.786	217.669	412.603	203.571	300.68	358.055	194.751	357.094	291.633
Tae-miR528c	635.885	193.94	446.438	157.535	132.826	354.147	1173.13	356.648	360.632	623.074	153.424	587.798	800.434	657.64	798.245	502.362	549.408	1606.32	281.49	730.861	1454.9	1078.98	154.506	1015.95	440.838	107.028	711.429	784.918	63.9172	1475.77	1980.41	1425.16	1686.57	1014.49	58.732	457.403	428.082	841.994	910.166	178.805	85.07	162.896	1207.61	376.034	920.954	388.448	343.725	693.587	323.241
Tae-miR319d	51.4721	28.0135	53.7277	59.7789	59.4222	70.9421	57.1485	51.9799	49.0872	40.4068	46.0271	40.1322	50.7407	56.2984	61.9121	70.1237	71.6619	59.2249	52.981	47.7975	40.4369	35.3633	77.253	82.6999	34.5004	63.8239	60.8157	51.0079	40.2956	94.3078	52.1406	44.2305	26.045	55.359	41.9514	67.7352	42.9861	35.2238	58.6459	34.8557	38.2198	53.3502	51.8626	50.7783	47.5268	44.1323	32.5254	67.4234	40.4578
Tae-mir-novel84-5p	56.0271	1018.18	40.9881	36.5706	482.368	59.1184	36.5116	21.9337	43.9409	24.6482	883.891	22.4879	72.7283	36.5012	81.748	33.7207	60.9538	28.0373	40.542	28.8141	40.8538	34.0338	2247.06	129.793	60.0562	41.731	26.3917	10.0673	3900.34	112.026	39.571	33.5981	32.715	1145.8	1202.61	160.586	23.7164	28.4686	39.2512	15.8435	1925.79	20.9844	46.6107	45.7462	35.8876	26.2296	28.1084	352.1	29.9219
Tae-miR9776c	167.626	1409.29	214.911	106.195	1640.52	244.919	331.25	102.157	250.978	162.436	4100.68	204.467	157.719	344.596	220.599	395.452	541.994	158.773	236.802	96.273	460.648	170.169	392.983	2563.12	376.948	162.014	286.293	107.385	2194.03	1586.09	159.681	130.99	187.079	1060.83	448.88	2331.16	444.387	349.343	193.485	155.266	282.334	126.618	157.885	232.848	305.045	322.666	217.238	1709.93	167.31
Tae-miR396g	11.3876	14.0067	16.0629	12.6591	18.6423	13.5128	11.1122	3.90601	9.89661	3.23255	12.7853	7.95725	14.3765	16.0853	15.6283	10.7293	5.7659	6.30052	10.5962	5.08484	18.3425	4.52012	22.3922	10.9118	10.2223	3.43667	26.9655	4.02694	22.2321	8.57344	6.98311	5.9541	5.71719	9.01194	22.3741	15.9825	5.3362	28.9511	20.3183	10.4114	25.8909	9.9587	7.54961	7.77685	16.0039	11.6576	6.42477	12.4858	11.8002
Tae-miR396e	0.91101	0	0	0	0	0.563032	0	0	0	0	0	1.0379	0	0	0	0	0	0.945078	0	0	0	0.265889	0	0	0	0	1.14747	0	0	0	0	0	0.635243	0.64371	0	1.52214	0	0.482518	0	0	1.2329	0	0.656488	0	0	0	0	0	0
Tae-mir-novel84-3p	646.361	1423.3	301.872	317.18	1013.67	430.157	375.699	125.593	248.999	401.644	246.33	306.181	234.253	142.293	1503.32	131.051	581.532	459.938	477.29	174.919	337.252	119.384	2066.8	268.2	807.99	152.686	288.588	118.459	1133.84	346.938	544.683	661.33	259.815	207.275	3662.36	627.121	106.131	645.126	612.78	436.828	2490.45	139.777	332.511	668.352	371	140.308	401.147	378.32	387.72
Tae-miR166s	63.3152	108.822	74.2218	78.7675	82.725	91.7743	91.0143	36.9568	79.1729	54.1452	149.162	78.8805	56.6604	82.2823	71.5295	70.5069	62.6012	67.4155	69.5664	49.4925	98.7995	42.8082	77.253	132.09	47.7042	55.4777	79.7489	41.2761	93.0968	89.1637	70.7622	56.9892	60.3481	71.4518	69.919	127.86	51.5833	121.595	105.747	69.2587	69.0423	66.1542	44.9694	68.1618	119.302	82.4359	46.9811	94.8922	94.4015
Tae-miR167r	212.265	382.492	271.962	48.5264	185.257	283.205	322.254	24.9383	269.188	77.5811	327.304	371.915	166.599	261.695	207.375	98.8629	56.0116	69.9358	211.924	87.4593	434.384	81.628	414.255	107.969	135.446	70.2062	98.6821	13.4231	291.796	173.183	82.8663	82.0815	190.573	49.5657	262.896	327.26	126.587	479.623	245.666	180.163	175.072	127.329	63.6793	264.413	236.664	330.16	57.4214	203.519	239.797
Tae-miR167f*	593.523	672.324	383.848	476.824	456.735	599.629	591.064	167.958	510.665	170.517	1350.13	560.121	372.098	496.169	396.718	685.143	960.434	261.472	379.16	183.393	788.729	215.37	513.901	494.477	540.506	523.847	481.936	218.797	701.7	532.696	259.772	247.52	232.499	352.753	454.474	693.335	845.491	412.553	492.256	360.779	327.951	482.997	183.16	559.933	338.507	605.362	500.731	726.674	429.864
Tae-miR167p	0.455505	1.07744	6.09283	0	0	3.37819	5.29153	4.20647	3.16691	4.04068	3.40942	3.11371	0.845678	6.18664	2.40435	1.91595	0	2.52021	2.30352	3.05091	2.91813	6.38134	3.35883	5.16875	0.851861	0	2.86867	2.01347	2.77901	3.42937	3.25879	4.25293	7.3053	5.14968	1.39838	6.08856	0	5.3077	3.69423	3.1687	4.93159	1.42267	5.2519	1.82985	4.84968	2.9144	1.20464	1.87287	2.95005
Tae-miR167m	3.64404	4.30977	2.76947	0	11.6514	2.81516	1.58746	1.20185	1.18759	2.42441	9.3759	2.76774	2.53703	1.85599	4.20762	2.29914	0	1.2601	3.68564	1.35596	2.50125	0.797668	17.9137	7.46597	0.42593	0.490953	2.29493	1.00673	11.116	6.28719	2.79325	2.55176	3.49384	0.64371	5.59352	6.08856	3.26101	5.3077	1.38534	1.35801	11.0961	1.77834	1.64122	1.82985	3.39477	4.99611	1.20464	6.24291	5.05722
Tae-miR167q	2.27752	2.15488	2.21558	0	3.49542	1.6891	0.529153	0.300462	0.791729	1.61627	0.852354	1.38387	2.1142	1.23733	1.80326	1.53276	4.9422	0.630052	0.921409	0.677979	2.50125	1.06356	1.11961	1.14861	0.851861	0.490953	2.86867	0	1.3895	1.14312	0.465541	1.70117	0.317622	1.28742	1.39838	3.04428	0.889367	2.89511	1.84711	1.81068	0	0	0	1.37239	0	0.416343	0.803096	3.12145	0.421435
Tae-miRN4311d	339.807	1097.91	358.923	300.301	750.351	414.955	479.942	446.487	390.718	341.034	851.502	449.411	358.568	399.657	336.008	352.918	224.046	401.343	363.957	442.042	297.232	433.134	934.873	691.463	304.114	361.341	283.998	290.275	1289.46	619.574	350.087	336.832	419.578	990.026	546.767	837.938	297.938	500.854	472.399	305.1	686.724	364.915	389.297	334.405	596.995	420.923	305.98	746.027	445.036
Tae-miR169bg*	345.273	363.098	659.134	312.257	260.992	970.668	449.78	267.411	466.724	667.117	445.781	168.832	218.185	1419.22	546.99	266.317	219.104	579.963	969.783	526.112	208.438	291.946	568.761	272.221	411.875	333.357	522.097	458.735	293.185	314.359	695.518	796.999	421.802	208.562	190.18	404.128	150.599	802.91	301.541	364.4	553.571	388.034	495.648	388.843	754.61	375.541	110.024	558.74	240.64
Tae-miRN4311a	0.455505	3.23233	0.553894	0	11.6514	1.12606	1.05831	1.20185	0.395864	1.21221	2.55706	1.0379	0.845678	0	0	0.766379	1.6474	0	0	0.338989	0.833751	0.531778	1.11961	2.29722	0.42593	2.45476	1.14747	0	6.94752	0.571562	0.465541	0	0.317622	1.28742	1.39838	3.04428	0.592911	0.965036	0.461779	0.452671	3.69869	1.77834	0.656488	0.914924	3.39477	0	0.401548	4.37003	0.84287
Tae-miRN4311e	0	0	0.553894	1.40656	1.16514	0	0	0	0	0.404068	0	0.691935	0.845678	0	0	0	0	0	0	0	0.416876	0.531778	0	0.574305	0.851861	0	0.573733	1.00673	0	1.71469	0	0.425293	0	0	0	1.52214	0.592911	0.482518	0	0.452671	0	0	0.328244	0.457462	0.484968	0	0.401548	0	0
Tae-miR9655c*	31.8853	50.6398	68.1289	44.3067	45.4405	61.9336	49.2112	19.8305	41.9616	35.154	79.269	48.7814	31.2901	87.2316	54.699	41.3845	34.5954	34.9679	69.1057	27.7971	27.0969	23.6641	52.6216	33.884	40.8893	33.3848	69.9955	23.8261	55.5802	22.8625	31.1912	21.6899	28.9036	46.3471	47.5449	70.7795	19.5661	63.2098	49.4103	43.4564	46.8501	47.6595	19.3664	47.576	60.621	63.2841	22.0852	51.8161	43.4078
Tae-miR397c	194.956	159.461	80.3146	112.525	139.817	76.5724	157.158	675.138	115.592	385.885	199.451	252.21	275.268	152.81	107.595	124.537	95.5491	584.688	67.2628	349.159	480.241	914.393	265.347	715.01	121.816	38.7853	93.5185	611.424	87.5388	834.481	691.328	497.593	1184.73	684.264	131.448	358.464	142.299	105.671	334.328	89.6289	126.989	120.216	528.145	91.0349	97.4785	107.416	196.357	332.747	199.76
Tae-mir-novel23-5p	657.294	387.879	474.687	566.844	257.496	602.445	495.817	147.226	348.756	139.404	175.585	425.54	487.111	412.649	823.491	528.418	693.555	362.91	463.008	167.8	604.47	138.528	370.591	252.12	541.357	535.138	878.386	275.845	250.111	402.38	355.673	325.774	245.522	268.427	376.164	393.473	337.663	691.931	720.375	652.752	320.554	323.302	270.145	540.263	429.196	445.903	539.681	421.396	548.287
Tae-miRN4411	47.828	132.525	73.6679	33.7575	66.4131	97.4046	115.355	107.565	68.0887	56.9737	193.484	89.2596	71.037	99.6049	69.1251	49.0483	83.1936	91.3575	75.0948	80.0015	95.0476	98.379	105.243	259.012	60.908	25.0386	65.9793	52.0146	136.171	200.618	95.9014	84.6333	130.542	243.966	68.5206	160.586	65.2202	101.811	82.6584	36.2137	91.2345	63.6645	74.1831	60.385	131.911	95.7588	64.2477	143.587	96.0872
Tae-miRN4410	172.181	380.337	244.821	201.138	349.542	331.626	391.573	590.708	254.937	317.194	387.821	539.017	294.719	322.943	329.997	220.717	218.28	588.468	260.298	456.958	378.106	552.252	306.773	426.134	249.169	140.903	253.016	949.351	412.683	341.223	523.268	543.524	512.324	464.758	376.164	277.029	217.302	447.777	422.066	288.804	331.65	304.452	602.984	271.275	502.427	405.518	278.273	438.252	515.415
Tae-miRN4310*	273.303	352.324	413.205	234.896	273.808	497.721	499.521	284.538	257.312	318.406	187.518	311.371	389.858	436.777	470.051	281.644	546.936	725.19	316.504	334.922	411.873	277.854	75.0138	425.56	249.169	203.745	460.708	494.642	447.42	433.244	666.655	623.054	370.347	367.558	71.3174	347.809	257.027	377.812	555.058	306.006	44.3843	280.622	430.328	340.352	466.054	264.794	358.181	319.013	376.763
Tae-miR9863c*	254.172	410.505	243.159	173.007	259.827	383.988	305.851	234.961	269.584	175.366	588.124	280.925	208.037	335.316	311.364	200.025	408.555	269.662	283.794	208.479	342.672	197.822	410.896	528.935	275.151	189.508	161.793	300.343	436.304	584.708	307.723	237.313	272.202	523.336	334.213	470.341	395.175	288.063	291.844	189.669	331.65	274.931	253.733	262.583	257.518	287.693	248.558	511.294	236.004
Tae-miR9674o*	311.565	458.99	291.902	277.796	360.029	400.879	369.878	268.913	269.979	400.028	312.814	334.55	309.941	390.377	360.653	246.008	224.87	429.38	340	322.718	278.473	274.664	338.122	344.583	274.299	189.508	342.519	405.043	739.216	263.49	471.127	367.878	289.671	287.095	211.155	453.598	181.431	439.574	478.864	365.306	173.839	235.808	434.923	328.915	450.535	248.557	287.509	371.453	367.491
Tae-miR1432f	45.095	56.027	23.8174	47.8231	27.9634	92.9003	83.077	385.192	64.5259	54.1452	87.7925	92.7192	38.4784	50.1118	26.4479	41.3845	37.8902	134.201	27.1816	74.2387	118.393	234.78	31.3491	176.886	31.5188	14.2376	38.4401	81.2099	69.4752	250.344	158.749	102.921	335.091	274.864	25.1708	98.9391	47.1364	58.8672	58.6459	27.6129	34.5211	49.4378	159.527	37.5119	66.4406	114.494	99.584	59.3076	98.6158
Tae-miR1432d	0	0	0	0	0	0	0	0.300462	0	0	0	0	0	0.618664	0	0	0	0	0	0	0	0.265889	0	0	0	0	0.573733	0	0	0	0	0	0	0	0	0	0	0.482518	0	0	0	0	0.328244	0	0	0.416343	0	0	0
Tae-miR167h*	221.831	282.29	333.444	184.963	208.56	430.157	442.901	329.607	277.897	307.9	301.733	338.01	242.287	372.436	348.631	236.428	172.153	488.92	365.339	406.787	365.6	361.875	356.036	400.291	165.261	140.903	300.636	251.684	402.956	392.663	387.33	406.58	474.844	327.005	275.481	327.26	179.652	518.224	576.761	286.541	253.977	280.622	352.206	285.914	477.208	519.179	222.859	322.758	483.808
Tae-miR166c*	356.205	26.9361	424.283	313.663	9.32113	391.87	370.407	183.582	378.446	322.043	46.8795	395.095	441.021	549.992	510.324	336.057	165.564	510.027	301.761	284.412	516.926	248.075	29.1098	137.833	230.854	194.417	676.432	335.578	30.5691	165.182	404.555	390.844	334.138	194.4	30.7644	161.347	207.222	596.392	652.031	531.436	30.8225	223.359	309.862	341.724	430.166	371.794	377.455	154.2	456.836
Tae-miR394c	60.1266	131.448	96.3775	47.8231	64.0828	105.287	98.4225	39.661	110.842	48.0841	116.773	101.022	55.3919	94.0369	79.3436	44.0668	22.2399	64.5803	96.7479	54.5773	96.7151	64.6111	150.028	95.3346	43.4449	16.6924	67.7005	35.5713	152.845	74.8747	45.1575	74.8515	72.4177	63.7273	93.6915	96.6559	31.7207	154.406	94.6646	66.5427	102.331	45.8812	72.5419	55.8104	164.889	119.49	49.3904	103.632	76.2798
Tae-mir-novel65-3p	71.5143	993.402	64.2517	68.9215	795.792	96.2785	78.8438	61.8952	53.4417	90.9154	256.559	43.9378	76.5339	75.477	111.201	52.497	113.671	129.476	68.1843	76.2726	66.2832	52.1143	913.601	121.178	63.0377	80.5162	142.86	71.1426	1129.67	150.321	147.576	125.461	75.2763	186.676	1283.71	232.887	34.3888	99.8812	117.754	62.9213	853.166	36.9895	105.038	80.0558	74.2001	52.0428	73.0818	327.753	57.3152
Tae-miR167i*	0	5.38721	1.66168	0.703281	1.16514	3.94123	1.58746	1.80277	3.56278	3.23255	4.26177	3.80564	2.53703	6.18664	3.60653	1.91595	0.823699	1.57513	4.14634	3.05091	4.16876	3.98834	4.47844	5.16875	1.27779	0.981905	1.7212	3.35578	0	2.28625	3.25879	1.70117	2.22335	3.21855	1.39838	4.56642	1.77873	7.23777	3.69423	2.26336	1.2329	4.62368	2.62595	2.28731	4.84968	6.24514	2.40929	1.24858	2.95005
Tae-miR393g	48.739	45.2526	36.0031	54.1526	45.4405	97.9676	93.6601	56.1864	88.6736	46.4679	104.84	48.0894	19.4506	81.045	47.4859	57.0953	20.5925	58.2798	33.1707	93.9001	35.8513	97.3154	36.9471	44.7958	25.9817	20.1291	21.2281	40.2694	37.5166	73.7316	44.2264	51.4604	48.2785	41.8411	27.9676	66.2131	27.5704	60.7973	81.7348	33.045	46.8501	53.3502	96.832	36.1395	74.2001	78.2724	33.73	94.8922	47.2007
Tae-miRN4301c	239.14	390.034	319.043	199.028	210.891	365.408	285.214	226.248	273.146	148.697	434.701	295.802	224.105	321.087	272.293	179.716	301.474	279.113	333.089	223.055	417.709	197.556	348.198	624.27	278.132	145.813	247.279	188.259	433.525	465.823	393.382	290.9	327.15	558.096	307.644	464.253	249.023	459.84	308.468	230.41	300.827	229.406	211.061	279.509	448.11	399.273	223.662	324.631	312.705
Tae-miRN4280a	2.73303	5.38721	4.43115	1.40656	8.15599	5.63032	1.58746	3.00462	1.18759	0.808137	7.67119	1.38387	4.65123	3.09332	2.40435	2.29914	3.2948	5.98549	1.84282	3.72888	5.41938	1.32945	0	6.31736	2.55558	1.96381	13.1959	2.34905	12.5055	8.00187	2.79325	2.97705	1.58811	4.50597	5.59352	9.89391	1.77873	2.89511	4.61779	4.07404	2.4658	1.42267	2.9542	2.28731	9.21439	3.33074	4.41703	3.12145	2.10718
Tae-miRN4301d	0	0	1.10779	0	0	0.563032	0	0.300462	0	0.404068	0.852354	0.691935	0.422839	0	1.20218	0.38319	0	0.630052	1.38211	0.677979	1.25063	0	0	1.14861	0	0.490953	0	0	0	1.14312	0	0.425293	0.635243	0.64371	0	0.76107	0.296456	0.965036	0	0.452671	2.4658	0.355668	0	0	0	0.416343	0	0.624291	1.68574
Tae-miRN4280b	0.91101	1.07744	2.21558	0	0	0.563032	0	0.300462	0.791729	0	1.70471	0	0.845678	0	0	0.38319	0.823699	0.630052	0.460704	0.338989	0.416876	0.531778	0	1.72292	0	0	1.7212	1.00673	1.3895	0	0.931082	0.425293	0.317622	0.64371	0	6.08856	0.592911	0	0.923557	0.452671	1.2329	0.711336	0.328244	0.457462	0.969935	1.66537	0	0	0
Tae-miRN4301a	0	0	0	0	0	0	0	0.300462	0.395864	0	1.70471	0	0	0.618664	0.601088	0	0.823699	0.315026	0	0.677979	0	0	1.11961	1.14861	0.42593	0	0	0.335578	0	0	0.465541	0	0.317622	0.64371	1.39838	0	0.296456	0	0	0	1.2329	0	0	0	0	0.416343	0	1.87287	0.421435
Tae-miRN4319	235.496	234.882	180.016	192.699	191.083	340.635	302.146	341.325	357.861	238.4	542.95	471.899	196.62	253.652	148.469	273.597	282.529	272.812	186.585	282.717	286.81	295.669	256.39	455.998	226.169	155.141	139.417	396.653	237.605	321.79	263.962	273.889	323.021	320.567	234.928	411.739	444.387	318.944	269.679	272.961	213.291	358.158	289.839	225.071	278.371	370.545	333.687	391.43	313.548
Tae-miRN4411*	17.7647	25.8586	15.509	15.4722	11.6514	32.0928	23.8119	30.0462	22.1684	10.1017	27.2753	21.45	19.0278	21.6532	22.2403	11.4957	19.7688	23.942	21.6531	17.2885	23.345	27.3866	14.5549	43.0729	21.7224	13.2557	13.7696	22.4837	25.0111	46.8681	26.5358	19.5635	32.0798	48.2782	22.3741	28.9207	19.2696	19.3007	20.3183	9.50609	17.2606	13.871	26.916	18.2985	13.5791	28.7277	21.2821	34.336	16.0145
Tae-mir-novel136-3p	266.47	346.936	327.351	239.115	241.184	379.484	328.604	165.855	175.368	154.354	181.551	290.267	379.287	323.561	360.052	219.568	349.249	359.13	306.368	208.14	333.084	118.321	330.285	281.984	251.725	268.06	344.24	246.314	273.732	311.502	317.499	303.234	237.263	249.116	321.627	368.358	281.04	426.546	492.256	243.537	271.238	228.694	196.946	346.756	350.147	286.444	313.609	315.891	372.127
Tae-miR9652a	215.454	387.879	202.171	274.28	244.68	322.054	229.652	183.883	221.288	209.712	535.279	242.523	175.901	375.529	218.195	175.884	359.957	295.494	309.593	217.97	240.954	183.995	380.667	340.563	336.911	164.96	238.099	535.918	361.271	302.357	279.79	185.853	180.727	448.022	412.522	461.969	172.834	251.392	265.523	235.389	357.54	296.271	212.374	204.486	333.173	211.086	207.6	554.994	223.361
Tae-miR9652d	0	0	0	0	0	0	0	0.300462	0	0	0	0	0	0	0	0	0	0	0	0	0.416876	0	0	0	0	0	0	0	0	0	0	0	0	0	0	0	0	0	0	0	0	0	0	0	0	0	0	0	0
Tae-miR9652b	2.73303	1.07744	2.76947	2.81312	2.33028	5.06729	2.11661	2.10323	4.35451	2.02034	1.70471	5.18951	2.1142	3.71198	1.80326	4.21509	6.5896	4.09534	2.76423	1.35596	1.25063	1.32945	1.11961	2.87153	6.38895	0.490953	0.573733	6.71156	2.77901	1.71469	2.79325	1.27588	1.58811	4.50597	2.79676	3.80535	2.07519	1.44755	2.30889	2.71603	2.4658	2.84534	1.31298	2.28731	3.39477	2.49806	2.40929	3.74574	3.37148
Tae-miRN4305b	60.1266	141.145	45.9732	46.4165	79.2296	96.8416	94.7184	88.9367	71.6514	70.712	232.693	117.975	46.5123	92.7996	78.1414	44.45	88.1358	52.2943	52.0596	57.2892	101.301	98.6449	226.161	368.13	63.8895	26.5114	44.1775	59.0618	148.677	254.917	49.3473	51.4604	110.532	266.496	113.269	190.267	45.6542	171.294	80.3495	48.8885	161.51	49.4378	86.6564	60.8424	103.783	100.755	58.626	202.27	75.0155
Tae-miRN4316	54.6606	98.0472	56.4972	38.6804	41.9451	92.3373	106.36	54.9845	80.3605	44.4475	70.7454	76.8047	61.7345	85.9943	108.797	42.9172	101.315	80.3316	71.8699	58.6452	69.6182	56.6344	100.765	75.8083	62.1858	40.7491	67.7005	62.082	94.4863	90.8784	77.2798	73.5757	66.0653	85.6134	68.5206	86.0009	45.6542	121.595	119.601	64.732	85.07	38.0565	84.687	69.9917	81.9595	68.2802	59.8307	96.7651	95.2444
Tae-miR171s	112.51	174.546	114.102	104.789	114.184	226.902	198.962	45.3698	196.745	80.4096	139.786	128.354	87.9505	259.839	153.277	115.723	101.315	98.9181	199.946	71.1878	127.147	66.7382	209.367	133.813	146.52	61.86	84.3388	69.1291	183.415	87.4491	71.2278	91.0127	75.9116	76.6015	178.993	148.409	82.7111	227.266	179.17	131.275	166.441	108.479	66.6335	130.377	221.63	136.56	74.688	153.575	105.359
Tae-miR171w	0.455505	0	0	0	0	0	0	0	0	0	0.852354	0	0	0	0	0	0	0	0	0.338989	0.416876	0	1.11961	0	0	0	0	0	0	0.571562	0	0	0	0	0	0	0	0	0	0	0	0.355668	0	0	0	0	0	0	0
Tae-miRN4340*	230.941	503.166	265.315	227.16	392.653	342.324	271.985	116.88	332.526	199.61	446.634	258.438	215.225	467.71	287.32	243.325	116.142	219.888	299.919	174.58	296.815	149.696	499.346	328.502	216.799	148.759	249.574	187.588	511.338	280.066	207.631	218.175	187.397	360.478	371.969	359.986	158.307	396.63	361.573	220.451	351.376	222.292	170.687	215.922	407.373	300.183	165.036	395.176	304.276
Tae-miR160b	0	0	0	0	0	0.563032	0	0.600924	0.791729	0.404068	0	0.345967	0	0	0	0	0	0.630052	0	0	0	0	0	0.574305	0	0.490953	0	0.335578	0	0	0.465541	1.70117	1.27049	1.28742	0	1.52214	0	0.965036	0.461779	0	1.2329	0	0	0	0.969935	0	0	0	0.421435
Tae-miR5050d	270.114	390.034	216.019	180.743	226.037	323.744	279.393	126.494	191.598	127.686	167.914	243.907	274	281.492	402.128	179.716	401.142	220.518	253.848	123.392	418.543	110.344	360.514	277.389	267.91	128.63	421.694	139.265	344.597	297.784	273.738	206.692	175.645	220.792	339.806	280.835	195.364	385.532	375.888	232.22	281.101	148.313	191.695	301.925	264.307	223.576	288.713	252.838	302.169
Tae-miRN4281	2.27752	1.07744	1.66168	0.703281	2.33028	2.25213	4.23323	1.20185	3.95864	0.808137	0	2.0758	0.845678	3.71198	0.601088	1.14957	0.823699	1.89016	2.30352	0.677979	2.91813	1.86122	0	4.02014	0.851861	0.490953	1.14747	1.34231	2.77901	4.5725	2.3277	2.12646	2.22335	6.4371	1.39838	6.08856	0.889367	3.86014	2.30889	1.35801	0	1.77834	2.9542	0.457462	1.4549	1.24903	2.00774	1.24858	0.84287
Tae-miR169aw*	329.33	18.3165	669.104	143.469	19.8074	990.374	408.506	26.4407	379.634	217.389	31.5371	62.966	95.9845	1573.88	417.756	243.325	42.0087	163.498	697.507	82.7134	96.7151	86.9458	22.3922	134.387	323.707	264.624	346.535	39.2627	20.8426	216.051	395.71	215.623	113.073	165.433	26.5692	98.178	45.3577	539.455	97.4353	354.442	32.0554	410.085	85.0152	300.095	595.54	476.712	35.7378	35.5846	233.054
Tae-miR9674j	174.458	344.782	203.279	164.568	219.047	233.658	243.94	181.479	179.722	191.528	248.035	214.154	171.25	202.922	237.43	168.987	221.575	235.324	198.103	174.919	240.537	157.141	341.481	261.309	165.687	120.774	133.68	183.561	465.484	224.624	246.737	229.233	212.807	247.828	289.465	224.516	197.143	247.049	253.055	145.76	501.79	149.736	228.458	177.495	260.428	223.576	175.075	222.247	210.296
Tae-miR9674l	0	0	0	0	0	0	0	0	0	0	0	0	0	0	0	0	0	0	0	0	0	0	0	0	0	0	0	0	0	0	0	0	0	0	0	0	0	0	0	0	0	0	0.328244	0	0	0	0	0	0
Tae-mir-novel141-3p	20.4977	108.822	9.97009	9.14265	82.725	23.0843	33.3366	3.60554	11.4801	3.23255	26.423	10.379	22.4105	19.7973	31.8577	21.0754	50.2457	8.82073	13.8211	8.47474	16.2581	4.52012	44.7844	10.3375	16.6113	22.0929	52.7835	2.68463	130.613	25.1487	6.98311	6.37939	9.84627	17.3802	78.3093	137.754	6.22557	21.2308	29.5538	6.79007	39.4527	4.97935	8.86259	17.3836	17.9438	8.32686	20.8805	53.0647	8.4287
Tae-miRN4330*	98.3891	550.573	110.779	80.8773	306.432	88.9591	134.405	23.436	79.9646	40.8109	223.317	76.1128	248.629	91.5623	120.218	103.461	219.928	77.8114	61.7344	22.7123	95.0476	23.3983	436.647	89.5916	70.2785	162.505	271.95	33.8934	522.454	86.3059	36.3122	27.2187	35.256	155.134	356.587	215.383	91.0119	211.343	157.005	76.9541	343.979	65.7986	25.2748	90.5775	150.825	49.9611	94.7654	175.426	102.83
Tae-miR1847i*	205.433	219.798	330.121	243.335	165.45	308.542	343.42	133.105	180.118	140.212	133.82	205.505	284.148	277.162	365.461	186.613	471.156	305.89	267.209	157.969	401.034	127.893	146.669	226.276	220.632	182.143	524.966	228.529	188.973	165.753	271.41	267.934	191.526	169.939	139.838	158.303	214.634	276.965	394.359	237.2	165.208	178.19	179.549	299.18	268.187	250.638	233.701	174.801	224.625
Tae-miR9653a	0	0	0	0	0	0	0	0	0	0	0	0.345967	0	0	0	0	0	0	0	0	0	0	0	0.574305	0	0.490953	0	0	0	0	0	0	0	0	0	0	0	0	0	0	0	0	0	0	0	0	0	0	0
Tae-miR9776f	146.217	330.775	153.982	82.9871	293.616	173.977	232.827	42.3651	158.742	60.6103	311.109	234.912	143.342	244.991	163.496	148.678	308.887	92.6176	140.976	61.6961	292.23	51.5825	250.792	236.614	226.169	76.0977	164.661	58.055	319.586	219.48	89.8494	75.7021	79.4054	153.847	237.725	265.613	255.545	272.14	158.852	101.398	223.155	112.391	66.3053	155.08	209.506	178.195	122.874	284.052	110.837
Tae-miR9670*	32.7964	52.7947	21.6019	26.7247	27.9634	45.0426	48.6821	17.4268	21.7725	16.5668	31.5371	33.2129	34.6728	37.1198	53.4968	27.9728	101.315	35.2829	18.8889	17.6275	56.2782	19.4099	31.3491	47.6673	31.0929	12.7648	55.6521	20.8059	58.3592	28.0066	38.6399	20.8393	24.7745	25.1047	18.1789	42.6199	34.6853	36.1888	44.7925	22.6336	12.329	24.5411	20.0229	26.0753	45.587	32.4747	42.9657	51.8161	35.822
Tae-miRN4313d	131.185	461.145	106.902	71.0314	707.241	130.623	43.3906	56.1864	45.9203	65.4591	323.042	47.3975	93.0246	48.2558	248.249	59.3944	140.853	87.8922	108.726	44.4076	73.3701	60.3568	573.24	82.1256	123.946	77.0796	84.9125	17.4501	584.981	106.311	91.7116	119.082	65.7477	189.894	583.125	98.9391	34.0924	72.3777	89.1233	66.9953	406.856	38.0565	88.6259	120.77	91.1739	30.393	81.9158	99.2622	45.0936
Tae-miR444	72.4253	57.1044	75.8835	61.1854	48.9359	96.2785	94.1893	64.8998	70.4639	85.2585	78.4166	106.904	41.8611	111.978	82.9501	74.3388	74.9567	70.8808	78.3198	78.3066	87.5439	82.1598	59.3393	104.524	52.3894	43.6948	61.3895	66.4445	76.4227	106.882	67.969	44.2305	83.8521	124.236	39.1547	91.3284	56.623	124.49	98.3588	83.2915	49.3159	51.2162	89.6106	67.2469	70.3203	84.9339	43.7688	115.494	84.287
Tae-miRN4283b	60.1266	101.28	75.3296	47.1198	47.7708	82.2027	73.0231	42.9661	60.5672	43.6394	80.9737	76.8047	54.5462	64.9597	76.3382	41.3845	32.948	47.8839	76.9376	44.0686	103.802	41.7446	89.5687	60.8763	69.8526	40.7491	83.1913	20.1347	88.9283	65.7297	67.969	59.1157	88.6164	56.6465	83.9028	73.8238	41.5038	158.266	82.6584	57.4892	96.1661	55.4842	52.1908	89.2051	97.4785	82.8522	57.8229	53.0647	91.03
Tae-miR156q*	248.706	98.0472	419.852	304.521	96.7067	351.332	323.313	44.4684	197.932	166.072	132.967	154.647	253.703	314.9	337.21	280.495	392.081	165.074	509.539	104.409	272.637	43.8717	96.2864	102.801	271.744	384.416	242.115	108.727	127.834	112.598	192.734	171.393	92.4279	80.4637	102.082	221.471	258.509	275.035	263.214	237.652	106.029	232.962	114.229	265.328	276.917	174.448	216.033	111.748	227.154
Tae-mir-novel59-3p	144.395	215.488	184.447	117.448	210.891	212.826	168.8	93.7441	144.886	103.037	133.82	162.259	217.762	264.788	266.282	142.93	196.04	183.975	144.661	96.612	259.714	104.494	195.932	126.347	148.224	107.028	284.572	153.359	225.1	114.884	165.267	126.312	116.567	86.9008	192.976	146.125	116.211	286.616	320.013	166.583	178.77	121.638	114.557	160.569	228.42	148.218	157.808	156.073	198.917
Tae-miRN4283c	0	0	0.553894	0	0	0	0	0	0.395864	0	0	0	0	0.618664	0	0	0	0	0	0	0	0.265889	0	0	0	0	0	0	0	0	0	0	0	0	0	0	0	0	0	0	0	0	0	0	0	0.416343	0	0	0
Tae-miR393d*	154.872	332.93	238.174	87.2068	144.478	218.457	201.078	54.0832	217.725	105.866	274.458	167.794	134.886	185.599	167.102	130.284	81.5462	104.904	178.753	99.3239	232.2	90.6682	266.467	188.372	120.964	73.6429	90.6499	62.7531	318.197	161.752	142.456	104.622	118.79	119.086	247.513	217.666	138.445	312.672	198.565	138.065	293.43	129.819	84.687	142.271	247.334	238.564	87.9391	178.547	184.167
Tae-miR393a*	0	0	0	0	0	0	0.529153	0	1.18759	0	0	0.345967	0.422839	0	0.601088	0	0	0	0	0	0.416876	0	0	0	0	0	0	0	0	0	0	0	0	0	0	0	0	0.482518	0.461779	0	0	0	0	0	0	0.416343	0	0	0
Tae-miR156n*	0	0	0.553894	0	0	0.563032	0	0.300462	0.395864	0.404068	0	0.691935	0	0.618664	0	0.38319	0	0	0	0	0	0	0	0.574305	0	0	0	0	0	0.571562	0.465541	0.425293	0	0.64371	0	0	0	0	0	0.452671	0	0.355668	0.328244	0	0	0	0.401548	0	0
Tae-miR172j	75.6138	136.835	71.4523	72.4379	67.5782	121.052	142.871	200.408	106.488	75.5608	204.565	156.723	61.7345	174.463	87.7588	59.3944	41.185	126.64	82.9268	117.629	139.653	230.526	164.583	562.819	52.8154	24.5476	103.272	158.057	155.625	298.356	144.783	250.072	231.864	460.896	116.066	221.471	40.318	235.469	151.002	78.7648	92.4674	61.8862	195.305	66.7894	426.287	198.596	129.7	224.12	143.288
Tae-miR171l	88.368	168.081	125.734	65.4051	81.5599	163.279	162.979	52.2804	144.886	73.5405	210.532	110.364	87.5277	219.007	106.393	91.1991	88.9595	110.889	140.054	69.1539	149.241	82.4257	193.692	187.798	86.0379	50.0772	86.6337	46.3098	266.785	160.609	107.074	101.22	105.45	117.799	158.017	165.152	80.9324	176.602	122.833	89.1762	230.552	86.783	77.1373	97.8969	190.107	146.969	75.4911	178.547	96.5087
Tae-miR172k	0.455505	0	0.553894	0	0	0	0	0	0.395864	0	0.852354	0	0	0	0	0	0	0	0	0.338989	0	0.265889	0	0	0	0	0	0	0	0	0	0	0.317622	1.28742	0	0	0	0	0.923557	0	0	0	0	0.914924	0.484968	0	0	0	0
Tae-miR396j	15.4872	47.4075	16.0629	12.6591	23.3028	20.2692	19.0495	7.51155	15.8346	8.48544	57.9601	13.8387	15.645	19.1786	14.4261	13.0284	14.0029	13.8611	20.7317	10.8477	15.4244	6.91312	35.8275	16.6548	16.6113	5.89143	17.7857	8.38946	36.1271	19.4331	12.5696	12.3335	17.4692	16.0927	37.7563	29.6817	10.0795	21.7133	18.4711	7.69541	36.9869	11.0257	10.5038	10.9791	19.8837	30.393	5.62167	17.4801	11.8002
Tae-miR396m	0	0	0	0	0	0	0	0	0	0	0	0	0	0	0	0	0	0	0	0	0	0	0	0	0	0	0	0	0	0	0	0.425293	0	0	0	0	0	0	0	0	0	0	0	0	0	0	0	0	0
Tae-miR171h	0	0	0	0	0	0	0	0	0	0	0	0	0	0	0	0	0	0	0	0	0	0	0	0	0	0	0	0	0	0	0	0	0	0	0	0	0	0	0	0	0	0	0	0	0	0	0.401548	0.624291	0
Tae-miR171g	0	0	0	0	1.16514	0	0	0	0.395864	0	0	0.345967	0.422839	0	0	0	0	0	0	0	0	0	0	0.574305	0	0	0	0	0	0.571562	0	0	0	0.64371	0	0	0	0	0	0	0	0.355668	0	0.914924	0	0	0	0	0
Tae-miR171c	0.455505	0	0	0	0	0	0	0	0	0	0	0	0	0	0	0	0	0.315026	0.460704	0	0	0	0	0	0	0	0	0	0	0	0	0	0	0	0	0	0	0.482518	0	0	1.2329	0	0	0	0	0	0	0	0
Tae-mir-novel146-3p	102.033	150.842	165.06	78.0642	116.514	202.129	309.555	210.624	133.802	100.613	157.686	232.144	162.37	193.642	185.135	111.508	215.809	226.819	130.84	159.664	213.857	210.584	154.506	275.666	117.557	55.9686	158.35	166.447	161.183	251.487	195.993	187.129	217.888	308.337	109.074	178.09	118.286	275.518	243.357	109.094	103.563	114.169	181.191	123.515	294.375	206.922	134.92	220.375	208.61
Tae-miR9656*	218.187	206.869	120.195	167.381	85.0553	258.995	249.231	164.954	113.217	99.8049	84.3831	208.272	195.774	165.183	288.522	124.153	468.685	190.591	151.572	108.477	281.808	120.182	141.071	175.737	230.854	143.849	259.901	145.305	151.456	217.194	270.014	153.531	182.95	195.688	209.757	156.78	177.28	289.993	270.14	213.661	214.524	107.412	251.435	203.113	175.073	118.658	216.434	104.881	243.168
Tae-miRN4330	195.867	1177.64	206.049	165.271	848.223	101.346	191.024	26.4407	151.22	42.0231	643.528	119.359	327.7	121.877	125.026	186.613	247.11	87.8922	138.211	24.4072	137.152	24.7277	1197.98	121.178	118.835	359.868	320.143	42.954	1176.91	93.1647	41.4331	27.2187	42.5613	208.562	841.825	474.908	159.493	323.287	205.953	90.9869	879.056	109.19	36.1068	139.983	228.905	68.2802	132.511	261.578	186.696
Tae-miRN4297*	0	0	0	0	0	0	0	0	0	0	0.852354	0	0	0	0	0.38319	0	0	0	0	0	0	1.11961	1.14861	0	0	0	0	0	0	0	0	0	0	0	0	0	0	0	0	0	0	0	0	0	0	0.401548	0.624291	0
Tae-miR164i	10.0211	28.0135	14.9551	7.73609	10.4863	18.017	15.8746	11.718	13.8553	8.08137	11.933	16.6064	16.9136	17.9413	16.2294	7.2806	4.9422	15.4363	11.9783	13.8986	24.1788	13.2945	12.3157	31.5868	8.51861	4.90953	22.9493	9.06061	22.2321	26.2919	20.4838	13.6094	23.1864	23.1736	15.3822	12.1771	5.92911	34.2588	20.78	11.7695	23.4251	7.46902	10.8321	10.0642	40.2523	31.2257	6.42477	13.7344	11.8002
Tae-miR164f	0	0	0	0	0	0	0	0	0	0	0	0	0	0	0	0	0	0	0.460704	0	0	0	0	0	0	0	0	0	0	0	0	0	0	0	0	0	0	0	0	0	0	0	0	0	0	0.416343	0	0	0
Tae-miR160b*	97.9336	203.637	104.686	82.9871	200.404	136.817	133.347	164.052	169.826	160.011	357.989	202.391	84.5678	159.615	79.9447	130.284	56.8353	162.553	129.458	218.648	160.08	122.309	195.932	291.747	103.075	61.3691	67.7005	196.649	272.343	266.348	156.422	188.405	170.563	233.023	194.375	218.427	116.507	171.776	162.546	114.073	145.482	142.978	143.443	103.844	155.19	283.946	122.071	210.386	179.953
Tae-miR164m	0	0	0	0	0	0	0	0	0	0	0	0	0	0	0	0	0	0	0	0	0	0	0	0	0	0	0	0	0	0.571562	0	0	0	0	0	0	0	0	0	0	0	0	0	0	0	0	0	0	0
Tae-miR164e	0	0	0	0	0	0.563032	0	0.300462	0	0	0	0	0	0	0	0	0	0	0	0	0	0	0	0	0	0	0.573733	0	0	0	0	0	0	0	0	0	0	0	0	0	0	0	0.328244	0	0	0	0	0	0
Tae-mir-novel23-3p	98.8446	144.377	74.2218	52.7461	43.1102	176.792	151.338	97.9506	95.7992	68.6916	122.739	132.851	74.8425	95.8929	130.436	73.1892	112.847	114.669	117.94	92.2051	135.901	73.6513	142.19	143.002	76.6675	30.93	93.5185	50.6723	126.445	158.894	144.318	99.9438	130.542	128.098	85.3012	118.727	72.3352	155.371	145.922	81.0281	118.358	74.3346	119.481	122.142	112.028	135.311	83.522	122.985	142.024
Tae-miR169bo*	220.92	63.5691	406.558	138.546	100.202	308.542	179.383	63.9984	143.303	147.485	23.8659	63.312	232.561	237.567	306.555	183.165	65.896	223.038	374.553	128.477	171.336	56.6344	172.42	4.59444	172.928	129.121	393.581	179.199	50.0222	27.435	222.529	221.152	94.9689	25.1047	102.082	24.3542	64.0344	199.762	169.011	86.9129	172.606	356.024	132.939	352.246	258.003	412.179	67.8616	32.4631	120.53
Tae-miR5064l	92.4675	260.741	115.21	76.6576	132.826	180.733	134.405	143.921	77.5894	78.7934	259.968	106.558	117.126	132.394	153.879	75.1052	158.974	175.784	138.672	127.46	185.927	131.881	248.553	330.225	98.8158	62.8419	121.058	91.9484	257.058	296.641	252.323	155.657	187.397	296.75	178.993	262.569	97.5339	177.567	151.463	88.7236	173.839	87.4943	162.481	120.313	158.584	168.202	93.5607	266.572	137.809
Tae-miR5064k	0.455505	0	0	0	0	0	0	0	0	0	0	0	0	0	0	0	0	0	0	0	0	0	0	0	0	0	0	0	0	0	0	0	0	0	0	0	0	0	0	0	0	0	0	0	0	0	0	0	0
Tae-miR166o*	92.923	124.983	141.243	73.8445	71.0736	135.691	124.88	67.6039	122.718	81.6218	423.62	125.586	69.7684	155.285	149.07	134.5	76.6041	117.19	121.626	103.053	148.825	99.9743	45.904	264.18	88.1676	73.152	116.468	58.7262	170.909	278.922	90.3149	97.8174	132.131	246.541	33.5611	392.712	67.2954	209.413	153.772	113.62	4.93159	79.3139	99.7862	144.101	165.859	221.911	76.2942	244.722	134.859
Tae-miR9674c*	40.0844	84.0405	43.2037	30.2411	62.9176	34.908	58.2068	31.248	32.8567	46.4679	62.2219	37.7104	46.5123	58.7731	55.3001	27.9728	40.3613	63.6352	40.542	40.6787	56.2782	35.895	70.5354	74.0853	36.63	27.0024	53.3572	43.2896	136.171	66.3012	61.4514	47.2075	43.1965	70.8081	48.9433	77.6291	24.9023	52.5945	72.4992	47.9831	40.6856	22.0514	50.2213	45.2887	62.5608	41.2179	27.3053	69.9206	42.1435
Tae-miR9674s	19.5867	20.4714	29.9103	7.73609	39.6148	16.3279	25.3994	2.10323	12.2718	12.9302	14.49	8.64918	26.216	17.3226	29.4533	18.0099	24.711	19.5316	12.8997	8.81373	17.0919	2.393	19.0334	10.3375	17.4631	12.7648	29.8341	10.0673	12.5055	12.5744	20.9493	18.2876	6.67005	7.72452	22.3741	22.8321	13.044	23.6434	28.6303	14.4855	16.0277	6.04635	8.86259	22.8731	14.0641	4.16343	16.4635	17.4801	12.6431
Tae-mir-novel143-5p	13.6651	42.0202	6.09283	5.62625	24.468	12.3867	10.5831	7.21109	4.35451	8.48544	21.3089	5.18951	5.07407	6.80531	24.6446	5.36465	9.88439	16.3813	4.14634	7.45777	7.92064	10.3697	38.0667	9.18888	8.94454	0.981905	9.17973	4.02694	41.6851	17.7184	14.8973	9.35644	8.25816	18.0239	29.366	13.6993	2.96456	6.27273	8.31201	6.3374	24.658	2.48967	14.4427	8.69178	10.6693	3.33074	8.43251	14.983	7.58583
Tae-miR9674i	73.7918	200.404	114.656	80.174	120.01	162.153	118.53	106.063	98.9661	76.773	278.72	129.738	103.596	128.063	111.201	92.3487	117.789	135.776	117.019	111.867	152.576	111.673	175.779	268.2	89.8713	76.5886	98.1084	90.2705	182.025	216.051	158.749	152.255	140.706	185.388	139.838	236.693	104.056	140.895	139.919	80.1228	150.414	86.0716	125.717	128.547	132.396	142.389	94.3638	166.686	137.388
Tae-miR528a*	111.599	46.33	72.5601	52.0428	13.9817	57.9923	121.705	94.946	92.2364	305.476	17.8994	133.197	75.6882	75.477	81.748	139.098	28.8295	293.919	70.4878	245.428	118.393	254.722	4.47844	137.833	76.6675	45.6586	41.3088	232.891	4.16851	119.457	343.569	224.555	406.873	90.1194	5.59352	41.8588	64.0344	85.4057	106.671	66.9953	4.93159	70.4222	319.053	65.8745	89.2341	117.409	54.209	41.8275	53.5223
Tae-miR1120c	89.7345	253.199	171.707	54.1526	187.588	178.481	186.791	62.7966	92.6323	69.0957	134.672	131.468	150.531	179.413	193.55	83.1521	146.619	180.51	113.794	93.2221	182.175	67.27	97.406	176.886	85.612	47.1315	235.804	77.8542	220.931	137.175	147.576	119.933	97.1922	133.248	92.2931	162.108	83.6005	258.147	247.513	117.695	54.2475	86.0716	69.2595	131.292	227.45	174.448	98.3793	206.016	159.724
Tae-miR166p*	135.74	82.9631	180.569	100.569	65.2479	140.195	148.163	48.3744	123.114	74.7527	104.84	104.136	129.812	206.015	153.277	142.547	165.564	104.904	135.908	58.6452	160.08	55.5708	19.0334	95.9089	83.9083	89.8443	285.145	60.7397	100.044	128.602	98.2291	87.185	66.3829	97.2002	19.5773	202.445	74.7068	206.518	168.087	119.505	2.4658	83.5819	69.916	187.559	161.009	157.794	129.7	141.714	101.566
Tae-miR166k*	92.012	102.357	90.8386	47.1198	85.0553	105.287	126.997	88.9367	84.3191	114.755	58.8124	120.051	98.5215	125.589	155.081	73.1892	69.1908	116.245	96.7479	95.595	164.666	102.633	114.2	102.226	89.0194	30.93	117.042	104.029	100.044	117.17	135.938	138.645	136.577	98.4876	72.7158	86.0009	47.1364	183.839	168.087	67.448	76.4397	61.8862	150.992	95.1521	151.31	129.066	76.6957	126.731	157.617
Tae-miR9658	5.46606	2.15488	4.43115	0.703281	3.49542	7.88245	2.11661	0.901386	4.35451	2.82848	5.11413	2.0758	3.80555	3.09332	3.00544	4.59828	6.5896	4.72539	2.76423	0.677979	4.58563	2.393	5.59804	0.574305	3.40744	3.92762	5.73733	2.01347	4.16851	1.71469	3.72433	0.850586	2.85859	1.28742	1.39838	3.04428	1.77873	5.3077	3.69423	5.88473	4.93159	1.77834	2.62595	3.20223	3.87974	6.66148	2.81084	2.49716	0.421435
Tae-miR9674d	0.455505	0	0.553894	0	1.16514	1.12606	0	0	0	0.404068	0	0.345967	0.422839	1.23733	0	0	0	0.315026	0.921409	0	0.416876	0	2.23922	0	0	0	1.14747	0	1.3895	0	0	0.425293	0	0	0	0	0	0.482518	0.461779	0	0	0	0	0	0.969935	0	0.803096	0	0
Tae-miR397b*	62.8597	47.4075	31.0181	47.1198	41.9451	20.2692	42.3323	126.194	32.4609	149.909	57.9601	77.8426	77.3795	39.5945	30.6555	42.9172	41.185	181.14	15.2032	106.443	144.656	186.654	78.3726	173.44	46.0005	13.2557	30.4079	173.158	22.2321	228.625	248.599	179.048	284.907	122.949	30.7644	134.709	72.0387	41.9791	99.7442	33.9503	24.658	50.1492	149.679	35.2246	27.1582	28.7277	55.8152	86.1521	71.2225
Tae-miRN4310	83.3574	116.364	88.0691	82.9871	186.423	89.5221	92.6018	42.0647	76.006	74.7527	88.6449	76.1128	98.5215	92.181	123.824	79.7034	128.497	110.574	75.5555	80.0015	116.725	46.2647	118.679	125.198	79.223	67.7515	91.7973	83.8946	198.699	106.882	100.557	85.0586	67.0182	77.8889	135.643	101.222	75.0033	102.294	144.075	89.6289	73.9739	70.0666	76.1526	90.5775	72.7452	60.786	84.7267	117.367	104.094
Tae-miR5064j	1.36651	7.5421	1.66168	0.703281	5.82571	5.06729	4.76238	3.60554	3.56278	1.21221	17.0471	2.0758	2.95987	4.33065	5.40979	3.8319	3.2948	2.20518	3.68564	2.37293	5.00251	5.05189	6.71765	14.3576	2.12965	0.981905	0.573733	1.00673	15.2845	11.4312	1.86216	2.97705	4.4467	9.65565	8.39028	12.1771	1.48228	4.34266	6.92668	1.81068	8.63029	2.13401	4.26717	0.914924	2.90981	4.16343	1.60619	10.6129	4.21435
Tae-miRN4384b	0	0	2.21558	0	1.16514	2.25213	1.05831	0.600924	1.18759	1.21221	0.852354	0.345967	0.845678	2.47466	1.20218	0.766379	4.1185	1.57513	1.38211	1.69495	2.08438	0.797668	1.11961	1.72292	0.851861	0.981905	2.86867	0	0	1.71469	0.931082	0	0.635243	1.28742	0	1.52214	1.18582	0.482518	1.84711	1.81068	0	0.355668	0.656488	1.37239	2.42484	2.08171	0.803096	1.24858	2.10718
Tae-miR9653b	31.8853	329.697	60.3744	27.428	107.193	56.3032	61.9109	16.8259	37.2112	31.1133	170.471	42.8999	93.8703	64.3411	61.311	39.0853	59.3064	44.1036	45.6097	35.5939	55.4445	20.4735	226.161	63.7479	35.3522	24.5476	64.8319	35.5713	452.978	46.2966	40.5021	38.7016	24.1392	148.053	180.391	57.8413	35.5747	57.9021	81.7348	39.8351	204.661	34.8554	23.9618	53.9805	54.3164	42.0506	32.5254	112.997	52.6794
Tae-miR5064m	0.455505	0	0	0	0	0	0	0.600924	0	0	0.852354	0	0	0	0	0	0	0.315026	0	0	0.416876	0	1.11961	0	0.42593	0	0	0.335578	0	0.571562	0	0	0	1.28742	1.39838	0	0	0.482518	0.461779	0	0	0	0	0.457462	0.969935	0	0.401548	0.624291	0
Tae-miR5064c	0	0	0	0	0	0	0.529153	0	0	0	0	0.345967	0.422839	0	0.601088	0	0	0.315026	0.460704	0.677979	0.833751	0	0	0	0	0	0	0	0	0.571562	0	0	0	0	0	0.76107	0.296456	0.482518	0.461779	0.452671	0	0	0	0.457462	0.484968	0.832686	0	0.624291	0.421435
Tae-mir-novel32-3p	119.798	214.411	99.7009	80.8773	298.276	163.842	311.142	69.1063	77.1935	56.9737	416.801	26.2935	116.281	79.189	135.245	112.658	88.9595	37.1731	95.8265	78.6456	45.0226	62.2181	396.342	76.3826	57.5006	110.955	71.7167	61.0752	368.219	131.459	69.8311	85.4839	49.549	117.799	239.123	847.071	25.1987	47.7693	96.5117	24.8969	371.102	59.3965	79.7633	118.94	151.31	57.8716	76.2942	164.813	49.3079
Tae-mir-novel54-3p	8.65459	66.8014	3.32336	4.92297	54.7616	9.00852	5.82068	4.50693	4.75037	2.02034	18.7518	5.53548	4.65123	6.80531	18.0326	5.36465	9.88439	7.87565	5.52845	3.72888	6.67001	3.72245	63.8177	8.61458	7.66675	2.94572	10.3272	5.36925	118.108	12.0028	15.3628	7.22998	6.67005	14.1616	132.846	12.9382	2.37164	7.23777	10.1591	3.62137	57.9462	3.91235	7.87786	5.03208	4.84968	5.41246	6.42477	19.9773	5.47866
Tae-miRN4384c	0	0	0	0	0	0	0	0	0	0	0	0	0	0	0	0	0	0	0	0	0	0	0	0	0	0	0	0	0	0	0	0	0	0	0	0	0	0	0	0	0	0	0	0	0	0	0	0	0
Tae-miR5064h	0.455505	0	0	0	0	0	0	0.600924	0	0	0.852354	0	0	0	0	0	0	0	0	0	0	0	1.11961	0	0.42593	0	0	0	0	0	0	0.425293	0	1.28742	0	1.52214	0	0	0	0	0	0	0.328244	0	0	0	0	0	0
Tae-mir-novel121-5p	11.3876	38.7879	4.98504	5.62625	13.9817	3.94123	17.9912	7.21109	12.2718	2.42441	17.0471	5.88144	5.49691	14.8479	8.41523	6.89741	21.4162	8.5057	2.76423	6.4408	10.4219	10.9015	5.59804	26.9923	7.24082	5.89143	24.0968	4.6981	56.9697	28.5781	9.31082	2.97705	12.7049	54.7153	2.79676	134.709	5.03974	20.2658	6.4649	3.62137	7.39739	4.26801	6.56488	3.6597	36.8575	14.572	6.82632	36.8331	7.58583
Tae-miR5064i	0.91101	3.23233	1.10779	0.703281	1.16514	0.563032	3.17492	1.20185	0.791729	0	2.55706	2.0758	1.26852	0.618664	2.40435	0.38319	0.823699	2.83523	2.30352	1.01697	2.08438	2.12711	1.11961	7.46597	3.40744	0.981905	1.14747	0.671156	4.16851	2.85781	2.3277	4.25293	2.22335	5.14968	1.39838	3.80535	0.296456	1.44755	1.38534	1.81068	1.2329	3.20101	2.9542	2.28731	5.81961	1.24903	1.20464	1.87287	3.37148
Tae-miR9657k*	53.7496	80.8082	63.6978	28.1312	37.2845	77.6985	82.5479	71.51	49.0872	78.3893	77.5642	64.6959	72.3055	82.901	110.6	45.9828	88.9595	149.952	67.2628	62.0351	87.5439	67.5359	50.3824	139.556	53.2413	32.4029	80.3227	79.1965	79.2018	93.7362	104.747	92.7138	74.0058	100.419	27.9676	65.452	56.0301	86.8532	109.442	70.164	24.658	48.7265	89.6106	68.1618	93.5988	53.2919	68.2632	85.5278	76.2798
Tae-miRN4343	66.0482	146.532	62.59	37.9772	50.1011	95.7155	79.9021	77.5192	47.1079	41.6191	103.135	92.0273	52.8549	66.1971	90.7643	37.1694	68.3671	73.086	87.9945	53.5603	88.7945	75.7784	119.798	129.793	57.9265	24.5476	47.0461	43.6252	136.171	146.892	108.005	75.7021	110.215	139.041	99.285	86.0009	52.4726	120.629	77.117	46.6251	122.057	49.4378	101.099	56.7253	119.787	84.5176	66.2555	94.8922	88.08
Tae-miR408e	126.175	49.5623	18.2785	95.6462	54.7616	25.8995	42.3323	83.228	70.4639	123.645	98.0207	43.9378	83.2993	26.6026	46.8849	63.6095	41.185	104.904	22.1138	71.5268	237.202	168.042	100.765	76.3826	40.0374	36.3305	44.1775	104.365	51.4117	125.172	133.145	105.473	205.501	68.2332	23.7725	91.3284	36.1676	21.2308	151.925	61.5633	38.2198	32.7214	85.3434	26.5328	29.583	24.9806	71.8771	73.042	116.316
Tae-miR5064g	0	1.07744	1.10779	0	0	0	0	0	0	0	0	0	0	0	0	0	0	0	0	0	0.416876	0	0	0.574305	0	0	0	0	0	0	0.465541	0.425293	0	0	0	0	0.296456	0	0	0	0	0	0	0	0	0	0	0.624291	0
Tae-mir-novel7-3p	32.7964	43.0977	33.2336	22.505	23.3028	37.7232	33.3366	18.3282	30.4816	21.4156	17.8994	35.9806	35.0956	32.1705	48.087	25.2905	42.0087	29.9275	27.6423	15.5935	52.9432	20.2076	34.7079	40.7757	25.5558	13.2557	64.2581	20.4703	33.3481	36.58	26.5358	41.2534	31.4445	26.3921	29.366	28.9207	18.6767	70.9301	60.0312	29.4236	29.5896	17.0721	20.6794	42.0865	51.8915	38.3035	33.3285	23.723	43.8293
Tae-miR9657i*	44.184	110.977	44.8654	40.7903	55.9268	57.4293	52.9153	56.7873	42.7533	40.8109	90.3496	45.6677	40.5925	63.7224	45.6827	33.3375	64.2486	57.6497	40.0813	47.7975	66.2832	43.6058	62.6981	103.949	37.4819	29.9481	50.4885	43.6252	112.55	74.3031	49.3473	48.9087	59.3952	109.431	82.5044	83.7177	44.4683	48.7343	65.5726	31.2343	55.4804	36.6338	38.4046	37.5119	71.2903	50.7938	38.9502	86.1521	41.7221
Tae-miR156i*	65.1372	138.99	178.354	106.195	107.193	191.431	135.463	31.849	64.13	72.3283	162.8	39.0943	121.355	86.613	130.436	113.807	214.162	102.068	173.686	71.1878	97.9658	19.9417	76.1334	183.778	104.779	225.838	94.0923	36.9136	123.666	145.748	104.747	71.0239	34.6208	84.326	36.3579	148.409	124.808	78.6504	142.69	82.8388	46.8501	109.546	31.8397	136.324	112.028	46.214	85.9313	119.864	98.1944
Tae-miR319j	0	1.07744	0	0	4.66057	0	0	0	0	0	0	0	0	0	0	0	0	0	0	0	0	0	0	1.14861	0	0	0	0	1.3895	0	0	0	0	0	0	0	0	0.482518	0.461779	0	0	0	0	0	0	0	0	0	0
Tae-miR319i	0	0	0	0	0	0	0	0	0	0	0	0	0	0	0	0	0	0	0	0	0	0	0	0	0	0	0	0	0	0	0	0	0	0	0	0	0	0	0	0	0	0	0	0	0	0	0	0	0
Tae-mir-novel4-3p_1	89.7345	167.004	139.027	78.0642	154.964	145.262	150.809	54.3836	91.0488	71.1161	122.739	85.4539	73.1512	105.792	102.185	76.2547	95.5491	95.4529	109.187	54.2383	105.47	42.2764	155.626	99.3548	79.649	84.4439	116.468	71.1426	157.014	106.882	95.4359	85.4839	65.1124	101.062	167.806	126.338	67.5919	155.371	131.607	107.283	143.016	86.783	82.061	118.94	145.005	101.171	94.3638	113.621	108.309
Tae-miRN4346	184.024	185.32	144.566	269.357	196.909	127.808	111.122	26.4407	93.424	58.5899	128.706	112.785	124.315	138.581	160.49	190.062	332.775	58.5948	78.3198	42.3737	178.423	13.2945	53.7412	99.9291	163.557	217.001	103.846	77.8542	98.6548	126.315	82.8663	62.9433	25.4097	65.6584	74.1142	207.011	226.788	117.252	131.607	129.011	44.3843	97.8087	42.3435	125.345	91.1739	43.2996	155.801	218.502	78.3869
Tae-miR1847i	116.609	43.0977	119.641	96.3495	24.468	161.59	151.867	58.5901	104.112	52.1248	48.5842	114.169	107.401	142.293	156.283	98.0965	141.676	109.314	138.211	68.4759	152.993	56.3685	17.9137	62.0249	105.631	78.0615	206.544	106.043	27.7901	75.4462	111.264	99.9438	64.4772	45.7034	15.3822	75.3459	79.1536	165.504	156.543	148.476	16.0277	95.6747	86.3282	149.59	161.979	117.825	118.457	84.2792	126.431
Tae-miRN4332*	116.154	22.6263	106.902	120.964	17.4771	103.598	102.656	44.1679	99.7578	80.8137	24.7183	108.98	65.5401	95.8929	119.015	71.6565	51.0694	87.5772	82.9268	67.1199	114.224	43.6058	21.2726	41.9243	82.6305	63.8239	94.666	65.7733	25.0111	49.7259	89.8494	115.68	84.4874	36.0478	20.9757	43.381	65.2202	184.322	110.365	122.674	43.1514	65.7986	73.5267	83.7155	172.649	82.8522	108.82	34.336	102.83
Tae-miR528c*	59.2156	32.3233	54.2816	40.7903	16.312	34.908	79.373	72.1109	70.068	280.828	7.67119	88.2216	57.0833	40.2132	66.7208	90.0496	27.1821	226.189	46.0704	200.682	62.9482	235.844	5.59804	113.138	54.0931	28.4753	34.424	186.917	6.94752	109.168	291.429	170.968	286.812	46.9908	0	34.2481	56.0301	61.7623	83.1201	52.5099	1.2329	46.2368	253.404	51.6932	54.8013	66.1985	44.1703	26.2202	35.4006
Tae-miRN4340	61.0377	133.603	63.6978	84.3937	87.3856	92.3373	110.064	77.5192	172.201	103.442	337.532	193.05	50.7407	133.013	46.8849	80.853	34.5954	75.6062	76.4769	96.951	100.467	112.737	171.3	142.428	52.3894	27.9843	34.424	87.2503	170.909	110.883	74.9521	84.6333	135.307	104.281	130.049	170.48	79.7465	130.28	84.5055	72.4274	99.8648	86.4273	94.5343	58.0977	147.915	226.49	65.4524	184.166	101.566
Tae-miRN4407	85.1794	173.468	76.4374	59.0756	136.322	70.9421	70.9065	95.5469	89.4653	62.6306	169.619	80.2644	72.7283	99.6049	99.1795	74.3388	74.133	146.487	113.794	137.969	67.9507	109.015	152.267	64.8965	89.4454	74.1339	90.0761	180.877	162.572	91.45	158.284	135.668	128.319	117.155	131.448	120.249	53.6585	111.944	98.8206	122.221	110.961	68.2882	203.183	98.3543	111.058	111.996	75.0895	182.293	98.6158
Tae-miR169bk*	55.5716	29.0909	151.767	91.4265	36.1194	221.272	78.3147	72.1109	92.2364	187.488	75.0072	36.3266	31.2901	342.121	75.7371	49.4315	25.5347	133.886	243.252	128.477	27.9307	85.0845	61.5785	51.6875	78.7971	92.7901	83.7651	130.54	40.2956	57.1562	222.529	216.474	107.991	43.1286	30.7644	92.0894	20.159	219.063	39.713	76.5014	55.4804	106.345	102.084	71.8215	160.524	76.1907	13.2511	60.5562	46.7793
Tae-miR398c	36.8959	7.5421	4.98504	12.6591	10.4863	3.94123	5.82068	195.3	3.95864	195.569	22.1612	16.2605	27.4845	6.80531	10.8196	13.7948	1.6474	216.108	2.30352	164.749	37.1019	344.061	14.5549	64.3222	5.96302	7.36429	2.29493	251.684	11.116	53.7269	352.88	401.476	526.617	25.7484	6.9919	21.31	9.48658	12.5455	33.2481	7.69541	17.2606	7.82469	177.252	9.14924	15.034	8.7432	12.448	34.336	55.208
Tae-miR171a*	8.65459	6.46465	8.8623	3.5164	6.99085	10.1346	10.5831	4.80739	5.5421	5.65696	4.26177	6.57338	5.49691	12.3733	7.21306	7.2806	4.1185	8.19067	13.3604	5.08484	14.1738	6.91312	6.71765	6.31736	3.83337	6.87334	12.0484	4.36252	2.77901	8.00187	3.72433	4.25293	6.03481	6.4371	5.59352	6.08856	5.63266	13.028	7.38846	9.50609	1.2329	7.11336	4.59542	5.94701	6.78955	14.1557	3.61393	4.99433	6.74296
Tae-miRN4321b*	103.855	67.8789	80.8685	109.712	38.4497	105.287	132.288	98.2511	125.093	90.9154	46.0271	112.093	89.6419	116.928	92.5675	108.443	95.5491	115.299	96.7479	121.358	96.7151	99.7085	104.124	56.2819	102.649	120.774	55.0784	103.023	72.2542	73.7316	93.1082	101.22	95.6041	76.6015	64.3255	39.5756	112.357	83.9581	110.365	86.4602	90.0016	104.211	106.679	89.2051	103.783	99.9223	88.3406	41.8275	117.159
Tae-miR399ax	63.7707	71.1112	122.411	50.6362	69.9085	105.287	131.23	30.0462	42.7533	76.3689	29.8324	57.7765	95.5616	108.885	155.682	45.9828	82.3699	72.456	113.794	59.3232	54.1938	43.0741	48.1432	70.0652	86.8898	60.3872	88.9287	38.5915	75.0332	59.4425	67.969	56.9892	51.1371	61.7961	86.6996	66.9741	50.9904	100.364	108.98	59.2999	73.9739	59.0409	64.6641	87.8327	88.7491	78.2724	30.5177	60.5562	69.1154
Tae-miR9657k	54.2051	24.7812	71.4523	39.3837	11.6514	97.9676	93.131	64.8998	68.8804	117.18	34.0942	84.416	54.1234	76.7143	79.3436	54.0297	46.9509	149.637	72.3306	115.595	52.9432	72.8536	3.35883	84.4228	46.4264	35.3486	42.4563	81.2099	31.9586	62.8719	125.696	102.921	96.557	70.8081	2.79676	46.4253	33.203	72.3777	79.8877	77.4068	1.2329	65.7986	127.03	59.0126	86.3243	74.109	46.9811	36.2089	88.5014
Tae-miR171s*	14.5762	16.1616	23.8174	14.0656	16.312	21.3952	20.1078	2.70416	20.5849	8.48544	8.52354	13.8387	14.3765	26.6026	23.4424	10.7293	11.5318	8.82073	21.1924	7.11878	18.3425	9.30612	13.4353	5.74305	16.1854	3.92762	33.8503	5.70483	12.5055	1.71469	4.65541	5.52881	12.7049	6.4371	9.78866	11.416	4.15038	48.2518	15.2387	19.4649	13.5619	8.53603	5.90839	14.6388	28.6131	26.6459	5.62167	8.74007	13.9074
Tae-miR390c	41.4509	90.5051	49.2966	52.0428	87.3856	57.9923	47.0946	15.0231	101.341	50.5086	122.739	61.2362	32.1358	92.181	27.049	49.4315	18.9451	40.0083	44.6883	29.4921	49.1913	27.3866	100.765	40.7757	42.1671	32.8938	35.5715	38.9271	97.2653	40.0094	32.5879	37.8511	38.7498	21.2424	79.7077	91.3284	41.2073	121.112	56.337	57.4892	55.4804	67.9326	36.1068	39.3417	77.5948	81.6032	41.761	92.395	61.5295
Tae-miRN4305a*	91.101	234.882	87.5152	73.8445	172.441	137.943	99.4808	9.01386	58.9838	33.5377	98.0207	64.0039	82.8765	104.554	120.218	59.3944	229.812	50.4041	66.3414	20.3394	86.2933	15.9534	248.553	89.5916	122.242	59.4053	149.171	37.5848	227.879	70.8737	48.4163	48.0581	26.9978	54.7153	230.733	152.214	60.4769	146.685	111.289	85.1022	114.66	41.6131	29.8702	107.961	87.2942	57.8716	71.4756	121.737	50.1508
Tae-miRN4321a*	0	0	0	0	0	0	0	0	0	0	0	0	0	0	0	0	0	0	0	0	0	0.265889	0	0	0.42593	0	0	0	0	0	0	0.425293	0	0.64371	0	0	0	0	0	0	0	0	0	0.457462	0	0.416343	0	0.624291	0
Tae-miR9657c*	0	0	0.553894	0.703281	0	1.12606	0	0.300462	0	0	0.852354	0.345967	0.845678	1.85599	0	1.53276	0	0	0	0.338989	0.416876	0	0	0	0.851861	0.490953	0	0.671156	0	0	0	0.425293	0	1.28742	0	0	0.296456	0	0.461779	0	0	0.355668	0.656488	0	0.484968	0.416343	0	0	0.421435
Tae-miR9675j	35.5294	136.835	80.3146	35.8673	86.2205	100.22	68.2608	30.3467	66.5052	35.9621	147.457	57.0846	86.682	84.1383	80.5458	50.581	48.5983	62.6902	60.3523	47.4585	105.47	44.4035	99.6452	72.3624	45.1486	30.4391	97.5347	35.5713	109.771	82.305	56.796	54.0122	63.842	75.314	68.5206	124.054	31.1278	151.993	89.1233	58.8473	69.0423	44.4585	42.0152	69.0768	124.152	95.7588	53.8075	90.5221	92.7157
Tae-miRN4308*	15.9427	23.7037	28.2486	11.9558	24.468	28.7146	36.5116	51.379	21.7725	20.2034	41.7654	30.7911	23.2561	25.3652	27.049	19.5427	35.4191	49.144	19.3496	27.4581	37.1019	43.0741	25.751	100.503	22.5743	10.31	21.8019	22.8193	31.9586	95.4509	43.7608	35.7246	65.1124	99.1313	12.5854	42.6199	18.3802	47.2868	28.6303	13.5801	18.4935	17.7834	38.0763	20.5858	50.9216	43.2996	25.2975	36.2089	26.129
Tae-miRN4304d	52.3831	90.5051	79.2068	42.1969	53.5965	85.0179	71.4357	61.5947	65.7135	42.0231	109.101	62.6201	64.2715	97.1303	94.9719	60.544	82.3699	65.5254	66.8021	53.2213	86.7101	58.2297	55.9804	86.7201	45.5745	48.1134	82.0439	41.2761	51.4117	70.8737	72.1588	51.8857	64.4772	92.6942	54.5368	116.444	60.1805	96.9861	92.3557	57.4892	53.0146	54.0615	46.6107	70.4491	78.5648	88.2647	55.8152	81.1578	84.287
Tae-miR166f*	1.82202	7.5421	6.09283	2.81312	1.16514	5.63032	2.64577	1.80277	10.6883	1.21221	0.852354	3.45967	0.845678	10.5173	2.40435	5.74784	0	2.20518	3.22493	0.338989	15.0075	4.52012	4.47844	0.574305	2.55558	2.45476	4.01613	1.67789	1.3895	4.00094	2.3277	1.27588	6.35243	1.28742	4.19514	2.28321	0.889367	15.4406	4.15601	4.97938	3.69869	1.067	2.62595	3.6597	6.30458	8.32686	2.00774	4.37003	2.52861
Tae-mir-novel4-3p_2	37.8069	70.0337	43.7576	37.9772	55.9268	57.4293	44.978	30.3467	49.0872	32.7295	39.2083	41.862	25.3703	28.4585	46.8849	30.6552	31.3006	25.2021	41.9241	30.5091	32.5163	26.5889	55.9804	30.4382	43.4449	22.0929	39.5876	22.8193	52.8012	36.58	30.2602	25.9429	33.0327	23.1736	68.5206	28.1596	29.0526	70.4476	49.8721	41.6457	64.1107	37.3451	42.3435	42.544	45.102	52.8755	32.1239	36.8331	54.7866
Tae-miR9657i	45.095	64.6465	55.3894	26.7247	33.7891	73.1942	73.0231	34.2527	48.6913	46.8719	34.9465	52.587	47.358	57.5358	67.3219	55.1793	74.9567	56.3896	56.2059	43.3907	55.8613	28.1843	21.2726	52.8361	40.8893	35.8395	75.7328	28.5242	68.0857	49.1544	54.9338	53.1616	42.8789	44.416	30.7644	58.6024	46.84	58.8672	64.1872	45.2671	32.0554	42.3245	49.2366	52.1507	51.4066	47.0467	34.9347	36.8331	52.258
Tae-miR9655a	5.01055	5.38721	2.76947	3.5164	9.32113	6.19336	3.17492	1.50231	13.8553	1.61627	8.52354	5.18951	4.22839	6.80531	1.20218	6.89741	0	2.83523	5.06775	2.37293	5.00251	0.797668	5.59804	4.02014	7.24082	2.45476	4.01613	3.35578	2.77901	5.71562	1.86216	1.70117	2.54097	1.28742	5.59352	12.9382	5.3362	7.72029	5.07956	5.88473	9.86319	4.62368	0.984732	5.03208	6.78955	12.9066	3.21239	8.11578	3.37148
Tae-miR9655d	0	0	0	0	0	0	0	0	0	0	0	0	0	0	0	0	0	0	0	0	0	0	0	0	0	0	0	0	0	0	0	0	0	0	0	0	0	0	0	0	0	0	0	0	0	0	0	0	0
Tae-miRN4307b	42.8175	182.088	75.3296	28.8345	122.34	62.4966	64.0275	24.6379	35.2319	41.6191	94.6113	49.4733	63.8487	72.3837	79.9447	45.5996	63.4249	63.6352	53.9024	31.865	67.117	21.537	174.659	67.768	56.6487	50.0772	84.3388	39.5982	233.437	57.7278	56.796	48.9087	25.4097	79.82	155.22	103.505	55.4372	82.5106	78.5024	49.7938	157.811	37.7008	42.6717	58.5551	64.9857	39.1362	48.1858	113.621	67.4296
Tae-miR9674r	59.6711	92.66	74.2218	37.9772	27.9634	106.976	90.4852	43.567	50.2748	31.5173	38.3559	60.5443	77.8024	82.2823	112.403	31.0384	120.26	106.479	70.9485	45.0856	118.393	40.681	57.1001	74.6597	46.4264	33.8757	106.714	44.6319	73.6437	76.0178	108.005	76.1274	78.4525	68.2332	58.732	78.3902	54.8443	102.776	104.362	38.9297	57.9462	39.1235	64.6641	78.226	89.719	84.9339	53.4059	69.9206	73.3297
Tae-miR396a*	95.656	99.1247	57.605	75.2511	64.0828	55.7402	69.3191	28.5439	85.1108	63.4388	78.4166	76.8047	45.6666	68.6717	58.3055	81.6194	25.5347	41.2684	61.2737	42.3737	121.311	65.6746	79.4922	82.6999	65.1673	29.4572	76.3065	49.6656	81.9808	74.3031	40.9676	49.7593	79.0878	117.799	97.8866	63.9299	34.0924	108.084	64.1872	84.6495	73.9739	41.6131	66.3053	59.4701	93.1138	136.56	48.9889	78.0363	68.2725
Tae-mir-novel14-5p	4.55505	87.2728	3.87726	0.703281	38.4497	8.44548	2.64577	1.50231	3.56278	3.63662	36.6512	1.72984	2.95987	1.23733	4.8087	3.44871	3.2948	2.20518	4.14634	1.69495	5.00251	3.19067	66.0569	16.0805	1.27779	3.43667	0.573733	3.0202	136.171	11.4312	6.51757	4.67822	6.03481	15.449	99.285	20.5489	3.55747	2.41259	4.61779	2.71603	90.0016	3.20101	2.29771	2.28731	4.36471	3.74709	6.02322	24.9716	2.10718
Tae-miR169bm	109.321	36.633	194.417	40.7903	38.4497	164.968	113.239	8.41294	97.7785	23.0319	40.0607	13.4927	66.3857	249.94	135.846	91.9655	88.9595	77.8114	207.778	20.0004	89.6283	29.7796	25.751	12.0604	85.612	73.152	152.613	12.4164	45.8536	12.0028	51.675	36.1499	43.5142	11.5868	25.1708	29.6817	51.8797	77.6854	71.5757	98.2296	54.2475	73.9789	13.7862	82.3432	151.795	160.708	25.6991	14.3587	46.3579
Tae-miRN4312	41.9065	117.441	42.0959	21.8017	139.817	43.3535	57.1485	53.7827	37.2112	57.3777	127.001	61.5822	38.4784	38.9758	51.0925	46.7491	21.4162	52.6093	40.0813	66.1029	45.8563	60.3568	15.6745	94.7603	40.4634	30.4391	30.9816	59.3973	84.7598	80.0187	54.4683	61.2422	61.301	57.2902	16.7806	65.452	40.0215	53.5595	62.3401	47.0778	9.86319	51.9275	62.3664	39.7992	53.8314	70.3619	40.9579	81.7821	56.4723
Tae-miR9655c	0.91101	0	0	0	2.33028	0	0	0	1.18759	0	0.852354	0	0.422839	0	0	0.38319	0.823699	0.315026	0	0	0	0	0	0	0.42593	0.490953	0	0	0	0	0.465541	0	0	0.64371	1.39838	0	0.296456	0	0.923557	0.452671	1.2329	0	0	0	0	0.416343	0.401548	0	0
Tae-miR9674j*	22.3197	26.9361	38.2187	22.505	30.2937	49.5468	42.3323	51.9799	28.8981	30.3051	43.4701	34.5967	36.3642	55.6798	48.087	21.4586	32.1243	53.2394	37.7778	31.865	38.7694	41.7446	31.3491	51.6875	25.9817	13.7467	43.6037	27.5174	30.5691	55.4416	41.8987	40.8281	53.0428	52.7842	18.1789	38.8146	27.8668	47.2868	50.3339	19.4649	29.5896	22.7627	54.4885	39.3417	50.9216	31.2257	25.6991	32.4631	35.4006
Tae-miR5064m*	36.4404	62.4916	36.557	43.6034	29.1285	60.8075	59.7943	52.5808	49.483	42.4272	85.2354	43.5919	37.2098	41.4505	49.2892	31.8047	48.5983	59.5399	39.6206	41.0177	48.3576	50.2531	68.2961	55.7076	43.019	24.0567	25.2443	52.0146	76.4227	70.3022	67.969	50.1846	46.3728	53.4279	51.7401	65.452	51.2868	39.5665	55.4134	34.403	43.1514	56.9069	58.4274	38.8843	51.4066	39.5526	47.3827	70.5448	48.465
Tae-mir-novel7-5p	10.9321	20.4714	12.7396	16.8787	4.66057	20.2692	23.2827	28.8444	12.6677	12.1221	19.6041	16.9524	10.9938	30.9332	16.2294	5.74784	11.5318	18.9016	10.1355	17.6275	20.8438	31.6408	10.0765	31.5868	14.0557	6.38239	21.8019	29.1953	19.4531	29.1497	19.0872	19.5635	30.8093	43.1286	11.187	13.6993	7.70784	17.8532	22.6272	9.95877	9.86319	9.24736	25.2748	17.3836	32.9778	16.2374	8.43251	25.5959	12.6431
Tae-mir-novel64-5p	46.006	65.724	38.7726	37.2739	29.1285	68.1269	73.5523	57.6887	59.7755	55.7615	83.5307	69.1935	27.9074	50.7305	57.1034	45.9828	46.9509	52.9244	57.1274	55.2553	47.9407	67.27	45.904	95.3346	53.6672	25.5295	34.9977	55.0348	65.3067	102.881	59.1237	48.4834	63.2067	114.58	37.7563	61.6467	37.3534	69.4826	53.5663	50.2465	48.083	52.9945	91.2518	43.4589	55.2863	64.1168	45.7765	93.0193	66.5868
Tae-miRN4283a*	4.55505	7.5421	11.0779	4.92297	1.16514	7.88245	9.52476	4.50693	5.5421	4.44475	4.26177	8.30321	5.91975	10.5173	9.01632	2.68233	7.4133	5.67047	7.83198	4.06787	8.33751	3.45656	7.83726	4.59444	8.94454	4.41857	4.01613	5.36925	12.5055	4.5725	7.9142	5.9541	6.35243	6.4371	11.187	4.56642	5.3362	17.3706	9.69735	8.60075	11.0961	5.69069	6.23664	8.69178	8.72942	6.66148	3.61393	6.8672	8.85014
Tae-mir-novel63-3p	55.1161	116.364	67.0212	45.01	96.7067	86.707	61.3818	31.5485	47.8996	23.436	67.336	61.5822	83.2993	65.5784	76.3382	49.0483	126.026	50.0891	52.981	34.5769	78.7895	30.0455	77.253	86.7201	56.2228	44.6767	92.9448	42.2829	91.7073	80.0187	50.744	46.7822	38.7498	75.314	81.1061	95.8948	59.884	90.2308	89.585	58.8473	61.6449	37.3451	41.3587	69.0768	62.5608	54.5409	64.6493	94.8922	62.3724
Tae-miR398b	0	0	0	0	0	0	0	1.20185	0	0.808137	0.852354	0	0	0	0	0	0	0.630052	0	1.01697	0	1.06356	0	0	0	0	0	1.34231	0	0	0.931082	1.70117	0.635243	0	0	0	0	0	0	0	0	0	1.96946	0	0	0	0	0	0
Tae-miR1432a	22.7752	16.1616	16.6168	16.1755	16.312	20.2692	20.1078	12.3189	11.8759	8.48544	13.6377	14.8766	19.8734	17.3226	18.0326	18.3931	18.1214	17.6415	12.439	4.40686	25.0125	14.0921	14.5549	24.1208	13.2038	16.2014	22.3756	19.7991	11.116	14.2891	13.9662	19.1382	24.1392	22.5298	20.9757	12.1771	11.5618	22.1958	24.4743	15.8435	12.329	13.1597	11.1603	16.9261	20.3686	14.1557	20.0774	8.11578	19.386
Tae-miR172j*	60.5822	31.2458	54.8355	72.4379	18.6423	36.0341	41.2739	5.70878	31.2733	14.1424	14.49	39.4403	40.5925	32.7892	58.9066	51.7306	46.9509	16.3813	24.878	12.8816	60.0301	5.58367	20.153	26.9923	43.019	52.041	90.6499	13.0876	16.6741	15.4322	19.5527	40.4028	13.6577	23.1736	13.9838	24.3542	44.1719	49.2168	51.7192	45.7198	17.2606	28.8091	11.1603	48.491	73.2301	32.4747	70.2709	28.7174	43.8293
Tae-miR172i*	0	0	0	0	0	0	0	0	0	0	0	0	0	0	0	0	0	0	0	0	0	0	0	0	0	0	0	0	0	0	0	0	0	0	0	0	0	0	0	0	0	0	0	0	0	0	0	0	0
Tae-mir-novel27-5p	35.0739	634.613	86.4074	17.582	548.782	27.0256	33.3366	6.61016	43.9409	12.1221	230.988	14.8766	134.04	29.6959	100.983	73.5724	54.3642	9.13575	94.4444	11.1867	45.8563	10.3697	586.675	22.9722	39.1856	47.6224	37.8664	6.04041	418.241	35.4369	10.7074	15.3105	17.7868	86.9008	290.863	201.683	36.7605	19.3007	69.2668	19.4649	273.703	11.737	11.1603	53.0656	28.6131	22.8989	27.3053	137.968	28.6576
Tae-miR5064b	49.1945	77.5758	60.3744	40.7903	52.4314	67.0008	51.3279	41.1633	36.0237	23.0319	93.759	57.4306	61.7345	38.9758	64.9175	43.6836	53.5405	46.6238	58.5095	35.9329	64.6157	31.9067	69.4158	60.8763	54.945	33.3848	45.8987	23.1549	75.0332	64.015	68.4345	54.8628	50.1842	41.1974	74.1142	92.0894	56.0301	56.4546	55.4134	36.6664	77.6726	44.1028	59.7404	67.2469	54.3164	56.2063	34.1316	53.689	49.7294
Tae-miR9674g*	0	0	0	0	0	0	0	0	0	0	0	0	0	0	0	0	0	0	0	0	0	0	0	0	0	0	0	0	0	0	0	0	0	0	0	0	0	0	0	0	0	0	0.328244	0	0	0	0	0	0
Tae-miR169bm*	117.976	16.1616	95.2697	33.0542	12.8166	78.8245	38.099	0	101.737	6.4651	7.67119	7.95725	27.4845	212.202	45.6827	57.0953	21.4162	12.601	87.5338	3.38989	28.3475	8.24257	23.5118	2.29722	53.2413	59.8962	56.7996	2.01347	9.72653	3.42937	11.6385	7.22998	14.6106	2.57484	15.3822	5.32749	12.4511	50.1819	18.9329	142.139	38.2198	49.7935	2.62595	50.7783	58.1961	69.5292	8.43251	1.87287	28.6576
Tae-miR9679b	24.5973	77.5758	32.1258	17.582	33.7891	48.4208	44.978	29.4453	28.1064	21.4156	46.8795	27.6774	39.324	43.3065	52.8957	26.4401	57.659	41.5834	26.7209	22.0343	51.6926	27.1207	42.5451	52.8361	32.3707	15.7105	42.4563	24.4972	47.2432	57.7278	40.0365	33.1728	35.8912	36.0478	33.5611	52.5138	29.942	65.1399	49.4103	26.7076	33.2883	24.5411	28.5572	38.4268	47.0419	36.2218	34.9347	61.1805	48.8865
Tae-mir-novel2-5p	47.3725	52.7947	69.7906	33.7575	74.569	54.6141	69.3191	29.1448	38.7947	37.9824	67.336	70.5773	44.3981	56.9171	66.7208	38.7022	46.1272	46.6238	48.8347	50.5094	45.8563	26.323	64.9373	53.4104	37.9078	43.2038	33.8503	30.5376	63.9172	52.0122	50.2784	50.1846	39.3851	48.2782	55.9352	63.9299	42.3931	71.8952	60.493	45.2671	50.5488	44.4585	44.6412	59.0126	79.0497	64.9495	34.9347	56.1862	61.5295
Tae-miR159b	25.0528	11.8519	28.8025	20.3951	11.6514	49.5468	51.857	28.2434	37.6071	33.5377	15.3424	40.8241	32.1358	37.1198	54.0979	19.9259	33.7717	60.8	34.5528	32.204	17.0919	23.1324	16.7941	35.0326	31.9448	16.2014	20.0807	31.2088	5.55802	29.7212	59.1237	37.8511	30.1741	21.2424	4.19514	35.7703	29.3491	54.042	58.6459	43.0038	4.93159	30.5874	33.4809	37.0544	50.9216	12.4903	43.7688	21.8502	55.6294
Tae-miR9674g	0	0	0	0	0	0	0	0	0	0	0	0	0	0	0	0	0	0	0	0	0	0	0	0	0	0	0	0	0	0	0	0	0	0	0	0	0	0	0	0	1.2329	0	0	0	0	0	0	0	0
Tae-miR9662b*	35.0739	43.0977	19.3863	36.5706	23.3028	47.8577	50.7987	25.5393	37.6071	31.5173	70.7454	41.862	23.2561	42.6878	27.65	29.5056	33.7717	33.3927	21.6531	29.4921	31.2657	21.8029	12.3157	36.7555	34.5004	18.1653	21.2281	39.5982	50.0222	44.5819	38.1744	27.644	25.0921	27.6795	8.39028	52.5138	36.1676	36.1888	38.7894	32.1397	8.63029	35.2111	32.1679	26.9903	33.4628	37.8872	28.5099	48.0704	50.9937
Tae-miR9652d*	57.8491	44.1751	38.7726	68.2182	31.4588	69.816	65.615	21.0323	54.6293	15.3546	25.5706	53.9709	52.432	53.8238	55.3001	56.7121	105.434	43.4736	37.3171	29.4921	84.2089	24.4618	55.9804	45.3701	56.6487	49.0953	47.6199	39.5982	44.4641	38.2947	59.1237	43.8052	31.7622	27.6795	47.5449	50.9917	72.9281	56.4546	63.7254	44.3618	24.658	54.0615	35.4504	67.2469	52.8615	52.4592	81.1127	53.689	47.2007
Tae-mir-novel51-5p	0	0	0	0	1.16514	0	0	0	0	0	0	0	0	0	0	0	0	0	0	0	0	0	0	0	0	0	0	0	0	0	0	0	0	0	0	0	0	0	0	0	0	0	0.328244	0	0	0	0	0	0
Tae-miR159e*	34.1629	31.2458	31.0181	21.0984	39.6148	54.6141	39.1573	4.20647	29.294	5.65696	69.0407	23.1798	28.3302	34.6452	41.4751	29.1224	47.7746	8.19067	36.3957	8.13575	27.5138	3.72245	22.3922	22.3979	46.0005	60.3872	34.9977	5.03367	29.1796	29.1497	13.9662	18.2876	4.12908	10.9431	12.5854	47.9474	51.8797	26.5385	40.1747	24.8969	17.2606	18.1391	4.26717	50.3208	37.3425	16.2374	18.0697	56.8104	17.7003
Tae-miRN4309b*	3.18853	2.15488	2.21558	0	0	3.94123	4.23323	2.70416	1.18759	1.61627	2.55706	1.72984	4.22839	4.94931	3.00544	0.38319	8.23699	3.78031	4.14634	1.01697	3.33501	2.393	1.11961	8.04027	3.40744	1.47286	5.1636	2.01347	6.94752	5.71562	5.58649	2.55176	4.12908	7.72452	0	4.56642	2.07519	3.37763	2.77067	1.35801	2.4658	2.13401	4.26717	4.11716	3.39477	3.33074	2.40929	6.24291	2.52861
Tae-mir-novel14-3p	2.27752	28.0135	1.10779	1.40656	8.15599	4.50426	3.70407	1.80277	1.97932	2.02034	7.67119	1.0379	3.80555	3.09332	4.20762	1.91595	2.4711	7.2456	0.921409	2.71192	1.25063	0.531778	17.9137	9.18888	1.27779	2.45476	2.86867	0.335578	23.6216	5.14406	2.79325	2.97705	3.49384	11.5868	12.5854	11.416	0.889367	4.82518	4.61779	0	18.4935	0.711336	2.29771	0.914924	1.4549	4.57977	3.21239	7.49149	1.68574
Tae-miRN4333c	18.6757	33.4007	28.2486	18.2853	36.1194	23.6474	53.9736	6.61016	20.9808	11.718	18.7518	27.3314	33.4043	27.8399	44.4805	26.0569	93.078	23.942	13.3604	6.77979	62.5313	9.57201	20.153	33.884	27.6855	4.90953	40.1613	10.4029	23.6216	26.8634	28.398	12.7588	15.2458	28.3232	1.39838	38.0535	23.1235	34.7413	34.6334	12.6748	19.7264	22.0514	11.4885	17.841	31.5229	16.2374	26.9037	39.3303	34.9791
Tae-miR9652b*	0.455505	0	0	0	0	0	0	0	0	0.404068	0	0.345967	0	0	0	0	0	0	0	0	0.416876	0	0	0	0	0	0	0	0	0	0.465541	0	0	0	0	0.76107	0	0	0.461779	0	0	0.355668	0	0	0	0.416343	0	0	0
Tae-mir-novel5-5p	19.1312	25.8586	25.4791	14.0656	12.8166	28.1516	19.5787	36.9568	28.1064	17.779	80.9737	33.5588	11.8395	19.1786	13.825	13.7948	24.711	15.7513	23.0352	30.1701	16.675	30.8431	15.6745	69.4909	17.0372	14.2376	8.606	18.4568	45.8536	53.1553	20.4838	27.2187	40.6556	50.8531	13.9838	36.5313	27.5704	20.2658	13.8534	13.1275	20.9593	24.1854	25.2748	17.841	33.9477	26.2296	19.6759	37.4574	21.0718
Tae-miR5181-3p	66.9592	44.1751	42.6498	67.515	41.9451	56.8663	52.9153	44.7688	56.6086	29.0929	38.3559	58.4685	38.0555	55.0611	45.6827	46.7491	55.1879	40.3233	42.8455	46.1026	57.5288	41.2128	43.6647	42.4986	51.9635	38.2943	34.424	46.3098	51.4117	57.1562	53.0717	48.4834	35.8912	48.9219	47.5449	33.4871	44.4683	43.9091	44.7925	39.8351	55.4804	49.7935	55.8015	45.2887	43.6471	45.7977	65.0508	45.5732	53.5223
Tae-miR1130x	3.18853	6.46465	3.87726	0	6.99085	3.94123	7.40814	2.10323	4.35451	1.61627	0.852354	2.76774	3.38271	6.18664	6.61197	4.21509	5.7659	5.67047	3.68564	1.35596	4.58563	3.19067	2.23922	5.74305	2.12965	0.490953	4.58987	1.67789	11.116	4.00094	7.9142	1.27588	2.54097	4.50597	1.39838	4.56642	2.37164	4.82518	9.23557	1.81068	2.4658	2.48967	5.2519	4.57462	9.21439	5.8288	2.00774	7.49149	5.47866
Tae-mir-novel137-5p	42.8175	64.6465	32.6797	23.9115	54.7616	48.4208	41.8031	17.1263	25.7312	24.6482	28.98	38.4024	38.0555	38.3572	59.5077	25.2905	32.1243	33.0777	40.0813	23.7293	54.6107	10.3697	41.4255	20.1007	36.2041	22.0929	32.7028	15.7722	54.1907	42.2956	48.8818	28.9199	22.8688	18.0239	57.3336	28.1596	36.7605	52.5945	51.7192	27.6129	48.083	36.9895	25.2748	41.629	36.3726	32.4747	34.9347	27.4688	50.5722
Tae-miR1130r	0	0	0	0	0	0	0	0	0	0	0	0	0	0	0	0	0	0	0	0	0	0	1.11961	0.574305	0	0	0	0	0	0	0	0	0	0	0	0	0	0	0	0	0	0	0.328244	0	0	0	0	0	0
Tae-mir-novel85-3p	0.91101	7.5421	0.553894	0	3.49542	2.81516	1.58746	0.600924	0.395864	0	6.81883	0.691935	0.845678	1.23733	0	0.766379	1.6474	0.630052	1.38211	1.01697	0.833751	0.531778	5.59804	0.574305	0	0	1.14747	0.671156	16.6741	2.85781	0.931082	2.12646	0.952865	1.93113	9.78866	3.80535	0	0.482518	0.923557	1.35801	6.16449	1.067	0.656488	0.457462	1.93987	0	1.20464	2.49716	0.421435
Tae-miR9678g	0	0	0	0	0	0	0	0	0	0	0	0	0	0	0	0	0	0	0	0	0	0	0	0	0	0	0	0	0	0	0	0	0	0	0	0	0	0	0	0	0	0	0	0	0	0	0	0	0
Tae-miR399bb*	17.7647	95.8924	49.8504	6.32953	2.33028	57.4293	8.46645	2.10323	9.50074	120.412	48.5842	7.26531	8.45678	58.7731	25.8468	0.766379	1.6474	12.9161	17.0461	46.4416	7.08689	24.1959	115.32	384.21	20.0187	3.92762	43.03	39.2627	20.8426	205.191	31.1912	45.9316	29.5388	202.769	67.1223	204.728	4.74329	17.3706	9.23557	5.88473	16.0277	9.24736	68.2748	7.77685	24.7334	85.3503	4.01548	317.764	10.5359
Tae-mir-novel29-5p	0.455505	11.8519	0	0.703281	3.49542	0	0	0	0.395864	0	5.11413	0	0	0.618664	0.601088	0	0.823699	1.57513	0	0.338989	0.833751	0.265889	10.0765	0.574305	0	0.490953	2.29493	0	31.9586	0.571562	0	0.850586	0.952865	0.64371	19.5773	0.76107	0	0.965036	0	0	13.5619	0	0	0.914924	0	0.416343	0.803096	4.37003	0
Tae-miR1130v	1.82202	1.07744	2.21558	0.703281	2.33028	3.94123	3.70407	0.901386	1.18759	0.808137	0	1.38387	4.65123	4.94931	9.01632	2.29914	1.6474	4.41036	1.38211	3.05091	1.25063	0.531778	0	1.14861	0.851861	0.981905	1.7212	2.01347	5.55802	1.71469	2.79325	3.40234	1.27049	0	1.39838	1.52214	0.889367	2.41259	7.85024	0	0	1.067	0.656488	1.82985	4.84968	3.33074	1.60619	5.61862	0.84287
Tae-miR160n	4.09954	3.23233	2.76947	6.32953	6.99085	12.3867	11.6414	3.90601	5.14624	3.63662	5.96648	8.99515	2.95987	11.136	11.4207	3.8319	7.4133	5.04041	9.67479	5.76282	7.92064	5.84956	8.95687	13.209	3.40744	2.45476	8.03227	4.6981	12.5055	8.00187	7.9142	3.40234	4.76432	10.9431	6.9919	6.08856	3.55747	10.6154	11.0827	8.14808	8.63029	7.11336	5.58015	5.48954	9.69935	10.8249	4.81858	9.36436	8.4287
Tae-miR160o	0	0	0	0	0	0	0	0	0	0	0	0	0	0	0	0	0	0	0	0	0	0	0	0	0	0	0	0	0	0	0	0	0	0	0	0	0	0	0	0	0	0	0	0	0	0	0	0	0
Tae-miR1130y	0	0	0	0	0	0	0	0	0	0	0	0	0	0	0	0	0	0	0	0	0	0	0	0	0	0	0	0.671156	0	0	0	0	0	0	0	0.76107	0	0	0	0	0	0	0	0	0	0	0	0	0
Tae-miR5200h	2.27752	4.30977	1.66168	0.703281	0	2.81516	1.05831	0.901386	1.18759	0.808137	1.70471	1.72984	0.845678	1.85599	4.20762	2.29914	4.9422	1.2601	1.38211	1.01697	2.91813	0.265889	1.11961	0.574305	0.851861	0	2.29493	1.34231	0	0.571562	0.931082	1.70117	1.90573	1.28742	1.39838	0.76107	1.48228	1.93007	1.38534	0.452671	2.4658	1.77834	0.656488	2.74477	1.93987	2.08171	1.60619	0.624291	0.84287
Tae-miRN4341*	1.36651	0	1.10779	0	0	1.6891	2.64577	0.300462	0.395864	0	2.55706	1.38387	0.845678	0	1.20218	1.53276	2.4711	1.2601	1.84282	0.338989	0	0.531778	0	1.14861	1.70372	0.490953	1.7212	0.671156	2.77901	0.571562	0.931082	1.27588	1.90573	1.93113	1.39838	0.76107	0.296456	1.93007	2.30889	0.452671	1.2329	0.355668	1.64122	0.457462	0.969935	0.832686	0.803096	2.49716	0.84287
Tae-mir-novel142-3p	36.4404	23.7037	35.4492	36.5706	36.1194	39.9753	49.2112	43.8675	42.3575	21.0116	46.0271	46.3596	30.4444	36.5012	39.6718	30.6552	38.7139	32.4477	35.0135	32.204	53.777	37.4904	35.8275	26.9923	45.1486	29.4572	41.3088	52.3502	30.5691	45.1534	48.8818	32.7475	35.5736	29.6107	22.3741	41.0978	29.6456	56.9371	60.493	34.8557	24.658	40.5461	33.1526	45.2887	36.3726	41.6343	39.7533	36.2089	59.4224
Tae-miR171v	21.4087	58.1819	16.0629	16.8787	45.4405	18.5801	19.5787	12.9199	21.3767	17.779	119.33	18.6822	17.3364	26.6026	24.6446	19.1595	18.1214	18.9016	23.4959	17.6275	25.8463	16.2192	36.9471	84.9971	14.9076	15.2195	11.4747	17.7856	75.0332	101.167	19.0872	22.9658	23.8216	48.9219	41.9514	85.2398	16.6015	30.8811	34.6334	21.7282	38.2198	16.7164	18.3817	21.9582	32.4928	22.4825	22.0852	73.6663	21.4932
Tae-miR1130u	0	0	0.553894	0	0	0	0	0	0	0	0	0	0.422839	0	0	0.38319	0.823699	0	0	0	0	0	0	0	0	0	0.573733	0.335578	1.3895	0.571562	0	0	0.635243	0	0	0	0	0	0	0	0	0	0	0	0	0	0.401548	0	0.421435
Tae-mir-novel78-5p	29.1523	30.1684	15.509	35.164	25.6331	45.6056	40.7448	37.8582	62.1507	31.9214	75.8595	61.2362	23.2561	29.6959	15.6283	58.2448	23.8873	41.5834	18.8889	31.526	62.9482	46.2647	25.751	44.7958	25.1299	17.6743	19.5069	66.4445	50.0222	43.4387	43.2953	42.5293	71.1472	46.9908	32.1627	49.4695	37.6499	38.1189	25.8596	35.761	18.4935	39.1235	49.8931	24.7029	41.2223	67.8639	46.9811	56.1862	64.901
Tae-miR6201b	1.82202	2.15488	1.66168	0.703281	0	2.25213	0	0.300462	0.791729	0.808137	1.70471	0.345967	2.1142	0.618664	2.40435	0.766379	0.823699	0.630052	1.84282	0.677979	1.25063	0.531778	2.23922	0.574305	0.851861	0.981905	2.29493	0.335578	0	0	1.86216	0.425293	0.635243	0.64371	0	0	1.48228	1.44755	0.923557	0.905342	2.4658	1.067	0	0.457462	2.42484	2.9144	1.20464	1.24858	0.421435
Tae-miR1130s	0	0	0	0	0	0	0	0	0	0	0	0	0	0	0	0	0	0	0	0	0	0	0	0	0	0	0	0	0	0	0	0	0	0	0	0	0	0	0	0	0	0	0	0	0	0	0	0	0
Tae-miR160i	0	0	0	0	0	0	0	0	0	0	0	0.691935	0	0.618664	0	0.38319	1.6474	0	0	0	0	0	0	0	0	0	0	0.335578	0	0	0	0	0	0.64371	0	0.76107	0	0	0	0.452671	0	0	0	0	0.484968	0.416343	0	0	0
Tae-miRN4315	0	0	0	0	0	0	0	0	0	0	0	0	0	0	0	0	0	0	0	0	0	0	0	0	0	0	0	0	0	0	0	0	0	0	0	0	0	0	0	0	0	0	0	0	0	0	0	0	0
Tae-mir-novel62-5p	21.8642	28.0135	31.0181	31.6476	29.1285	42.2274	24.8702	3.90601	28.5022	13.3343	12.7853	17.9903	14.3765	30.3145	24.6446	24.5241	11.5318	13.8611	29.9458	9.49171	27.0969	6.11545	29.1098	11.4861	19.1669	15.2195	39.5876	11.0741	20.8426	6.85875	13.0351	11.4829	8.89341	5.14968	34.9595	19.0267	6.22557	37.1539	21.7036	25.8023	20.9593	20.2731	11.1603	22.8731	40.7373	25.8133	11.2433	18.1044	24.0218
Tae-miRN45d	46.006	187.475	28.2486	35.164	151.468	35.471	44.4489	11.1171	31.6691	7.6773	82.6784	6.91935	43.5524	56.2984	36.6664	43.3004	53.5405	17.6415	14.7425	8.47474	30.8488	8.24257	41.4255	51.1131	12.7779	51.0591	100.403	4.6981	226.489	51.4406	11.173	8.08056	4.4467	113.293	47.5449	303.667	12.4511	26.056	45.2543	5.88473	36.9869	13.5154	8.53434	24.2455	70.8053	26.2296	24.4944	103.008	17.2788
Tae-miR395y	38.7179	39.8654	67.0212	8.43937	13.9817	12.3867	8.9956	42.6656	5.14624	29.9011	1.70471	44.2838	10.571	17.3226	6.61197	4.98147	2.4711	14.4912	34.5528	7.45777	38.7694	26.0571	15.6745	12.6347	126.501	11.2919	24.0968	21.1414	4.16851	30.2928	232.77	14.0347	36.8441	5.14968	9.78866	19.0267	3.26101	43.9091	60.493	10.8641	2.4658	11.3814	82.061	9.14924	88.7491	6.66148	16.865	28.0931	57.7366
Tae-miR395w	0.455505	0	0	0	0	0	0.529153	0	0	0.404068	0	0	0	0	0	0	0	0	0	0	0	0	0	0	0	0	0	0.335578	0	0	0	0	0.317622	0	0	0	0	0	0	0	1.2329	0	0.328244	0	0	0	0	0	0
Tae-mir-novel91-5p	4.55505	2.15488	1.10779	1.40656	4.66057	2.25213	2.11661	1.80277	2.77105	3.63662	1.70471	0.345967	0.422839	0.618664	10.8196	1.53276	2.4711	2.52021	4.60704	4.74585	0.833751	2.12711	6.71765	2.29722	5.11116	0.981905	2.29493	2.01347	1.3895	6.85875	4.65541	6.37939	1.27049	7.72452	8.39028	3.04428	0.592911	4.82518	2.77067	3.1687	19.7264	1.77834	6.56488	1.37239	3.39477	1.24903	3.21239	1.87287	1.26431
Tae-miR395ap	0	0	0	0	0	0	0	0	0	0	0	0	0	0	0	0	0	0	0	0	0	0	0	0	0.42593	0	0	0	0	0	0	0	0	0	0	0	0	0	0	0	0	0	0	0	0	0	0	0	0
Tae-mir-novel119-3p	19.5867	11.8519	28.2486	8.43937	11.6514	51.2359	49.2112	40.2619	52.2541	41.6191	23.8659	54.3169	22.8333	45.1625	24.6446	30.6552	23.0636	35.2829	47.4526	35.9329	29.5982	47.5942	17.9137	28.1409	24.278	11.7829	17.212	18.7924	16.6741	41.1525	41.4331	19.9888	43.5142	27.6795	5.59352	20.5489	16.0086	41.4965	38.7894	38.0244	13.5619	37.3451	50.8778	22.8731	24.2484	35.8055	11.2433	23.723	41.3007
Tae-miR395cd	0	0	0	0	0	0	0	0	0	0	0	0	0	0	0	0	0	0	0	0	0	0	0	0	0	0	0	0.335578	0	0	0.465541	0	0	0	0	0	0	0	0	0	0	0	0.328244	0	0	0	0	0	0
Tae-miR9778c	1.82202	0	1.10779	0	24.468	0.563032	2.11661	1.50231	0	1.61627	0	0	0	1.23733	0	4.21509	3.2948	1.2601	0.460704	0	0	0	1.11961	0	0.42593	0.490953	13.7696	1.00673	4.16851	0	0.931082	0	0.952865	0	0	2.28321	1.18582	0.965036	1.38534	4.07404	1.2329	0.355668	0.328244	0.914924	0.484968	0.416343	3.61393	1.24858	0.84287
Tae-miR9778b	0	0	0	0	0	0	0	0	0	0	0	0	0	0	0	0	0	0	0	0	0	0	0	0	0	0	0	0	0	0	0	0	0	0	0	0	0	0	0	0	0	0	0	0	0	0	0	0	0
Tae-mir-novel15-3p	3.18853	7.5421	1.66168	7.03281	9.32113	1.6891	3.70407	0.300462	2.77105	1.21221	3.40942	3.45967	5.91975	2.47466	4.8087	4.59828	0	3.46529	2.30352	1.01697	2.08438	0.265889	10.0765	2.29722	3.40744	5.40048	8.606	1.67789	11.116	1.14312	2.3277	5.10351	0.317622	0.64371	22.3741	5.32749	2.96456	3.86014	5.07956	0.905342	13.5619	2.48967	0	5.03208	5.33464	2.49806	6.02322	7.49149	2.95005
Tae-miR169bc*	104.766	3.23233	94.7159	39.3837	11.6514	72.0681	34.395	3.60554	80.3605	10.1017	6.81883	8.64918	29.1759	158.997	59.5077	62.4599	20.5925	17.0114	108.726	8.13575	35.4344	13.5603	6.71765	0	64.3155	63.3329	87.2075	7.38272	1.3895	1.14312	31.1912	13.6094	18.7397	2.57484	5.59352	3.04428	17.7873	71.8952	24.0125	89.1762	9.86319	54.0615	8.2061	43.0014	78.0798	77.0234	10.4403	1.24858	27.8147
Tae-miR9677d	23.2308	39.8654	42.0959	19.6919	26.7982	31.5298	29.6326	22.8351	33.2526	29.9011	57.1077	24.5637	23.679	48.8745	30.6555	24.9073	29.6532	36.228	27.6423	20.3394	38.3526	18.0805	51.502	48.8159	34.9263	17.6743	50.4885	31.5444	41.6851	46.8681	34.9156	26.7934	20.6454	25.7484	25.1708	53.2749	22.5306	39.5665	26.7832	33.9503	23.4251	28.0978	20.0229	29.2776	34.4327	39.5526	28.1084	43.7003	37.0863
Tae-mir-novel138-3p	10.0211	46.33	20.4941	11.2525	40.7799	16.891	19.0495	6.00924	18.6056	11.3139	27.2753	14.1847	22.4105	30.9332	27.65	18.0099	29.6532	15.7513	14.2818	5.08484	24.1788	5.58367	55.9804	16.6548	14.4816	12.7648	20.0807	8.72503	50.0222	24.0056	15.3628	12.7588	4.76432	12.8742	43.3498	35.7703	19.8625	21.7133	28.6303	12.2221	22.1922	13.5154	8.86259	25.6179	16.9739	16.6537	10.8418	47.4461	15.1717
Tae-mir-novel69-3p	0.91101	3.23233	0	0	0	0	0	0.300462	0	0.808137	0.852354	0.691935	0.845678	0	0.601088	0.38319	0.823699	0.630052	0.460704	0.338989	0.833751	0.265889	3.35883	0.574305	0.42593	0	0	0.335578	1.3895	0.571562	0.465541	0.850586	0	0	2.79676	0.76107	0.889367	0	0.923557	0.452671	1.2329	0	0.328244	0.457462	0	0.416343	0	0.624291	0.421435
Tae-miRN4325	16.3982	21.5488	16.0629	10.5492	11.6514	23.6474	26.4577	15.0231	20.5849	11.3139	46.8795	23.1798	20.7191	18.5599	29.4533	15.7108	18.9451	28.0373	30.4065	22.3733	25.0125	17.2828	38.0667	29.2896	21.7224	8.83715	23.5231	16.7789	59.7487	34.8653	25.1392	21.2646	23.8216	32.8292	26.5692	33.4871	16.3051	37.6364	27.7067	19.4649	27.1238	16.7164	16.4122	28.3626	32.4928	29.5603	20.8805	32.4631	23.1789
Tae-miR319g*	1.36651	0	0	0	0	1.12606	1.58746	0.600924	0.395864	1.61627	0	2.0758	0.422839	1.85599	0.601088	0.766379	0.823699	0.945078	0	0.338989	0	0.531778	0	0	0.42593	0	0.573733	0.671156	0	0.571562	0.931082	0.425293	0.952865	0.64371	0	1.52214	0.296456	2.41259	0.461779	0.905342	2.4658	0.711336	1.96946	1.37239	0	2.08171	0.803096	0	0.421435
Tae-miR319e*	0	0	0	0	0	0	0	0	0	0	0	0	0	0	0	0	0	0	0	0	0	0	0	0	0	0	0	0	0	0	0	0	0	0	0	0	0	0	0	0	0	0	0	0	0	0	0	0	0
Tae-miR9777	0.455505	12.9293	2.21558	0	8.15599	2.25213	1.05831	0.300462	0.395864	1.21221	5.11413	1.0379	2.1142	1.85599	5.40979	1.53276	6.5896	3.46529	0.460704	0.677979	0.416876	1.59534	14.5549	2.29722	2.12965	0.981905	4.01613	0	20.8426	1.71469	4.18987	2.97705	2.85859	3.86226	16.7806	2.28321	0.889367	3.37763	1.84711	0.905342	9.86319	1.067	1.64122	4.11716	1.93987	0.416343	1.60619	3.74574	2.10718
Tae-mir-novel137-3p	41.4509	43.0977	23.2635	23.9115	16.312	33.2189	34.395	19.8305	20.1891	14.9505	15.3424	30.7911	34.25	35.8825	42.0762	23.7578	32.948	34.0228	23.0352	22.3733	41.2707	11.4332	27.9902	14.3576	28.1114	16.2014	37.8664	22.1482	20.8426	17.7184	43.2953	22.1152	27.6331	23.1736	34.9595	18.2657	19.8625	42.9441	54.0281	18.1068	41.9185	25.2524	35.7786	43.0014	26.1883	25.3969	24.896	18.7287	29.079
Tae-miR9663b	32.3408	32.3233	32.6797	18.9886	25.6331	41.6644	37.5699	12.9199	21.7725	18.5872	23.8659	25.9475	41.4382	40.2132	56.5023	20.6922	37.8902	33.0777	23.4959	13.5596	49.6082	14.8898	21.2726	35.6069	21.7224	16.6924	51.0623	21.477	45.8536	30.8644	27.9325	33.1728	24.4569	30.8981	29.366	53.2749	19.8625	52.5945	63.7254	22.1809	23.4251	13.1597	21.3359	27.9052	30.553	32.8911	22.4867	35.5846	29.5005
Tae-miR156n	22.7752	12.9293	49.2966	16.1755	13.9817	46.7317	64.5567	12.9199	18.6056	17.3749	11.933	21.104	38.4784	37.7385	46.8849	28.356	47.7746	36.543	34.0921	19.3224	26.68	15.4216	12.3157	25.2694	22.1484	33.8757	30.4079	13.7587	12.5055	31.4359	36.7777	21.6899	15.5635	23.1736	12.5854	16.7435	25.7916	45.3567	42.4836	20.8229	11.0961	20.9844	20.6794	26.9903	54.8013	17.9027	22.0852	27.4688	24.8647
Tae-miR156q	0.455505	0	1.10779	0	0	0	0.529153	0.300462	0	0	0	0	2.53703	0	0.601088	0.38319	0	0.945078	0.460704	0.677979	1.25063	0.265889	0	0	0.42593	0	0.573733	0	0	0.571562	0.465541	0	0	0	0	0	0.296456	1.44755	0	0	0	0	0.328244	0.914924	0	0.416343	0.803096	0.624291	0
Tae-miR169ae*	40.5399	1.07744	64.8056	31.6476	2.33028	118.8	38.099	21.9337	44.3368	33.9418	1.70471	8.30321	12.6852	246.228	25.8468	21.0754	9.88439	29.6124	58.5095	19.6614	13.34	16.2192	1.11961	1.72292	41.7412	29.4572	37.8664	35.5713	2.77901	2.85781	71.6933	54.8628	33.3503	2.57484	1.39838	0.76107	4.15038	101.811	9.23557	56.1312	4.93159	33.4328	25.9313	24.2455	58.1961	24.5642	4.01548	0.624291	26.129
Tae-miRN4298a	17.3092	45.2526	19.3863	8.43937	37.2845	19.1431	26.4577	18.0277	15.0428	12.9302	41.7654	20.758	17.7592	14.8479	32.4588	13.7948	37.8902	13.5461	13.3604	15.9325	20.8438	16.2192	49.2628	70.0652	19.1669	8.3462	16.0645	10.0673	63.9172	53.1553	20.9493	19.5635	30.1741	37.9789	20.9757	64.6909	19.2696	25.0909	26.7832	9.95877	38.2198	13.1597	19.0382	15.0962	25.7033	17.9027	16.865	54.9376	18.1217
Tae-miR1847j	5.92156	0	4.43115	4.92297	1.16514	6.19336	3.70407	2.10323	3.56278	0.808137	0	2.0758	2.1142	6.18664	6.01088	2.29914	5.7659	2.83523	1.84282	2.71192	4.58563	2.393	1.11961	0.574305	2.98151	4.41857	4.58987	1.34231	1.3895	2.28625	3.72433	2.12646	0	0	0	1.52214	1.18582	2.41259	5.07956	4.07404	0	2.84534	2.62595	2.74477	3.39477	2.08171	0.803096	0.624291	1.26431
Tae-mir-novel82-3p	22.3197	42.0202	24.3713	33.0542	44.2754	39.4123	33.8658	15.3236	38.003	10.1017	74.1548	37.3645	20.2963	30.9332	21.6392	29.8888	22.2399	17.6415	30.8672	25.0852	50.8588	24.7277	34.7079	33.884	25.1299	19.6381	26.3917	25.8395	70.8647	31.4359	27.9325	21.6899	17.7868	36.0478	37.7563	38.8146	26.3845	38.1189	34.6334	22.1809	32.0554	27.0308	16.4122	26.9903	44.617	49.1284	28.9115	49.319	21.0718
Tae-miR530b	11.8431	20.4714	15.509	9.14265	22.1377	14.6388	14.2871	4.20647	15.0428	18.1831	17.0471	17.2984	12.6852	32.7892	9.61741	9.57974	3.2948	24.572	19.3496	11.8646	14.1738	7.97668	16.7941	13.7833	20.0187	6.38239	10.9009	13.4231	13.895	7.43031	7.44865	11.9082	12.3872	8.36823	16.7806	17.5046	5.03974	27.021	14.3151	10.4114	14.7948	11.3814	10.5038	7.31939	52.8615	20.8171	3.61393	8.74007	15.1717
Tae-miR395ai*	19.5867	37.7105	8.8623	2.81312	6.99085	7.88245	2.64577	23.436	3.56278	50.9126	2.55706	51.2032	1.69136	2.47466	1.20218	5.74784	0.823699	2.52021	48.8347	4.74585	20.4269	49.7213	3.35883	8.04027	168.242	3.43667	2.29493	14.4299	1.3895	12.5744	143.852	3.82764	64.7948	1.93113	2.79676	8.37177	0	21.2308	18.0094	5.88473	3.69869	3.20101	59.4122	1.82985	73.7151	3.33074	4.41703	21.2259	22.7575
Tae-miR169r	7.74358	8.61954	18.8324	4.21969	2.33028	32.6559	12.1705	44.4684	2.37519	29.497	5.96648	9.34112	8.87962	26.6026	13.825	5.36465	7.4133	40.3233	27.6423	31.526	7.92064	23.93	7.83726	23.5465	13.6298	2.94572	19.5069	30.8732	4.16851	16.0037	77.2798	59.1157	39.3851	30.2544	4.19514	17.5046	3.55747	43.4266	12.0062	2.71603	7.39739	13.871	40.0458	16.0112	34.9177	14.572	3.61393	18.1044	11.8002
Tae-miR172a	0	0	0	0	0	0	0.529153	0.300462	0	0.404068	0	0	0	0	0	0	0	0.315026	0	0	0	0	0	0.574305	0.42593	0	0.573733	0	0	0	0.465541	0	0.317622	0.64371	0	0	0.296456	0.482518	0.461779	0.905342	1.2329	0	0	0	0.484968	0	0.401548	1.24858	0.421435
Tae-miR172c	0	0	0	0	0	0	0	0	0	0	0	0	0	0	0	0	0	0	0	0	0	0	0	0	0	0	0	0	0	0	0	0	0	0	0	0	0	0	0	0	0	0	0	0	0	0	0	0	0
Tae-mir-novel102-3p	0	0	0	0.703281	0	0	0	0	0.395864	0.404068	2.55706	0	0	0.618664	0	0.38319	0	0	0.460704	0.338989	0.416876	0	1.11961	0	0	0	0	0.671156	0	0	0.465541	0	0	0.64371	1.39838	0.76107	0	0.482518	0	0.452671	2.4658	0.355668	0	0	1.4549	0	0	1.24858	0
Tae-miR169d	0	0	0.553894	0	0	0	0	0	0	0.404068	0	0	0.422839	0	0	0	0	0	0	0	0	0	0	0	0	0	0	0	0	0	0.465541	0	0	0	0	0	0.296456	0	0	0	0	0	0	0	0	0	0	0	0
Tae-miR169o	0	0	0	0	0	0	0	0	0	0	0	0	0	0	0	0	0	0	0	0	0	0	0	0	0	0	0	0	0	0	0	0	0	0	0	0	0	0	0	0	0	0	0.328244	0	0	0	0	0	0
Tae-miR9674q	11.8431	29.0909	24.9252	3.5164	16.312	29.2777	21.6953	29.1448	17.418	12.9302	34.0942	16.9524	19.8734	23.5092	18.0326	11.8789	28.8295	31.8176	25.7994	15.5935	30.8488	22.0688	20.153	48.2416	19.1669	10.31	16.6383	17.4501	34.7376	33.1506	42.3642	27.2187	25.4097	48.2782	23.7725	35.7703	18.6767	24.1259	22.1654	13.5801	12.329	15.6494	27.9007	19.2134	27.1582	25.3969	14.8573	23.0988	18.9646
Tae-mir-novel47-5p	15.4872	28.0135	8.30841	6.32953	29.1285	12.9497	10.0539	15.0231	6.33383	13.7383	11.933	10.725	11.4167	4.94931	35.4642	6.89741	15.6503	12.286	12.439	12.5426	8.75439	12.2309	34.7079	15.5062	19.1669	6.87334	8.03227	5.36925	22.2321	21.7194	14.4318	26.3682	11.752	21.8861	43.3498	15.2214	4.15038	11.0979	11.5445	6.79007	39.4527	5.33502	19.3664	18.7559	13.0941	5.8288	12.0464	8.11578	14.7502
Tae-miRN4344a	32.7964	135.758	39.8804	14.7689	198.074	52.362	22.2244	7.51155	22.9601	8.88951	38.3559	5.88144	71.8826	36.5012	53.4968	40.2349	52.7168	26.1472	33.1707	9.15272	11.6725	5.84956	100.765	8.04027	14.4816	26.5114	40.7351	5.03367	191.752	30.2928	25.6047	15.7358	9.52865	11.5868	166.407	37.2924	7.41139	10.1329	52.6428	7.69541	119.591	7.82469	19.3664	37.9693	13.5791	17.0701	14.0542	82.4064	5.05722
Tae-mir-novel136-5p	16.8537	18.3165	26.033	17.582	24.468	34.345	31.22	19.53	18.6056	14.1424	25.5706	27.3314	28.3302	30.3145	33.0598	14.9444	28.8295	27.7223	30.8672	21.3563	31.6825	18.0805	19.0334	33.884	27.2595	17.1833	25.2443	21.8126	11.116	27.435	29.3291	34.4487	25.4097	35.404	23.7725	32.726	15.4157	41.4965	36.9423	26.2549	17.2606	20.9844	25.603	29.2776	40.2523	24.5642	19.2743	24.3473	25.2861
Tae-miRN4341	2.27752	4.30977	3.87726	3.5164	3.49542	13.5128	6.34984	12.9199	3.56278	2.42441	16.1947	6.57338	5.07407	6.80531	10.2185	3.06552	22.2399	7.87565	5.98916	3.72888	7.92064	10.6356	3.35883	21.8236	3.83337	4.41857	3.4424	4.36252	2.77901	22.2909	10.2419	6.80469	14.293	28.3232	0	9.89391	7.41139	6.75525	8.31201	3.1687	4.93159	2.84534	11.1603	6.40447	8.24445	7.91051	4.41703	7.49149	4.63579
Tae-mir-novel119-5p	14.5762	23.7037	15.509	8.43937	13.9817	19.7061	22.7536	16.2249	19.0015	12.5261	22.1612	19.7201	18.1821	19.1786	19.2348	15.3276	24.711	20.7917	18.8889	10.8477	28.3475	13.0286	20.153	35.6069	15.7594	8.3462	16.6383	18.7924	19.4531	22.2909	22.346	14.46	16.8339	16.7365	9.78866	17.5046	16.0086	26.056	24.4743	16.7488	19.7264	11.3814	11.1603	14.6388	30.553	26.2296	16.4635	30.5902	26.129
Tae-miR531n	6.37707	465.455	7.20062	2.10984	263.322	9.57155	12.1705	1.80277	9.89661	3.63662	118.477	4.84354	17.3364	7.42397	18.0326	13.4116	13.1792	6.30052	11.0569	2.37293	10.4219	2.393	167.941	12.6347	8.51861	8.3462	5.1636	3.0202	416.851	10.8597	4.65541	5.52881	2.22335	126.167	165.009	22.8321	10.3759	2.89511	6.92668	1.35801	168.907	5.33502	5.2519	7.31939	3.39477	8.32686	2.40929	146.084	4.21435
Tae-mir-novel18-5p	4.09954	79.7307	7.20062	3.5164	52.4314	5.06729	6.34984	2.10323	5.5421	1.21221	57.9601	3.11371	9.30246	4.33065	6.61197	5.74784	5.7659	2.52021	2.76423	0	5.83626	1.06356	45.904	6.89166	4.68523	1.96381	5.73733	1.00673	109.771	3.42937	1.39662	3.40234	3.49384	27.6795	39.1547	6.84963	5.3362	4.82518	4.61779	1.35801	32.0554	2.13401	0.656488	5.48954	5.81961	4.57977	3.21239	24.3473	4.21435
Tae-mir-novel62-3p	24.1418	51.7172	28.2486	22.505	45.4405	30.9668	25.9285	11.4176	25.3353	11.718	57.9601	22.4879	20.2963	30.3145	27.65	17.6267	16.474	20.4767	25.7994	12.5426	22.0944	12.7627	64.9373	40.7757	18.7409	12.7648	24.6705	15.4366	51.4117	42.2956	21.4149	24.667	19.6925	34.7603	62.9271	38.0535	16.6015	42.9441	30.9392	22.6336	78.9055	20.9844	18.3817	21.0433	48.9817	27.0623	16.4635	41.2032	23.6004
Tae-miR395as*	19.1312	20.4714	16.6168	9.84593	5.82571	23.0843	3.70407	11.4176	18.6056	42.0231	0.852354	38.0564	2.1142	5.56798	1.80326	23.3746	1.6474	3.15026	65.42	3.72888	47.1069	57.9638	4.47844	3.44583	95.4084	2.45476	4.01613	18.1212	1.3895	4.5725	58.6582	2.97705	100.051	4.50597	2.79676	4.56642	1.48228	8.68532	9.23557	12.6748	3.69869	4.62368	39.7175	3.6597	75.17	22.0662	8.03096	5.61862	14.3288
Tae-mir-novel32-5p	21.4087	90.5051	19.9402	10.5492	47.7708	16.891	52.9153	10.8166	13.8553	16.9709	84.3831	5.88144	31.2901	14.2293	42.0762	15.3276	21.4162	15.4363	28.103	24.0683	11.6725	15.9534	122.037	25.8437	17.4631	10.801	5.73733	9.06061	77.8123	36.58	16.7595	15.3105	20.963	78.5326	60.1304	175.807	8.89367	12.0629	36.4805	9.95877	130.687	3.20101	25.9313	19.6709	26.6732	10.8249	16.4635	29.966	13.9074
Tae-miR164f*	5.01055	7.5421	7.75451	4.21969	4.66057	5.63032	2.11661	0.300462	3.16691	3.63662	2.55706	4.15161	5.07407	12.9919	2.40435	3.06552	3.2948	2.52021	5.98916	2.03394	1.25063	1.06356	11.1961	2.29722	2.98151	1.47286	6.31107	2.01347	2.77901	3.42937	1.86216	2.12646	4.12908	3.86226	4.19514	5.32749	3.55747	7.72029	3.69423	5.43205	4.93159	2.48967	1.64122	5.03208	7.75948	3.74709	2.40929	3.74574	4.21435
Tae-miR9669b*	15.9427	28.0135	13.8473	11.2525	8.15599	19.1431	20.1078	20.4314	13.8553	16.1627	58.8124	19.0282	9.30246	14.8479	16.2294	13.7948	9.06069	13.8611	14.7425	21.0173	16.675	22.0688	14.5549	50.5388	11.0742	4.41857	9.75347	12.752	31.9586	45.1534	22.8115	23.3911	23.8216	47.6345	13.9838	28.1596	13.044	17.3706	18.9329	10.8641	8.63029	11.0257	19.6946	11.894	33.9477	25.8133	9.63716	28.7174	14.3288
Tae-mir-novel54-5p	0.455505	20.4714	1.10779	0.703281	12.8166	1.12606	0	1.20185	0.395864	0	1.70471	0.345967	4.22839	1.85599	0.601088	0	1.6474	1.2601	1.84282	0	0.833751	0	7.83726	4.02014	0	0.981905	1.7212	0.671156	30.5691	1.14312	0.931082	0.425293	0.635243	2.57484	36.3579	3.80535	1.77873	0.965036	1.84711	0	33.2883	0.355668	0.656488	0.914924	0	1.24903	1.20464	4.99433	0.84287
Tae-miR3711a	50.1055	146.532	16.0629	30.2411	123.505	21.9583	24.8702	8.41294	22.1684	20.6075	14.49	10.725	16.9136	12.3733	94.3708	16.4772	25.5347	29.2974	29.0244	14.5765	13.34	7.17901	81.7315	12.6347	36.63	32.4029	20.6544	6.71156	77.8123	24.0056	25.1392	31.4717	13.6577	9.65565	162.212	38.8146	8.59721	16.4056	28.1685	18.5595	112.194	8.8917	23.9618	26.5328	21.3386	7.91051	22.0852	45.5732	12.6431
Tae-miR395g*	0.91101	0	0	0	1.16514	1.12606	0	0	0	0	0	0.345967	0	0	0	0.766379	0	0	0.921409	0.338989	1.25063	0.797668	0	0	2.12965	0	0	0.335578	0	0	0.465541	0	1.27049	0.64371	0	0	0	1.44755	0	0.905342	0	0	0.656488	0	0.484968	0	0	0	0
Tae-miR395i*	0	0	0	0	0	0	0	0	0	0.404068	0	0	0	0	0	0	0	0	0.460704	0	0	0	0	0	0	0	0	0	0	0	0	0	0.317622	0	0	0	0	0	0	0	0	0	0	0	0	0	0	0	0
Tae-miRN4299	0	0	0	0	0	0	0	0	0	0	0	0	0	0	0	0	0	0	0	0	0	0	0	0	0	0	0	0.335578	0	0	0	0	0.317622	0	0	0	0	0	0	0	0	0	0	0	0	0	0	0	0
Tae-mir-novel65-5p	0.455505	10.7744	0	0	3.49542	0	0	2.10323	0.395864	0.404068	7.67119	0	0.422839	0	1.20218	0.38319	1.6474	0.630052	0.460704	0.677979	0.416876	0.797668	20.153	7.46597	0	0	0	1.00673	25.0111	1.71469	0	0.850586	1.58811	8.36823	23.7725	2.28321	0.889367	0.965036	0.923557	0	13.5619	0	1.96946	1.37239	0.969935	1.24903	0.401548	4.37003	0.421435
Tae-miR171m	5.92156	6.46465	11.0779	6.32953	10.4863	11.2606	8.46645	1.80277	4.75037	4.04068	7.67119	4.84354	3.80555	5.56798	12.0218	4.21509	11.5318	3.15026	7.83198	2.71192	7.92064	3.19067	1.11961	4.59444	4.2593	2.45476	9.17973	4.6981	6.94752	4.00094	4.18987	4.25293	6.67005	1.28742	5.59352	9.13284	8.30076	10.1329	7.85024	5.88473	6.16449	5.33502	4.59542	4.57462	3.39477	7.49417	3.61393	6.24291	3.79292
Tae-miR171o*	0	0	0	0	0	0	0	0	0	0	0	0	0	0	0	0	0	0	0	0	0	0	0	0	0	0	0	0	0	0	0	0	0	0	0	0	0	0	0	0	0	0	0	0	0	0	0	0	0
Tae-mir-novel4-5p	8.65459	17.2391	19.3863	6.32953	12.8166	19.1431	37.5699	6.91063	15.8346	9.29358	14.49	15.2226	17.7592	15.4666	16.8305	8.04698	9.06069	10.3959	15.664	9.49171	22.5113	7.4449	19.0334	14.9319	12.7779	5.40048	28.1129	9.39619	23.6216	11.4312	9.77636	11.4829	10.4815	11.5868	13.9838	13.6993	5.03974	39.0839	18.0094	12.6748	14.7948	7.82469	10.8321	16.4686	40.7373	19.5681	11.6449	16.8558	16.8574
Tae-miR164l	3.64404	8.61954	6.64673	4.92297	2.33028	12.3867	8.9956	2.70416	11.0842	4.04068	8.52354	6.57338	5.91975	11.7546	8.41523	5.74784	4.1185	6.93057	11.0569	4.40686	10.005	5.58367	13.4353	13.7833	3.83337	1.96381	10.3272	3.35578	9.72653	6.85875	7.9142	4.67822	5.39957	11.5868	1.39838	3.04428	4.15038	14.9581	9.69735	5.43205	2.4658	6.04635	5.90839	7.31939	22.7935	16.2374	5.62167	7.49149	9.27157
Tae-miR9673d*	20.4977	33.4007	20.4941	24.6148	18.6423	23.6474	16.4037	9.61478	15.4387	14.5465	22.1612	18.6822	17.3364	16.0853	22.2403	17.2435	19.7688	16.0663	17.9675	14.2376	23.345	9.8379	44.7844	24.1208	14.4816	11.7829	14.9171	17.1145	19.4531	18.8616	14.4318	17.0117	13.9754	16.7365	30.7644	23.5932	15.7121	21.2308	26.7832	16.2962	24.658	17.7834	9.84732	22.4156	22.3085	17.4864	15.6604	21.2259	17.2788
Tae-miRN246b	0	0	0	0	0	0	0	0	0	0	0	0	0	0	0	0	0	0	0	0	0	0	0	0	0	0	0	0	0	0	0	0	0	0	0	0	0	0	0	0	0	0	0	0	0	0	0	0	0
Tae-miR169bp*	17.3092	5.38721	29.3564	7.73609	2.33028	38.8492	19.5787	2.10323	30.4816	7.27323	10.2283	10.379	11.8395	41.4505	12.0218	10.7293	5.7659	9.7658	23.9566	4.74585	12.5063	8.50845	10.0765	2.29722	18.315	8.3462	15.4908	4.36252	6.94752	3.42937	7.44865	7.22998	12.3872	1.28742	8.39028	11.416	5.92911	51.6294	8.77379	16.2962	3.69869	17.7834	5.2519	12.8089	29.583	28.3113	1.60619	6.8672	12.6431
Tae-miR396q*	16.3982	12.9293	76.9912	9.14265	24.468	10.6976	15.3454	2.10323	9.10488	4.44475	4.26177	52.2411	102.75	33.4079	15.6283	11.8789	19.7688	6.30052	21.1924	1.01697	37.1019	2.393	10.0765	4.59444	21.7224	13.7467	20.0807	2.34905	11.116	2.85781	2.3277	5.9541	0.952865	2.57484	32.1627	12.1771	31.4243	63.2098	42.9454	17.6542	11.0961	11.3814	2.29771	60.385	25.2183	9.15954	154.596	4.37003	7.58583
Tae-miR167p*	20.0422	26.9361	7.20062	16.8787	20.9725	12.3867	8.9956	0	10.2925	4.44475	65.6313	13.8387	12.2623	17.3226	10.8196	3.44871	1.6474	0.630052	12.439	1.69495	20.4269	3.45656	62.6981	2.29722	19.1669	6.87334	14.9171	1.34231	31.9586	2.85781	0.931082	2.12646	4.76432	1.93113	64.3255	21.31	5.92911	21.2308	12.468	15.3908	24.658	6.75769	1.31298	14.1813	21.8235	8.7432	9.23561	28.0931	10.5359
Tae-mir-novel68-3p	14.1207	15.0842	13.8473	9.14265	16.312	20.8322	22.2244	15.9245	16.2304	15.3546	34.0942	20.4121	9.30246	18.5599	13.2239	15.7108	20.5925	15.1212	17.0461	21.3563	20.01	20.4735	30.2294	31.0125	12.7779	10.801	9.17973	12.0808	30.5691	29.1497	16.2939	16.5864	19.3749	21.8861	16.7806	35.7703	20.4554	24.6084	23.5507	19.0122	14.7948	17.0721	12.4733	16.9261	16.9739	22.4825	14.8573	26.8445	19.8075
Tae-mir-novel22-5p	4.09954	72.1886	1.10779	0.703281	25.6331	0.563032	2.64577	0.300462	0.395864	0	43.4701	1.0379	1.69136	1.85599	0	2.68233	0.823699	0.630052	0.921409	0	1.6675	0	61.5785	4.59444	3.40744	0.981905	5.1636	0.335578	119.497	1.14312	0	0.850586	0.635243	21.8861	37.7563	8.37177	1.77873	2.41259	0.461779	0	41.9185	0	0	1.37239	0.969935	0	2.00774	14.983	0.84287
Tae-miR169br	6.37707	9.69698	19.3863	6.32953	4.66057	17.454	13.2288	10.8166	12.6677	9.29358	4.26177	11.7629	4.22839	9.89863	16.2294	6.89741	1.6474	16.0663	18.4282	9.49171	7.50376	10.3697	11.1961	6.31736	6.38895	5.40048	14.9171	4.02694	8.33703	4.5725	17.225	9.35644	11.1168	8.36823	6.9919	6.08856	4.44683	20.7483	8.77379	2.26336	4.93159	14.938	14.4427	12.3515	30.068	31.6421	2.00774	5.61862	9.69301
Tae-miR169br*	0.91101	2.15488	4.98504	0.703281	3.49542	3.37819	2.11661	1.20185	5.14624	2.82848	5.11413	1.38387	0	4.33065	2.40435	0.38319	0.823699	0.945078	5.98916	1.01697	1.25063	1.06356	4.47844	1.14861	2.98151	0.981905	2.86867	0.335578	5.55802	2.28625	1.39662	2.55176	3.49384	1.28742	1.39838	2.28321	0.296456	7.72029	2.30889	1.81068	0	2.84534	1.31298	0	2.90981	2.9144	0	1.24858	2.10718
Tae-miR531j	1.36651	9.69698	2.21558	0.703281	2.33028	0	0.529153	0.901386	0.791729	0.404068	0	0.691935	2.1142	1.23733	1.20218	1.14957	0.823699	1.57513	0.460704	1.01697	0.416876	0.531778	1.11961	2.29722	0.851861	0.490953	1.7212	0.671156	6.94752	4.00094	0	0.850586	0.635243	4.50597	4.19514	2.28321	0.889367	3.86014	1.84711	0.905342	8.63029	0.711336	2.29771	1.82985	3.39477	2.08171	0.401548	3.12145	1.68574
Tae-mir-novel17-5p	1.36651	7.5421	1.66168	0.703281	4.66057	1.12606	2.11661	0	1.18759	0.404068	0.852354	1.72984	0.845678	0	3.00544	0.38319	0.823699	0.945078	0.921409	1.01697	1.6675	0.265889	5.59804	2.87153	0.851861	1.47286	0.573733	0.671156	1.3895	1.14312	1.86216	0.425293	0	1.28742	9.78866	1.52214	0	0.965036	1.38534	0	12.329	0	0.656488	1.82985	0.969935	0	0	0.624291	1.68574
Tae-mir-novel11-3p	19.1312	25.8586	8.30841	5.62625	10.4863	19.7061	16.9329	32.1494	13.0635	9.29358	14.49	21.7959	10.9938	19.7973	22.2403	6.51422	11.5318	20.1617	13.3604	15.5935	21.2607	29.7796	12.3157	43.6472	14.0557	3.92762	16.6383	14.4299	20.8426	38.2947	22.346	25.9429	30.4917	45.7034	13.9838	14.4603	5.3362	22.6783	26.3214	9.50609	20.9593	6.40202	26.2595	12.8089	21.3386	20.4008	11.2433	14.3587	16.436
Tae-miRN4284h	0.455505	0	5.53894	2.10984	4.66057	0.563032	0.529153	0	0.395864	0.808137	0	0.345967	0.422839	1.85599	1.20218	1.91595	3.2948	0.630052	2.76423	0.677979	1.6675	0	2.23922	0	1.27779	3.43667	0.573733	0.671156	2.77901	0.571562	0	0	0	0	2.79676	0.76107	1.48228	1.44755	0.923557	1.81068	2.4658	1.42267	0	0	0.969935	0.416343	1.20464	1.24858	0.84287
Tae-miRN4332	14.5762	28.0135	13.2935	5.62625	5.82571	25.3365	22.2244	12.6194	14.647	12.1221	14.49	21.45	13.108	23.5092	19.8359	11.8789	14.0029	19.5316	17.0461	11.1867	18.3425	13.5603	13.4353	14.3576	14.9076	8.3462	12.0484	14.7654	31.9586	10.2881	20.9493	17.0117	26.3626	20.5987	13.9838	14.4603	18.3802	30.8811	18.9329	13.1275	24.658	14.5824	17.0687	20.1283	30.068	22.4825	14.8573	13.1101	17.7003
Tae-mir-novel67-5p	15.9427	26.9361	22.1558	10.5492	13.9817	30.4037	23.2827	11.718	12.2718	15.3546	36.6512	14.5306	13.9537	21.6532	21.6392	14.5612	24.711	20.4767	19.3496	13.2206	19.5932	10.3697	14.5549	46.5187	13.6298	8.83715	12.6221	12.752	19.4531	44.0103	20.0183	18.2876	16.1987	36.0478	13.9838	40.3367	20.159	19.3007	24.0125	15.8435	12.329	12.804	9.84732	8.69178	13.5791	15.4047	13.6526	33.7117	16.436
Tae-miRN4342	12.7541	35.5556	18.8324	12.6591	20.9725	25.3365	25.3994	4.50693	19.3974	10.5058	55.403	29.4072	17.7592	24.1279	16.2294	15.3276	6.5896	13.8611	23.4959	11.8646	25.4294	9.30612	48.1432	24.1208	12.352	3.92762	20.0807	6.37599	45.8536	32.0075	11.173	11.0576	20.963	10.2994	34.9595	35.0092	9.19012	41.014	30.0156	9.95877	25.8909	8.8917	12.4733	18.7559	20.3686	37.0545	12.8495	26.2202	31.6076
Tae-miR1432a*	4.09954	5.38721	1.66168	7.03281	3.49542	14.6388	9.52476	24.9383	10.6883	12.5261	5.11413	7.61128	2.53703	11.7546	2.40435	8.43017	3.2948	17.0114	3.22493	11.8646	21.2607	12.4968	3.35883	10.3375	5.11116	0.981905	5.1636	14.0943	8.33703	25.7203	20.4838	11.4829	9.84627	18.6676	4.19514	12.1771	7.11493	6.75525	12.468	4.97938	6.16449	6.40202	15.7557	3.6597	10.6693	6.24514	14.4557	7.49149	8.85014
Tae-miR5200q*	25.0528	16.1616	23.8174	14.7689	13.9817	22.5213	23.8119	18.9291	19.7932	12.5261	14.49	15.5685	13.9537	16.0853	22.2403	20.6922	22.2399	16.0663	26.7209	19.3224	29.5982	20.2076	15.6745	12.6347	14.4816	12.2738	17.7857	21.8126	15.2845	16.0037	20.0183	14.8852	25.7274	10.9431	16.7806	7.6107	17.4909	30.3986	21.7036	18.5595	19.7264	18.4947	12.8015	21.9582	32.9778	30.8094	20.0774	9.36436	31.1862
Tae-miR5200l*	0	0	0	0	0	0	0	0	0	0	0	0	0	0	0	0.38319	0	0	0.460704	0	0	0.265889	0	0	0.42593	0	0	0	0	0	0	0	0	0	0	0	0.296456	0	0	0	0	0	0	0	0	0	0	0	0
Tae-miR3711b	23.6863	49.5623	10.524	15.4722	48.9359	14.6388	12.1705	10.2157	15.4387	13.7383	12.7853	10.725	4.22839	1.85599	45.6827	6.51422	17.2977	21.1067	19.3496	11.5256	6.25313	9.8379	82.8511	13.209	31.0929	5.40048	12.0484	6.37599	31.9586	18.29	19.0872	15.7358	16.8339	13.5179	149.627	22.071	5.03974	16.4056	16.1623	19.0122	80.1384	3.55668	18.0534	17.3836	13.0941	4.99611	10.0387	12.4858	10.5359
Tae-miR169bo	0.91101	1.07744	0.553894	0	0	0	0.529153	0	0	0.808137	0	0.345967	0	0.618664	0	0.766379	0	0.315026	0	0	0	0	0	0	0	0	0	0.335578	0	0	0	0	0	0.64371	0	0	0	0	0	0	0	0.355668	0	0	0	0.832686	0	0	0
Tae-miR169bh	0	0	0	0	0	0	0	0	0	0	0	0	0	0	0	0	0	0	0	0	0	0	0	0	0	0	0	0	0	0	0	0	0	0	0	0	0	0	0	0	0	0	0	0	0	0	0	0	0
Tae-miR5050d*	25.0528	22.6263	17.7246	13.3623	10.4863	25.3365	23.8119	11.1171	19.0015	10.5058	12.7853	23.1798	24.5247	25.9839	32.4588	18.3931	27.1821	15.1212	14.2818	10.8477	31.6825	12.4968	19.0334	21.2493	17.0372	8.83715	33.8503	10.7385	8.33703	21.7194	18.1561	21.6899	12.7049	15.449	12.5854	12.1771	13.044	32.8112	24.936	18.5595	6.16449	11.737	22.3206	26.0753	16.4889	28.3113	16.0619	21.2259	26.5504
Tae-miR9666u	6.37707	5.38721	7.75451	5.62625	31.4588	26.4625	10.5831	32.1494	16.6263	12.1221	28.98	8.99515	3.80555	12.9919	8.41523	8.04698	15.6503	10.7109	9.21409	9.49171	10.8388	13.5603	33.5883	28.1409	7.66675	9.3281	4.58987	43.2896	9.72653	18.29	17.6906	64.6445	6.98768	18.0239	13.9838	28.9207	8.89367	4.82518	5.54134	6.3374	6.16449	13.871	24.2901	10.0642	7.75948	62.0351	7.62942	45.5732	5.05722
Tae-miRN4298b*	1.82202	3.23233	1.66168	0.703281	2.33028	2.25213	0.529153	0.600924	0.791729	0	1.70471	1.38387	1.69136	0	1.80326	1.53276	2.4711	1.2601	0	0.338989	0.416876	1.06356	6.71765	1.72292	0.851861	0.490953	1.7212	0.335578	2.77901	1.14312	2.3277	1.70117	0.635243	0	0	0	1.77873	1.93007	0.923557	1.35801	1.2329	1.067	0.328244	1.37239	0.969935	2.9144	2.40929	0.624291	0
Tae-miRN4409	4.09954	57.1044	15.509	6.32953	59.4222	6.75639	11.6414	6.91063	6.72969	9.69764	36.6512	6.22741	8.87962	6.18664	15.6283	3.8319	7.4133	12.601	5.52845	9.8307	13.7569	5.31778	64.9373	65.4708	5.96302	1.96381	24.6705	5.70483	41.6851	53.1553	14.8973	12.3335	10.7991	59.2213	30.7644	80.6734	6.22557	16.8881	15.7005	6.3374	20.9593	1.42267	10.5038	10.5216	18.4288	9.57588	6.42477	76.1635	13.0645
Tae-mir-novel85-5p	0	1.07744	0	0	1.16514	0	0	0	0	0.404068	0	0	0.422839	0.618664	0.601088	0.38319	0	0	0	0.338989	0	0.531778	2.23922	0	0.42593	0	0	0	0	0.571562	1.39662	0.425293	0	0	2.79676	0.76107	0	0	0	0	4.93159	0	0.328244	0	0	0.416343	0	0	0
Tae-miR395bd*	16.8537	31.2458	19.9402	5.62625	5.82571	7.31942	6.34984	16.2249	9.10488	36.7702	4.26177	23.1798	3.80555	8.04263	2.40435	9.19655	2.4711	7.2456	30.8672	4.40686	20.8438	22.0688	14.5549	5.74305	71.5563	2.45476	5.1636	9.39619	4.16851	11.4312	91.7116	5.10351	40.0203	1.93113	8.39028	8.37177	2.96456	14.4755	12.468	12.2221	6.16449	7.82469	36.7633	5.03208	35.8876	11.6576	8.83406	14.3587	14.7502
Tae-miR395ba*	0	0	0	0	0	0	0	0	0	0	0	0	0	0.618664	0.601088	0	0	0	0	0	0	0	0	0	0.42593	0	0	0	0	0	1.39662	0	0	0	0	0	0	0	0	0	0	0	0	0	0	0	0	0.624291	0
Tae-mir-novel12-5p	12.7541	32.3233	12.1857	12.6591	34.9542	20.8322	17.9912	9.01386	10.2925	10.1017	37.5036	19.0282	14.3765	12.9919	15.6283	12.2621	18.1214	11.971	13.3604	14.2376	15.0075	13.2945	31.3491	14.9319	17.0372	16.2014	14.9171	14.0943	30.5691	18.8616	10.2419	11.0576	9.84627	19.955	44.7482	28.1596	11.5618	16.4056	16.624	22.6336	17.2606	18.1391	9.51908	16.0112	21.8235	14.1557	10.4403	27.4688	15.5931
Tae-miR395r*	0	0	0	0.703281	0	0	0	0.300462	0	0	0	0	0	0	0	0	0	0	0.460704	0	0	0	0	0	0	0	0	0	0	0	0	0	0	0	0	0	0	0.482518	0	0	0	0	0	0	0	0	0	0	0
Tae-miR827c*	6.37707	7.5421	3.87726	3.5164	3.49542	8.44548	7.9373	1.80277	5.5421	3.23255	20.4565	3.80564	5.49691	6.18664	8.41523	2.68233	23.0636	9.45078	11.9783	7.11878	26.68	7.97668	3.35883	32.7354	4.68523	3.92762	8.03227	3.69136	9.72653	26.2919	5.58649	9.35644	11.1168	32.8292	5.59352	15.2214	7.70784	4.34266	5.54134	2.71603	4.93159	5.69069	9.84732	12.8089	5.81961	19.9845	6.82632	17.4801	7.58583
Tae-miR531k	0	3.23233	0.553894	0	1.16514	0	1.05831	0	0	0	0	0.345967	0	0	0.601088	0	0	0.315026	0.460704	0	0	0	4.47844	0.574305	0	0	0	0	9.72653	0	0	0	0	0	12.5854	0.76107	0	0	0.461779	0	7.39739	0	0	0	0	0.416343	0	0	0
Tae-miRN4320d	4.09954	5.38721	6.09283	0.703281	4.66057	6.19336	5.82068	2.10323	6.33383	6.86916	1.70471	4.84354	5.49691	6.18664	10.2185	1.53276	4.1185	2.52021	5.98916	3.38989	3.75188	3.19067	7.83726	5.16875	2.98151	3.43667	4.01613	2.34905	4.16851	7.43031	3.72433	5.10351	3.81146	9.01194	6.9919	3.80535	3.26101	6.27273	6.92668	5.43205	4.93159	2.13401	1.64122	5.94701	0.969935	4.16343	5.22013	9.98865	3.79292
Tae-miRN4320c	0	0	0	0	0	0	0	0	0	0	0	0	0	0	0	0	0	0	0	0	0	0	0	0	0	0	0	0	0	0	0	0	0	0	0	0	0	0	0	0	0	0	0	0	0	0	0	0	0
Tae-mir-novel86-3p	0.91101	22.6263	9.4162	0	68.7433	4.50426	1.58746	2.10323	1.18759	2.02034	18.7518	0.691935	8.87962	1.23733	6.61197	5.36465	3.2948	1.57513	11.0569	1.69495	2.50125	0.531778	11.1961	4.59444	3.40744	2.94572	1.7212	0	31.9586	5.14406	2.3277	0	0.635243	22.5298	9.78866	3.80535	4.44683	0	2.77067	0.905342	12.329	0	0.984732	5.94701	1.4549	3.33074	1.20464	6.24291	2.10718
Tae-miR5050c*	4.09954	2.15488	1.10779	4.92297	1.16514	3.37819	2.11661	4.50693	5.93796	3.63662	3.40942	8.30321	0.845678	5.56798	2.40435	4.21509	7.4133	7.87565	3.68564	6.77979	7.08689	5.84956	0	14.3576	2.55558	2.94572	2.86867	3.69136	2.77901	10.8597	5.12095	6.80469	8.57578	4.50597	0	4.56642	1.77873	3.86014	3.69423	7.69541	1.2329	4.26801	5.58015	5.03208	4.36471	11.6576	5.62167	4.37003	5.90009
Tae-miR399ax*	15.4872	6.46465	33.7875	7.03281	1.16514	15.7649	26.9868	2.10323	10.2925	28.6889	9.3759	13.1468	12.6852	12.3733	30.0544	9.57974	1.6474	17.0114	20.7317	16.9495	4.58563	10.3697	6.71765	58.0048	13.6298	5.40048	16.6383	8.38946	9.72653	50.2975	15.3628	19.1382	12.0696	31.5418	1.39838	45.6642	6.22557	13.5105	24.936	11.3168	7.39739	12.4484	16.7404	13.7239	33.4628	21.2335	5.62167	35.5846	8.00727
Tae-miR159b*	7.74358	2.15488	3.32336	4.21969	0	9.00852	11.1122	8.7134	6.72969	5.65696	1.70471	9.34112	10.571	11.7546	13.2239	5.74784	13.1792	11.0259	6.91057	6.10181	3.33501	11.6991	2.23922	10.9118	5.11116	2.94572	7.45853	5.70483	1.3895	6.85875	12.1041	4.67822	7.62292	9.01194	0	6.08856	6.81848	10.6154	11.5445	4.97938	2.4658	5.69069	7.22137	6.86193	10.6693	4.16343	10.0387	3.74574	7.1644
Tae-mir-novel20-5p	6.83257	142.222	7.75451	7.73609	69.9085	5.06729	14.2871	1.50231	9.89661	2.42441	47.7318	2.76774	14.7994	9.27996	11.4207	14.5612	17.2977	3.46529	8.75338	1.35596	10.005	1.06356	59.3393	27.5666	4.68523	19.6381	8.606	3.35578	157.014	13.7175	5.58649	2.12646	0.952865	33.4729	65.7239	47.9474	8.89367	6.75525	9.69735	2.71603	97.399	3.20101	3.28244	9.6067	7.27452	3.74709	6.02322	34.9603	5.47866
Tae-miR9772f*	6.83257	6.46465	4.43115	4.92297	0	10.1346	11.1122	9.61478	3.56278	9.69764	8.52354	5.53548	3.80555	7.42397	8.41523	2.29914	11.5318	17.0114	8.29268	11.5256	5.41938	12.2309	1.11961	14.9319	6.81488	0.981905	5.73733	12.752	13.895	20.5762	20.0183	19.9888	17.1516	19.955	5.59352	5.32749	5.3362	7.72029	15.7005	4.52671	2.4658	3.20101	22.6488	7.31939	7.27452	5.8288	8.83406	9.36436	8.4287
Tae-miR5049b	22.7752	15.0842	15.509	12.6591	19.8074	25.3365	22.7536	14.7226	24.9395	14.5465	23.8659	22.4879	19.0278	23.5092	12.6228	13.0284	18.1214	12.286	20.271	16.2715	19.5932	16.2192	10.0765	12.0604	16.6113	8.83715	16.0645	18.7924	15.2845	15.4322	10.2419	12.7588	19.0573	7.72452	11.187	15.9825	18.3802	20.2658	19.8565	21.2755	19.7264	21.6957	20.0229	16.4686	24.7334	23.7315	15.2588	23.0988	19.386
Tae-mir-novel51-3p	1.82202	6.46465	1.66168	0.703281	5.82571	1.12606	0	1.80277	0	2.82848	4.26177	0.691935	0.845678	0.618664	3.60653	0	3.2948	2.83523	0	1.01697	1.25063	1.59534	4.47844	2.87153	0.851861	0	2.86867	1.34231	13.895	2.85781	3.25879	3.40234	1.58811	1.93113	9.78866	4.56642	0.592911	0.482518	1.38534	0.452671	6.16449	0.355668	4.26717	0.914924	1.4549	2.49806	2.00774	4.99433	0.84287
Tae-mir-novel146-5p	11.3876	11.8519	8.8623	7.73609	8.15599	12.3867	15.3454	17.1263	15.8346	15.7587	13.6377	22.4879	16.0679	12.3733	14.4261	15.7108	10.7081	19.8466	11.5176	14.2376	15.8413	13.2945	20.153	16.6548	12.7779	9.3281	8.03227	16.7789	6.94752	17.7184	14.4318	17.437	20.3278	7.72452	13.9838	16.7435	16.898	22.6783	29.0921	15.3908	7.39739	17.0721	12.4733	10.5216	21.3386	16.2374	20.8805	24.3473	22.7575
Tae-miR169r*	2.73303	0	12.1857	1.40656	1.16514	15.2019	3.70407	29.4453	3.16691	29.497	0	4.15161	1.69136	10.5173	6.61197	3.44871	1.6474	20.7917	9.67479	28.1361	2.91813	12.4968	0	11.4861	6.38895	3.43667	4.58987	22.1482	0	8.57344	54.9338	56.5639	21.5983	6.4371	1.39838	7.6107	3.26101	13.993	5.54134	1.35801	1.2329	9.60303	25.9313	7.31939	18.4288	4.99611	2.81084	2.49716	4.63579
Tae-miR169q*	0	0	0	0	0	0	0	0	0	0	0	0	0	0	0	0	0	0	0	0	0	0	0	0	0	0	0	0	0	0	0	0	0	0	0	0	0	0	0	0	0	0	0	0	0	0	0	0	0
Tae-miR9772l*	0	1.07744	0	0	1.16514	0.563032	0	0	0.791729	0.404068	0	0	0.422839	0	0	0	0	0.315026	0.460704	0	0	0	0	0	0	0	0.573733	0	1.3895	0	0	0	0	0	0	0	0	0	0	0	0	0.355668	0.656488	0	0	0	0.401548	0.624291	0
Tae-miR169l*	0	0	0	0	0	0	0	0	0	0	0	0	0	0	0	0	0	0	0	0	0	0	0	0	0	0	0	0	0	0	0	0	0	0	0	0	0	0	0	0	0	0	0	0	0	0	0	0	0
Tae-miR169i*	8.65459	0	15.509	6.32953	0	28.7146	5.82068	17.7273	8.31315	39.1946	0	2.42177	2.95987	60.6291	5.40979	4.21509	0	28.6674	17.0461	30.848	2.50125	14.358	1.11961	3.44583	11.0742	6.38239	8.03227	31.2088	0	6.85875	60.0548	52.311	24.7745	6.4371	0	2.28321	1.18582	41.014	3.69423	12.6748	1.2329	9.60303	45.9542	4.11716	16.9739	13.323	0	0.624291	7.58583
Tae-miR169m*	0	0	0	0	0	0	0	0	0	0	0	0	0	0	0	0	0	0	0	0	0	0	0	0	0	0	0	0	0	0	0.465541	0	0	0	0	0	0	0	0	0	0	0	0	0	0	0	0	0.624291	0
Tae-miR156t	10.9321	7.5421	14.4012	4.92297	15.1468	24.2104	55.0319	8.11247	10.2925	4.84882	4.26177	6.91935	12.6852	24.7466	27.65	14.5612	18.9451	29.9275	8.75338	16.2715	10.005	13.0286	6.71765	18.9521	9.7964	9.81905	14.9171	4.6981	4.16851	33.7222	20.4838	14.46	8.57578	10.9431	0	12.9382	5.63266	13.028	37.4041	4.52671	2.4658	7.11336	21.6641	10.9791	22.7935	11.2413	7.22787	19.9773	7.58583
Tae-miR156i	0	0	0	0	0	0	0	0	0	0	0	0	0	0	0	0	0	0	0	0	0	0	0	0	0	0	0	0	0	0	0	0	0	0	0	0	0	0	0	0	0	0	0	0	0	0	0	0	0
Tae-mir-novel42-5p	3.18853	18.3165	2.76947	0	8.15599	2.81516	4.23323	3.30508	4.35451	2.02034	3.40942	3.11371	3.38271	4.33065	2.40435	1.91595	10.7081	6.30052	1.38211	1.69495	2.91813	0.797668	3.35883	3.44583	1.70372	1.47286	4.58987	1.67789	12.5055	2.85781	3.25879	3.82764	1.58811	7.08081	2.79676	3.04428	1.77873	1.93007	5.07956	1.81068	4.93159	3.20101	3.61068	3.6597	2.42484	1.24903	5.22013	4.37003	3.79292
Tae-mir-novel47-3p	8.19909	22.6263	5.53894	4.21969	12.8166	9.57155	6.87899	3.60554	7.91729	1.61627	13.6377	3.80564	10.571	3.09332	15.6283	7.2806	14.0029	2.20518	6.91057	1.35596	5.83626	2.65889	26.8706	5.16875	4.68523	9.3281	6.8848	0.671156	29.1796	1.71469	4.65541	5.52881	4.12908	8.36823	22.3741	9.13284	6.52202	7.72029	4.15601	3.1687	16.0277	3.91235	1.96946	12.3515	2.90981	3.33074	2.40929	2.49716	6.32153
Tae-miRN4303	0.455505	0	0	0	0	1.12606	0.529153	0.300462	0	0	4.26177	0.345967	0.422839	0	0.601088	0	0.823699	0.630052	0	0	0	0.265889	0	0.574305	0	0.490953	0	0.335578	0	0	0.465541	0.425293	0	1.28742	0	0	0.592911	0	0.923557	0	0	0.711336	0	0.457462	0.969935	0	0	1.24858	0
Tae-mir-novel38-5p	0	0	0	0	0	0	0	0	0	0	0	0	0.422839	0	0	0	0	0	0	0	0	0	0	0	0	0	0	0	0	0	0	0	0	0	0	0	0	0	0	0	1.2329	0	0	0	0	0	0	0.624291	0
Tae-miRN4320a	0	0	0	0	0	0	0	0.300462	0	0	0	0	0	0	0	0	0	0	0	0	0	0	0	0	0	0	0	0	0	0.571562	0	0	0	0	0	0	0	0	0	0	0	0	0	0	0	0	0	0	0
Tae-mir-novel147-5p	0	0	0	0	0	0	0	0	0.395864	0	0	0	0	0	0	0	0	0	0	0	0	0	0	0	0	0	0	0	1.3895	0	0.931082	0	0.317622	0	0	1.52214	0.296456	0	0	0	1.2329	0	0	0	0	0	0	0	0
Tae-miR5050b*	0.455505	0	0	0	0	0	0	0	0.395864	0.404068	0.852354	0	0	0.618664	0	0	0	0	0.460704	0.677979	0	0.265889	0	0.574305	0	0	0.573733	0	1.3895	1.14312	0.465541	0	1.27049	0.64371	0	1.52214	0	0.482518	0	0	0	0	0.984732	0	0.484968	0.416343	0	0	0.421435
Tae-miR160k	0	0	0	0	0	0	0	0	0	0	0	0	0	0	0	0	0	0	0	0	0.416876	0	0	0	0	0	0	0.335578	0	0	0	0	0	0	0	0	0	0	0	0	1.2329	0	0	0	0	0	0	0	0
Tae-miR5200j*	2.27752	1.07744	0.553894	0.703281	0	0.563032	0.529153	0	0.395864	0	0	0.345967	0	2.47466	0.601088	0.38319	0	0	0.460704	0.677979	0	1.32945	0	0	0.851861	0	0.573733	0	0	0.571562	0.931082	0	0.635243	0.64371	1.39838	0.76107	0.592911	0.482518	0.923557	0.452671	0	0.355668	0.656488	0	0.969935	0.832686	0.803096	1.24858	0
Tae-miR5200n	0	0	0	0	0	0	0	0	0	0	0	0	0	0	0	0	0	0	0	0	0	0	0	0	0	0	0	0	0	0	0	0	0	0	0	0	0	0	0	0	0	0	0.328244	0	0	0	0	0	0
Tae-mir-novel145-5p	13.6651	18.3165	13.8473	6.32953	11.6514	23.6474	21.1661	7.51155	13.8553	7.27323	12.7853	14.1847	10.1481	15.4666	18.6337	8.81336	23.0636	6.93057	13.8211	7.11878	10.005	6.64723	16.7941	8.61458	12.7779	11.2919	12.6221	7.04714	11.116	10.2881	9.31082	12.3335	10.7991	10.9431	16.7806	22.8321	14.5263	21.2308	22.6272	17.2015	7.39739	9.9587	9.84732	16.4686	11.6392	8.32686	8.03096	13.1101	14.7502
Tae-miRN4296*	0	0	0	0	0	0	0	0	0	0	0	0	0	0	0	0	0	0	0	0	0	0	0	0	0	0	0	0	0	0	0	0	0	0	0	0	0	0	0	0	0	0	0	0	0	0	0	0	0
Tae-miR167b*	15.4872	9.69698	18.8324	8.43937	6.99085	18.017	17.4621	5.10785	12.2718	6.4651	10.2283	16.6064	13.108	7.42397	22.8413	12.2621	19.7688	8.5057	9.21409	6.4408	18.7594	3.98834	11.1961	8.61458	14.9076	17.6743	12.6221	7.04714	20.8426	11.4312	9.31082	9.78174	6.35243	7.08081	2.79676	10.655	16.6015	20.2658	17.5476	15.3908	7.39739	8.53603	5.2519	14.1813	22.7935	16.2374	12.0464	8.74007	17.2788
Tae-miR5064j*	9.5656	12.9293	15.509	16.8787	8.15599	19.1431	23.8119	5.10785	11.4801	11.718	8.52354	10.0331	11.8395	18.5599	18.0326	10.3461	11.5318	14.8062	9.21409	10.5087	12.9231	5.05189	6.71765	13.209	13.6298	8.83715	10.3272	12.4164	11.116	15.4322	13.0351	13.6094	9.52865	6.4371	5.59352	15.9825	12.4511	15.4406	18.4711	11.3168	3.69869	15.2937	10.5038	16.4686	21.8235	12.0739	12.8495	13.7344	14.3288
Tae-miRN4337	4.09954	26.9361	2.21558	1.40656	24.468	0.563032	1.05831	0.300462	6.72969	0.404068	11.933	1.38387	5.49691	1.23733	6.61197	1.53276	4.1185	0.315026	0.460704	1.01697	1.25063	0.531778	16.7941	0.574305	2.12965	1.96381	4.01613	0.335578	36.1271	3.42937	0.465541	1.27588	0.317622	6.4371	12.5854	5.32749	1.48228	2.89511	3.23245	0.905342	30.8225	0.355668	2.62595	2.28731	3.39477	0.832686	2.00774	3.12145	1.26431
Tae-miR9653b*	0	0	0	0	0	0	0	0	0	0	0	0.345967	0.422839	0	0	0	0	0	0	0	0	0	0	0	0	0	0	0	0	0	0	0.425293	0	0	0	0.76107	0.296456	0	0	0	0	0	0	0	0	0	0	0	0
Tae-miR5050a*	0.455505	1.07744	0	0	0	0	0	0	0	0	0	0	0	0.618664	0.601088	0	0	0.315026	0	0	0	0	1.11961	0	0.42593	0	0	0	0	0.571562	0	0	0.317622	0	0	0	0	0	0	0	0	0	0	0	0	0	0	0	0
Tae-mir-novel147-3p	0	2.15488	1.10779	2.10984	16.312	2.81516	3.17492	1.20185	1.18759	3.63662	7.67119	2.42177	1.26852	4.33065	0	1.53276	0.823699	4.41036	0.460704	2.71192	0.833751	2.65889	8.95687	2.29722	0.42593	0.490953	0.573733	2.34905	5.55802	2.85781	2.79325	2.97705	3.17622	1.93113	1.39838	5.32749	0.889367	0.482518	1.38534	0.452671	7.39739	1.42267	2.9542	1.37239	4.36471	1.24903	0.803096	3.12145	0.84287
Tae-miR531l	0	1.07744	0	0	0	0	0	0	0	0	0	0	0	0	0	0	0	0	0	0	0	0	0	0	0	0	0	0	0	0	0	0	0	0	0	0	0	0	0	0	1.2329	0	0	0	0	0	0	0	0
Tae-miR166h*	10.0211	11.8519	17.1707	11.9558	0	8.44548	16.9329	2.4037	14.647	3.63662	11.0806	19.3742	13.5308	8.6613	12.6228	14.178	8.23699	7.87565	19.3496	5.42383	15.4244	6.11545	1.11961	6.31736	11.0742	5.89143	14.9171	3.35578	6.94752	14.2891	3.72433	2.55176	6.67005	14.8053	1.39838	9.89391	12.7476	16.4056	10.6209	3.1687	0	9.24736	8.86259	20.5858	7.27452	18.7354	5.22013	8.74007	13.0645
Tae-mir-novel40-3p	2.27752	28.0135	4.98504	1.40656	13.9817	5.06729	8.46645	4.50693	3.95864	2.42441	15.3424	7.61128	4.22839	4.94931	5.40979	4.98147	4.1185	3.15026	6.44986	3.05091	5.83626	2.12711	12.3157	14.9319	3.83337	2.94572	0.573733	3.35578	16.6741	8.00187	5.12095	6.80469	3.49384	14.1616	11.187	15.9825	5.03974	5.79021	3.69423	2.71603	9.86319	2.48967	4.59542	4.11716	5.81961	5.8288	4.41703	13.7344	3.79292
Tae-miR9658*	0.455505	1.07744	0.553894	0	0	0.563032	0	0	0.395864	0.404068	0	0.345967	0.422839	0	0	0	0	0	0	0.338989	0	0.265889	0	0	0	0	0	0	0	0	1.39662	0.425293	0.635243	0.64371	0	0	0.592911	0	0.461779	0	0	0	0	0.457462	0	0	0	0	0.421435
Tae-miR172d	0	0	0	0	0	0	0	0.600924	0	0	0	0	0	0	0	0	0	0	0	0	0	1.06356	1.11961	0	0	0	0	0	0	0	0	0	0.317622	0	0	0	0.296456	0	0.461779	0	0	0	0	0	0.484968	0	0	0	0
Tae-mir-novel141-5p	1.36651	39.8654	2.76947	0.703281	19.8074	2.81516	0.529153	3.60554	1.58346	1.61627	40.0607	1.38387	2.53703	1.23733	5.40979	2.29914	4.1185	2.20518	2.30352	2.03394	2.50125	1.06356	50.3824	9.76319	2.12965	0.490953	0.573733	0	59.7487	12.5744	4.65541	3.40234	2.54097	39.91	27.9676	13.6993	2.6681	1.44755	1.38534	1.35801	34.5211	0.711336	2.29771	2.28731	0.969935	3.33074	2.00774	31.2145	3.37148
Tae-miRN4326*	0.91101	0	4.43115	2.81312	3.49542	7.31942	6.34984	6.3097	4.35451	5.65696	6.81883	6.22741	1.69136	8.04263	3.00544	4.21509	10.7081	5.04041	5.52845	5.42383	3.75188	4.78601	1.11961	6.89166	2.12965	2.94572	7.45853	9.73177	8.33703	3.42937	6.98311	6.37939	2.54097	10.9431	4.19514	6.08856	4.44683	5.79021	5.54134	3.62137	1.2329	1.42267	9.84732	2.28731	3.39477	6.24514	3.61393	8.11578	3.37148
Tae-miRN4288	1.82202	1.07744	2.21558	0	1.16514	2.81516	3.17492	4.50693	3.16691	3.23255	1.70471	4.15161	1.69136	5.56798	1.80326	2.68233	0	3.15026	2.76423	2.37293	3.33501	5.05189	2.23922	2.87153	1.70372	0	5.1636	1.00673	0	2.85781	3.25879	2.97705	5.08195	7.08081	4.19514	3.04428	1.48228	4.82518	3.23245	3.62137	0	3.20101	6.56488	1.37239	1.4549	3.33074	2.81084	1.87287	3.79292
Tae-miR9666c	5.46606	11.8519	6.64673	5.62625	12.8166	22.5213	6.87899	23.1356	11.0842	12.1221	21.3089	4.15161	2.1142	0.618664	8.41523	8.04698	12.3555	4.09534	5.52845	7.45777	5.41938	6.91312	19.0334	18.9521	4.2593	8.83715	4.58987	30.202	15.2845	12.0028	18.1561	6.37939	5.71719	9.65565	11.187	30.4428	7.11493	2.41259	5.07956	7.24274	6.16449	16.0051	11.4885	5.94701	11.6392	4.99611	8.03096	11.8615	3.79292
Tae-mir-novel143-3p	1.82202	0	0	0.703281	1.16514	0.563032	1.58746	1.20185	1.18759	1.21221	0.852354	0.691935	0.422839	0	1.20218	0	0.823699	0.630052	0.921409	1.01697	0.833751	1.32945	3.35883	0	2.12965	0.981905	0	0.335578	4.16851	0.571562	0.931082	0.425293	1.58811	3.86226	2.79676	6.08856	0.296456	1.93007	1.38534	1.35801	2.4658	0.355668	2.29771	0.457462	0.969935	0	0.401548	0.624291	0.421435
Tae-miRN4401	3.18853	5.38721	7.75451	2.81312	3.49542	6.19336	6.34984	0.300462	4.35451	0	1.70471	2.0758	10.9938	9.27996	6.61197	3.06552	9.06069	2.52021	3.68564	1.35596	7.50376	1.32945	3.35883	1.14861	5.96302	3.43667	10.9009	1.34231	4.16851	0.571562	2.3277	2.55176	1.90573	0.64371	5.59352	3.80535	2.6681	15.4406	8.31201	3.62137	3.69869	2.84534	1.31298	4.57462	6.30458	8.32686	2.81084	4.37003	3.37148
Tae-miR395g	20.9532	14.0067	11.0779	4.92297	2.33028	6.75639	1.58746	7.81201	5.93796	16.1627	3.40942	25.6016	3.80555	4.94931	5.40979	9.57974	0	2.20518	11.5176	2.03394	16.675	22.3347	3.35883	3.44583	52.8154	5.40048	4.58987	7.7183	2.77901	3.42937	33.5189	2.12646	23.504	2.57484	4.19514	2.28321	1.48228	12.0629	6.92668	9.50609	6.16449	3.20101	33.8091	3.20223	13.0941	7.07783	6.82632	2.49716	15.1717
Tae-mir-novel61-5p	4.55505	8.61954	4.43115	3.5164	2.33028	9.57155	5.29153	4.80739	4.75037	3.63662	11.933	5.18951	5.49691	7.42397	10.8196	2.29914	9.88439	7.87565	9.21409	4.40686	5.41938	4.78601	6.71765	15.5062	4.68523	1.96381	6.8848	3.69136	15.2845	12.0028	6.05203	5.10351	7.3053	18.6676	11.187	4.56642	3.55747	7.72029	9.23557	4.07404	14.7948	1.77834	8.53434	7.77685	7.75948	7.49417	5.22013	9.98865	3.79292
Tae-mir-novel25-3p	1.82202	14.0067	4.98504	1.40656	12.8166	3.94123	3.70407	2.10323	4.75037	0.808137	3.40942	1.72984	5.49691	3.71198	8.41523	7.66379	7.4133	3.15026	2.30352	3.38989	2.50125	2.92478	26.8706	3.44583	4.68523	2.45476	2.29493	1.00673	36.1271	8.57344	5.58649	5.10351	2.54097	6.4371	13.9838	9.13284	2.6681	1.44755	3.23245	1.35801	27.1238	1.77834	5.2519	0.914924	2.42484	1.24903	4.41703	6.24291	1.68574
Tae-miR395i	0	0	0	0	0	0	0	0	0	0	0	0	0	0	0	0	0	0	0.460704	0	0	0	0	0	0	0.490953	0	0	0	0	0	0	0	0	0	0	0	0	0	0	0	0	0.328244	0	0	0	0	0	0
Tae-miR399au*	10.0211	18.3165	17.1707	4.21969	2.33028	3.37819	5.82068	1.20185	3.16691	35.9621	5.96648	2.0758	5.91975	8.04263	10.2185	3.8319	0.823699	8.19067	5.52845	7.11878	5.00251	4.52012	10.0765	75.8083	3.83337	1.96381	17.7857	14.7654	6.94752	48.5828	6.98311	24.2417	8.57578	24.461	13.9838	46.4253	0.889367	4.34266	10.1591	2.71603	0	0.711336	15.4275	4.57462	5.33464	16.2374	2.40929	80.5335	2.95005
Tae-miR399ar*	0	0	0	0	0	0	0	0	0	0	0	0	0	0	0	0	0	0	0	0	0	0	0	0	0	0	0	0	0	0.571562	0	0	0	0	0	0	0	0	0	0	0	0	0	0	0	0	0	0	0
Tae-mir-novel71-5p	0	0	0.553894	0	0	1.12606	0.529153	0.300462	0	0.808137	0	0.345967	0.845678	0.618664	0.601088	0.766379	0.823699	1.2601	0.460704	0.677979	0.416876	0.797668	0	0.574305	0.42593	0.490953	0.573733	0	1.3895	1.71469	0.931082	0.850586	0.635243	0	0	0	0.296456	0.482518	0	0	0	0	0.656488	0.457462	0.484968	0.832686	0	0.624291	0
Tae-mir-novel112-5p	6.83257	36.633	6.09283	7.73609	39.6148	15.2019	3.17492	5.70878	5.5421	5.25289	34.0942	5.18951	7.6111	3.71198	19.2348	3.06552	9.06069	5.04041	11.5176	4.74585	6.25313	7.97668	98.5256	6.89166	11.926	7.85524	6.31107	2.01347	44.4641	6.85875	9.77636	14.8852	8.89341	25.1047	19.5773	16.7435	4.74329	3.86014	12.468	4.97938	44.3843	2.84534	5.2519	8.23432	11.6392	4.99611	8.03096	23.0988	2.10718
Tae-miRN4318c	0	0	0	0	0	0	0	0	0	0	0	0	0	0	0	0	0	0	0	0	0	0	0	0	0	0	0	0	0	0	0	0	0	0	0	0	0	0	0	0	0	0	0	0	0	0	0	0	0
Tae-miR9674d*	5.46606	14.0067	5.53894	8.43937	19.8074	8.44548	6.34984	5.70878	2.77105	9.69764	11.933	3.45967	5.07407	4.33065	7.21306	6.89741	4.1185	10.7109	9.67479	7.79676	4.16876	2.92478	21.2726	7.46597	4.2593	7.85524	7.45853	6.71156	30.5691	6.28719	6.05203	11.0576	5.39957	3.21855	12.5854	9.13284	5.3362	5.3077	8.31201	5.43205	17.2606	2.48967	7.22137	6.40447	7.75948	4.16343	6.42477	10.6129	5.47866
Tae-mir-novel111-3p	1.82202	9.69698	1.10779	0.703281	0	2.81516	2.64577	1.20185	3.56278	2.02034	12.7853	0	0.422839	3.09332	0	0.38319	2.4711	0.630052	2.30352	2.03394	0.833751	2.393	8.95687	6.31736	1.70372	0.981905	0	2.01347	13.895	2.85781	1.86216	2.97705	2.22335	1.93113	11.187	6.84963	1.18582	1.44755	2.30889	1.35801	17.2606	1.42267	2.62595	0	2.42484	1.24903	0.803096	13.1101	0.421435
Tae-miR164i*	6.37707	0	13.8473	4.92297	0	4.50426	8.46645	11.718	5.14624	13.7383	2.55706	7.61128	4.22839	3.71198	10.8196	6.13103	0.823699	9.7658	5.98916	15.9325	12.5063	10.9015	0	17.8035	2.12965	3.43667	6.31107	8.05388	5.55802	24.5772	20.0183	22.9658	19.6925	18.0239	1.39838	12.9382	0.592911	10.6154	11.0827	6.3374	2.4658	4.62368	14.1145	5.94701	13.5791	13.7393	5.22013	5.61862	5.05722
Tae-miR5070j	5.46606	5.38721	6.64673	5.62625	1.16514	10.6976	1.58746	2.4037	11.4801	5.25289	1.70471	3.80564	2.53703	22.2719	0	3.06552	0	5.67047	8.29268	2.03394	6.25313	2.393	2.23922	0.574305	7.24082	4.41857	21.2281	4.02694	0	1.14312	3.25879	0.850586	1.90573	1.93113	0	1.52214	0.296456	21.7133	2.77067	6.3374	2.4658	3.20101	4.92366	4.11716	9.69935	6.66148	1.60619	0	0.421435
Tae-miR5070a	0	0	0	0	0	0	0	0	0	0	0	0	0	0	0	0	0	0	0	0	0	0	0	0	0	0	0	0	0	0	0	0	0	0	0	0	0	0	0	0	0	0	0	0	0	0	0	0	0
Tae-miR5070n	0	0	0	0	0	0	0	0	0	0	0	0	0	0	0	0	0	0	0	0	0	0	0	0	0	0	0	0	0	0	0	0	0	0	0	0	0	0	0	0	0	0	0	0	0	0	0	0	0
Tae-miR5070e	0	0	0	0	0	0	0	0	0	0	0	0	0	0	0	0	0	0	0	0	0	0	0	0	0	0	0	0	0	0	0	0	0	0	0	0	0	0	0	0	0	0	0	0	0	0	0	0	0
Tae-miR5070l	0	0	0	0	0	0	0	0	0	0	0	0	0	0	0	0	0	0	0	0	0	0	0	0	0	0	0	0	0	0	0	0	0	0	0	0	0	0	0	0	0	0	0	0	0	0	0	0	0
Tae-mir-novel100-5p	4.55505	6.46465	8.8623	11.2525	4.66057	7.31942	6.34984	1.50231	4.75037	5.65696	5.11413	4.84354	7.6111	5.56798	6.61197	4.98147	9.88439	5.35544	5.52845	1.69495	9.58814	3.72245	0	4.02014	4.2593	3.92762	12.0484	3.0202	1.3895	4.00094	3.25879	3.40234	5.39957	6.4371	1.39838	3.04428	5.3362	12.5455	6.4649	4.52671	0	3.20101	3.93893	5.48954	7.75948	5.8288	7.62942	6.24291	8.4287
Tae-mir-novel64-3p	10.9321	8.61954	6.09283	9.14265	4.66057	14.0758	11.1122	6.91063	10.6883	6.06103	7.67119	6.91935	9.7253	12.3733	10.8196	7.66379	9.88439	10.7109	10.5962	6.10181	15.4244	6.38134	16.7941	12.0604	10.6483	5.89143	9.17973	7.38272	11.116	12.5744	9.31082	13.1841	7.62292	12.2305	9.78866	6.84963	7.70784	13.5105	9.23557	10.4114	11.0961	8.18036	8.53434	7.77685	11.6392	11.2413	11.6449	11.2372	13.0645
Tae-miR398c*	6.37707	0	0.553894	3.5164	1.16514	1.12606	0	6.61016	1.97932	27.8807	5.11413	4.84354	6.76542	0	3.00544	4.59828	0.823699	22.6819	0	12.5426	6.25313	29.2478	0	4.02014	0.42593	2.94572	0	59.7329	1.3895	8.00187	33.9845	66.3457	44.467	2.57484	0	0.76107	2.37164	1.93007	6.4649	2.26336	0	0.711336	25.603	1.82985	2.90981	3.33074	1.60619	9.36436	3.79292
Tae-miR169ao*	5.92156	0	11.0779	3.5164	0	21.9583	7.9373	1.80277	7.91729	8.08137	1.70471	0.345967	0.845678	22.2719	5.40979	5.36465	0.823699	2.83523	4.60704	5.08484	0.416876	3.72245	0	2.29722	1.70372	2.94572	1.7212	2.34905	0	9.145	3.25879	8.93115	2.22335	5.14968	0	4.56642	0	4.82518	3.23245	2.26336	0	2.84534	6.89312	4.11716	7.75948	8.32686	0.803096	3.12145	2.10718
Tae-miR398b*	3.18853	0	0	1.40656	0	3.37819	0.529153	6.91063	2.37519	25.0522	1.70471	4.15161	2.53703	1.85599	0.601088	1.53276	1.6474	32.7627	0	15.2545	6.25313	34.8315	0	6.89166	0.42593	2.45476	1.7212	60.7397	0	4.5725	39.571	86.3344	55.2662	3.21855	0	0	1.77873	3.86014	3.23245	3.1687	0	0	25.603	0.914924	1.93987	2.08171	6.02322	3.74574	4.21435
Tae-mir-novel95-5p	9.1101	32.3233	4.98504	2.10984	59.4222	5.06729	17.9912	2.10323	1.58346	2.42441	12.7853	1.72984	7.18826	3.09332	13.825	3.8319	5.7659	4.72539	5.06775	5.42383	3.33501	2.12711	23.5118	4.02014	5.11116	0.981905	7.45853	4.02694	33.3481	9.145	6.98311	8.08056	4.12908	9.01194	19.5773	90.5673	0.296456	6.75525	22.1654	2.71603	32.0554	1.42267	4.59542	8.23432	13.0941	1.24903	7.62942	13.7344	3.37148
Tae-mir-novel128-5p	6.83257	12.9293	12.1857	9.84593	13.9817	11.2606	11.1122	7.21109	9.50074	5.65696	7.67119	12.1089	6.34259	6.18664	13.2239	9.19655	4.1185	8.5057	6.44986	6.10181	11.6725	10.3697	8.95687	13.209	6.38895	5.40048	8.606	9.06061	27.7901	10.2881	10.7074	10.207	10.1639	14.8053	6.9919	8.37177	10.6724	11.5804	13.8534	11.3168	6.16449	6.40202	10.8321	12.8089	8.24445	14.1557	10.0387	11.8615	13.9074
Tae-miR827a*	12.7541	14.0067	7.75451	3.5164	3.49542	9.57155	7.40814	2.10323	9.10488	2.02034	11.0806	5.18951	9.30246	5.56798	13.825	10.3461	23.8873	3.78031	11.5176	6.4408	14.1738	3.19067	2.23922	32.1611	6.81488	5.40048	10.3272	2.01347	2.77901	15.4322	9.77636	10.207	5.71719	18.0239	8.39028	22.8321	13.3405	7.72029	6.92668	4.97938	2.4658	4.26801	3.28244	9.14924	3.87974	14.9883	7.22787	12.4858	5.05722
Tae-mir-novel91-3p	1.82202	1.07744	0.553894	1.40656	0	2.25213	1.05831	2.70416	1.18759	2.02034	1.70471	0	1.69136	0	4.8087	0.38319	2.4711	2.52021	1.38211	3.38989	2.08438	1.06356	4.47844	1.72292	2.55558	0	1.14747	0.671156	4.16851	2.85781	2.79325	3.40234	1.58811	3.21855	1.39838	0.76107	0.296456	2.41259	2.77067	3.1687	11.0961	0	3.28244	1.37239	3.39477	0	0.803096	0.624291	1.26431
Tae-miRN4326	1.36651	3.23233	1.10779	1.40656	1.16514	3.94123	1.58746	3.30508	4.35451	2.42441	6.81883	4.15161	0.845678	8.6613	3.60653	1.14957	4.9422	4.72539	2.76423	3.38989	4.16876	2.12711	3.35883	5.16875	1.27779	2.94572	0	4.02694	5.55802	4.5725	4.65541	5.52881	4.12908	10.9431	4.19514	2.28321	2.96456	3.37763	3.69423	1.35801	1.2329	2.13401	3.28244	3.20223	3.87974	7.49417	2.81084	4.37003	1.68574
Tae-mir-novel66-5p	10.9321	0	11.0779	9.84593	0	10.6976	17.4621	7.51155	9.89661	6.06103	3.40942	7.26531	3.80555	7.42397	9.01632	6.89741	8.23699	14.4912	12.439	8.13575	9.17126	6.11545	0	8.61458	9.37047	10.31	9.75347	10.4029	4.16851	5.71562	10.2419	15.7358	8.25816	9.01194	1.39838	8.37177	10.3759	13.028	11.0827	15.8435	1.2329	7.82469	8.2061	7.31939	11.1543	6.24514	17.2666	4.99433	12.2216
Tae-miR5049j	8.19909	19.394	8.30841	4.21969	10.4863	11.8237	12.6997	4.50693	7.52142	3.63662	15.3424	12.8008	12.6852	14.8479	9.61741	9.19655	17.2977	8.5057	5.98916	5.76282	15.4244	3.45656	12.3157	22.3979	9.7964	3.92762	12.0484	7.04714	26.4006	12.0028	7.44865	5.52881	10.7991	14.8053	5.59352	17.5046	10.0795	13.028	11.0827	8.14808	7.39739	6.40202	3.93893	8.69178	10.6693	14.1557	8.43251	21.2259	9.27157
Tae-mir-novel53-5p	0	4.30977	0	0	4.66057	0.563032	0.529153	0	0	0	3.40942	0	0.422839	0	0	0.38319	0.823699	0	0	0.338989	0	0	11.1961	1.14861	0	0.490953	0	0	13.895	0	0.465541	0.425293	0	1.93113	1.39838	3.80535	0	0	0.461779	0	2.4658	0	0	0	0	0.416343	0	1.24858	0
Tae-mir-novel79-5p	7.28808	14.0067	4.98504	3.5164	8.15599	6.19336	11.6414	7.21109	12.6677	6.86916	23.0136	12.1089	5.07407	9.89863	6.01088	6.51422	5.7659	4.72539	6.91057	6.77979	10.005	7.97668	6.71765	15.5062	5.96302	5.89143	6.31107	8.05388	12.5055	13.7175	9.77636	9.35644	5.39957	14.1616	6.9919	12.1771	7.70784	10.6154	9.23557	10.8641	6.16449	7.46902	3.93893	6.86193	9.21439	11.2413	3.61393	12.4858	7.58583
Tae-miRN4284d	0	0	0	0	0	0	0	0	0	0	0	0	0	0	0	0	0	0	0	0	0	0	0	0	0	0	0	0	0	0	0	0	0	0	0	0	0	0	0	0	0	0	0	0	0.484968	0	0	0	0
Tae-miR6201b*	0	0	0	0	0	0	0	0	0	0	0	0	0	0	0	0	0	0	0	0	0	0	0	0	0	0	0	0	0	0	0	0	0	0	0	0	0	0	0	0	0	0	0	0	0	0	0	0	0
Tae-mir-novel131-5p	3.18853	1.07744	0.553894	2.10984	2.33028	3.37819	2.64577	13.8213	5.93796	9.29358	1.70471	1.0379	4.22839	3.71198	3.00544	3.44871	4.9422	6.61554	1.38211	6.77979	1.6675	13.0286	2.23922	18.3778	0.851861	0.490953	2.86867	7.7183	0	14.8606	8.37974	8.50586	16.8339	36.0478	2.79676	3.04428	1.48228	2.89511	7.38846	0.452671	3.69869	2.48967	18.7099	1.82985	1.93987	3.33074	3.21239	1.87287	3.79292
Tae-mir-novel20-3p	2.73303	63.5691	3.87726	2.81312	45.4405	1.6891	11.1122	1.50231	3.16691	2.42441	50.2889	1.0379	5.49691	3.09332	5.40979	3.44871	6.5896	1.57513	2.76423	1.69495	1.25063	2.12711	59.3393	5.74305	2.98151	3.43667	0.573733	1.00673	120.887	8.57344	1.39662	0.850586	2.54097	30.2544	51.7401	35.7703	4.74329	1.44755	1.38534	2.71603	61.6449	1.77834	0.656488	4.57462	1.4549	2.08171	2.00774	19.9773	1.26431
Tae-miR9653a*	0	0	0	0	0	0	0	0	0	0	0	0	0	0	0	0	0	0	0	0	0	0	0	0	0	0	0	0	0	0	0	0	0	0	1.39838	0	0	0	0	0	0	0	0	0	0	0	0	0	0
Tae-miR5175c	8.65459	14.0067	11.0779	4.92297	3.49542	8.44548	8.9956	3.90601	3.95864	8.08137	17.8994	8.30321	6.34259	6.80531	3.60653	4.98147	4.1185	6.30052	6.44986	5.42383	14.5906	6.11545	5.59804	7.46597	8.09268	2.45476	5.73733	7.7183	5.55802	9.145	9.31082	6.80469	7.94054	10.9431	9.78866	15.2214	5.63266	7.23777	9.23557	8.60075	16.0277	5.33502	6.56488	8.23432	10.1843	7.07783	5.62167	6.8672	5.05722
Tae-miR160p	0.455505	1.07744	1.10779	0.703281	2.33028	4.50426	1.58746	0.300462	1.97932	3.63662	1.70471	2.0758	0.845678	2.47466	0.601088	1.53276	0	0.630052	1.84282	0.338989	0.833751	1.32945	4.47844	0.574305	0	1.47286	0.573733	0.671156	2.77901	0	0.465541	0.850586	0.635243	1.28742	2.79676	0	0	2.89511	0.923557	0.905342	1.2329	1.067	0.328244	0.457462	1.4549	2.08171	0.803096	2.49716	1.26431
Tae-miRN4328	1.82202	18.3165	1.66168	3.5164	6.99085	2.81516	0	1.50231	2.37519	1.21221	1.70471	1.72984	1.26852	0.618664	6.01088	1.53276	4.1185	1.89016	3.22493	1.01697	1.25063	1.59534	13.4353	2.29722	2.55558	3.43667	2.86867	0	19.4531	1.71469	1.39662	3.40234	2.54097	5.79339	19.5773	3.04428	0.296456	1.93007	2.77067	0.452671	22.1922	2.13401	2.29771	1.37239	1.93987	0	4.01548	3.12145	0
Tae-miR167o*	0	0	0	0.703281	1.16514	0.563032	0	0	0	0	0	0	0	0	0	0	0	0.315026	1.38211	0	0	0	0	0	0	0	0.573733	0	0	0	0	0	0	0.64371	0	0	0	0.482518	0.461779	0	0	0	0	0	0	0.416343	0	0	0
Tae-miR393g*	1.82202	3.23233	0.553894	0.703281	4.66057	4.50426	3.70407	0.901386	1.58346	1.21221	15.3424	0.691935	1.69136	1.85599	0.601088	1.14957	4.1185	0.945078	0	0.338989	2.50125	0.797668	0	5.16875	2.55558	2.94572	0.573733	0.671156	0	12.0028	0.465541	0.850586	1.90573	3.21855	0	15.9825	1.77873	2.41259	2.30889	0.452671	2.4658	0.711336	0.328244	0	0	1.24903	1.60619	7.49149	2.10718
Tae-miRN4286	0	0	0	0	0	0	0	0	0	0	0	0	0	0	0	0	0	0	0	0	0	0	0	0	0	0	0	0	0	0	0	0	0	0	0	0	0	0	0	0	0	0	0	0	0	0	0	0	0
Tae-miRN4316*	5.01055	14.0067	12.7396	4.92297	4.66057	14.0758	10.0539	8.11247	8.31315	4.44475	17.8994	11.4169	3.38271	9.27996	6.61197	2.68233	5.7659	4.72539	9.67479	8.47474	4.16876	9.30612	30.2294	6.89166	9.37047	5.89143	5.73733	2.01347	23.6216	12.0028	3.72433	11.4829	12.7049	4.50597	15.3822	10.655	6.22557	13.993	12.9298	9.95877	9.86319	8.53603	11.8168	10.9791	16.0039	10.8249	10.8418	20.6016	10.5359
Tae-mir-novel77-3p	1.36651	1.07744	1.66168	0.703281	4.66057	2.81516	1.05831	5.10785	2.77105	0.808137	5.11413	3.11371	2.1142	1.85599	1.80326	0	0.823699	1.57513	1.38211	4.40686	1.6675	3.98834	4.47844	4.02014	1.27779	0.490953	2.29493	3.69136	4.16851	4.5725	3.25879	1.27588	5.08195	1.93113	1.39838	4.56642	1.48228	2.89511	2.30889	2.26336	1.2329	2.84534	3.28244	0.457462	2.90981	4.99611	1.60619	1.87287	3.37148
Tae-miR9674n*	0.455505	2.15488	2.21558	2.10984	1.16514	3.37819	3.70407	1.20185	1.58346	2.42441	0.852354	1.38387	2.95987	3.09332	2.40435	1.91595	1.6474	1.89016	2.76423	1.69495	2.50125	1.59534	0	2.87153	4.2593	0.981905	1.7212	1.34231	1.3895	4.00094	6.51757	5.10351	2.85859	0.64371	4.19514	3.04428	3.26101	4.34266	4.15601	3.62137	2.4658	4.26801	2.29771	5.48954	4.36471	0.832686	2.81084	6.24291	2.10718
Tae-mir-novel60-3p	3.64404	8.61954	2.21558	4.92297	3.49542	3.37819	3.17492	7.21109	4.35451	10.5058	4.26177	1.38387	1.26852	3.09332	7.81414	2.68233	0	10.7109	3.68564	8.13575	2.08438	11.4332	29.1098	9.76319	2.12965	0	3.4424	2.01347	19.4531	14.8606	13.5007	17.0117	16.8339	3.86226	9.78866	15.9825	0	9.65036	1.84711	3.62137	13.5619	0.711336	16.4122	0.914924	8.24445	2.9144	2.81084	3.74574	2.52861
Tae-miR169as	0	0	0	0	0	0.563032	0	0	0.395864	0	0	0	0	0	0.601088	0	0	0	0	0	0	0	0	0.574305	0	0	0	0	0	0	0	0	0	0	0	0	0	0.482518	0	0	0	0	0	0	0	0	0	0	0.84287
Tae-miR9772b	0.91101	0	1.66168	0	0	2.81516	0.529153	1.80277	1.58346	1.21221	4.26177	1.38387	0.422839	1.23733	0	1.91595	0	0.945078	1.84282	0.338989	1.6675	3.19067	0	2.29722	1.27779	0	0	1.00673	2.77901	4.00094	0.931082	2.12646	1.90573	3.21855	0	1.52214	0	0.965036	1.38534	0	1.2329	1.067	1.64122	2.28731	0.484968	1.66537	0	0.624291	0.84287
Tae-mir-novel81-5p	8.65459	18.3165	6.64673	7.03281	6.99085	3.94123	5.82068	3.00462	5.5421	2.82848	4.26177	2.0758	8.03394	4.33065	14.4261	8.81336	8.23699	4.41036	5.98916	3.38989	5.83626	2.65889	10.0765	5.16875	5.96302	5.40048	5.73733	2.34905	15.2845	6.28719	6.51757	7.22998	4.4467	7.72452	12.5854	13.6993	3.55747	5.3077	9.23557	4.52671	4.93159	4.26801	2.62595	4.11716	2.90981	2.49806	4.81858	14.3587	4.21435
Tae-miR5384b	4.09954	5.38721	5.53894	1.40656	1.16514	7.31942	5.82068	2.4037	7.91729	6.4651	2.55706	2.76774	5.49691	6.80531	9.61741	3.8319	10.7081	7.2456	10.5962	3.72888	5.83626	2.12711	1.11961	5.74305	6.38895	3.43667	7.45853	4.02694	0	3.42937	7.44865	6.80469	4.4467	3.21855	1.39838	6.84963	4.44683	9.65036	12.0062	5.88473	0	1.067	5.58015	9.14924	8.72942	2.08171	8.43251	1.87287	6.74296
Tae-mir-novel24-5p	1.82202	14.0067	1.66168	0.703281	9.32113	0	0.529153	0.300462	1.97932	0	7.67119	0	2.53703	1.23733	0	0.766379	1.6474	0.315026	1.84282	0.338989	0	0.265889	7.83726	2.87153	0.851861	1.96381	1.14747	0.335578	22.2321	2.28625	0	0	0.635243	3.21855	6.9919	4.56642	0.889367	0	0.923557	0	3.69869	0.355668	0.328244	0	0.484968	0.832686	0.803096	7.49149	0.421435
Tae-mir-novel67-3p	1.82202	2.15488	2.21558	6.32953	5.82571	5.63032	4.23323	4.80739	4.35451	2.42441	10.2283	7.26531	3.38271	3.09332	2.40435	4.59828	1.6474	2.52021	3.68564	2.71192	2.91813	2.92478	4.47844	14.3576	3.40744	2.45476	2.86867	2.68463	9.72653	10.2881	2.79325	2.55176	4.76432	5.79339	5.59352	4.56642	4.74329	4.82518	2.30889	2.71603	6.16449	3.20101	2.9542	2.28731	7.75948	4.99611	4.41703	6.8672	4.21435
Tae-miR160o*	8.19909	8.61954	7.75451	11.2525	0	9.00852	8.9956	2.10323	7.91729	5.25289	2.55706	8.99515	6.34259	10.5173	7.81414	3.06552	5.7659	6.61554	10.1355	2.71192	10.005	3.72245	4.47844	9.76319	8.51861	4.41857	12.6221	5.03367	2.77901	4.5725	8.37974	8.08056	4.76432	9.65565	4.19514	6.84963	5.3362	10.6154	8.77379	9.95877	0	7.46902	4.92366	7.77685	16.0039	7.07783	7.22787	4.99433	10.1144
Tae-miR5070g	0	0	0	0	0	0	0	0	0.395864	0	0	0.345967	0	0	0	0	0	0	0	0	0	0	0	0.574305	0	0	0	0	0	0	0	0	0	0	0	0	0	0.482518	0	0	0	0	0	0.457462	0	0.416343	0	0	0
Tae-mir-novel130-5p	3.18853	5.38721	6.09283	0	10.4863	3.37819	8.46645	6.61016	3.56278	0.808137	1.70471	8.30321	8.03394	6.80531	6.01088	5.36465	9.88439	11.3409	7.37127	12.5426	12.5063	5.84956	7.83726	10.9118	6.38895	1.96381	5.73733	3.69136	6.94752	11.4312	12.5696	9.35644	11.4344	22.5298	1.39838	7.6107	4.15038	10.1329	11.5445	3.1687	4.93159	3.91235	4.92366	5.94701	13.5791	9.15954	5.22013	9.36436	8.85014
Tae-miRN4301c*	5.01055	9.69698	4.98504	0.703281	5.82571	6.19336	3.70407	3.30508	5.93796	2.02034	5.11413	7.26531	5.91975	3.09332	3.60653	4.59828	4.9422	7.56062	4.14634	4.06787	5.41938	2.65889	1.11961	4.02014	2.98151	1.47286	1.7212	2.34905	6.94752	7.43031	6.98311	3.40234	3.17622	4.50597	1.39838	4.56642	2.37164	6.27273	6.4649	2.71603	0	2.13401	2.29771	4.11716	3.87974	3.74709	4.41703	7.49149	3.37148
Tae-mir-novel5-3p	0.455505	1.07744	0	0	0	1.6891	0.529153	0.300462	0	0	0	0.691935	0.422839	0.618664	1.20218	0.38319	1.6474	0.315026	0	0.677979	0.833751	0.265889	1.11961	1.14861	0.42593	0.981905	0.573733	0.671156	2.77901	0	0	0.850586	0	0.64371	0	0.76107	0.592911	0	1.38534	0.905342	1.2329	0	0.328244	1.37239	0.969935	0	0	0.624291	0.421435
Tae-miR396m*	0	0	0.553894	0.703281	0	1.6891	1.05831	0	0.791729	0	1.70471	0.345967	0	1.23733	1.20218	1.14957	0	0.945078	0.460704	0.338989	0.416876	0	0	1.14861	0.42593	0	1.14747	0	0	0	0.931082	0.425293	0	0	0	0.76107	0	0.965036	0	1.81068	0	0	0	0	0	0.416343	0.401548	0.624291	0
Tae-mir-novel72-3p	8.19909	16.1616	8.8623	11.9558	8.15599	11.8237	6.87899	3.00462	5.14624	3.23255	9.3759	6.22741	5.91975	6.18664	10.8196	6.51422	13.1792	5.67047	7.37127	3.05091	12.9231	3.19067	12.3157	5.16875	11.0742	6.38239	14.9171	5.70483	11.116	8.00187	4.65541	6.80469	4.12908	9.65565	19.5773	9.13284	11.2653	12.5455	11.5445	4.52671	4.93159	7.82469	4.26717	6.40447	10.6693	9.15954	6.82632	11.8615	8.85014
Tae-miR156s*	4.55505	6.46465	4.98504	5.62625	5.82571	3.94123	2.11661	4.80739	3.95864	3.23255	10.2283	7.95725	3.80555	4.94931	2.40435	3.44871	3.2948	3.46529	4.14634	2.03394	9.17126	3.19067	3.35883	12.6347	5.53709	3.92762	4.58987	6.04041	5.55802	11.4312	6.05203	3.82764	5.39957	12.2305	11.187	13.6993	5.03974	11.0979	6.4649	4.97938	2.4658	3.91235	7.22137	3.6597	8.24445	2.9144	6.82632	9.36436	9.69301
Tae-mir-novel92-3p	0.455505	1.07744	0.553894	0	2.33028	0.563032	0.529153	0	0	0	7.67119	0	0.845678	0.618664	1.20218	0.38319	0.823699	0.945078	0	0.338989	0	0	16.7941	0.574305	0	0	0	0	2.77901	0.571562	0	0	0.635243	0.64371	2.79676	0.76107	0	0.482518	0	0	2.4658	0	0	0	0.484968	0.416343	0	2.49716	0.421435
Tae-miR156t*	0	0	0	0	0	0	0	0	0	0	0	0	0	0	0	0	0	0	0	0	0	0	0	0	0	0	0	0	0	0	0	0	0	0	0	0	0	0	0	0	0	0	0	0	0	0	0	0	0
Tae-mir-novel74-5p	1.36651	1.07744	1.66168	1.40656	2.33028	1.6891	2.11661	2.4037	1.58346	0.808137	5.11413	1.0379	2.53703	2.47466	1.80326	0.38319	0	1.89016	2.30352	0	2.91813	1.32945	1.11961	0.574305	1.70372	0.490953	3.4424	1.67789	0	4.00094	3.25879	1.70117	1.27049	2.57484	0	3.80535	0.889367	1.93007	0.923557	0.905342	2.4658	1.067	0.984732	1.37239	3.39477	3.33074	2.81084	1.24858	1.26431
Tae-miRN4288*	0	0	0.553894	0	0	0.563032	0	0.300462	0.791729	0	0	0	0	0	0	0	0	0.315026	0.460704	0	1.25063	0.265889	0	0	0	0	0	0.335578	0	0	0	0.425293	0.317622	0.64371	0	0	0	0.965036	0.923557	0.452671	0	0.711336	0	0.457462	0.484968	0.832686	0	0	0.84287
Tae-miRN2005	6.83257	4.30977	3.32336	3.5164	2.33028	7.88245	5.29153	1.80277	9.89661	1.61627	1.70471	4.15161	2.1142	6.18664	3.00544	2.29914	2.4711	3.78031	5.98916	1.35596	7.08689	2.65889	1.11961	3.44583	5.96302	1.47286	0	3.69136	2.77901	7.43031	4.65541	2.55176	5.39957	2.57484	8.39028	2.28321	1.18582	7.72029	2.30889	2.71603	12.329	1.77834	7.22137	4.11716	5.33464	5.8288	2.81084	6.24291	4.21435
Tae-mir-novel83-5p	0.91101	57.1044	1.66168	0.703281	24.468	0.563032	1.58746	0.300462	0.395864	0.808137	36.6512	0.345967	2.53703	0	4.20762	1.91595	1.6474	0.315026	3.22493	0.338989	2.08438	0.265889	71.655	2.87153	0.42593	0.490953	0	0	75.0332	1.71469	0	0	0	16.0927	47.5449	4.56642	2.37164	0.965036	0.461779	0	53.0146	0.711336	0.984732	0.914924	0.969935	0.416343	0.803096	6.24291	0.421435
Tae-mir-novel48-5p	0.455505	2.15488	0	2.10984	1.16514	1.6891	0	0.901386	1.97932	0	0.852354	0	0.845678	1.23733	1.80326	0.38319	0	0.945078	2.30352	0.338989	2.50125	0.265889	0	0.574305	0.42593	0	0.573733	0	0	0.571562	1.39662	2.12646	0.635243	0.64371	4.19514	0.76107	0	4.34266	0	0	0	0	1.96946	1.37239	0.969935	0	0.401548	0	1.68574
Tae-mir-novel34-3p	2.27752	46.33	1.10779	0.703281	36.1194	1.6891	4.23323	1.20185	1.97932	1.21221	34.0942	1.0379	2.53703	0	1.80326	0.766379	0	1.89016	2.30352	1.35596	0	0.265889	40.3059	8.04027	0.851861	0.981905	2.29493	1.34231	119.497	4.5725	0	1.70117	2.85859	12.2305	39.1547	95.1337	0.592911	0.482518	5.07956	0.905342	48.083	0.355668	0.984732	2.28731	1.93987	0.832686	0.401548	21.8502	1.26431
Tae-mir-novel71-3p	0.455505	0	0	0	0	0	0	0.300462	0.395864	0.404068	0	0	0.422839	0	0.601088	0	0	0.315026	0	0.338989	0	0	0	0	0	0.490953	0	0	0	0	0	0	0	0	0	0	0.296456	0.482518	0	0	0	0	0	0.457462	0	0	0	0	0.421435
Tae-miR167r*	0	0	0	0.703281	0	0	0	0.300462	0	0	0	0	0	0	0	0	0	0	0.460704	0	0	0	0	0	0	0	0	0.335578	0	0	0	0	0	0	0	0	0	0	0	0	0	0.355668	0	0	0	0	0	0.624291	0
Tae-miRN4338	1.82202	11.8519	2.76947	5.62625	5.82571	5.63032	2.64577	6.91063	4.35451	5.25289	9.3759	3.80564	3.80555	1.85599	4.20762	3.8319	4.9422	4.09534	3.22493	4.74585	6.25313	2.12711	6.71765	6.89166	3.40744	1.47286	3.4424	6.04041	12.5055	5.71562	6.05203	2.12646	3.81146	3.86226	5.59352	2.28321	2.6681	3.86014	4.15601	1.35801	3.69869	2.13401	2.29771	2.28731	2.90981	5.8288	4.41703	7.49149	2.95005
Tae-mir-novel144-3p	6.83257	6.46465	11.6318	10.5492	8.15599	10.6976	8.9956	1.20185	4.75037	4.44475	9.3759	5.18951	5.91975	8.04263	7.21306	4.98147	6.5896	5.67047	8.75338	2.71192	7.08689	1.86122	7.83726	5.74305	4.2593	6.38239	10.3272	4.02694	18.0636	11.4312	3.72433	2.55176	3.17622	9.01194	9.78866	9.13284	8.0043	9.65036	7.85024	5.88473	6.16449	7.46902	4.92366	8.23432	9.69935	5.8288	3.21239	10.6129	7.1644
Tae-miRN4287	0	0	0	0	0	0	0	0	0	0	0.852354	0.345967	0	0	0	0	0	0	0	0	0	0	0	0	0	0	0	0	0	0	0	0	0	0	0	0	0	0	0	0	0	0	0	0	0	0.416343	0	0	0
Tae-mir-novel31-5p	0.455505	2.15488	0.553894	0	2.33028	0	0	0	0.395864	0	4.26177	0	0	0	0.601088	0	0	0	0	0.338989	0	0	1.11961	0	0	0.490953	0	0	4.16851	0	0	0	0.635243	2.57484	0	0	0.296456	0.482518	0.461779	0	1.2329	0.355668	0.328244	0	0	0.416343	0.401548	1.24858	0.421435
Tae-mir-novel117-3p	2.73303	40.9428	3.87726	2.10984	27.9634	0.563032	11.1122	2.4037	3.16691	2.82848	76.7119	1.38387	2.95987	0	0.601088	1.14957	1.6474	0.945078	1.84282	2.71192	1.6675	2.393	78.3726	7.46597	1.70372	2.45476	1.14747	1.34231	118.108	1.71469	0.931082	2.55176	3.17622	21.2424	50.3417	86.762	0.592911	1.44755	4.15601	1.35801	66.5765	0.711336	1.96946	1.37239	4.84968	2.08171	2.00774	13.1101	2.95005
Tae-mir-novel80-5p	5.46606	6.46465	4.43115	0.703281	0	3.94123	7.9373	3.00462	5.14624	2.42441	3.40942	7.26531	2.53703	2.47466	6.61197	4.59828	0	2.52021	1.38211	4.40686	6.25313	4.78601	5.59804	9.18888	2.55558	0.981905	4.58987	3.69136	1.3895	7.43031	3.72433	9.35644	6.67005	5.14968	5.59352	6.84963	2.07519	10.6154	6.00312	1.81068	6.16449	3.55668	5.58015	4.57462	6.30458	4.99611	2.00774	3.74574	5.05722
Tae-mir-novel87-3p	0.91101	5.38721	1.66168	0	2.33028	1.12606	0.529153	0	0.395864	1.21221	4.26177	0	0.422839	0.618664	1.20218	0	1.6474	0.315026	0.921409	0	0.416876	0	11.1961	0.574305	1.27779	0	0.573733	0.335578	1.3895	0.571562	0.465541	0	0.635243	3.21855	2.79676	1.52214	0.296456	0	0	0	4.93159	0.711336	0.328244	0	0.484968	0	0	0	0.421435
Tae-miRN4321b	0.91101	0	0	0	2.33028	0	0	0.600924	0.395864	0.404068	0	0.345967	0.422839	0	0	0.38319	0	0.315026	0	0	0	0.531778	0	0	0	0.490953	0	0.335578	1.3895	0	0.465541	0.425293	0	0	0	0.76107	0.592911	0.965036	0	1.35801	0	0.355668	0	0	0	0	0	0.624291	0.421435
Tae-miR396j*	0	0	0	0	0	0.563032	0	0.600924	0	0	0	0	0	0	0	0.38319	0.823699	0	0	0.677979	0	0	0	0	0.42593	0	0	0	1.3895	0.571562	0	0	0.317622	0	0	0	0	0	0	0.452671	0	0	0.328244	0.914924	0	0.416343	0	0	0
Tae-miR1120a	3.64404	9.69698	7.75451	7.03281	6.99085	10.1346	6.34984	4.50693	5.14624	6.4651	5.11413	9.68708	5.49691	7.42397	4.8087	3.44871	8.23699	3.78031	6.44986	6.10181	7.08689	5.05189	6.71765	9.76319	7.66675	2.45476	8.03227	9.73177	9.72653	4.5725	6.98311	7.65527	5.08195	9.65565	15.3822	11.416	5.03974	7.72029	6.92668	8.14808	11.0961	3.91235	5.2519	5.94701	9.21439	7.49417	6.02322	8.11578	6.74296
Tae-mir-novel52-5p	0.91101	1.07744	0	0	1.16514	1.12606	0.529153	0	0	0	0.852354	0	0	0.618664	0.601088	0.766379	0	0	0.460704	0.338989	0	0	0	1.14861	0	0	0	0	2.77901	0.571562	0.465541	0	0	0.64371	0	0.76107	0	0	0.461779	0	3.69869	0	0	0	0.484968	0	0.401548	1.24858	0
Tae-mir-novel127-3p	1.82202	8.61954	2.76947	2.10984	13.9817	3.94123	2.64577	1.20185	2.37519	4.44475	10.2283	4.49757	2.95987	2.47466	4.20762	3.44871	3.2948	4.09534	2.76423	2.03394	6.25313	0.797668	12.3157	14.9319	2.98151	1.47286	1.7212	2.01347	8.33703	9.71656	2.3277	1.70117	3.49384	7.72452	13.9838	10.655	4.44683	4.82518	3.23245	4.52671	6.16449	1.77834	1.96946	4.11716	2.90981	4.57977	5.22013	13.7344	4.63579
Tae-miR9659b	0	0	0	0	0	0.563032	0	0	0	0	0	0	0	0	0	0	0	0	0	0	0	0	0	0	0	0	0	0	0	0	0	0	0.317622	0	0	0	0	0	0	0	0	0	0.328244	0	0	0	0	0	0
Tae-miR9659c	0	0	0	0	0	0	0	0	0	0	0	0	0	0	0	0	0	0	0	0	0	0	0	0	0	0	0	0	0	0	0	0	0	0	0	0	0	0	0	0	0	0	0	0	0	0	0	0	0
Tae-mir-novel89-3p	0.455505	9.69698	0.553894	0.703281	9.32113	1.6891	0	0	1.58346	0	3.40942	0.691935	2.53703	0.618664	1.80326	0.766379	4.1185	0	0.921409	0.677979	0.833751	0	15.6745	1.14861	1.27779	1.96381	1.14747	0.335578	12.5055	0.571562	0.465541	0.425293	0	2.57484	16.7806	9.13284	1.18582	1.44755	0.923557	0	12.329	0.711336	0.328244	0.914924	0.969935	0.416343	0.401548	2.49716	1.68574
Tae-mir-novel26-3p	0.91101	120.674	3.87726	0.703281	94.3764	3.94123	1.58746	0	2.37519	0	38.3559	0.345967	5.49691	1.23733	3.60653	3.06552	4.1185	0.315026	2.76423	0	2.91813	0.797668	15.6745	4.02014	1.70372	2.45476	2.29493	0.335578	66.6962	1.14312	0	0	0.635243	26.3921	15.3822	8.37177	4.15038	0	1.84711	0	17.2606	0.711336	0	4.57462	0.484968	1.24903	2.00774	18.7287	0.84287
Tae-mir-novel10-3p	6.83257	16.1616	6.64673	9.84593	26.7982	9.00852	4.76238	4.80739	5.93796	2.42441	6.81883	6.22741	6.34259	8.04263	4.20762	3.8319	12.3555	6.93057	6.44986	2.71192	12.0894	2.92478	4.47844	4.59444	5.96302	7.85524	7.45853	5.03367	18.0636	5.71562	8.84528	6.37939	4.4467	6.4371	8.39028	9.13284	3.85392	5.3077	3.23245	4.97938	6.16449	5.33502	7.87786	8.23432	2.42484	10.4086	4.41703	12.4858	3.79292
Tae-miRN4331	1.36651	1.07744	1.66168	0.703281	1.16514	2.25213	4.76238	1.80277	1.18759	0.808137	1.70471	1.38387	2.1142	3.09332	3.00544	1.14957	2.4711	3.78031	1.38211	1.69495	2.50125	1.59534	1.11961	6.89166	0	0	5.1636	1.34231	1.3895	4.5725	3.72433	5.52881	2.85859	1.28742	0	2.28321	2.37164	4.34266	3.69423	1.35801	0	1.77834	2.62595	1.37239	1.4549	2.08171	4.41703	1.24858	0.84287
Tae-mir-novel133-5p	5.92156	6.46465	7.20062	2.81312	3.49542	3.94123	3.70407	5.70878	2.77105	4.44475	6.81883	5.53548	2.1142	6.18664	5.40979	3.44871	3.2948	2.20518	5.06775	6.10181	4.58563	3.72245	3.35883	2.29722	3.40744	2.45476	1.7212	4.6981	2.77901	5.71562	6.51757	7.65527	5.71719	9.01194	4.19514	1.52214	2.07519	6.27273	4.15601	2.71603	2.4658	1.42267	4.26717	2.74477	8.72942	3.74709	2.00774	6.8672	5.90009
Tae-mir-novel126-5p	1.36651	0	2.21558	2.10984	1.16514	5.06729	3.70407	0.901386	3.56278	2.42441	2.55706	2.76774	3.80555	2.47466	6.01088	2.29914	4.9422	1.89016	1.38211	3.05091	4.16876	0.797668	2.23922	2.87153	2.12965	1.96381	2.29493	1.34231	1.3895	4.00094	2.3277	2.55176	3.17622	1.93113	0	3.04428	2.96456	2.41259	2.77067	2.26336	2.4658	2.13401	1.64122	2.74477	1.93987	2.49806	1.20464	0.624291	3.79292
Tae-mir-novel44-5p	1.82202	9.69698	1.66168	0.703281	5.82571	2.81516	3.17492	0.600924	1.97932	0.404068	17.8994	4.49757	1.69136	1.85599	0.601088	0.766379	0.823699	2.83523	0.921409	1.35596	2.50125	1.06356	15.6745	3.44583	0.851861	1.47286	1.7212	0.671156	29.1796	4.5725	2.3277	2.12646	2.85859	5.79339	8.39028	9.13284	2.07519	4.34266	3.69423	0.452671	22.1922	1.77834	1.64122	1.37239	3.87974	1.24903	2.00774	7.49149	2.52861
Tae-miR5064e*	3.64404	7.5421	3.87726	4.21969	1.16514	3.37819	8.46645	6.00924	5.5421	3.23255	3.40942	6.91935	2.95987	4.94931	3.60653	4.98147	4.1185	7.2456	7.83198	4.40686	7.08689	4.25423	2.23922	3.44583	6.38895	1.96381	1.7212	5.70483	6.94752	5.71562	10.7074	2.12646	4.12908	5.79339	5.59352	5.32749	6.22557	2.89511	6.92668	2.71603	0	5.33502	6.56488	7.31939	5.33464	4.57977	5.62167	6.24291	7.58583
Tae-miR9776b*	4.55505	25.8586	7.75451	1.40656	31.4588	5.06729	2.64577	0	3.56278	0.404068	36.6512	1.72984	1.26852	3.09332	3.00544	7.66379	9.88439	0.945078	5.52845	1.01697	5.00251	1.32945	1.11961	12.0604	11.0742	8.83715	1.14747	0.335578	19.4531	10.8597	1.86216	0.425293	0.317622	6.4371	2.79676	16.7435	6.22557	0	3.69423	0.452671	3.69869	1.77834	1.31298	3.20223	0.969935	2.08171	2.40929	8.11578	2.10718
Tae-miR9674b	0	0	0	0	0	0	0	0	0	0	0	0	0	0	0	0	0	0	0	0	0	0	0	0	0	0	0	0	0	0	0	0	0	0	0	0	0	0	0	0	0	0	0	0	0	0	0	0	0
Tae-mir-novel2-3p	0	0	0	0	0	0	0.529153	0	0	0	0	0	0	1.23733	0.601088	0.38319	0.823699	0.315026	0	0	0.416876	0	0	0.574305	0	0	1.14747	0	0	0.571562	0	0	0	0.64371	0	0.76107	0	0.482518	0.461779	0	0	0	0	0	0.484968	0.416343	0.401548	0	0.84287
Tae-miRN4331*	4.09954	2.15488	4.98504	2.81312	1.16514	6.75639	6.34984	4.80739	4.75037	2.02034	0.852354	5.53548	3.80555	6.18664	6.01088	1.53276	5.7659	6.30052	5.06775	4.06787	7.08689	4.52012	5.59804	2.87153	4.68523	2.45476	5.73733	3.35578	0	3.42937	6.51757	8.08056	7.94054	7.08081	0	4.56642	3.55747	7.23777	6.92668	4.52671	3.69869	4.26801	5.58015	6.86193	6.30458	6.24514	6.82632	2.49716	4.63579
Tae-mir-novel18-3p	1.36651	28.0135	2.21558	0	27.9634	2.81516	2.64577	1.50231	3.95864	2.82848	35.7989	1.72984	3.80555	1.23733	4.20762	1.53276	3.2948	1.57513	1.38211	1.69495	1.25063	0.531778	41.4255	1.72292	1.27779	5.40048	2.29493	0.671156	43.0746	2.28625	1.86216	0.850586	0.952865	5.79339	29.366	5.32749	3.26101	3.37763	3.69423	4.52671	33.2883	1.067	1.31298	3.6597	1.4549	1.66537	3.21239	11.2372	2.95005
Tae-miR9772c*	2.73303	10.7744	3.32336	2.10984	0	3.94123	6.87899	1.50231	2.77105	3.63662	5.96648	2.42177	0.845678	1.85599	1.20218	2.29914	3.2948	4.72539	2.76423	4.40686	1.6675	1.59534	11.1961	4.59444	1.27779	0.981905	1.7212	3.69136	15.2845	1.71469	8.84528	6.37939	5.08195	2.57484	5.59352	4.56642	3.26101	3.86014	2.30889	1.81068	9.86319	1.42267	3.61068	2.74477	4.84968	4.99611	3.61393	6.8672	4.21435
Tae-miR9666r	3.64404	1.07744	1.66168	3.5164	2.33028	6.19336	4.23323	1.20185	3.56278	3.63662	1.70471	1.0379	1.69136	3.71198	2.40435	5.36465	4.9422	3.46529	2.30352	1.35596	2.08438	2.393	1.11961	1.14861	2.55558	4.90953	1.7212	2.68463	0	8.57344	3.25879	0	2.22335	1.28742	0	2.28321	0.889367	0.965036	3.69423	2.26336	1.2329	3.20101	0.984732	6.40447	5.81961	1.24903	0.803096	4.99433	1.68574
Tae-mir-novel83-3p	0.91101	54.9496	6.09283	0.703281	39.6148	1.12606	1.58746	0.300462	2.37519	0.808137	28.98	0.345967	2.1142	0.618664	0	2.29914	0.823699	0.630052	5.06775	0.338989	0.416876	0	34.7079	1.72292	0.851861	1.47286	1.7212	0.335578	55.5802	3.42937	0.465541	0.425293	0	12.8742	54.5368	8.37177	2.07519	1.93007	2.30889	2.71603	64.1107	0.711336	0.656488	2.28731	0	0.416343	0.803096	6.24291	1.26431
Tae-miRN4296	0	0	0	0	0	0	0	0	0	0	0	0	0	0	0	0	0	0	0	0	0	0.265889	0	0	0	0	0	0	0	0	0	0	0	0	0	0	0	0	0	0	0	0	0	0	0	0	0	0	0
Tae-mir-novel57-5p	0.91101	2.15488	0.553894	0.703281	3.49542	1.12606	0.529153	0	1.18759	0.808137	2.55706	0	0.845678	0	2.40435	1.53276	0	0	1.38211	1.01697	1.25063	0.531778	3.35883	0	0.851861	0.490953	0	0.335578	4.16851	0.571562	0	0.850586	0.635243	1.28742	0	9.13284	0.592911	0.965036	2.30889	0.905342	4.93159	0	1.64122	1.37239	1.4549	0	0	2.49716	0
Tae-miR171o	0.91101	0	1.66168	0	6.99085	1.12606	1.05831	0	0.395864	0.404068	6.81883	1.0379	0	0	1.20218	1.53276	0	0.315026	2.76423	0	2.08438	1.32945	0	1.72292	0.42593	0.490953	2.86867	0.335578	2.77901	2.28625	0.465541	0.425293	1.90573	0	1.39838	4.56642	0.296456	0	0.923557	0.452671	0	0.355668	0	0.457462	0	0.832686	0.401548	2.49716	0
Tae-miR531n*	2.27752	7.5421	1.10779	0	2.33028	1.12606	1.05831	0.901386	2.77105	0.808137	5.11413	1.38387	0.845678	0	3.00544	1.91595	1.6474	1.89016	0.921409	3.72888	1.25063	0.531778	1.11961	2.29722	0.851861	0.981905	0.573733	0.671156	4.16851	1.14312	4.65541	0.425293	0.317622	1.28742	1.39838	2.28321	0.592911	0.965036	1.84711	0	7.39739	0.355668	1.64122	3.20223	0.969935	1.66537	1.20464	0.624291	1.26431
Tae-miR9660b	2.73303	0	1.10779	1.40656	1.16514	0.563032	2.64577	0.901386	0.791729	0	0	1.72984	2.53703	1.23733	2.40435	1.91595	3.2948	2.20518	2.76423	1.35596	1.6675	0.265889	0	1.72292	1.70372	1.96381	2.29493	2.01347	0	1.71469	2.79325	1.27588	0.952865	2.57484	2.79676	0.76107	0.889367	2.41259	0.923557	0.905342	1.2329	1.067	0.984732	2.28731	2.90981	0.832686	0.401548	0.624291	1.68574
Tae-mir-novel3-5p	0.91101	1.07744	1.66168	0	0	1.12606	0.529153	1.20185	1.58346	2.82848	2.55706	1.72984	0.422839	0	0.601088	0.766379	2.4711	1.2601	0.921409	2.03394	2.91813	1.59534	2.23922	1.72292	0.42593	0.490953	0.573733	0	1.3895	2.28625	0	1.70117	2.22335	1.93113	4.19514	1.52214	0.592911	1.93007	2.77067	2.26336	1.2329	0.355668	1.64122	0.914924	1.93987	3.74709	1.60619	1.87287	1.26431
Tae-miR394c*	0	0	0	0.703281	1.16514	0.563032	0	0.300462	0	0	0.852354	0	0	0	1.20218	0	0	0	0	0.338989	0	0.265889	1.11961	1.14861	0	0	0	0	0	0	0	0.425293	0.317622	0	0	0	0	0	0	0	0	0	0	0.457462	0	0.832686	1.20464	0	0
Tae-miRN4386	0	1.07744	0.553894	2.10984	0	0.563032	0	0.300462	0	0.808137	0.852354	1.38387	0	0	0.601088	0	0	1.2601	0.921409	2.37293	2.91813	0	0	1.72292	0.42593	0	1.14747	1.00673	1.3895	0	1.39662	0	0.317622	0.64371	0	0	1.18582	1.93007	0.923557	0.452671	0	0.711336	0.984732	0	1.4549	0.416343	1.20464	2.49716	0.84287
Tae-mir-novel93-5p	2.27752	34.4782	2.21558	1.40656	104.863	3.94123	2.64577	1.80277	1.97932	1.61627	50.2889	1.0379	2.53703	2.47466	1.20218	4.98147	1.6474	0.630052	6.91057	0.338989	1.25063	0.531778	63.8177	3.44583	1.27779	3.43667	0.573733	0.671156	26.4006	3.42937	1.39662	0.850586	0.635243	18.6676	26.5692	3.04428	1.77873	1.93007	3.23245	0	28.3567	1.42267	1.96946	1.82985	1.93987	1.24903	0.401548	7.49149	0.421435
Tae-mir-novel13-5p	0	4.30977	0	0.703281	0	0	0	0	0	0	1.70471	0.345967	0.422839	0	0	1.91595	0	0	0.460704	0	0	0	0	0.574305	0	0.981905	0	0	6.94752	0.571562	0	0	0.317622	1.93113	0	0	0	0	0	0	0	0	0	0.914924	0	0.416343	0.401548	1.24858	0
Tae-miRN4386*	0.91101	3.23233	3.32336	2.10984	0	2.25213	2.64577	2.10323	1.58346	2.02034	1.70471	1.72984	0.845678	2.47466	2.40435	0.38319	0	0.945078	1.84282	0.338989	1.6675	1.32945	2.23922	2.87153	2.98151	0.490953	4.58987	1.67789	6.94752	0	1.86216	1.27588	2.54097	1.28742	0	0	1.48228	3.37763	1.84711	1.35801	0	1.42267	2.62595	3.20223	3.87974	1.24903	0.401548	0.624291	3.37148
Tae-miRN4291*	0	0	0	0	0	0	0	0	0	0.404068	0	0	0	0	0	0	0	0	0	0	0	0	0	0	0	0	0	0	0	0	0	0	0	0	0	0	0	0	0	0	0	0	0	0	0.484968	0	0	0	0
Tae-mir-novel135-5p	1.36651	15.0842	3.32336	2.81312	16.312	1.6891	3.17492	2.70416	3.16691	4.04068	11.933	4.84354	1.26852	4.94931	5.40979	2.29914	3.2948	2.52021	3.22493	3.72888	5.41938	1.32945	13.4353	10.9118	6.38895	2.45476	2.86867	3.0202	9.72653	8.00187	0.931082	2.97705	1.27049	7.08081	8.39028	9.13284	2.37164	5.79021	3.23245	3.1687	3.69869	2.13401	1.64122	5.03208	5.81961	1.66537	4.01548	14.983	4.63579
Tae-miR9673c	0.455505	4.30977	1.66168	2.10984	1.16514	2.81516	8.9956	6.3097	1.18759	2.02034	4.26177	4.49757	2.95987	4.33065	5.40979	1.53276	4.1185	5.04041	1.84282	2.03394	3.33501	4.52012	3.35883	6.31736	0.851861	0.490953	4.01613	1.67789	4.16851	12.0028	6.51757	4.67822	5.08195	14.1616	6.9919	4.56642	3.55747	4.34266	4.61779	2.71603	0	1.77834	3.28244	0.914924	3.39477	6.66148	2.00774	9.98865	2.95005
Tae-miR9673e	0.455505	7.5421	4.43115	0	0	1.6891	1.58746	5.40832	1.58346	1.61627	6.81883	2.42177	1.26852	3.71198	3.60653	1.91595	1.6474	5.04041	2.30352	5.76282	4.16876	4.25423	1.11961	12.0604	1.70372	0	2.86867	2.34905	8.33703	10.2881	4.18987	4.67822	7.62292	12.2305	0	6.84963	0.889367	3.37763	1.84711	0.452671	0	1.42267	4.59542	2.28731	3.39477	7.07783	0.803096	4.99433	4.21435
Tae-mir-novel104-5p	2.27752	28.0135	3.87726	0.703281	26.7982	3.94123	1.05831	2.10323	1.18759	2.02034	33.2418	1.72984	0.845678	0.618664	7.21306	1.53276	2.4711	0.945078	4.60704	1.01697	1.6675	1.86122	64.9373	4.02014	5.53709	0.981905	1.14747	0.671156	25.0111	2.28625	1.39662	2.97705	3.81146	16.0927	23.7725	2.28321	2.07519	1.93007	4.15601	1.35801	35.754	0.711336	1.64122	2.28731	2.42484	0.832686	1.60619	10.6129	2.10718
Tae-miR408a*	6.37707	7.5421	1.10779	1.40656	2.33028	1.6891	2.11661	0.600924	1.18759	1.61627	0.852354	1.0379	3.80555	1.85599	4.8087	4.98147	4.1185	0.945078	0	1.69495	4.58563	3.19067	1.11961	1.14861	2.55558	0	2.29493	1.67789	0	2.28625	6.51757	4.25293	3.81146	0.64371	0	0.76107	0.592911	0.965036	0.923557	1.35801	0	0.711336	1.64122	1.82985	0.484968	0.832686	1.20464	3.12145	1.26431
Tae-miR156c*	0.91101	2.15488	2.21558	4.21969	0	2.25213	2.64577	3.60554	4.35451	3.23255	0	6.22741	1.69136	1.85599	3.60653	0	0	1.57513	2.76423	1.69495	3.75188	0.531778	0	6.31736	5.96302	0.490953	0	8.72503	0	5.71562	2.79325	5.10351	1.27049	7.72452	0	3.80535	1.48228	5.3077	5.54134	2.71603	0	3.20101	2.9542	2.28731	5.81961	1.24903	15.2588	0.624291	8.00727
Tae-miRN4277	0	0	0.553894	0	1.16514	0	1.05831	0	0	0	0.852354	0	0.845678	0	1.20218	0	0.823699	0	0	0.338989	0.416876	0.265889	0	0	0.42593	0	1.14747	0	2.77901	0.571562	0	0.850586	0	0	2.79676	0.76107	0	0	1.38534	0	1.2329	0	0	0	0	0.416343	0.803096	0.624291	0
Tae-mir-novel122-5p_1	1.36651	5.38721	4.43115	0.703281	1.16514	5.06729	4.23323	5.10785	3.16691	1.61627	15.3424	6.57338	2.1142	4.94931	1.80326	4.21509	4.1185	5.98549	4.14634	2.03394	3.75188	2.92478	5.59804	10.9118	3.40744	0	5.73733	1.67789	5.55802	12.0028	3.72433	4.25293	3.49384	10.9431	4.19514	8.37177	2.96456	5.79021	7.85024	1.81068	1.2329	3.55668	3.28244	3.20223	6.30458	6.24514	2.40929	6.24291	6.74296
Tae-mir-novel6-5p	0.91101	1.07744	0.553894	0.703281	0	0	1.58746	0.300462	1.18759	0.808137	1.70471	0.345967	0.422839	0	1.80326	0.38319	0.823699	0.945078	0.460704	1.35596	0.833751	0.797668	1.11961	2.29722	1.27779	0.981905	0	0.671156	1.3895	1.14312	0.931082	0.850586	0.635243	5.14968	0	2.28321	0.592911	1.93007	1.84711	0.452671	2.4658	0.711336	1.64122	1.37239	2.42484	1.24903	0.803096	3.12145	0.421435
Tae-miR9777*	0	5.38721	0	0	2.33028	0.563032	0	0.300462	0.395864	0	3.40942	0.345967	0.422839	1.23733	0	0.38319	0	0	0	0.338989	0.833751	0	7.83726	1.72292	0	0.981905	0	0	6.94752	0	1.39662	0	0.317622	0.64371	19.5773	0	0.592911	0.482518	0.923557	0.452671	14.7948	0	0.984732	0.457462	0	0	0	2.49716	0
Tae-miRN4300*	0	0	0	0	0	0	0	0	0	0	0	0	0	0	0	0	0	0	0	0	0	0	0	0	0	0	0	0	0	0	0	0	0	0	0	0	0	0	0	0	0	0	0	0	0	0	0	0	0
Tae-mir-novel12-3p	0.455505	11.8519	3.87726	4.92297	5.82571	5.63032	1.58746	0.901386	4.35451	2.82848	3.40942	3.45967	1.69136	1.85599	1.80326	3.06552	3.2948	3.78031	2.30352	0.677979	2.91813	0.797668	3.35883	2.87153	2.98151	0.981905	6.31107	1.67789	5.55802	2.28625	2.3277	0.850586	0.952865	3.21855	11.187	2.28321	2.96456	4.34266	2.77067	4.07404	4.93159	3.20101	2.29771	2.74477	1.4549	3.33074	2.40929	3.12145	3.79292
Tae-mir-novel19-5p	1.36651	9.69698	13.8473	2.10984	26.7982	2.81516	2.64577	0.300462	2.77105	0	5.11413	1.0379	10.1481	3.71198	4.20762	15.7108	6.5896	0.630052	8.75338	1.35596	9.17126	0.265889	6.71765	4.59444	2.55558	5.40048	2.86867	0.335578	9.72653	2.28625	0.465541	1.27588	0.317622	11.5868	1.39838	6.08856	3.85392	0.482518	5.07956	0.452671	1.2329	1.067	0.656488	3.20223	0.484968	3.74709	3.21239	2.49716	2.10718
Tae-miRN4313c*	1.36651	11.8519	2.21558	2.81312	26.7982	1.6891	1.05831	0.600924	0.395864	2.02034	5.11413	1.38387	1.69136	0	4.8087	3.44871	4.9422	0.630052	5.06775	0.338989	2.91813	1.06356	21.2726	2.29722	2.55558	3.43667	3.4424	0.335578	18.0636	2.28625	0.931082	2.55176	0.317622	3.86226	25.1708	4.56642	1.18582	0.482518	4.15601	0.905342	8.63029	2.13401	0.328244	2.74477	2.90981	0	2.00774	5.61862	0.84287
Tae-miR9776f*	4.55505	3.23233	6.64673	2.10984	6.99085	7.31942	3.17492	1.80277	4.35451	0.808137	8.52354	5.18951	5.49691	8.04263	3.00544	5.36465	8.23699	2.83523	7.37127	1.69495	9.58814	0.265889	5.59804	6.31736	8.94454	3.43667	2.29493	1.00673	11.116	7.43031	3.25879	2.55176	2.22335	3.21855	2.79676	5.32749	11.5618	6.27273	0.923557	4.07404	8.63029	6.04635	1.96946	5.03208	4.84968	4.99611	5.22013	1.87287	2.10718
Tae-mir-novel150-5p	2.27752	4.30977	1.66168	3.5164	2.33028	4.50426	4.76238	3.60554	2.77105	2.42441	3.40942	3.11371	3.80555	4.94931	6.01088	1.91595	9.06069	5.98549	2.76423	3.72888	5.41938	4.52012	10.0765	8.61458	2.98151	0.490953	4.01613	4.02694	4.16851	8.00187	5.12095	3.82764	3.81146	10.2994	4.19514	6.84963	3.26101	7.72029	7.85024	2.71603	3.69869	1.067	5.90839	6.40447	5.33464	3.33074	4.01548	8.74007	6.74296
Tae-miR408b	0	0	0	0	0	0.563032	0	0	0	0	0	0	0.422839	0.618664	0	0	0	0.315026	0	0	0	1.32945	0	0	0	0	0	0	0	0.571562	0	0	0.317622	0	0	0	0	0	0	0	0	0	0.328244	0	0	0	0.401548	0	0
Tae-mir-novel50-3p_2	0.455505	0	0	0.703281	1.16514	2.25213	0	0.300462	0.395864	0.404068	3.40942	0.345967	0.422839	0	0	0.38319	0	0.945078	0.460704	0	0	0.797668	5.59804	1.14861	0.851861	0	0.573733	0.335578	1.3895	0.571562	0.465541	0	0.317622	3.21855	4.19514	3.04428	0.592911	0.965036	0	1.35801	8.63029	0	0.656488	0.457462	0.484968	0	0	0	0.421435
Tae-mir-novel27-3p	0.455505	2.15488	1.66168	0	5.82571	0.563032	1.05831	0	0.791729	1.21221	0.852354	0	2.1142	1.23733	1.80326	1.14957	2.4711	0.315026	1.84282	0	0	0	4.47844	0	0.42593	0.490953	0	0	6.94752	0.571562	0	0.425293	0.317622	0	1.39838	0.76107	0.592911	0	0.461779	0.452671	1.2329	0.355668	0.328244	1.37239	0.484968	0	0.803096	0.624291	0.84287
Tae-miRN4314a	0	0	0.553894	0	1.16514	0	0	0.300462	0	0	0	0	0	0.618664	0	0.38319	0	0.315026	0.460704	0	0	0	3.35883	0	0	0	0	0.335578	4.16851	0.571562	0	0	0	0.64371	0	0.76107	0	0	0	0	1.2329	0.355668	0	0	0	0	0.803096	0.624291	0
Tae-miR9674k	0	1.07744	0.553894	0	1.16514	0	0.529153	0	1.58346	0.404068	4.26177	0.691935	0.845678	1.23733	0	1.53276	0	0.315026	0	0.338989	1.25063	0	2.23922	1.72292	0.42593	1.47286	0.573733	0	5.55802	0	1.39662	0.850586	0.317622	0	1.39838	3.04428	0.296456	1.44755	1.38534	0.452671	4.93159	0	0.328244	0	1.4549	0.832686	0.803096	1.24858	0.421435
Tae-mir-novel44-3p	2.73303	0	0.553894	0	1.16514	2.25213	2.64577	0.300462	1.58346	2.02034	1.70471	2.0758	2.53703	3.09332	2.40435	1.53276	2.4711	1.57513	1.38211	1.35596	0.833751	0.265889	4.47844	2.29722	1.27779	0.981905	5.73733	0.671156	2.77901	2.28625	2.3277	1.70117	0.952865	3.21855	1.39838	3.04428	0.296456	2.41259	6.92668	2.26336	0	1.42267	1.64122	2.74477	1.93987	0.832686	1.60619	2.49716	1.68574
Tae-mir-novel16-3p	0.455505	10.7744	0	0	2.33028	0.563032	0	0.600924	1.18759	0	4.26177	0	0.845678	1.23733	0	0	0	0.315026	0.460704	0	0	0	1.11961	0.574305	0	0	0	0	6.94752	1.14312	1.39662	0.425293	0	2.57484	4.19514	1.52214	0	0	0.923557	0.452671	2.4658	0.355668	0.328244	0.457462	0.969935	0.416343	0.401548	6.24291	0
Tae-miR9666s	2.27752	2.15488	1.10779	1.40656	11.6514	3.94123	1.58746	17.1263	3.16691	6.06103	6.81883	3.80564	1.26852	0.618664	2.40435	14.5612	8.23699	2.20518	0.460704	3.05091	2.08438	1.59534	2.23922	5.16875	0	3.43667	0.573733	7.38272	4.16851	9.145	6.05203	3.82764	1.27049	5.14968	2.79676	13.6993	0.592911	0.482518	0.923557	1.81068	0	4.26801	8.53434	1.82985	4.36471	0.832686	1.20464	5.61862	4.63579
Tae-miR9666n	0	0	0	0.703281	0	0	0	0.600924	0	0.404068	0	0	0.422839	0	0	0	0	0	0	0	0	0	0	0	0	0	0	0.671156	0	0.571562	0.931082	0	0	2.57484	1.39838	0	0.296456	0	0	0.905342	0	1.77834	0.656488	0.457462	0.484968	0	0	0.624291	0
Tae-miR5054b	4.55505	12.9293	2.76947	1.40656	13.9817	3.94123	0.529153	2.70416	1.18759	1.61627	6.81883	2.42177	1.26852	0.618664	4.20762	1.53276	2.4711	1.57513	1.84282	2.37293	3.75188	0.797668	22.3922	1.14861	5.53709	0.490953	0.573733	1.67789	22.2321	5.71562	3.72433	5.9541	3.49384	3.86226	39.1547	6.84963	1.18582	0.965036	4.15601	3.62137	44.3843	0.355668	3.28244	1.82985	5.33464	1.24903	3.21239	1.24858	2.10718
Tae-miR530c	0.455505	1.07744	0.553894	0.703281	1.16514	1.12606	2.11661	0	0.791729	0.808137	1.70471	1.72984	0.422839	1.23733	0	0.766379	0.823699	1.57513	0.460704	0.338989	1.25063	1.06356	1.11961	0.574305	1.27779	0.490953	1.7212	0.335578	1.3895	2.28625	0	0.850586	0.952865	0.64371	0	0.76107	0.296456	2.89511	0.923557	0	0	1.067	0.328244	0.457462	1.4549	1.24903	0	0	2.10718
Tae-mir-novel3-3p	1.82202	6.46465	1.66168	2.10984	2.33028	5.63032	5.29153	3.60554	4.35451	1.21221	3.40942	3.11371	4.65123	8.6613	4.20762	0.766379	3.2948	1.89016	4.14634	2.71192	4.58563	3.72245	6.71765	5.74305	2.98151	0.981905	4.01613	2.01347	4.16851	2.85781	2.79325	1.70117	5.08195	4.50597	1.39838	0.76107	0.592911	11.5804	3.69423	0.452671	0	0	3.93893	2.28731	2.90981	1.66537	2.00774	1.24858	3.37148
Tae-miR9660b*	3.18853	1.07744	1.66168	1.40656	1.16514	7.88245	5.29153	3.60554	2.77105	2.82848	4.26177	3.80564	1.69136	4.33065	3.00544	1.14957	3.2948	5.04041	3.22493	2.71192	2.50125	2.92478	4.47844	7.46597	1.70372	0.490953	1.7212	3.0202	2.77901	5.14406	4.18987	4.25293	3.17622	6.4371	1.39838	3.80535	2.96456	4.34266	5.54134	3.62137	1.2329	2.48967	3.61068	3.6597	1.93987	4.16343	2.81084	3.12145	4.21435
Tae-miR319j*	0	0	0	0	0	0	0	0	0	0	0	0	0	0	0	0	0	0	0	0	0	0	0	0	0	0	0	0	0	0	0	0	0	0	0	0	0	0	0	0	0	0	0	0	0	0	0	0	0
Tae-mir-novel76-5p	3.64404	7.5421	1.66168	0.703281	1.16514	5.63032	4.23323	3.00462	0.791729	2.42441	1.70471	3.11371	3.38271	3.09332	4.8087	1.53276	3.2948	3.46529	3.68564	2.03394	5.83626	2.393	2.23922	4.59444	1.70372	1.47286	2.86867	3.35578	4.16851	2.85781	2.79325	4.25293	3.49384	10.9431	2.79676	6.08856	1.77873	6.75525	6.4649	5.88473	4.93159	2.48967	1.96946	4.57462	4.84968	2.9144	2.00774	6.24291	3.79292
Tae-miR396g*	6.37707	2.15488	1.10779	3.5164	3.49542	3.94123	3.17492	1.20185	9.10488	2.42441	6.81883	4.15161	4.65123	4.94931	3.60653	1.91595	2.4711	1.2601	4.14634	4.40686	8.75439	4.25423	1.11961	3.44583	2.12965	0.490953	5.1636	1.00673	5.55802	5.14406	2.3277	3.40234	2.85859	5.14968	1.39838	3.80535	1.18582	5.3077	4.15601	3.62137	12.329	1.067	2.62595	2.74477	8.24445	8.7432	2.00774	4.37003	5.05722
Tae-miR5200d	3.18853	1.07744	4.43115	2.81312	5.82571	9.00852	2.11661	1.50231	3.56278	2.82848	1.70471	0	5.91975	3.09332	6.01088	3.06552	6.5896	4.72539	2.30352	5.42383	2.91813	1.59534	3.35883	1.14861	1.70372	4.41857	11.4747	2.34905	1.3895	2.28625	3.25879	1.27588	0.317622	2.57484	0	3.04428	2.37164	0.482518	6.4649	3.1687	2.4658	4.62368	2.9542	4.57462	6.30458	5.41246	5.62167	2.49716	1.68574
Tae-miR169a*	0.455505	1.07744	7.20062	2.81312	1.16514	6.19336	2.64577	5.10785	2.37519	8.08137	0	1.72984	0.422839	7.42397	0.601088	0.38319	1.6474	5.35544	8.29268	5.76282	0.416876	2.393	1.11961	1.72292	3.40744	1.96381	0	2.34905	0	1.14312	9.77636	11.9082	3.81146	1.28742	1.39838	0.76107	0.296456	13.5105	1.84711	1.35801	0	3.20101	3.93893	2.28731	9.21439	1.24903	0.803096	1.87287	2.10718
Tae-mir-novel114-3p	0	2.15488	1.66168	1.40656	0	1.6891	0.529153	0.901386	0.395864	1.21221	0	0.691935	0.422839	1.85599	1.80326	0	0.823699	0.630052	0	1.35596	0.416876	0.531778	1.11961	0.574305	1.27779	0.981905	0	0	0	2.85781	0.465541	0.425293	0.952865	0.64371	2.79676	1.52214	0	0	2.30889	0.905342	1.2329	0	1.96946	1.82985	1.4549	0	0.803096	0.624291	0.421435
Tae-mir-novel88-5p	0	2.15488	0	0	3.49542	0	0	0	0	0	0	0	0	0	0	0	0	0	0	0	0.416876	0	1.11961	0	0	0	0	0	0	0.571562	0.465541	0	0	0.64371	2.79676	0	0.296456	0.965036	0	0	0	0	0	0	0	0	0	0.624291	0
Tae-mir-novel80-3p	0.91101	2.15488	0.553894	1.40656	1.16514	0.563032	2.64577	0.600924	0.791729	1.21221	0	1.38387	0	0	0	1.14957	0	0.945078	1.84282	1.35596	2.50125	0.531778	2.23922	1.14861	0	0	2.86867	0.671156	1.3895	1.71469	1.86216	1.70117	2.85859	0.64371	2.79676	0	0	3.37763	2.30889	1.35801	0	1.067	1.96946	1.37239	1.93987	0.832686	0.803096	1.87287	1.26431
Tae-mir-novel50-5p	3.64404	3.23233	11.0779	0.703281	2.33028	6.75639	1.58746	0.901386	2.37519	0.404068	4.26177	0	16.0679	9.89863	3.00544	11.8789	10.7081	0.630052	14.7425	1.35596	6.25313	0.265889	6.71765	3.44583	1.27779	6.38239	1.7212	0.335578	6.94752	2.28625	0.931082	1.70117	1.58811	0.64371	2.79676	8.37177	5.63266	0.482518	2.30889	0	2.4658	0.711336	0.328244	11.894	2.90981	2.9144	2.00774	1.87287	5.90009
Tae-miRN4318c*	0	0	0	0	0	0	0	0	0	0	0	0	0	0	0	0	0	0	0	0	0	0	0	0	0	0	0	0	0	0	0	0	0	0	0	0	0	0	0	0	0	0	0	0	0	0	0	0	0
Tae-miR396n	0	0	0	0	0	0	0	0	0	0	0	0	0	0	0	0	0	0	0	0	0	0	0	0	0	0	0	0	0	0	0	0	0	0	0	0	0	0	0	0	0	0	0	0	0	0	0	0	0
Tae-mir-novel122-3p	2.27752	3.23233	3.87726	0.703281	4.66057	2.25213	2.11661	0.300462	0.791729	0.404068	4.26177	2.42177	0.845678	4.94931	1.20218	1.91595	0	1.2601	1.84282	0.338989	0.833751	0.531778	1.11961	3.44583	0.851861	1.96381	3.4424	1.67789	5.55802	2.28625	1.39662	1.27588	1.58811	1.93113	2.79676	5.32749	0.889367	1.44755	1.38534	1.81068	6.16449	1.067	0.328244	3.20223	3.87974	2.9144	2.00774	1.87287	2.95005
Tae-miR171b*	0.91101	7.5421	1.66168	0.703281	5.82571	1.6891	1.05831	0.300462	1.97932	1.21221	21.3089	1.0379	1.69136	2.47466	1.80326	0.38319	4.1185	1.2601	0.921409	0	0.833751	0.531778	1.11961	4.59444	2.55558	0.981905	1.7212	0	8.33703	9.145	0.465541	0.850586	0.317622	2.57484	2.79676	9.13284	1.48228	0.482518	2.77067	0.905342	1.2329	1.42267	0.984732	0.914924	2.42484	1.66537	1.20464	4.99433	1.26431
Tae-mir-novel129-5p	0.455505	4.30977	1.66168	2.81312	2.33028	3.94123	4.23323	6.00924	2.37519	3.63662	4.26177	3.11371	2.1142	3.09332	5.40979	3.44871	3.2948	5.04041	0.921409	3.72888	9.17126	3.19067	2.23922	8.61458	1.70372	0.490953	3.4424	4.02694	8.33703	4.5725	5.58649	5.10351	6.35243	8.36823	1.39838	3.04428	1.48228	3.37763	3.69423	1.35801	1.2329	2.13401	5.90839	3.6597	4.84968	4.16343	4.81858	4.99433	2.95005
Tae-miRN4345f	0	0	0	0	0	0	0	0	0	0	0	0	0.422839	0	0	0.38319	1.6474	0.630052	0	0	0.416876	0	0	0	0	0	0	0	0	0	0	0	0	0	0	0	0	0	0	0	0	0	0	0	0	0	0	0	0
Tae-mir-novel60-5p	0.91101	9.69698	1.66168	2.10984	1.16514	1.12606	4.76238	3.90601	1.58346	2.82848	5.11413	0.691935	1.26852	0	5.40979	1.14957	0.823699	4.09534	0.921409	5.42383	0.416876	2.65889	8.95687	5.16875	1.27779	0.490953	2.86867	3.35578	15.2845	4.00094	3.72433	1.70117	1.58811	9.01194	5.59352	6.84963	0.296456	0.965036	2.30889	0.905342	0	0.355668	5.2519	1.37239	2.42484	2.49806	1.60619	4.37003	1.68574
Tae-mir-novel8-5p	0	0	0	0	0	0	0	0	0	0	0	0	0	0	0	0	0	0	0	0	0	0	0	0	0	0	0	0	0	0	0	0	0	0	0	0	0	0	0	0	0	0	0	0	0	0	0	0	0
Tae-miR9778b*	0	0	0	0	0	0	0	0	0	0	0	0	0	0	0	0	0	0.315026	0	0	0	0	0	0	0	0	0	0	0	0	0	0	0	0	0	0	0	0	0	0	0	0	0	0	0	0	0	0	0
Tae-miR531j*	2.27752	3.23233	1.66168	2.81312	2.33028	1.6891	3.70407	0.600924	1.58346	1.21221	0.852354	2.42177	1.69136	3.09332	3.60653	1.14957	1.6474	1.2601	1.84282	0.338989	2.08438	0.531778	2.23922	1.72292	2.98151	2.45476	5.73733	0.671156	2.77901	0.571562	0.465541	1.70117	0.317622	0	2.79676	0.76107	1.77873	0.965036	4.15601	3.1687	0	0.355668	0.984732	3.6597	0.969935	1.24903	1.60619	1.24858	0.84287
Tae-mir-novel142-5p	0.91101	1.07744	0	0.703281	1.16514	2.25213	0	0.901386	0	0.404068	1.70471	0.691935	0	0	0	0	0	1.2601	0	0	0	0.265889	0	0.574305	0	0.981905	0	1.00673	1.3895	2.28625	0.931082	0.425293	1.27049	0.64371	0	0.76107	0	1.93007	0	0.905342	0	0.355668	0.984732	0.914924	0.969935	0.416343	0.401548	0	0.421435
Tae-mir-novel134-5p	1.82202	0	1.66168	0.703281	1.16514	1.6891	3.17492	2.4037	1.58346	1.21221	0.852354	3.11371	1.26852	1.23733	4.20762	1.53276	3.2948	2.52021	2.30352	2.37293	2.08438	3.19067	1.11961	2.87153	2.55558	0	4.58987	1.34231	2.77901	4.5725	4.65541	2.12646	2.54097	4.50597	2.79676	4.56642	1.18582	2.41259	0.461779	1.35801	0	0.711336	3.61068	2.28731	2.42484	3.74709	2.40929	1.87287	0.84287
Tae-mir-novel95-3p	2.27752	8.61954	1.66168	0	3.49542	3.94123	1.05831	0	0.791729	1.61627	8.52354	0.691935	2.95987	2.47466	5.40979	4.21509	2.4711	0	9.21409	3.05091	1.25063	1.32945	13.4353	1.14861	1.70372	1.96381	0.573733	0.335578	9.72653	2.28625	0.931082	1.27588	0	9.01194	5.59352	2.28321	2.37164	1.93007	0.923557	1.35801	14.7948	0.711336	2.9542	5.94701	0.969935	1.66537	5.22013	3.12145	1.26431
Tae-miR169n	0	0	0	0	0	0	0	0.300462	0	0	0	0	0	0.618664	0.601088	0.38319	0	0	0	0	0.416876	0	0	0	0	0	0.573733	0	0	0	0.465541	0.425293	0.317622	0	0	0	0	0	0	0	0	0	0	0	0	0	0	0	0
Tae-miR395o	4.09954	5.38721	5.53894	0	0	3.37819	2.64577	2.70416	0.791729	4.04068	0	8.30321	1.69136	6.18664	2.40435	1.14957	0	1.57513	3.68564	0.338989	5.83626	3.72245	3.35883	1.14861	11.926	3.43667	3.4424	1.34231	4.16851	2.85781	9.31082	0.850586	4.4467	0.64371	1.39838	0.76107	0	5.3077	4.61779	5.88473	4.93159	2.13401	5.90839	1.82985	8.24445	1.66537	0.803096	2.49716	5.05722
Tae-miR9674e*	0	0	0.553894	0	0	0.563032	0.529153	0	0.395864	0.404068	1.70471	1.0379	0	1.23733	0.601088	0.766379	0.823699	0	0.460704	0.677979	0.416876	0	0	0.574305	0	0.490953	1.14747	0.335578	0	0.571562	0	0	0	1.28742	0	0	0	1.44755	0.461779	0.452671	0	0	0	1.37239	0	1.24903	1.20464	0	0.84287
Tae-miRN4295i	0.455505	4.30977	1.66168	0.703281	2.33028	0	2.11661	1.20185	0.791729	1.21221	2.55706	1.72984	0.845678	1.85599	2.40435	0	0.823699	3.78031	0.921409	2.03394	1.6675	1.32945	5.59804	3.44583	2.98151	0.981905	1.14747	3.35578	4.16851	1.14312	4.18987	1.70117	1.90573	0	0	3.80535	1.18582	1.44755	0.923557	2.26336	1.2329	0.355668	3.93893	1.37239	0.484968	0	2.00774	2.49716	1.68574
Tae-mir-novel24-3p_2	0.91101	38.7879	0.553894	0	19.8074	0	2.11661	0	1.18759	1.21221	55.403	0.345967	2.1142	0.618664	1.80326	0.766379	1.6474	0.630052	0.460704	1.01697	0.416876	0.265889	31.3491	15.5062	0.42593	0.981905	0.573733	0.335578	108.381	1.71469	0	0.425293	0.317622	6.4371	12.5854	15.2214	0.592911	0	1.84711	0.905342	20.9593	0	0.328244	0.457462	1.4549	0	1.20464	6.24291	2.52861
Tae-miR169ay	0.455505	0	5.53894	2.81312	0	9.00852	7.40814	0.600924	3.95864	1.61627	4.26177	2.0758	2.53703	8.04263	9.01632	2.29914	6.5896	1.89016	7.37127	3.38989	3.75188	2.393	2.23922	0.574305	3.83337	0.981905	6.8848	0.671156	1.3895	0	4.18987	2.12646	2.54097	0	1.39838	3.04428	4.15038	2.89511	4.15601	1.81068	1.2329	7.11336	0.328244	5.03208	4.36471	14.1557	1.60619	0.624291	6.74296
Tae-miR159c*	5.01055	1.07744	1.10779	2.81312	1.16514	1.12606	1.05831	0.600924	0.395864	0	4.26177	0.691935	0.845678	1.23733	0	1.53276	6.5896	0.315026	0.460704	0	1.25063	0.265889	0	1.72292	2.55558	3.92762	2.86867	0	1.3895	2.28625	0	0.425293	0	3.21855	0	1.52214	1.48228	1.93007	1.84711	1.81068	0	0.355668	0.984732	0.457462	0.484968	2.49806	0.803096	3.74574	1.26431
Tae-miRN4306	0.455505	2.15488	0	0	0	0	0	0.901386	0.395864	0.404068	0	0.345967	0.422839	1.23733	1.20218	0	0	0.630052	0.460704	0.677979	0.416876	0.265889	1.11961	0.574305	0.42593	0.490953	1.14747	0.335578	2.77901	0	0	0.425293	1.90573	3.21855	1.39838	1.52214	0	0.482518	0.461779	0	0	0	1.64122	0	0	0	0	1.24858	0.421435
Tae-miRN4320d*	3.18853	2.15488	1.10779	0	1.16514	3.94123	0.529153	0.600924	2.37519	0.808137	0	1.0379	2.53703	3.71198	3.00544	1.53276	2.4711	0	1.84282	1.35596	3.33501	0.265889	0	3.44583	1.27779	1.47286	1.7212	0	4.16851	2.28625	1.39662	1.27588	1.27049	0.64371	4.19514	2.28321	1.48228	0.482518	1.38534	1.81068	1.2329	0.711336	0.328244	1.37239	0.969935	0.416343	1.60619	3.12145	0.84287
Tae-mir-novel104-3p	0.91101	0	0	0	0	0	0	0.300462	0	0.404068	0	0.345967	0	0	0	0	0.823699	0	0	0	0	0.265889	0	0	0.42593	0	0	0.335578	0	0	0.931082	0	0.635243	1.28742	1.39838	0	0	0.965036	0	0	0	0	0	0	0.484968	0	0	0	0
Tae-miRN4295k	0	0	0	0	0	0	0	0	0	0	0	0	0	0	0	0	0	0	0	0	0	0	0	0.574305	0	0	0	0	0	0	0	0	0	0	0	0	0	0	0	0	0	0	0	0	0	0	0	0	0
Tae-miRN4295b	0	0	0	0	0	0	0	0	0	0	0	0	0	0	0	0	0	0	0	0	0	0	0	0	0	0	0	0	0	0	0	0	0	0	0	0	0	0	0	0	0	0	0	0.914924	0	0	0	0	0
Tae-miRN4291	0	1.07744	0	0	4.66057	0.563032	0.529153	0.300462	0.791729	0	2.55706	0.345967	0.845678	0	0	0.38319	0	0.630052	0	0.677979	0.416876	0	0	1.14861	0.42593	0	0	0.671156	1.3895	0.571562	0.931082	0.425293	0.317622	1.28742	0	2.28321	0	1.44755	0.923557	1.35801	0	0	0	1.37239	1.4549	1.24903	0.803096	1.24858	0.421435
Tae-miR169c	1.36651	3.23233	2.21558	0.703281	0	9.00852	2.11661	2.4037	1.58346	1.21221	2.55706	0	0.845678	1.85599	1.80326	1.91595	0	2.52021	3.68564	3.38989	2.08438	1.32945	3.35883	1.14861	1.27779	0.490953	1.7212	1.34231	1.3895	0	2.79325	5.52881	2.85859	1.93113	0	2.28321	0.592911	1.93007	1.84711	1.35801	1.2329	0.711336	1.31298	2.28731	2.90981	3.33074	0.401548	1.24858	0
Tae-miR5064b*	4.09954	0	2.21558	2.10984	2.33028	4.50426	4.23323	2.70416	2.77105	2.02034	1.70471	1.72984	2.1142	4.33065	3.60653	3.06552	4.1185	2.20518	2.76423	1.35596	2.08438	1.59534	1.11961	4.02014	2.98151	3.92762	2.29493	2.68463	6.94752	1.71469	3.25879	2.55176	1.58811	3.21855	4.19514	2.28321	2.6681	3.37763	3.69423	1.81068	2.4658	1.42267	0.656488	3.6597	6.30458	0.416343	1.60619	3.12145	2.10718
Tae-mir-novel118-3p	1.82202	4.30977	1.66168	2.10984	0	5.06729	2.11661	0.901386	2.77105	1.61627	3.40942	2.0758	2.53703	1.23733	1.80326	1.14957	4.1185	3.78031	5.52845	2.37293	2.08438	0	4.47844	7.46597	2.12965	1.47286	1.7212	1.34231	5.55802	5.14406	5.58649	3.40234	2.22335	3.86226	1.39838	6.08856	2.6681	1.93007	2.77067	0.905342	1.2329	0.711336	2.62595	1.82985	3.39477	2.08171	2.00774	7.49149	2.10718
Tae-mir-novel82-5p	3.64404	2.15488	2.21558	2.10984	6.99085	7.88245	4.23323	1.20185	3.16691	2.42441	7.67119	2.0758	2.95987	3.09332	3.60653	1.91595	0.823699	2.52021	3.68564	3.05091	4.58563	2.393	1.11961	3.44583	2.12965	1.96381	4.01613	2.01347	5.55802	0.571562	2.3277	2.55176	2.85859	2.57484	2.79676	8.37177	2.6681	4.34266	3.69423	5.43205	2.4658	3.20101	0.984732	3.6597	3.39477	2.9144	4.01548	5.61862	1.68574
Tae-miRN4409*	0.455505	2.15488	1.66168	2.10984	4.66057	1.6891	3.17492	1.50231	1.18759	4.04068	7.67119	1.38387	2.1142	3.09332	1.20218	0.766379	0	4.41036	1.84282	5.42383	2.08438	5.58367	7.83726	11.4861	4.2593	0.490953	0.573733	2.68463	1.3895	4.5725	2.3277	0.850586	5.08195	5.14968	2.79676	9.13284	0.296456	3.86014	4.15601	1.81068	2.4658	3.91235	5.58015	0.457462	0	3.33074	0.803096	7.49149	2.95005
Tae-miR395aq*	1.82202	2.15488	0.553894	0.703281	0	1.12606	0	0.901386	0.395864	4.84882	0	3.45967	0	0.618664	0.601088	0.766379	0	0	2.76423	0.338989	6.25313	7.4449	0	0	15.7594	0	0	0.671156	0	1.14312	12.5696	0	7.62292	0	0	0.76107	0	1.93007	0.461779	0.452671	1.2329	0	7.22137	0.457462	3.39477	0	0.401548	1.24858	0
Tae-mir-novel46-3p	0	6.46465	1.10779	0	4.66057	0	0	0.300462	0	0	5.11413	0	0	1.23733	0	0.38319	0.823699	0.315026	0.460704	0.338989	0	0	1.11961	1.72292	0	0	0	0.335578	4.16851	1.71469	0	0	0	1.28742	1.39838	0	0.296456	0	0	0.452671	2.4658	0	0.328244	0.457462	0	0.832686	0	3.12145	0
Tae-mir-novel58-5p	0	15.0842	0	0	4.66057	0	1.05831	0	0	0	13.6377	0.691935	0	0	0.601088	0	0.823699	0	0.921409	0.677979	0	0	11.1961	0.574305	0	0.490953	0	0	27.7901	0	0	0	0	7.08081	5.59352	2.28321	0	0	0	0	8.63029	0	0	0	1.4549	0.416343	0	0.624291	0
Tae-miR395cc*	0.455505	0	2.76947	0	0	1.12606	0	1.20185	0.791729	2.02034	0	2.42177	0	0	0	0.38319	0	0	7.37127	0.338989	3.33501	2.12711	0	0.574305	14.0557	0	1.14747	0.335578	0	0	6.05203	0	1.90573	0	0	0	0	0.965036	0.461779	0.905342	0	0	2.29771	0.457462	2.42484	0.416343	0	0	0.421435
Tae-miR395q*	0	0	0	0	0	0	0	0	0	0	0	0	0	0	0	0	0	0	0	0	0	0	0	0	0	0	0	0	0	0	0	0	0	0	0	0	0	0	0	0	0	0	0	0	0	0	0	0	0
Tae-miRN4390b	0	0	0	0	0	0	0	0	0	0	0	0	0	0	0	0	0	0	0	0	0	0	0	0	0	0	0	0	0	0	0	0	0	0	0	0	0	0	0	0	0	0	0	0	0	0	0	0	0
Tae-miR9776c*	0.91101	17.2391	2.76947	1.40656	33.7891	1.6891	2.11661	0	1.18759	0.808137	19.6041	0.345967	0.845678	3.71198	2.40435	5.36465	15.6503	0.315026	0.460704	0	2.91813	0.265889	2.23922	1.72292	3.40744	4.90953	1.7212	0	30.5691	2.85781	0	0	0.317622	3.21855	13.9838	6.84963	4.15038	0	0	0.452671	12.329	1.42267	0	1.37239	0	2.08171	0.803096	10.6129	0
Tae-mir-novel101-5p	0	0	0	0	1.16514	0	0.529153	0	0	0	0	0	0	0	0	0	0	0	0	0	0	0	0	0	0	0	0	0	0	0	0	0	0	0	0	0	0	0	0	0	0	0	0	0	0	0	0	0	0
Tae-miRN4311d*	0.455505	7.5421	1.10779	0	3.49542	1.12606	2.64577	0.300462	0.791729	0.808137	4.26177	0	1.26852	0	0.601088	1.14957	0	0.945078	0.921409	0.677979	0	0.531778	7.83726	0.574305	0	0.981905	1.7212	0	9.72653	0.571562	0.465541	0.425293	0	0	1.39838	4.56642	0.592911	0.965036	1.84711	1.81068	3.69869	1.067	1.31298	0.457462	1.93987	0	0.803096	2.49716	0.421435
Tae-miRN4320c*	0	0	0	0	0	0	0	0	0	0	0	0	0	0	0	0	0	0	0	0	0	0	0	0	0	0	0	0	0	0	0	0	0	0	0	0	0	0	0	0	0	0	0	0	0	0	0	0	0
Tae-mir-novel28-5p	0.91101	2.15488	0.553894	0	0	0	0	0	0	0.404068	1.70471	0.345967	0	0	0	0	0	0	0.460704	0.338989	0	0	0	0	0.42593	0.490953	0	0	1.3895	0.571562	0.465541	0.425293	0.317622	0	1.39838	0	0	0.482518	0.461779	0.452671	0	0	0	0	0	0	0.803096	0.624291	0
Tae-mir-novel75-5p	1.36651	4.30977	1.66168	2.10984	1.16514	3.37819	2.64577	1.80277	2.37519	0	5.96648	5.53548	1.69136	2.47466	0.601088	0.38319	0.823699	0.630052	3.22493	1.01697	1.6675	2.12711	2.23922	1.14861	3.83337	0	2.29493	0.671156	1.3895	2.28625	0.931082	0.850586	2.22335	0	1.39838	2.28321	1.48228	3.37763	1.38534	3.1687	2.4658	3.20101	1.64122	1.37239	6.30458	2.9144	1.60619	3.74574	3.79292
Tae-mir-novel97-5p	0.91101	0	0	0	0	0	0	0	0.395864	0	1.70471	0	0	0	0	0	0	0	0	0	0	0	0	0	0	0	0	0	0	0	0	0	0	0	0	0	0	0	0	0	1.2329	0	0	0	0.484968	0	0	0	0
Tae-miR9678g*	0	0	0	0	0	0	0	0	0	0	0	0	0	0	0	0	0	0	0	0	0	0	0	0	0	0	0	0	0	0	0	0	0	0	0	0	0	0	0	0	0	0	0	0	0	0	0	0	0
Tae-miR395a	0	0	0	0	0	0	0	0	0	0	0	0	0	0	0	0	0	0	0	0	0.416876	0	0	0	1.27779	0	0	0	0	0	0	0	0	0	0	0	0	0	0	0	0	0.355668	0	0	0	0	0	0	0
Tae-miRN45e	2.27752	22.6263	1.10779	2.10984	5.82571	1.12606	2.64577	0.600924	1.97932	0	8.52354	0.345967	2.1142	3.09332	0.601088	2.68233	3.2948	1.89016	2.30352	0	2.91813	0	1.11961	5.74305	4.2593	3.43667	3.4424	0	36.1271	2.28625	0.465541	0.425293	1.58811	14.8053	2.79676	12.1771	2.07519	4.34266	3.23245	0.452671	8.63029	0.355668	0	0	3.87974	1.66537	0.803096	8.11578	2.10718
Tae-miR395ar	1.82202	1.07744	4.43115	0	0	1.6891	0.529153	1.20185	0	4.44475	1.70471	2.42177	0.845678	2.47466	2.40435	1.91595	0.823699	0.945078	2.30352	0.338989	2.50125	2.12711	0	1.14861	5.96302	0.490953	0.573733	0.671156	0	1.14312	10.2419	0.850586	2.85859	0	0	1.52214	0	0.965036	1.84711	0.452671	1.2329	1.42267	1.64122	0.457462	4.36471	0.832686	0.803096	2.49716	0.421435
Tae-miR9483	0	0	0.553894	0	1.16514	0	0	0	0	0	0	0	0	0	0	0	0	0	0	0	0	0	2.23922	0	0	0	0	0	1.3895	0	0	0	0	0	0	0	0	0	0	0	0	0	0	0	0	0	0	0	0
Tae-miR156j	1.36651	1.07744	1.10779	0	0	0.563032	3.17492	0	0.395864	0.404068	0	0.345967	0.422839	0	2.40435	0.766379	1.6474	1.57513	0.460704	1.01697	1.25063	0.265889	2.23922	1.72292	0.851861	0.490953	1.7212	0.335578	1.3895	1.71469	1.39662	0	0.317622	0.64371	0	2.28321	0.592911	1.44755	1.38534	0	0	0.711336	0.656488	2.28731	1.4549	0.416343	0.401548	0.624291	0.84287
Tae-miR399al*	1.36651	3.23233	3.32336	1.40656	0	0.563032	0.529153	0.300462	1.18759	6.4651	5.96648	0.345967	0	0	1.80326	0.766379	0	0.315026	0.460704	2.71192	0.833751	0.531778	3.35883	28.7153	2.55558	0.981905	1.14747	1.00673	0	8.00187	1.86216	0.425293	1.27049	5.14968	1.39838	8.37177	0.592911	1.44755	0.461779	0.452671	0	2.13401	2.62595	0.457462	1.4549	2.08171	0	9.36436	0
Tae-mir-novel13-3p	0	2.15488	0.553894	0.703281	3.49542	1.12606	0.529153	0.300462	0.791729	0	0	0.345967	0.845678	0	0.601088	0.38319	0.823699	0.315026	0	0	0	0.531778	2.23922	0	1.27779	0	0	0.335578	5.55802	0.571562	1.39662	0.850586	0.635243	0	4.19514	0	0	0.482518	1.38534	0	1.2329	0	0	0.457462	0.969935	0	0.401548	0	0.421435
Tae-miR395bv	0.91101	1.07744	0.553894	0	0	0	0.529153	0.300462	0	4.04068	0	6.57338	0	0	0	0.38319	0	0	9.21409	0.677979	2.08438	1.86122	0	0	17.4631	0.490953	0	2.01347	0	0	3.25879	0	4.12908	0	0	0	0	0	0.461779	0.905342	0	0.355668	1.96946	0.457462	10.1843	0.416343	0	0	1.26431
Tae-mir-novel125-5p	0.455505	5.38721	1.66168	0.703281	3.49542	4.50426	4.23323	1.50231	2.37519	0.808137	0.852354	2.42177	3.80555	1.23733	2.40435	1.53276	4.1185	1.2601	3.22493	1.01697	5.41938	1.06356	4.47844	5.16875	2.98151	2.45476	2.86867	2.34905	6.94752	2.85781	1.39662	2.12646	3.17622	3.21855	5.59352	2.28321	1.77873	5.79021	2.77067	1.81068	2.4658	1.77834	2.29771	2.28731	1.4549	2.08171	2.81084	2.49716	5.05722
Tae-miR395ai	0	0	0	0	0	0	0	0	0	0	0	0	0	0	0	0	0	0	0	0	0	0	0	0	0	0	0	0	0	0	0	0	0	0	0	0	0	0	0	0	0	0	0	0	0	0	0	0	0
Tae-miR169u	0	0	0.553894	0	0	0	0	0	0	0	0	0	0	0.618664	0.601088	0.38319	0.823699	0.315026	0	0	0.833751	0	0	0	0	0.490953	0.573733	0.335578	0	0	0.465541	0.425293	0	0	0	0.76107	0	0	0	0	0	0	0.656488	1.37239	1.4549	0.416343	0	0	0
Tae-mir-novel92-5p	0	0	0	0	0	0	0	0	0	0	0	0	0	0	0	0	0	0	0	0	0	0	1.11961	0.574305	0	0	0	0	0	0	0	0	0	0	0	0	0	0	0	0.452671	1.2329	0	0	0	0	0	0	0	0
Tae-miR169t	0	0	0	0	0	0	0	0	0	0	0	0	0	0	0	0	0	0	0	0	0	0	0	0	0	0	0	0	0	0	0	0	0	0	0	0	0	0	0	0	0	0	0	0	0	0	0	0	0
Tae-miR1847j*	1.36651	4.30977	3.87726	0	2.33028	1.12606	0.529153	1.20185	2.37519	1.61627	1.70471	1.0379	1.69136	1.85599	3.00544	2.29914	2.4711	1.57513	2.30352	3.05091	1.6675	2.65889	4.47844	2.29722	1.27779	0.490953	2.29493	2.68463	2.77901	2.85781	2.3277	1.70117	3.49384	2.57484	0	1.52214	1.18582	6.75525	2.77067	1.35801	4.93159	1.067	1.31298	0.457462	3.87974	3.33074	0	3.12145	2.52861
Tae-miR169ae	0	1.07744	2.21558	1.40656	0	0.563032	0	0.901386	1.58346	0.404068	0	0.345967	1.26852	0	1.80326	1.14957	0	0.315026	3.22493	0.338989	2.08438	0.265889	1.11961	0	1.27779	0.981905	2.29493	0.671156	1.3895	0	0.931082	1.27588	0.952865	0	0	0.76107	1.48228	0.482518	1.38534	0.452671	0	1.067	0	0.457462	1.93987	2.08171	0	0	0
Tae-mir-novel33-5p	0	8.61954	0	0	3.49542	0.563032	0	0	0	0	1.70471	0	0	0	0	0	0	0	0.460704	0	0	0.265889	4.47844	0.574305	0	0	0	0	8.33703	0	0	0	0	0.64371	9.78866	0.76107	0	0.482518	0	0	9.86319	0	0.328244	0.457462	0	0	0.401548	1.87287	0
Tae-mir-novel123-5p	0	0	0	0	0	0	0	0	0	0	0	0	0	0	0	0	0	0	0	0	0	0	0	0	0	0	0	0	0	0	0	0	0	0	0	0	0	0	0	0	0	0	0	0	0	0	0	0	0
Tae-miR531m*	0.455505	2.15488	0.553894	0	2.33028	1.12606	0	0	0.395864	0	1.70471	0.691935	0.422839	0	0.601088	0	0	0.315026	0	0	0	0.265889	1.11961	0.574305	0	0.490953	0.573733	0.335578	1.3895	0	0	0.425293	0	0	1.39838	2.28321	0	0.482518	0	0	0	0	0	0	0	0.832686	0.401548	1.24858	0
Tae-mir-novel89-5p	1.36651	12.9293	2.21558	1.40656	8.15599	0.563032	0.529153	0.300462	2.37519	0.404068	4.26177	0.345967	1.26852	1.23733	6.01088	1.53276	0.823699	0.630052	3.68564	0.338989	1.25063	0.265889	8.95687	0	1.70372	0.490953	1.7212	0.671156	4.16851	1.71469	0.931082	0.425293	1.27049	3.21855	12.5854	3.80535	0.592911	0.482518	1.38534	0	11.0961	0	0	1.82985	1.4549	0	0.401548	1.87287	0.421435
Tae-miRN4311c*	0	0	0	0	0	0	0	0	0	0	0	0	0	0	0	0	0	0	0	0	0	0	0	0	0	0	0	0	0	0	0	0	0	0	0	0	0	0	0.461779	0	0	0	0	0	0	0	0	0	0
Tae-mir-novel87-5p	0	0	0	0	1.16514	0.563032	0	0	0	0	0	0	0	0	0.601088	0	0	0	0	0	0	0	0	0	0	0	0	0	0	0	0	0	0	0	0	0	0.296456	0	0.461779	0	0	0	0	0.457462	0	0	0	0	0
Tae-miRN4311b*	0	0	0	0	0	0	0	0	0	0	0	0	0	0	0	0	0	0	0	0	0	0	0	0	0	0	0	0	0	0	0	0	0	0	0	0	0	0	0	0	0	0	0	0	0	0	0	0	0
Tae-miR171l*	0	0	0	0	0	0	0	0	0	0	0	0	0	0	0	0	0	0	0	0	0	0	0	0	0	0	0	0	0	0	0	0	0	0	0	0	0	0	0	0	0	0	0	0	0	0	0	0	0
Tae-mir-novel88-3p	0	0	0	0	0	0	0	0	0	0	0	0	0	0	0	0	0	0	0	0	0	0	0	0	0	0	0	0	1.3895	0	0	0	0	0	0	1.52214	0	0	0	0	0	0	0	0	0	0	0	0.624291	0
Tae-mir-novel99-5p	0.91101	20.4714	0.553894	0	25.6331	0.563032	1.58746	0	0.791729	0	8.52354	0	1.69136	0.618664	0.601088	0	0	0	0.921409	1.35596	0	0.265889	20.153	0	0.42593	1.96381	0.573733	0	40.2956	1.71469	0	0	0.317622	1.93113	19.5773	5.32749	0.592911	0.965036	1.38534	0.905342	18.4935	0	0.656488	0	0	0	0.401548	7.49149	0.84287
Tae-mir-novel72-5p	0.91101	1.07744	0	1.40656	2.33028	0.563032	1.05831	0	0.395864	0.808137	1.70471	1.0379	0.422839	0	0	0	0	0	0.921409	1.01697	2.91813	1.32945	0	0.574305	0.42593	0.981905	0	0.335578	0	0.571562	0.931082	0.850586	0.635243	2.57484	2.79676	2.28321	0.889367	0.965036	0.461779	0.905342	1.2329	1.067	0	0.457462	1.93987	1.24903	0.401548	0	0.421435
Tae-miRN4327b*	0	0	0	0	0	0	0	0	0	0	0	0	0	0	0	0	0	0	0	0	0	0	0	0	0	0	0	0	0	0	0	0	0	0	0	0	0	0	0	0	0	0	0	0	0	0	0	0	0
Tae-mir-novel56-5p	0.455505	9.69698	0.553894	0.703281	3.49542	1.12606	0	0	0.395864	0.404068	3.40942	0.345967	0.845678	0	1.20218	0	0.823699	0.315026	0	0.677979	0	0	0	0.574305	0	0.490953	0	0.335578	5.55802	1.14312	0.465541	0	0.952865	1.93113	2.79676	2.28321	0.296456	0	0	0	1.2329	0	0.328244	0	0	0	0.401548	0.624291	0.421435
Tae-mir-novel118-5p	0.91101	2.15488	1.66168	0	0	0.563032	0	0.901386	0.395864	0	0.852354	0.345967	1.69136	3.71198	1.20218	0.766379	2.4711	0	1.38211	0.338989	1.6675	0	0	0.574305	2.12965	1.96381	1.14747	0	1.3895	0.571562	0.931082	0.425293	0.952865	0	1.39838	2.28321	2.07519	0	0.461779	0.905342	0	0.711336	0.328244	0.457462	0.969935	0.416343	0.803096	0.624291	0
Tae-miR169be	0	1.07744	0.553894	0	0	1.12606	0	0	0	0	0	0	0	0	0.601088	0.38319	0	0	0.460704	0	0	0.265889	0	0	0.851861	0	0	0	0	0	0	0	0	0	0	0	0	0	0	0	0	0.355668	0	0	0	0	0	0	0.421435
Tae-miR9661b	0	0	0	0	0	0	0	0	0	0	0	0	0	0	0	0	0	0	0	0	0	0	0	0	0	0	0	0	0	0	0	0	0	0	0	0	0	0	0	0	0	0	0	0	0	0	0	0	0
Tae-miR531l*	0	0	0	0	0	0	0	0	0	0	0	0	0	0	0	0	0	0	0	0	0	0	0	0	0	0	0	0	1.3895	0	0	0	0	0	0	0	0	0	0	0	0	0	0	0	0	0	0	0	0
Tae-miR390c*	0	0	0	0	0	0	0	0	0	0	0	0	0	0	0	0	0	0	0	0	0.416876	0	0	0	0	0	0	0	0	0	0.465541	0	0	0	0	0	0	0	0	0	0	0	0	0	0.484968	0	0	0	0
Tae-miR169bl	0	0	0	0	0	0	0	0	0	0	0	0	0	0	0	0	0	0	0	0.338989	0	0	0	0	0	0	0	0	0	0	0	0	0	0	0	0	0	0	0	0	0	0	0	0	0	0	0	0	0
Tae-mir-novel114-5p	0.91101	0	0	0	0	0	0.529153	0.300462	0	0	0.852354	0	0	0	0.601088	0.38319	0	0.315026	0.460704	0	0	0	0	0	0	0	0	0	2.77901	0	0	0.425293	0	0.64371	0	0	0.296456	0	0	0	0	0	0	0	0	0.416343	0.803096	0.624291	0
Tae-miR9674r*	0.91101	2.15488	1.66168	0.703281	0	3.94123	1.58746	3.60554	1.18759	2.42441	1.70471	2.0758	1.69136	3.71198	3.00544	1.91595	3.2948	2.20518	3.22493	1.35596	2.91813	1.32945	1.11961	0.574305	2.55558	3.43667	0.573733	1.67789	2.77901	2.28625	2.79325	0.850586	1.27049	1.93113	2.79676	1.52214	3.26101	2.41259	4.61779	2.71603	0	3.20101	1.64122	2.74477	2.90981	2.49806	2.00774	1.87287	3.37148
Tae-miR169f	1.36651	1.07744	2.76947	0	0	2.81516	1.05831	2.70416	0.791729	3.63662	0	0.345967	1.26852	4.94931	4.20762	0.766379	1.6474	2.83523	3.22493	1.01697	2.08438	1.59534	0	0.574305	3.83337	2.45476	2.29493	3.0202	0	1.14312	5.12095	4.67822	1.27049	0.64371	0	0	1.18582	2.41259	1.38534	0.452671	2.4658	1.067	2.29771	1.37239	2.42484	1.66537	1.60619	0	0.84287
Tae-miR9772a*	0	0	0	0	0	1.12606	0.529153	0	0.395864	0.404068	1.70471	0	0	0.618664	0	0	0	0	0	0	0.416876	0	0	0	0.42593	0	0	0.671156	0	0	0.465541	0	0	0	0	0.76107	0.296456	0	0.461779	0.452671	0	0	0	0	0.484968	0.416343	0.401548	0	0.421435
Tae-miR396a	1.36651	5.38721	0	0.703281	3.49542	1.6891	1.05831	1.20185	3.16691	0.808137	3.40942	0.691935	0.422839	1.85599	1.80326	1.14957	0	0.315026	1.38211	1.01697	3.33501	1.06356	2.23922	1.14861	1.70372	0.490953	2.29493	0.335578	1.3895	1.14312	2.3277	0.425293	0.317622	3.21855	2.79676	3.04428	0.889367	2.41259	1.38534	1.35801	2.4658	1.067	0.328244	1.37239	1.93987	0.416343	2.00774	3.12145	1.26431
Tae-miR164l*	0.91101	1.07744	2.21558	0.703281	0	4.50426	1.05831	0	5.5421	0.808137	1.70471	2.76774	0.845678	4.33065	1.80326	3.06552	0.823699	0.945078	4.60704	0.677979	2.50125	1.32945	1.11961	1.14861	1.70372	0	2.29493	0	1.3895	0.571562	0.465541	0.425293	0.635243	2.57484	2.79676	0.76107	0.296456	3.86014	3.69423	1.81068	1.2329	1.067	0.656488	1.82985	3.39477	1.24903	0.401548	1.24858	1.26431
Tae-miR5200m*	4.09954	3.23233	3.87726	2.10984	3.49542	1.12606	1.58746	0	3.16691	0.404068	4.26177	2.0758	3.38271	3.71198	1.80326	1.91595	0	1.57513	4.60704	0.338989	2.50125	1.06356	1.11961	2.29722	0.42593	1.47286	5.1636	2.01347	1.3895	0.571562	1.39662	4.25293	2.54097	3.21855	2.79676	1.52214	2.37164	2.89511	3.23245	0.905342	1.2329	1.77834	1.31298	2.74477	1.93987	4.16343	0.401548	0	2.95005
Tae-miRN4345c	0	0	0	0	0	0	0.529153	0	0	0	0	0	0	0	0	0.38319	0	0.315026	0	0.338989	0	0	0	0.574305	0	0	0	0.335578	0	0	0.465541	0.425293	0.317622	0	0	0	0.592911	0	0	0	0	0.355668	0	0	0	0.416343	0.401548	0	0
Tae-mir-novel49-5p	0.91101	11.8519	0.553894	0	6.99085	0	0	0	0.395864	0	11.0806	0	1.69136	0.618664	1.20218	2.29914	0.823699	0	0.921409	0	0	0	14.5549	0	0.42593	0.981905	0	0	13.895	0.571562	0	0.425293	0	9.65565	5.59352	0.76107	0.592911	0.482518	0.461779	0.905342	19.7264	0.355668	0	0	0	0	0.401548	1.24858	0.421435
Tae-miR395ao*	0.91101	1.07744	4.43115	0	0	2.81516	1.05831	0.901386	1.97932	4.04068	0	3.11371	0	0	0	1.53276	0	1.2601	5.98916	0	3.75188	6.64723	0	0	17.0372	0	0	1.34231	1.3895	0	3.25879	0	7.62292	0	1.39838	0	0	0.965036	1.84711	3.1687	0	0.711336	5.58015	0.914924	5.33464	0.832686	0	0	0
Tae-miR395bz*	0	0	0	0	0	0	0	0	0	0.404068	0	0	0	0	0	0	0	0	0	0	0	0	0	0	0	0	0	0	0	0	0	0	0	0	0	0	0	0	0	0	0	0	0	0	0	0	0	0	0
Tae-miR395by*	0	0	0	0	0	0	0	0	0	0	0	0	0	0	0	0	0	0	0	0	0.416876	0.265889	0	0	0	0	0	0	0	0	0	0	0	0	0	0	0	0	0	0	0	0	0.328244	0	0.484968	0	0	0	0
Tae-miRN4317	0.91101	7.5421	0	1.40656	4.66057	0.563032	1.58746	0	0.395864	0.404068	4.26177	0.345967	0.845678	1.85599	0	1.91595	1.6474	0.630052	0.921409	0	3.33501	0	0	1.14861	0.42593	0.490953	1.14747	1.34231	6.94752	0.571562	0	0	1.27049	0.64371	2.79676	5.32749	0.296456	3.37763	1.38534	1.35801	2.4658	0.355668	0	0.914924	0.969935	0.416343	1.60619	4.37003	0.421435
Tae-mir-novel103-3p	0	0	0	0	0	0	1.05831	0.300462	0.395864	0.404068	2.55706	0	0	0.618664	0	0.766379	0	0	0	0.677979	0	0	1.11961	1.14861	0.42593	0	0	0	0	0.571562	0	0	0.317622	2.57484	1.39838	0.76107	0	0	0	0.452671	1.2329	0	0.328244	0.457462	0	0.832686	0	1.24858	0
Tae-miR396e*	0.91101	4.30977	1.10779	0	0	2.25213	1.58746	0.600924	1.58346	1.61627	4.26177	0	1.26852	1.23733	0.601088	0.766379	0.823699	0.630052	1.38211	0.338989	1.6675	1.32945	1.11961	2.87153	1.70372	0.981905	1.7212	1.00673	4.16851	3.42937	1.39662	0	0.952865	3.86226	1.39838	5.32749	0.592911	1.93007	1.84711	1.35801	2.4658	1.067	0.984732	1.82985	0.484968	1.24903	1.20464	3.12145	0
Tae-miR5049g	2.73303	6.46465	2.21558	2.81312	6.99085	1.6891	4.23323	0.300462	1.97932	2.42441	3.40942	1.0379	0.845678	4.33065	0.601088	1.91595	2.4711	1.89016	1.38211	1.35596	5.00251	0.797668	11.1961	2.29722	2.55558	1.47286	5.1636	1.34231	9.72653	2.85781	1.39662	0.850586	1.90573	1.28742	8.39028	5.32749	2.07519	4.82518	2.30889	3.1687	3.69869	1.42267	1.64122	1.82985	3.39477	2.9144	2.40929	2.49716	1.68574
Tae-miR171m*	0	0	0	0	0	0	0	0	0.395864	0	0	0	0.422839	0	0	0.38319	0	0.315026	0	0	0.416876	0	0	0.574305	0	0	0	0.335578	0	0	0	0	0	0	0	0	0	0	0	0	0	0	0	0	0	0	0	0	0
Tae-miRN4345g	0	0	0.553894	0	0	0	0	0	0	0	0	0	0	0	0	0	0	0	0	0	0	0	0	0	0	0	0	0	0	0	0	0	0	0.64371	0	0	0	0	0	0	0	0	0	0	0	0	0	0	0
Tae-mir-novel49-3p	0	4.30977	1.10779	0	0	0	0	0	0	0	0.852354	0	1.26852	0	0	0.38319	0	0	1.38211	0	0	0	0	0	0	0.490953	0	0	1.3895	0	0	0	0.317622	1.28742	1.39838	0	0.592911	0.482518	2.30889	0	1.2329	0.355668	0	0	0.484968	0	0.401548	0.624291	0.84287
Tae-miR160i*	3.18853	0	3.87726	2.10984	0	2.25213	3.17492	0.300462	4.35451	0.404068	9.3759	3.80564	2.1142	3.71198	2.40435	1.53276	6.5896	1.57513	1.38211	1.01697	2.91813	0	0	0.574305	2.98151	2.45476	4.01613	0.671156	0	1.14312	0.465541	0.425293	0	0.64371	0	5.32749	3.85392	3.86014	2.30889	0.452671	0	1.77834	0	1.82985	2.42484	2.9144	2.00774	4.99433	2.52861
Tae-miR9674q*	0	0	0	0	0	0	0	0	0	0	0	0.345967	0	0	0	0	0	0	0	0	0	0	0	0	0	0	0	0	0	0	0	0	0	0.64371	0	0	0	0	0	0	0	0	0	0	0	0	0	0	0
Tae-miR395au*	0.91101	0	0	0	0	0.563032	0	1.80277	0.395864	4.04068	0	2.42177	0	0	0	0.38319	0	0.315026	2.76423	0	1.25063	2.393	1.11961	0.574305	5.11116	0	0.573733	0.671156	0	1.14312	16.7595	1.70117	2.22335	0	0	0.76107	0	0	1.38534	0	1.2329	0.355668	4.59542	0	6.30458	0.416343	0.803096	1.87287	1.68574
Tae-mir-novel21-5p	0	4.30977	0	0	2.33028	0	0	0	0.791729	0	8.52354	0	0	0.618664	0.601088	0.766379	1.6474	0	0.921409	0	0	0	3.35883	3.44583	0.42593	0.490953	0	0	4.16851	0.571562	0	0	0	0.64371	2.79676	0.76107	0.296456	0	0.461779	0	2.4658	0.711336	0	0	0	0.832686	0	2.49716	0
Tae-miRN4287*	0	0	0	0	0	0	0	0	0	0	0	0	0	0	0	0	0	0	0	0	0	0	0	0	0	0	0	0	0	0	0	0	0	0	0	0	0	0	0	0	0	0	0	0	0	0	0	0	0
Tae-miR160n*	0	0	0	0	0	0	0	0	0	0	0	0	0	0	0	0	0	0	0	0	0	0	0	0	0	0	0	0	0	0	0	0	0	0	0	0	0	0	0	0	0	0	0.328244	0	0	0	0	0	0
Tae-miR9674o	0.91101	1.07744	1.10779	0.703281	0	0	0.529153	0	0.791729	0	0	0	0	2.47466	0.601088	0	0.823699	0.945078	0.460704	0.677979	0.416876	0	0	0	1.27779	1.47286	0	0.335578	1.3895	0.571562	0.465541	0.850586	0	0.64371	0	0.76107	0	1.44755	0.923557	0.905342	0	0.355668	1.31298	0.457462	0.484968	0	0	0	0
Tae-miRN4335*	0	0	1.10779	0	0	2.25213	3.70407	3.00462	1.18759	0.404068	0.852354	1.38387	1.69136	0.618664	1.20218	0	0	2.83523	0.921409	2.03394	1.6675	1.86122	0	1.72292	0.851861	0	0.573733	0.671156	0	2.85781	0.931082	1.27588	2.22335	2.57484	0	2.28321	0.296456	3.37763	0.923557	0.452671	0	1.42267	0.984732	1.82985	1.93987	0.416343	1.20464	0.624291	0
Tae-miR9783k	1.36651	1.07744	0.553894	0.703281	0	0	1.05831	0.901386	0.395864	0	1.70471	0.691935	0.845678	1.23733	0	0	0	1.2601	0.921409	0	0.833751	0.265889	2.23922	2.29722	0.851861	0.490953	0.573733	0	1.3895	0	0.465541	1.70117	0.635243	1.28742	0	0	0.592911	1.44755	0.461779	0.452671	0	0	0	0.457462	0	1.24903	0.401548	3.12145	0.84287
Tae-miRN4301b*	0.455505	0	0	0.703281	0	1.12606	0	0	0	0.404068	0	0.345967	0.422839	0.618664	0.601088	0.38319	1.6474	0	0.460704	0.338989	0	0	1.11961	1.14861	1.27779	0.490953	0.573733	0	0	0	0.931082	0	0.317622	0.64371	0	0.76107	0.592911	1.93007	0	0	0	0	0.328244	0.914924	0.969935	0.416343	1.20464	0.624291	0
Tae-mir-novel121-3p	2.27752	4.30977	0.553894	2.10984	0	1.12606	1.05831	0.300462	0.791729	0	2.55706	0.345967	0.422839	1.23733	3.00544	0.38319	1.6474	0.945078	1.38211	1.01697	0.833751	0.531778	2.23922	0	0.851861	1.96381	1.14747	1.34231	1.3895	1.71469	0.465541	0.425293	0.952865	0.64371	2.79676	2.28321	0.592911	0.965036	0.461779	0.905342	2.4658	0.711336	1.96946	1.37239	0.484968	0.416343	2.81084	2.49716	1.26431
Tae-miRN4345h	0	0	0	0	0	0	0	0	0	0	0	0.345967	0	0	0	0	0	0	0	0	0	0	0	0	0	0	0	0	0	0	0	0	0	0	0	0	0	0	0	0	0	0	0	0	0	0	0	0	0
Tae-mir-novel94-5p	0.455505	4.30977	0	0	4.66057	0	1.05831	0	0.395864	0	2.55706	0	1.69136	0	0.601088	0.38319	1.6474	0	0.460704	0	0.833751	0	3.35883	0	0	0	0	0	11.116	1.14312	0	0	0	0	2.79676	0	0	0	0.461779	0	3.69869	0	0.328244	0	0	0	0	0.624291	0
Tae-miR395z	1.82202	0	4.98504	0.703281	1.16514	0	0.529153	1.80277	1.18759	0.808137	0	1.38387	0	2.47466	0.601088	1.14957	0	1.57513	4.60704	0.677979	2.50125	1.32945	0	1.14861	5.11116	0.981905	1.14747	3.35578	0	1.14312	6.98311	0.425293	2.85859	0	0	0	0	0.965036	2.30889	1.81068	0	0.355668	3.93893	0	5.33464	0.832686	0.803096	1.24858	1.68574
Tae-mir-novel69-5p	0.455505	3.23233	0.553894	0	2.33028	1.6891	1.05831	0.600924	0.395864	0	0	0.691935	1.69136	0	0.601088	1.14957	2.4711	1.2601	1.38211	1.35596	0.833751	0.265889	2.23922	0.574305	0.42593	0.490953	1.14747	0	2.77901	2.28625	0	0	0.317622	1.93113	2.79676	2.28321	0.592911	0.482518	0.461779	0.452671	1.2329	0.711336	0	0.457462	0	0.416343	0.803096	0.624291	0
Tae-miR9674n	0.455505	3.23233	0	0.703281	1.16514	0.563032	0.529153	1.80277	0	0.808137	2.55706	1.0379	0	0.618664	2.40435	0	0	0.630052	0.921409	1.35596	0.416876	1.06356	0	1.14861	0.42593	0	0.573733	1.00673	8.33703	3.42937	1.86216	1.27588	0.952865	3.21855	1.39838	3.04428	0.296456	0.965036	0	0	1.2329	1.067	1.64122	0	1.4549	0.832686	0	6.24291	0.421435
Tae-miR395u	0	0	0.553894	0	0	0	0	0	0	0	0	0	0	0	0	0	0	0	0	0	0	0	0	0	0	0	0	0	0	0	0.465541	0	0	0	0	0	0	0	0	0	0	0	0	0	0	0	0	0	0.421435
Tae-mir-novel43-5p	0	1.07744	0	0	1.16514	0	0	0	0	0	0.852354	0	0	0	0	0	0	0	0	0	0	0	0	0	0	0	0	0	0	0	0	0	0	0	0	0	0	0	0	0	0	0	0	0	0	0	0	0	0
Tae-miR1130o	0.455505	5.38721	0.553894	0	0	2.81516	2.11661	1.50231	2.37519	1.21221	4.26177	1.0379	0.845678	1.23733	2.40435	2.68233	3.2948	3.15026	1.38211	2.03394	3.75188	1.06356	0	1.72292	0.851861	0.490953	2.86867	2.01347	4.16851	4.00094	5.12095	2.12646	1.58811	4.50597	1.39838	0.76107	1.48228	3.37763	2.30889	1.35801	0	1.42267	1.96946	0	0.969935	1.66537	1.60619	1.87287	1.26431
Tae-miR395f	1.36651	1.07744	7.75451	0.703281	0	0.563032	1.05831	2.10323	0.791729	2.02034	0.852354	0	0	3.09332	1.80326	1.14957	0.823699	3.46529	2.30352	0	2.50125	3.45656	0	0	2.12965	1.96381	2.29493	2.01347	0	1.14312	8.37974	0.850586	1.58811	0	0	0.76107	0	0.482518	3.23245	0.452671	0	1.77834	2.62595	1.37239	7.75948	2.49806	1.20464	1.87287	0.84287
Tae-miR395bh*	0.91101	0	0	0	0	0	0	0.600924	0.791729	2.42441	0	1.38387	0.422839	0	0	0.38319	0	0	6.44986	0.677979	2.50125	3.19067	0	1.72292	12.352	0.490953	0.573733	0.335578	0	0	0.931082	0	5.71719	0	0	0	0	0.482518	0.461779	0.452671	0	0.355668	1.96946	0	4.84968	0	0	0	0.421435
Tae-miR9654x	0.91101	1.07744	3.87726	3.5164	8.15599	2.25213	2.11661	0	2.37519	0.808137	0	0.345967	2.53703	2.47466	1.20218	1.91595	4.1185	0.945078	0.921409	1.01697	1.25063	0.531778	1.11961	0	1.27779	1.96381	1.14747	1.00673	1.3895	1.14312	0.931082	1.27588	0.635243	0	5.59352	0.76107	1.48228	1.93007	1.84711	1.35801	2.4658	0.355668	0.328244	2.74477	2.42484	1.66537	2.00774	0.624291	1.68574
Tae-miRN246a	0	0	0	0	0	0	0	0	0	0	0	0	0	0.618664	0	0	0	0	0	0	0	0	0	0	0	0	0	0	0	0	0	0	0	0	0	0	0	0	0	0	0	0	0	0	0	0	0	0	0
Tae-mir-novel105-5p	0.91101	2.15488	1.10779	0	1.16514	0.563032	0	1.20185	2.37519	0.404068	5.11413	0	0.845678	0	2.40435	1.53276	0	0	1.84282	0.677979	0.416876	0.265889	5.59804	0.574305	0.851861	0	0	0	2.77901	1.14312	0.465541	0.425293	0.635243	1.93113	1.39838	6.08856	1.18582	0.482518	1.38534	0.452671	2.4658	0	0.984732	1.82985	0.969935	0	0.401548	2.49716	0
Tae-miRN4282c	0.455505	0	0	0	0	0.563032	0	0	0	0	0	0	0	0.618664	0	0	0	0.315026	0.460704	0	0	0.265889	1.11961	0.574305	0.42593	0	0	0	1.3895	0	0.465541	0.425293	0.317622	0.64371	0	2.28321	0	1.44755	0.461779	0.452671	0	0	0	0	0	0.416343	0	0	0
Tae-miRN4407*	0	1.07744	0.553894	0	0	1.12606	0.529153	0.600924	0.395864	0.808137	0	1.72984	0	1.85599	0.601088	1.14957	2.4711	1.57513	0.921409	1.35596	1.25063	0.531778	1.11961	1.14861	0	0.490953	1.14747	0.335578	0	1.71469	1.39662	1.70117	0.635243	0	0	1.52214	0	1.93007	0.461779	1.35801	1.2329	0.711336	0.984732	0.457462	0.484968	0.416343	0.401548	1.87287	0.84287
Tae-mir-novel128-3p	1.36651	1.07744	0.553894	0.703281	0	1.6891	1.05831	0.600924	2.37519	0	0.852354	1.38387	0.422839	1.85599	1.20218	2.29914	2.4711	0.630052	0.460704	1.69495	5.00251	1.06356	2.23922	2.87153	0.851861	0.981905	4.01613	1.67789	0	2.28625	1.86216	0.850586	0.635243	0.64371	2.79676	1.52214	0.889367	2.41259	2.30889	0.452671	3.69869	0.355668	1.31298	1.82985	5.33464	4.99611	0	0.624291	0.84287
Tae-mir-novel42-3p_1	0	1.07744	0	0.703281	0	0.563032	0.529153	0	0.395864	0.404068	0	0	0	0	0	0	0	0	0	0	0	0	0	0	0	0.981905	0	0	1.3895	0	0	0	0	0	0	0.76107	0	0.482518	0	0	0	0	0	0.457462	1.4549	0	0	0	0
Tae-miR9674f*	0.91101	1.07744	1.10779	0	2.33028	0.563032	1.58746	0.901386	0.395864	1.21221	0	0.691935	0.422839	1.23733	0.601088	1.53276	0	0	0.921409	0	0.833751	0.265889	0	1.14861	0	0	0.573733	1.00673	1.3895	0	0.931082	0.425293	0.635243	0.64371	0	0	1.18582	1.44755	0.923557	0.905342	0	0.355668	1.64122	0.914924	0.969935	1.24903	0.803096	0	0.84287
Tae-mir-novel79-3p	0.455505	1.07744	0.553894	0	0	0.563032	0.529153	0	1.18759	0.404068	1.70471	0.345967	0.422839	0	0.601088	0	0.823699	0.630052	1.38211	0.338989	1.25063	1.06356	1.11961	1.14861	0	0	0	0	0	0.571562	0.931082	0.850586	0.952865	1.28742	0	0.76107	0.889367	0	0.461779	0	0	0.355668	0.984732	0	1.4549	1.24903	0	1.24858	0
Tae-mir-novel101-3p	0.91101	4.30977	0	0.703281	5.82571	1.12606	1.05831	0	0.791729	0	30.6848	0.345967	0.422839	0.618664	1.80326	0.38319	1.6474	0.945078	0.460704	0	0	0.265889	11.1961	1.14861	0.42593	0	0	0.335578	13.895	1.14312	0	0.850586	0.635243	9.01194	11.187	2.28321	0.592911	0	0.923557	0	18.4935	0	0.328244	0.914924	0	0	1.20464	1.87287	0
Tae-miR9776d*	0.455505	12.9293	1.66168	2.10984	8.15599	2.81516	0	0.600924	1.18759	0	9.3759	0.691935	0	1.85599	1.80326	1.53276	1.6474	0.630052	0.460704	0	2.50125	0.265889	8.95687	1.72292	5.53709	1.47286	2.29493	0.335578	2.77901	1.71469	1.39662	0	0.317622	1.28742	19.5773	3.04428	1.77873	1.93007	0	1.81068	9.86319	1.067	0	1.37239	0.969935	2.9144	0.401548	1.24858	2.10718
Tae-mir-novel107-5p	0	0	0	0	0	0	0	0	0	0	0.852354	0	0	0	0	0	0	0	0	0	0	0	0	0	0	0	0	0	1.3895	0	0	0	0	0	0	0	0	0	0	0	0	0	0	0	0	0	0	0	0
Tae-miRN4298a*	0	0	0	0	0	0	0.529153	0	0	0	0	0	0	0	0.601088	0	0	0.315026	0	0	0	0	1.11961	0	0	0	0	0	0	0	0	0	0	0	0	0	0	0.482518	0.461779	0	0	0	0.328244	0	0	0	0	0	0.421435
Tae-mir-novel148-5p	1.36651	3.23233	1.10779	0	1.16514	0.563032	0.529153	0.300462	0.791729	0.404068	3.40942	0	0.845678	0	2.40435	1.14957	0.823699	0.630052	0.460704	1.35596	0	0	2.23922	0	0.851861	0	0	1.34231	1.3895	0.571562	0	0	0.635243	1.28742	0	1.52214	0.592911	1.44755	0	0.452671	1.2329	0.711336	0.656488	0.457462	0.969935	0	0	0.624291	0.84287
Tae-miR531f*	0	0	0	0	0	0	0	0	0	0	0	0	0	0	0	0	0	0	0	0	0	0.265889	0	0	0	0	0	0	2.77901	0.571562	0	0	0	0	0	0	0	0	0	0	0	0	0	0	0	0	0	0	0
Tae-miR9666t	0.455505	1.07744	2.21558	3.5164	1.16514	1.12606	0.529153	1.20185	0	1.61627	0.852354	0.691935	2.53703	0	2.40435	1.53276	0.823699	3.46529	1.84282	0.677979	0.833751	2.12711	0	1.14861	1.27779	1.96381	1.14747	18.7924	0	0.571562	2.79325	2.55176	1.58811	0.64371	0	0.76107	1.48228	0.965036	1.38534	1.35801	0	1.067	1.64122	0.914924	0.969935	0.416343	1.60619	0.624291	2.10718
Tae-mir-novel90-3p	0.91101	14.0067	0.553894	2.10984	6.99085	0	1.58746	0	0.791729	0	9.3759	0.345967	2.1142	1.23733	3.00544	0.38319	0.823699	0.315026	1.38211	0	0.833751	0.531778	7.83726	0	0.42593	0.981905	0.573733	0.335578	15.2845	0.571562	0	0	0.317622	0.64371	2.79676	4.56642	0	0.965036	0.461779	0.905342	16.0277	0.355668	0.656488	0	0	0	0.803096	4.99433	0
Tae-miRN4279b*	0.91101	0	1.66168	1.40656	0	0.563032	1.05831	0.600924	0	2.02034	0	1.72984	2.1142	2.47466	0.601088	1.14957	0	0.630052	0.460704	0.677979	2.08438	0.797668	1.11961	0	0.42593	1.47286	1.7212	0.335578	1.3895	0	1.39662	1.27588	0.952865	0.64371	1.39838	0	0.889367	3.37763	1.38534	0.905342	0	1.067	0.656488	2.74477	0.969935	2.08171	1.60619	0	0.84287
Tae-mir-novel93-3p	1.82202	3.23233	0.553894	0.703281	2.33028	1.6891	1.05831	0.901386	0.791729	0.808137	0.852354	0.345967	0.845678	0	3.00544	1.53276	1.6474	0.630052	0	0.677979	0.833751	0.531778	5.59804	0	2.55558	1.96381	1.7212	0.335578	2.77901	0	0.931082	0.850586	0.635243	3.21855	5.59352	0	0.592911	0.482518	1.84711	0	4.93159	0.355668	1.64122	0	0.969935	1.24903	0.803096	1.24858	0
Tae-miR399w	0.455505	2.15488	0	0	0	1.12606	1.05831	0.901386	1.58346	0.404068	0	0	0.845678	1.23733	0	0	0	0	0	0.677979	1.25063	0.265889	0	10.3375	0.42593	0	0.573733	0	0	2.85781	0.465541	0	1.27049	9.65565	0	0.76107	0.592911	0	1.38534	0	0	0.355668	3.61068	1.37239	0.484968	0.832686	0	0.624291	0.421435
Tae-miRN4319*	1.36651	0	0	3.5164	0	2.25213	1.05831	2.10323	1.18759	0.404068	3.40942	0.691935	0.845678	3.71198	1.20218	1.14957	2.4711	0.630052	0.921409	1.01697	1.6675	0.531778	2.23922	2.29722	1.70372	1.96381	2.86867	3.0202	0	1.14312	1.39662	1.27588	1.58811	0	0	1.52214	3.85392	4.34266	1.38534	0.452671	2.4658	1.42267	0.984732	1.82985	3.87974	0.416343	2.00774	1.24858	2.52861
Tae-mir-novel11-5p	2.73303	2.15488	1.66168	0	1.16514	2.25213	1.58746	1.20185	0	0.404068	0.852354	1.72984	0.845678	1.23733	1.20218	0.38319	0	1.89016	0.921409	0.338989	2.08438	0.531778	0	0	0.851861	1.47286	0.573733	1.00673	0	1.14312	3.25879	0.850586	0.952865	0	1.39838	0.76107	0.592911	1.44755	0.923557	2.26336	0	1.067	1.31298	0.457462	0.484968	1.66537	0	1.24858	2.10718
Tae-miRN4327b	0.91101	3.23233	1.66168	1.40656	1.16514	1.6891	0.529153	0.300462	0.791729	0.404068	0	0.345967	0.422839	1.23733	0.601088	0.766379	2.4711	0.630052	0.460704	0.338989	0.416876	0	1.11961	0	1.27779	0	1.14747	0.335578	4.16851	0	0.931082	1.27588	0.952865	0	0	0	0.592911	0.965036	0.461779	1.81068	0	0.355668	0.328244	0	0.969935	0.416343	0.803096	0.624291	0.421435
Tae-mir-novel96-3p	2.27752	2.15488	0	1.40656	2.33028	1.12606	3.70407	0.300462	0.395864	1.21221	0.852354	0	0.845678	0	0.601088	0	0	0	1.84282	1.35596	0	0.797668	2.23922	0	0.42593	0	0.573733	1.00673	4.16851	1.71469	0.931082	0.425293	0	0.64371	1.39838	0.76107	0	0.965036	0.461779	0.905342	4.93159	0	0	0.457462	0.969935	0.416343	0	0	0
Tae-miR395bj*	0	0	0	0.703281	1.16514	1.12606	0.529153	0	0	1.21221	0	2.0758	0	0	0	1.14957	0	0	2.76423	0.338989	5.00251	2.65889	1.11961	0	11.0742	0	0	0.671156	0	0	1.39662	0	6.03481	0	0	0	0	0.965036	0.461779	0.905342	0	0	3.28244	0	1.93987	0	0	0	0.421435
Tae-miRN4286*	0	0	0	0	0	0	0	0	0	0	0	0	0	0	0	0	0	0	0	0	0	0	0	0	0	0	0	0	0	0	0	0	0	0	0	0	0	0	0	0	0	0	0	0	0	0	0	0	0
Tae-miR396c*	0	1.07744	0	0	0	0	0	0.300462	0	0	0	0	0	0	0	0	0	0	0	0	0	0	0	0	0	0	0	0	0	0	0.931082	0	0	0	0	0	0	0	0	0	0	0	0	0	0.484968	0	0	0	0
Tae-mir-novel94-3p	2.27752	8.61954	3.32336	0	19.8074	0	0.529153	0.300462	0.791729	0	2.55706	0	1.26852	1.23733	1.20218	2.29914	2.4711	0.630052	2.30352	0.338989	0.833751	0.265889	12.3157	0	0.42593	2.45476	1.14747	0	16.6741	1.14312	0.465541	0.425293	0	5.79339	6.9919	2.28321	2.07519	0.965036	1.38534	0.452671	17.2606	0	0.328244	0.457462	0.969935	0.416343	1.20464	1.24858	0.84287
Tae-mir-novel25-5p	0.91101	1.07744	0.553894	0.703281	1.16514	0	0	0	0.395864	0	0	1.0379	0.845678	0.618664	0.601088	0	0.823699	0.630052	0.921409	0.677979	0.416876	0	1.11961	1.14861	0.42593	1.47286	0.573733	0	2.77901	0	0	0	0.317622	0	0	1.52214	0.296456	0.965036	1.38534	0	1.2329	0.711336	0.984732	0	0.969935	0.416343	0	0.624291	0.84287
Tae-mir-novel68-5p	1.82202	3.23233	0	1.40656	1.16514	1.6891	0.529153	1.50231	0.395864	0	0.852354	0.345967	1.26852	0	1.20218	1.53276	0	1.57513	0.460704	1.01697	0.833751	0.265889	1.11961	2.29722	0.851861	0.981905	0	0	0	1.71469	2.3277	0	0.952865	1.93113	0	3.80535	0.592911	1.44755	1.84711	0.905342	1.2329	1.067	1.31298	0	1.93987	1.24903	1.20464	0.624291	1.68574
Tae-mir-novel59-5p	0.455505	0	2.21558	0.703281	2.33028	0	0	1.80277	0.395864	1.21221	5.11413	1.0379	0	2.47466	2.40435	0.766379	0	1.57513	0.921409	1.35596	1.25063	0.797668	2.23922	4.59444	0	0	3.4424	0.671156	4.16851	2.85781	0.931082	1.70117	1.27049	3.86226	2.79676	3.80535	0	1.44755	2.30889	0	2.4658	1.067	1.64122	0.457462	2.90981	2.08171	0.803096	3.12145	0.84287
Tae-miR408f	0.455505	0	0	0	0	0.563032	0	0.901386	0	1.21221	0	0	0	0	0	0	0	0.315026	0	0.338989	0.416876	0.797668	0	0.574305	0	0	0	0.335578	0	0	0	0	0.635243	0	0	0	0.296456	0	0.923557	0	0	0	0.656488	0.457462	0	0	0.401548	0	0
Tae-mir-novel100-3p	0	6.46465	0.553894	0	2.33028	0	0	0	0	0	2.55706	0.345967	0	0	0	0	1.6474	0	0	0	0	0	3.35883	2.29722	0.42593	0	0	0	12.5055	0.571562	0	0	0	1.93113	2.79676	6.08856	0	0	0	0	6.16449	0	0	0	0	0.416343	0	2.49716	0
Tae-miRN4302	1.82202	1.07744	1.66168	0.703281	0	2.81516	0	0.300462	0.791729	0.808137	0	1.0379	1.26852	0	1.80326	1.53276	0.823699	0.630052	1.38211	0	2.08438	0.531778	1.11961	1.14861	1.27779	0.981905	1.7212	0.671156	0	0	0.931082	0.850586	0.317622	0.64371	1.39838	0	0.296456	2.41259	0.461779	0.452671	0	0.711336	1.96946	0.457462	0.969935	0.416343	0	0	0.421435
Tae-mir-novel140-3p	0.455505	0	0.553894	0	0	1.12606	1.58746	2.4037	1.58346	1.61627	0	0.345967	2.53703	1.23733	1.80326	0.766379	1.6474	1.89016	0.460704	0.338989	2.08438	1.32945	0	0.574305	0.42593	1.47286	1.7212	1.00673	2.77901	0.571562	1.39662	0.850586	1.90573	0.64371	1.39838	0	1.48228	1.93007	3.23245	2.71603	1.2329	1.77834	0.328244	2.28731	1.93987	2.08171	0.803096	0.624291	2.10718
Tae-mir-novel73-3p	0.455505	2.15488	0.553894	0.703281	1.16514	0.563032	0.529153	0.901386	0.395864	0	0.852354	0.345967	1.26852	0.618664	1.20218	0.766379	0.823699	0	0.460704	0.338989	0.833751	0.797668	1.11961	0	1.27779	0.490953	0	0	1.3895	0	0	0.850586	1.27049	0.64371	0	1.52214	0.296456	0.965036	0	0	1.2329	1.067	0.328244	0.457462	0.484968	0.832686	1.20464	0	1.26431
Tae-mir-novel41-5p	1.82202	4.30977	0	0	1.16514	2.25213	0	0.600924	1.58346	2.02034	0	0.345967	0.845678	0	0.601088	1.91595	0	0.315026	0.460704	1.01697	0.416876	1.06356	3.35883	0	0.42593	0.490953	0.573733	0.335578	1.3895	1.14312	0	2.12646	1.58811	1.28742	4.19514	0	0.592911	1.44755	1.38534	0.452671	8.63029	0	0.656488	0	0	0.832686	0.401548	1.87287	0.84287
Tae-mir-novel26-5p	0.455505	11.8519	1.10779	1.40656	13.9817	1.12606	0.529153	0	0	0	4.26177	0	1.26852	0	0.601088	0.766379	0	0	0.460704	0	0.416876	0	7.83726	0.574305	0.851861	0.981905	0.573733	0	15.2845	0	0	0	0.635243	1.93113	9.78866	2.28321	0	0	0.461779	0	4.93159	0	0	0.914924	0.484968	0	0	3.12145	0
Tae-miRN4284a*	0	0	0.553894	0	0	0	0.529153	0	0	0	0	0	0	0	0.601088	0	0	0	0.460704	0	0	0	0	0	0	0	0	0	0	0	0	0	0	0	0	0	0	0	0	0	0	0	0	0	0	0	0	0	0
Tae-miR408f*	0.455505	0	0	0	0	0	0.529153	0	0	0.404068	0	0	0	0	0	0.766379	0.823699	0.630052	0	0	2.08438	0.797668	0	0	0.42593	0	2.29493	1.00673	0	0	1.39662	0.850586	1.90573	0	0	0	0	0	0.461779	0	0	0	1.31298	0	0	0	0.803096	0	0.421435
Tae-miRN4284e*	0	0	0	0	0	0	0	0	0	0	0	0	0	0	0	0	0	0	0	0	0	0	0	0	0	0	0	0	0	0	0	0	0	0	0	0	0	0	0	0	0	0	0	0	0	0	0	0	0
Tae-miR395m	4.09954	3.23233	2.21558	0	0	0.563032	0.529153	1.20185	0	0.808137	0.852354	2.76774	0	0	0	0	0	0.630052	0.460704	0	1.6675	2.65889	0	0	6.81488	0	1.14747	0.671156	0	0	6.05203	0.850586	0.952865	0	0	0	0	1.93007	1.38534	0.905342	0	0	3.61068	0.457462	1.4549	0	1.20464	0	2.10718
Tae-miR395ca*	0	0	0	0	0	0.563032	0	0.300462	0	1.61627	0	1.0379	0	0	0	0.766379	0	0	3.68564	0.338989	9.17126	1.86122	0	1.72292	11.0742	0	0	0.671156	0	0	3.25879	0.425293	2.54097	0	0	0	0	0	0.923557	0	0	0	2.62595	0	0	0.416343	0	0	0
Tae-mir-novel124-5p	0.455505	0	0	0	0	2.25213	0.529153	0.300462	0	0	0	0.345967	0	0.618664	0	0	0	0.315026	0.460704	0	0	0	0	0	0	0.490953	0.573733	0	0	1.71469	1.39662	0.425293	0.635243	0	0	0.76107	0.889367	0.482518	0.461779	0.452671	0	0.711336	0	1.37239	2.42484	0	0.803096	0.624291	0
Tae-miR167q*	0.455505	1.07744	1.10779	0	3.49542	0	1.05831	0	1.97932	1.21221	2.55706	1.38387	0.845678	3.09332	1.20218	0.38319	0	0	0.921409	0.677979	0.833751	0.797668	1.11961	2.29722	0	0	0.573733	0	0	0.571562	0	0	0.317622	0.64371	0	0.76107	0.592911	3.37763	0	1.35801	0	1.067	0	0	1.4549	0.416343	0	4.37003	0
Tae-mir-novel50-3p_1	0	2.15488	1.10779	0	0	1.12606	0	0	0.395864	0	0.852354	0	1.69136	1.23733	0.601088	1.14957	0.823699	0.315026	1.84282	0	0.416876	0	3.35883	0	0.851861	0	0	0	0	0	0	0	0	0	1.39838	0.76107	0.889367	0	0	0.452671	0	0	0	1.37239	0	0	0	0	0
Tae-miR6201a*	0	0	0	0	0	0	0	0	0	0	0	0	0	0	0	0	0	0	0	0	0	0.265889	0	0	0	0	0	0	0	0	0	0	0	0	0	0	0	0	0	0	0	0	0	0	0	0	0	0	0
Tae-mir-novel105-3p	0.455505	1.07744	0	0.703281	0	0.563032	0.529153	0.300462	0.395864	0.404068	0	0.345967	0.422839	0	0	0.766379	0.823699	0.315026	1.84282	0	0	0.531778	0	0	0.851861	0	0.573733	0	0	0	0	0	0	0	1.39838	0	0.889367	0.482518	0.461779	0.452671	0	0	0	0.457462	0	0	0	0	0.421435
Tae-miR9654ap	0	0	2.21558	1.40656	2.33028	0	1.05831	0.300462	1.18759	0	0.852354	0.691935	2.1142	1.85599	0.601088	2.29914	2.4711	0	1.38211	0.338989	1.25063	0	1.11961	0.574305	1.70372	1.47286	0	0.671156	0	0.571562	0.931082	0.425293	0	0	1.39838	0.76107	0.592911	1.93007	0.461779	2.71603	1.2329	1.42267	0.328244	2.28731	1.93987	2.08171	1.60619	0.624291	1.26431
Tae-mir-novel6-3p	1.36651	1.07744	1.66168	0	1.16514	0.563032	2.11661	0.901386	0	0.404068	2.55706	2.0758	0	0	0.601088	0.766379	0.823699	0.630052	1.84282	2.37293	0	1.59534	8.95687	1.72292	0.42593	0.490953	0	1.00673	2.77901	2.28625	0.465541	0.425293	2.85859	1.93113	2.79676	3.04428	0.592911	0.965036	0.923557	0.452671	2.4658	0.355668	1.31298	0.914924	0.969935	1.24903	0	3.12145	0.421435
Tae-mir-novel37-3p	0	0	0	0	0	0	0	0	0	0	0	0	0	0	0	0	0	0	0	0	0.833751	0	0	0	0	0	0	0	0	0	0	0	0	0	0	0	0	0	0.461779	0	0	0	0	0.914924	0.484968	0	0	0	0
Tae-miR9666aa	0.455505	3.23233	0.553894	0.703281	1.16514	0.563032	0	2.70416	0.791729	0.808137	2.55706	1.0379	0.422839	1.85599	2.40435	0.766379	0	0.945078	0.460704	1.35596	1.6675	0.797668	0	0.574305	2.98151	0.981905	0.573733	0.671156	2.77901	0.571562	0.931082	0.850586	1.27049	0.64371	1.39838	0.76107	0.296456	0.965036	0	0.905342	0	0.355668	0.984732	0	1.93987	0	0.803096	1.24858	2.10718
Tae-miR2275c*	0	0	0	0	0	0	0	0	0	0	0	0	0	0	0	0	0	0	0	0	0	0	0	0	0	0	0	0	0	0	0	0	0	0	0	0	0	0	0	0	0	0	0	0	0	0	0	0	0
Tae-miR395aj*	1.36651	3.23233	0.553894	0	0	1.6891	0	0	0	0.404068	0	2.42177	0.422839	0	0	0	0	0	0.460704	0	0	0.265889	0	0.574305	6.81488	0.490953	0	0	0	0	2.79325	0	2.85859	0	0	0	0	0	0	0	0	0.355668	0.984732	0	0.969935	0.416343	0	0	0
Tae-miRN246b*	0	0	0	0	0	0	0	0	0	0	0	0	0	0	0	0	0	0	0	0	0	0	0	0	0	0	0	0	0	0	0	0	0	0	0	0	0	0	0	0	0	0	0	0	0	0	0	0	0
Tae-mir-novel127-5p	2.27752	0	0	2.10984	1.16514	0.563032	1.05831	1.20185	1.58346	0	3.40942	0.691935	0	1.23733	2.40435	1.14957	0	1.2601	0	0	1.25063	0.265889	2.23922	1.72292	0.42593	0.981905	0.573733	1.00673	1.3895	1.71469	0.931082	0.425293	0	1.28742	1.39838	3.80535	2.07519	1.93007	2.30889	2.26336	0	0.711336	0	2.28731	1.4549	0.416343	0.803096	0	2.10718
Tae-miR9783l	0	0	0	0	0	0	0	0	0	0	0	0	0	0	0	0	0	0	0	0	0	0	0	0	0	0	0	0	0	0	0	0	0	0	0	0	0	0	0	0	0	0	0	0	0	0	0	0	0
Tae-mir-novel37-5p	0	2.15488	0	0.703281	1.16514	1.12606	1.05831	0.300462	0	0.404068	3.40942	0.345967	0.845678	0	0	0.766379	0	0	0	0	0.416876	0	8.95687	0	0	0	0.573733	0	5.55802	0	0.465541	0	0	0	1.39838	1.52214	0.296456	0	0.461779	0	0	0	0	0.914924	0.484968	0.416343	0	0	0
Tae-mir-novel73-5p	0	0	0.553894	0	0	0.563032	0.529153	0.600924	0.791729	0	0	0.345967	0	0.618664	0.601088	0.766379	0.823699	0.630052	1.38211	0.677979	0.416876	0.265889	0	0	0	0	0	1.34231	1.3895	0	0.465541	0	0.317622	1.28742	0	0.76107	0.592911	0.482518	0.923557	0	1.2329	0.711336	0.328244	0	0.484968	0	0	0	0
Tae-miR5049e	0.455505	2.15488	1.10779	1.40656	2.33028	1.12606	1.05831	0.300462	1.58346	0.808137	2.55706	1.72984	0.422839	2.47466	0.601088	0.766379	0	0.630052	1.38211	1.01697	1.25063	0.797668	0	2.29722	0.851861	1.47286	1.7212	0.335578	5.55802	1.14312	0.931082	2.12646	0.635243	0.64371	0	3.04428	0.889367	1.44755	0.923557	0.452671	3.69869	0.711336	0.984732	2.28731	2.42484	1.66537	1.60619	1.24858	0.421435
Tae-mir-novel139-3p	0	0	0	0	0	0	0.529153	0.300462	0	0	0	0.345967	0.422839	0.618664	0	0	0	0.315026	0.460704	0	0.833751	0.265889	0	0	0	0	0	0.335578	0	0	0	0.425293	0.317622	0	0	0.76107	0	0	0	0	1.2329	0.355668	0.656488	0	0	1.24903	0.401548	0	0.421435
Tae-miR5049c	0	2.15488	0.553894	0	1.16514	0	0.529153	0.600924	0	0	0	0	0	0	0	0	0.823699	0	0.460704	0	0.833751	0	0	0	0	0	0.573733	0	0	0	0	0	0	0	0	0	0	0	0.923557	0	0	0	0.328244	0.914924	0.484968	0.416343	0.401548	1.87287	0.421435
Tae-miR9666c*	0	0	0.553894	0	0	6.19336	1.05831	4.20647	3.95864	0.404068	0	1.72984	0	0.618664	0	0.38319	3.2948	0.315026	0	0.677979	0.833751	0	0	0	0.42593	0	0	2.68463	0	0	5.12095	0	0.317622	1.28742	0	3.04428	1.18582	0.482518	0	1.35801	0	0	0.656488	0.457462	0	0	0.401548	1.24858	2.10718
Tae-miR169at*	0.455505	0	2.21558	0	0	1.12606	0.529153	0	0	0.808137	0	0	0.422839	4.94931	0.601088	0.38319	0.823699	0	2.76423	0.677979	0	0.797668	0	0.574305	0.851861	0.490953	0	0.335578	0	0.571562	1.86216	0	0.317622	2.57484	0	0	0	0	1.38534	0.452671	0	0.355668	0.656488	0.457462	0.484968	0	0.401548	0	0
Tae-miR395x	0.91101	1.07744	3.32336	0	0	0.563032	0.529153	1.80277	1.18759	2.82848	0	1.38387	1.26852	0	0	0	0	0.315026	0	0	1.6675	1.59534	0	0	3.40744	0.981905	1.14747	0.671156	0	0.571562	4.65541	1.70117	2.54097	0	0	0	0	0.482518	0	0	0	0.711336	0.984732	0.457462	1.4549	0.416343	0	0	0.421435
Tae-mir-novel102-5p	0	2.15488	0	0	0	0	0	0	0	0	0	0	0	0.618664	0	0	0	0	0	0	0	0	0	0	0	0	0	0	0	0	0	0	0	0	0	0	0	0	0	0	0	0	0	0	0.484968	0	0	0	0
Tae-miR530b*	0	0	0.553894	0	0	0	0	0.300462	0	0	0.852354	0.345967	0	0	0	0	0	0	0	0	0	0	0	0	0	0	0	0	1.3895	0	0	0	0	0	0	0	0	0	0	0	1.2329	0	0	0	0	0	0	0	0
Tae-miR395e*	0.91101	0	0.553894	0.703281	0	0	0	0.901386	0	1.61627	0	1.38387	0	0	0.601088	0	0	0	2.30352	0.338989	2.50125	2.12711	1.11961	0.574305	6.38895	0	0	1.00673	0	0	7.44865	0.850586	2.54097	0	0	0	0	0.965036	0	0.905342	0	0.711336	1.64122	0	1.93987	0.416343	0.803096	0	0.421435
Tae-miR5070m*	0.455505	0	2.21558	0.703281	0	1.12606	0	0.300462	1.58346	0.404068	0	1.0379	0	1.85599	0	0	0	1.2601	2.30352	0.338989	0.416876	0	3.35883	0	1.70372	0.490953	1.7212	0	0	0	0	0	0.317622	0	0	0.76107	0	0.482518	0.923557	0	0	0	1.31298	0	2.90981	0.416343	0	0	0
Tae-miR5071*	0.455505	1.07744	0	0.703281	0	3.37819	0	0.901386	0.395864	0.404068	0.852354	1.0379	0	3.71198	1.20218	0.766379	2.4711	1.57513	0.921409	1.01697	0.833751	0.531778	0	1.72292	2.12965	0.981905	1.7212	1.00673	1.3895	1.14312	0.931082	0.425293	0.317622	0.64371	0	0.76107	1.18582	0.965036	0.461779	0.452671	1.2329	0.711336	1.31298	0.457462	0.969935	0.832686	0	0.624291	0.84287
Tae-miR395bx*	0.455505	0	0	0	0	0	0	0	1.58346	0.808137	0	1.0379	0.422839	0.618664	0	0.766379	0	0	2.30352	0	1.6675	4.25423	0	0	5.11116	0	0.573733	0	0	1.14312	3.25879	0	2.54097	0.64371	0	0	0.296456	0	0	0.452671	0	0	0.656488	0	2.42484	0.416343	0	0	0
Tae-miR395v	1.36651	2.15488	2.21558	0	0	0	0	0.300462	1.18759	1.21221	0	0.691935	0	1.23733	0	0.766379	0	0.945078	1.38211	0.338989	0.833751	0.797668	0	0	0.851861	0.490953	0	0.335578	0	0	3.25879	0	2.22335	0	0	0	0	1.44755	0	0.452671	0	1.067	1.64122	0	0.484968	0	0.803096	0	1.26431
Tae-mir-novel130-3p	0.455505	1.07744	1.10779	0	0	1.6891	0.529153	0.600924	0	0	0.852354	1.72984	0.422839	0	1.80326	0.38319	0.823699	0.630052	0	0.338989	0	1.59534	0	2.29722	0.42593	0	0	0.335578	1.3895	0.571562	1.39662	4.25293	1.27049	0	1.39838	0.76107	1.18582	1.44755	2.30889	0.452671	0	0.355668	0.328244	1.37239	1.4549	2.9144	1.20464	0	2.10718
Tae-mir-novel17-3p	0	3.23233	0	0	13.9817	0.563032	0	0	0.395864	0	0	0	0.422839	0	0	0	0.823699	0	0	0	0.416876	0	1.11961	0	0	0.490953	0.573733	0	6.94752	0.571562	0	0.425293	0	1.28742	0	2.28321	0.296456	0.482518	0	0	2.4658	0	0	0.457462	0.484968	0	0.401548	1.87287	0
Tae-miR9772h*	0	0	0	0	0	0	0	0	0	0	0	0.345967	0	0.618664	0	0	0.823699	0	0	0	0.416876	0	0	0	0.851861	0	0	0	0	0	0	0.425293	0.317622	0.64371	0	0	0.592911	0	0	0	0	0	0	0	0	0	0	0	0
Tae-miR169c*	0	0	1.10779	0	0	2.25213	0	0.901386	0	1.61627	0	0	0	2.47466	0	0	0	0.945078	0	1.35596	0	1.32945	0	0	0	0	0	2.01347	0	0.571562	5.58649	3.82764	0.635243	0	0	0	0	2.41259	0.461779	0.452671	0	0	3.28244	0	0.969935	0	0	0	0
Tae-mir-novel135-3p	0.455505	1.07744	0.553894	0.703281	0	0	0	0.600924	1.18759	0.404068	2.55706	0.345967	0	0	1.80326	0.766379	0.823699	0.630052	0.921409	1.01697	2.91813	0	1.11961	1.14861	1.27779	0.981905	1.14747	0.335578	0	1.71469	0.931082	0.425293	0.317622	0.64371	1.39838	0	0.889367	1.44755	0	0.452671	0	0	0	0.914924	0	0	1.20464	1.24858	0.84287
Tae-mir-novel111-5p	0	2.15488	0	0	4.66057	0	0.529153	0	0.791729	0	0	0	0.422839	0	0	0	0	0	0	0	0.416876	0	1.11961	0	0	0.981905	0.573733	0	6.94752	0	0	0	0	0	2.79676	1.52214	0	0	0.461779	0	0	0	0	0	0	0	0	0.624291	0.421435
Tae-mir-novel61-3p	0	0	0	0	0	1.6891	0.529153	0	0	0.404068	0	0.345967	0	0.618664	0	0	0	0.315026	0.460704	0	0	0.265889	0	1.14861	0	0	1.14747	0	1.3895	1.14312	0.465541	0	0.317622	1.93113	0	0	0	0.482518	0.461779	0	0	0	0.328244	0.914924	0.484968	0.416343	0.803096	0	0.421435
Tae-miR169p	0	0	0	0	0	0	0	0	0	0	0	0	0	0	0	0	0	0	0	0	0	0	0	0	0	0	0	0	0	0	0	0	0	0	0	0	0	0	0	0	0	0	0	0	0	0	0	0	0
Tae-mir-novel138-5p	0	1.07744	0.553894	0	0	1.12606	0.529153	0	0	0.808137	0.852354	0	0	0	0.601088	0.38319	0	0	0	0.338989	0.416876	0	1.11961	0.574305	0.42593	0	0	0.671156	2.77901	0.571562	0	0	0.317622	0.64371	0	1.52214	0.889367	0	0.461779	0	0	0.355668	0	0.457462	0.969935	0.416343	0.803096	0	0.421435
Tae-miR9666ab	0	4.30977	0.553894	1.40656	0	2.25213	0	1.20185	0.395864	0	5.11413	0.345967	0	0	0	0.38319	0.823699	0.315026	0	1.01697	1.25063	1.06356	1.11961	2.29722	0.42593	0	0.573733	3.0202	4.16851	0.571562	0	0	0	1.28742	1.39838	3.80535	0.889367	0.965036	0	1.35801	1.2329	0.711336	0.984732	0.914924	0	0	0.803096	1.24858	0
Tae-mir-novel55-3p	1.36651	3.23233	2.76947	0	1.16514	0.563032	0.529153	0	0.395864	0	1.70471	0.691935	1.26852	0.618664	0	0	0	0.630052	0.460704	0.338989	0.833751	0	6.71765	1.72292	1.27779	0	0.573733	0.671156	2.77901	0.571562	0.931082	0.850586	0.952865	1.28742	1.39838	1.52214	0	2.41259	1.38534	0	1.2329	0.355668	0.328244	0.914924	0.484968	1.66537	0	1.24858	0
Tae-mir-novel30-5p	0.455505	1.07744	0	0	1.16514	0	0	0.300462	0	0	2.55706	0.345967	0	1.23733	0.601088	0.38319	1.6474	0.945078	0.460704	0.338989	0.416876	0	5.59804	0	0.851861	0.981905	0	0	1.3895	0.571562	0	0	0	13.5179	4.19514	0.76107	0.296456	0.965036	0	0	1.2329	0	0	1.37239	0.484968	0.832686	0.401548	0	0
Tae-miRN4279b	0.455505	0	0.553894	0	0	1.12606	0.529153	0.300462	0.395864	0.404068	0.852354	0	0.422839	0	0	0	0.823699	0	0	0.338989	0.833751	0	0	1.14861	0	0	0.573733	0.335578	0	0	0	0.425293	0	0	0	0	0.889367	0	0	0.452671	0	0	0.328244	0.457462	0	0.416343	0	0	0.421435
Tae-miR399a*	0.455505	0	0.553894	0	0	0.563032	0	0	0	1.21221	0	0	0	0	0	0.38319	0	0	0	0.677979	0	0.265889	0	10.9118	0	0	0.573733	0	0	3.42937	0.465541	0.850586	0.952865	5.79339	1.39838	0.76107	0.296456	0	0	0.452671	0	0.711336	0.328244	0	0	0.416343	0	1.87287	0
Tae-miR5070o	0	0	0	0	0	0	0	0	0	0	0	0	0	0	0	0	0	0	0	0	0	0	0	0	0	0	0	0	0	0	0	0	0	0	0	0	0	0	0	0	0	0	0.328244	0	0	0	0	0	0
Tae-miRN4283c*	0	0	0	0	0	0	0	0	0	0	0	0	0	0.618664	0	0	0	0.630052	0.460704	0.338989	0.416876	0	1.11961	0	0	0	0	0	0	0	0	0	0.317622	0	0	0	0	0	0	0	1.2329	0	0	0	0	0.416343	0.401548	0	0.421435
Tae-mir-novel145-3p	0.91101	2.15488	0.553894	0.703281	0	2.25213	0	0	0.395864	1.21221	0.852354	1.0379	0.845678	0.618664	0	0.38319	0	0.315026	0	1.01697	0	0.265889	1.11961	0.574305	0	0	0.573733	0.335578	0	0	1.86216	0.850586	0	1.28742	0	1.52214	0.592911	0.965036	0.923557	2.26336	0	0.355668	0.328244	0.457462	1.93987	0	0.401548	0.624291	1.26431
Tae-miR395ca	0.455505	4.30977	0.553894	0	0	0	0	0	0	0	0	2.76774	0	0	0	0	0	0	2.76423	0	1.6675	0.265889	2.23922	0	4.68523	0	0	0.671156	0	0	0	0	2.54097	0.64371	0	0	0.296456	1.93007	0	1.35801	0	0	0	0.457462	0.484968	0	0	0	0.421435
Tae-mir-novel131-3p	0	0	0	0	1.16514	0	0.529153	1.20185	0.395864	2.02034	2.55706	0	0	0	0	0	0	0.315026	0	1.35596	0.416876	0.531778	1.11961	1.72292	0	0	0	0.335578	0	4.5725	0	0.850586	1.58811	1.28742	0	1.52214	0	0	0	0.452671	0	0.355668	0.656488	0	0	0	0	0	0.421435
Tae-mir-novel97-3p	0	2.15488	0	0	0	0	0.529153	0	0	0	0	0	0	0	0	0	0	0	0	0	0	0	1.11961	0	0	0	0	0	0	0	0	0	0	0	1.39838	0	0	0	0.461779	0	2.4658	0	0	0	0	0	0	0	0
Tae-miRN4300	0	0	0	0	0	0	0	0	0	0.404068	0	0	0	0	0	0	0	0	0	0	0	0	0	0	0	0	0	0	0	0	0	0	0	0	0	0	0	0	0	0	0	0	0	0	0	0.416343	0	0	0
Tae-mir-novel152-5p	0.91101	0	0.553894	1.40656	0	0	0.529153	0	0	0	0	0.345967	0	0	0.601088	0	0	0	0.460704	0	0.833751	0.265889	0	0	0	0	0	0	0	0	0.465541	0	0.317622	0	0	0.76107	0.296456	0	0	0	0	0	0	0.457462	0	0.416343	0.401548	0	0.421435
Tae-mir-novel58-3p	0.455505	3.23233	1.10779	0	4.66057	0	0	0	0.791729	0.808137	5.96648	0	0.422839	0	0	1.14957	0	0	0.460704	0	0.416876	0.265889	5.59804	0	0	0	0	0	12.5055	0	0	0	0	2.57484	6.9919	0	0	0	1.38534	0	2.4658	0	0.328244	0.457462	0	0	0.401548	0.624291	0
Tae-mir-novel19-3p	0.91101	3.23233	0	0.703281	2.33028	0	1.05831	0.300462	1.18759	0.808137	0.852354	0	0	1.23733	0.601088	0.38319	0	0.630052	0.460704	1.01697	0.416876	0.265889	3.35883	1.14861	0	0.490953	0	0	0	0.571562	0	0	0	1.28742	2.79676	3.04428	0.592911	0.482518	1.38534	0	3.69869	0.355668	1.64122	0.457462	0.969935	0	0.401548	0	1.26431
Tae-miRN4324d	0.455505	0	1.66168	0.703281	0	0.563032	0	0	0	0.808137	0	0.345967	0	0	0	0	3.2948	1.2601	0.460704	0.677979	0.833751	0.797668	1.11961	0	0	0.490953	0.573733	0	0	0.571562	0	0.425293	0	0	0	0.76107	0.889367	0.965036	0	0	0	0.711336	0	0.914924	0	0	0.401548	0	0
Tae-miR2275e	0	0	0.553894	0	0	0	0	0	0	0	0	0	0	0	0	0	0	0	0	0	0	0	0	0	0	0	0	0	0	0	0	0	0	0	0	0	0	0	0	0	0	0	0	0	0	0	0	0	0
Tae-mir-novel110-5p	0	1.07744	0	0	0	0	0	0.300462	0	0	0.852354	0	0	0.618664	0	0	0	0	0	0	0	0	0	0.574305	0	0	0	0	1.3895	0	0	0	0.635243	0.64371	0	0	0	0	0	0	0	0	0	0	0	0	0	0	0
Tae-miR395bp	0	0	3.32336	0	0	0.563032	0	0.300462	0.395864	2.02034	0	1.38387	0	0	0	0.766379	0	0.630052	1.84282	0	2.50125	1.06356	0	0	1.70372	0	1.14747	0	0	0.571562	2.3277	0	0.635243	0	0	0.76107	0	0.965036	1.38534	0.905342	0	0	1.96946	0.457462	0.484968	0.832686	0	0	0.421435
Tae-miRN4284d*	0	0	0	0	0	0	0	0	0	0	0	0	0	0	0	0	0	0	0	0	0	0	0	0	0	0	0	0	0	0	0	0	0	0	0	0	0	0	0	0	0	0	0	0	0	0	0	0	0
Tae-miRN4324b	0	0	0	0	0	0	0	0	0	0	0	0	0	0	0	0	0	0	0	0	0	0	0	0	0	0	0	0	0	0	0	0	0	0	0	0	0	0	0	0	0	0	0	0	0	0	0	0	0
Tae-mir-novel86-5p	0	0	0	0	0	0	0	0	0	0	0	0	0	0	0	0	0	0.315026	0	0	0	0	0	0	0	0	0	0	0	0	0	0	0	0	0	0	0	0	0	0	0	0	0	0	0	0	0	0	0
Tae-mir-novel41-3p	0	3.23233	0	0	0	0	0	0	0	0	0	0	0.845678	0	0	0	0	0	0.460704	0	0	0	0	0	0.42593	0	0	0	0	0	0	0	0	0	0	0	0	0.482518	0	0.452671	1.2329	0	0.328244	0	0	0.416343	0	0.624291	0.421435
Tae-miR395d	0	0	1.66168	0	0	0	0	0.600924	0	0.404068	0	1.38387	0	0	0	0	0	0.315026	0.921409	0	0	0	0	0	3.83337	0.490953	0	0	0	0	7.44865	0	0.317622	0	0	0.76107	0	0	0.461779	0.452671	0	0	0.656488	0.457462	1.4549	0	0.401548	1.24858	2.10718
Tae-miR9666d	0.455505	0	0.553894	0	0	0	1.58746	0.600924	0.395864	0	0	0.691935	1.69136	0	0.601088	0.766379	1.6474	0.315026	0.460704	0	0.416876	0.797668	0	0.574305	0	1.47286	0.573733	0.671156	4.16851	0	0.465541	0.425293	0.635243	1.28742	0	0.76107	0.592911	1.44755	0.923557	0	1.2329	2.48967	0	0.914924	1.4549	0.832686	0	1.87287	0
Tae-mir-novel63-5p_1	0	0	0.553894	0.703281	1.16514	1.12606	0.529153	0.300462	0	0.808137	0.852354	0.345967	0.422839	0.618664	0.601088	0	0	0.945078	0.460704	0	0	0	0	0	0	0	0.573733	0.671156	0	0	0.931082	0.850586	0.317622	0.64371	1.39838	0	0	0.482518	0.461779	0	0	1.067	0	0	1.4549	0	0	2.49716	0.421435
Tae-miR395cc	1.36651	1.07744	0	0	0	0	0	2.4037	0	2.02034	0	2.0758	0	0	0	0	0	0	0.460704	0	0.833751	0.797668	0	0	1.27779	0	1.14747	0.671156	0	0.571562	5.12095	0	1.27049	0	0	0.76107	0.296456	0.965036	1.38534	0	0	0	0.328244	0	0.969935	0.416343	0.803096	1.24858	0.421435
Tae-miRN4307a*	0	0	0	0	0	0	0	0	0	0	0	0	0	0	1.20218	0.38319	0	0.315026	0	0	0.416876	0.265889	1.11961	0	0.42593	0	0	0	0	0	0.465541	0.850586	0.317622	0.64371	0	0	0.296456	1.44755	0.923557	0.452671	0	0	0.328244	0.457462	0.484968	0.416343	0	0	0.421435
Tae-miR399al	0	0	0.553894	0	0	1.6891	0	0.600924	0	0.404068	0	0.345967	0	0	0	0	0	0	0.460704	0.677979	0.833751	0.531778	0	3.44583	0.851861	0	0	0.671156	0	0.571562	0.931082	0.425293	0.317622	1.28742	0	1.52214	0.592911	0.965036	0.461779	0.905342	0	0	0.984732	0	0	0.416343	0.401548	0	0.84287
Tae-mir-novel63-5p_2	1.36651	3.23233	0	0.703281	5.82571	0	0	0	0.395864	0	0	0.345967	0.845678	0	0	0.766379	0.823699	0	0.460704	0	0	0	0	0.574305	1.27779	1.96381	0	0.671156	0	0	0	0	0	0	1.39838	0.76107	0.296456	0.965036	1.84711	0.452671	2.4658	1.42267	0	1.37239	0.969935	0.832686	1.20464	2.49716	0.84287
Tae-miRN4327a*	0	0	0	0	0	0	0	0	0	0	0	0	0	0	0	0	0	0	0	0	0	0	0	0	0	0	0	0	0	0	0	0	0	0	0	0	0	0	0	0	0	0	0	0	0	0	0	0	0
Tae-miRN4336d	1.82202	2.15488	0	0.703281	0	0.563032	0.529153	0	0.395864	0.808137	1.70471	1.0379	2.53703	2.47466	0.601088	0.38319	0.823699	0.315026	1.84282	0.338989	1.25063	0.531778	2.23922	0.574305	1.70372	0.490953	1.7212	0.335578	2.77901	0	0	0	0.952865	0	1.39838	0	0.592911	0.482518	1.38534	0.452671	0	0.355668	0.328244	0.457462	0.484968	0.832686	0	1.24858	1.68574
Tae-mir-novel34-5p	0	1.07744	0	0	0	0	0	0	0	0	0	0	0	0	0	0	0	0	0	0	0	0	0	0	0	0	0	0	0	0	0	0	0	0	0	0	0	0	0	0	0	0	0	0	0	0	0	0	0
Tae-miR2275f*	0	0	0	0	0	0	0	0	0	0	0	0	0	0	0	0	0	0	0	0	0	0	0	0	0	0	0	0	0	0	0	0	0	0	0	0	0	0.482518	0	0	0	0	0	0	0	0	0	0	0
Tae-miR399t	0.455505	0	0	0	0	0	0.529153	0	0	1.21221	0	0	0	0	0	0	0	0.315026	0	0.677979	0.833751	0.797668	1.11961	5.74305	0.42593	0	0	0.671156	0	2.85781	1.39662	0	0.635243	5.14968	0	2.28321	0	0.482518	0.923557	0	0	0	1.64122	0	0	0.416343	0.401548	1.24858	0
Tae-miR169ah*	0	0	0	0	1.16514	0	0	0	0	0	0	0	0	0	0.601088	0.766379	0.823699	0	0	0	0	0	0	0	0	0	0	0.335578	0	0	0	0	0	0	0	0	0	0	0	0	0	0	0	0	0	0	0	0	0
Tae-miR6198-3p	0.455505	2.15488	0	0	0	0	0.529153	0	0	0	0.852354	0	0	0	0	0	0.823699	0	0.460704	0	0	0	0	0	0.851861	0	0	0	6.94752	0.571562	0	0	0	0.64371	2.79676	0.76107	0	0	0	0	0	0	0	0	0.969935	0.416343	0.401548	1.24858	0.421435
Tae-miR9677b*	1.36651	0	0.553894	0	0	0.563032	0.529153	0.600924	1.18759	1.61627	0	0.345967	0.422839	0.618664	1.20218	1.53276	0.823699	1.57513	0.460704	0.338989	0.833751	0.265889	0	1.14861	0.851861	0	0	1.00673	0	0	1.86216	1.27588	0.952865	0	0	0	1.18582	0.482518	0.461779	1.35801	1.2329	0.355668	0.984732	0.457462	0.484968	0.416343	0.803096	0	0.84287
Tae-miR2275g	0	0	0	0	0	0	0	0	0	0	0	0	0	0	0	0	0	0	0	0	0	0	0	0	0	0	0	0	0	0	0	0	0	0	1.39838	0	0	0.482518	0	0	0	0	0	0	0.484968	0	0	0	0
Tae-miR9675e	0	0	0	0	0	0	0	0	0	0	2.55706	0	0	0	0.601088	0	0	0	0	0	0	0	0	0	0	0	0	0	2.77901	0	0	0.425293	0.317622	0	0	0	0	0	0	0	0	0	0	0	0	0	0.401548	1.24858	0
Tae-miR9671*	0	0	0	0	0	0	0	0	0	0	0	0	0	0	0	0	0	0	0	0	0	0	0	0	0	0	0	0.335578	0	0	0	0	0	0.64371	0	0	0	0	0	0.452671	1.2329	0	0	0	0	0	0.401548	0.624291	0
Tae-mir-novel53-3p	0	1.07744	0	0	2.33028	0.563032	0	0	0	0	0.852354	0	1.69136	0	0	0.38319	0	0	1.84282	0	0.416876	0.265889	1.11961	0	0.42593	0	0	0	4.16851	0.571562	0.465541	0	0	2.57484	1.39838	1.52214	0.592911	0	1.38534	0.452671	0	0	0	0.457462	0	0.416343	0	1.24858	0
Tae-miR9654a	0.455505	3.23233	1.10779	2.10984	2.33028	2.25213	1.05831	0.300462	0.395864	0.404068	0.852354	0.345967	0.845678	1.23733	1.20218	1.14957	0	0	0.921409	0	0.833751	0	0	0	0.851861	0.981905	1.7212	0.671156	0	0.571562	0	0	0	0	1.39838	0	0	0.965036	0.461779	0.452671	2.4658	0	0	1.82985	0.969935	0.832686	1.60619	0	0.84287
Tae-mir-novel148-3p_2	0	0	0	0	0	0	0.529153	0.300462	0.395864	0	0.852354	0.345967	0	0.618664	0	0	0	0.315026	0.921409	0	0.833751	0	0	0.574305	0	0	0.573733	0	1.3895	0	0.465541	0	0.952865	0	0	0	0.592911	0.482518	0.923557	0.905342	0	0.355668	0.656488	0.457462	0	0	0.401548	1.24858	0.421435
Tae-miR9674k*	0	0	0	0	0	0	0	0	0	0	0	0.345967	0	0	0	0	0	0	0	0.338989	0	0.265889	0	0	0	0	0	0.335578	0	0.571562	0	0	0	0	0	0	0	0	0.461779	0.452671	0	0	0.328244	0	0	0	0	0	0
Tae-mir-novel151-5p	0	0	0	0.703281	0	0	0	2.10323	0.395864	0.808137	0	0.345967	0.845678	0	0.601088	0	0	0.315026	0.460704	1.35596	0.416876	0.797668	0	0.574305	0	0	0.573733	0	0	0	1.39662	1.27588	1.58811	0	0	0	0	0	0	0.452671	0	0	0.656488	0	0.484968	0	0	0	0.84287
Tae-miRN45a	0.455505	1.07744	0	0	1.16514	0.563032	0.529153	0.300462	0.395864	0.808137	0	0.345967	0.845678	0.618664	0	0	0	0	0	0	0.416876	0	2.23922	0	0	0.490953	1.14747	0	4.16851	0	0	0	0	1.93113	1.39838	5.32749	0.296456	0	0.461779	0.452671	0	0	0.328244	0	0.484968	0	0	0.624291	0
Tae-miRN4334f	0	0	0	0.703281	0	0.563032	1.05831	0.600924	0.395864	0	1.70471	0.691935	0.422839	0	0	1.14957	0	0	0	0	0.833751	0.797668	0	1.14861	1.70372	1.47286	0.573733	0.335578	0	0.571562	0	0.850586	0	0	2.79676	0	0.592911	0	0.461779	0.452671	0	1.067	0	0.457462	0.484968	0.832686	0.401548	0.624291	0.421435
Tae-miR9657j*	0	0	0	0	0	0	0.529153	0	0	0.404068	0	0	0	0	0	0	0	0	0	0.338989	0	0.265889	0	0	0	0	0	0	0	0	0.465541	0.425293	0	0.64371	0	0	0.592911	0.482518	0	0	0	0	0.328244	0	0	0	0	0	0
Tae-mir-novel112-3p	0	1.07744	0	0	0	0.563032	0	0.300462	0.395864	0	0	0.345967	0	0	1.20218	0	0.823699	0	0	0.338989	0	0	2.23922	0	0	0	0	0	0	0	0	0	0	0	2.79676	0	0	0	0.461779	0.452671	1.2329	0	0.656488	0	0.969935	0.416343	0	0	0
Tae-miR9674p	0	0	0	0	0	0	0.529153	0	0	0	0	0	0	0	0	0.38319	0.823699	0.315026	0	0	0	0	0	0	0	0	0.573733	0	0	0	0	0	0	0	0	0	0	0.482518	0	0	0	0	0	0	0	0	0	0	0
Tae-miR395bp*	0	0	0.553894	0	0	2.25213	0	0.600924	0	0.404068	0	0.345967	0	0	0	0	0	0	1.38211	0	0	1.32945	1.11961	0.574305	6.81488	0.490953	0	0	0	0	1.39662	0	2.22335	0	0	0	0	0.482518	0.461779	0.452671	0	0.355668	0.328244	0	0.484968	0	0	0	0
Tae-miR9666h	0	0	0	0	0	0	0	0.901386	0.395864	0	0.852354	0.691935	0	0	0	0.38319	0	0	0	0.338989	0	0.265889	1.11961	2.29722	0	0.490953	0	0.671156	0	0	0	0.850586	0	0	0	0.76107	0.296456	0	0.461779	1.35801	0	0.355668	0.328244	0.457462	0.484968	0.416343	0	1.24858	0
Tae-miR169ay*	0.455505	0	0.553894	0	1.16514	1.6891	0.529153	0	0.395864	0	0	0	0.845678	3.71198	0.601088	0.38319	0.823699	0.315026	0.921409	0	0	0	1.11961	0	0.851861	0.490953	0	0	0	0	0.931082	0.425293	0.635243	0	1.39838	0	0.296456	0.965036	0	1.35801	0	0	0	0	0	0.416343	0.401548	0	0.84287
Tae-mir-novel123-3p	0	0	0	0	0	0	0	0	0	0	0	0	0	0	0	0	0	0	0	0	0	0	0	0	0	0	0	0	0	0	0	0	0	0	0	0	0	0	0	0	0	0	0	0	0	0	0	0	0
Tae-mir-novel28-3p	0.455505	2.15488	0	0	0	0	0	0	0	0	0	0	0.422839	0	0	0	0	0	0	0	0	0	1.11961	0	0	0	0	0	0	0	0	0	0	0	0	1.52214	0	0	0	0	0	0	0	0	0	0	0	0	0
Tae-miR171d*	0	0	0	0	0	0.563032	0	0	0	0	0	0	0	0	0	0	0	0	0	0.338989	0	0	0	0	0	0	0	0	0	0	0	0	0	0	0	0	0	0	0	0	0	0	0	0	0	0	0	0	0
Tae-miR395r	0	0	0.553894	0	0	0.563032	0	0.300462	0	0	0	0	0.422839	0.618664	0	0	0	0.630052	0.460704	0	0.416876	0.265889	0	0	0.42593	0	0	0.335578	0	0	0.931082	0	0.317622	0	0	0	0	0.482518	0.461779	0	0	0	0.328244	0	0	0	0	0.624291	0
Tae-mir-novel36-5p	0	1.07744	0	0	0	0	0	0	0	0	0	0	0	0	0	0.38319	0	0	0	0	0	0	0	0	0	0	0	0	1.3895	0	0	0	0	0.64371	0	0	0	0	0	0	0	0	0	0	0	0	0	0	0
Tae-miR9663b*	0	1.07744	0	0	0	0	0	0.300462	0	0.404068	0.852354	0	0.845678	0	0	0	0	0.630052	0	0.338989	0	0.265889	0	0	0	0.490953	0.573733	0.335578	0	0.571562	0	0	0.952865	0	0	0.76107	0.889367	0.965036	0.461779	0.452671	1.2329	0.355668	0	0	0	0.832686	0	1.24858	0.421435
Tae-mir-novel9-5p	0	0	1.66168	0	0	0.563032	2.11661	0.600924	0	0	0	1.0379	0.422839	0.618664	0	0.38319	2.4711	0.315026	0	1.01697	0.416876	0	1.11961	0.574305	1.27779	0	1.14747	0	0	0	0	0	0.317622	0	1.39838	0	1.18582	0	1.38534	0.905342	0	0.711336	0	0.457462	0	0.832686	2.81084	0	0
Tae-mir-novel36-3p	0	2.15488	0	0.703281	4.66057	0	0	0	0	0	5.11413	0	0	0	0.601088	0	0	0	0	0	0	0	6.71765	0	0	0	0	0	6.94752	0	0	0	0	1.28742	2.79676	0.76107	0	0.482518	0	0	3.69869	0	0.328244	0.914924	0	0	0	0.624291	0
Tae-miR399w*	0	1.07744	0.553894	0	0	0	0	0.600924	0	2.02034	0	0	0	0	0	0	0.823699	0	0	0.677979	0	0.531778	0	5.74305	0	0	0	0	0	0.571562	0	0	0.317622	1.28742	0	1.52214	0.296456	0	0	0	0	0	0.984732	0	0	0.416343	0.401548	1.24858	0
Tae-miRN4277*	0	0	0	0	2.33028	0	0	0	0	0	0	0	0.422839	0	0	0	0	0	0	0	0	0	1.11961	0	0	0	0	0	1.3895	0	0	0	0	0	0	0	0	0	0	0	0	0	0	0	0	0	0	0	0
Tae-miR164e*	0	0	0	0	0	0	0	0	0	0	0	0	0	0	0	0	0	0	0	0	0	0	0	0	0	0	0	0	0	0	0	0	0	0	0	0	0	0	0	0	0	0	0	0	0	0	0	0	0
Tae-miR9654p	0.455505	1.07744	0	0	0	0.563032	0	0	0.395864	0	0.852354	0	0	1.23733	0	1.14957	0	0.630052	0.460704	0.338989	0.416876	0	1.11961	0.574305	0	0	1.14747	0	1.3895	0	0.931082	0	0.317622	0	0	0	0	0.482518	0	0	0	0.355668	0.328244	0	0.484968	0.416343	0	1.24858	0
Tae-mir-novel55-5p	0	1.07744	0	0	0	0	0	0	0	0	0	0.345967	0.422839	0.618664	0	0	0.823699	0	0	0	0.416876	0	0	0	0	0	0	0.335578	0	0	0	0	0	0	0	0	0.296456	0.965036	0.461779	0	0	0.355668	0	0	0.484968	0.416343	0	0	0
Tae-miR9778c*	0	0	0	0	0	0	0	0	0	0	0	0	0	0	0	0	0	0	0	0	0	0	0	0	0	0	0	0	0	0	0	0	0	0	0	0	0	0	0	0	0	0	0	0	0	0	0	0	0
Tae-mir-novel96-5p	0.455505	0	0	0	0	0	0	0	0	0	0	0	0	0	0	0	0	0	0.460704	0	0	0	1.11961	0	0	0	0	0	0	0	0	0	0	0	0	0	0.296456	0	0	0	0	0.355668	0	0	0	0	0	0	0
Tae-miR9661a	0	1.07744	0	0	0	0	0	0	0	0	0.852354	0	0	0.618664	0.601088	0.38319	0	0	0	0	0	0	0	0	0	0.490953	0	0	0	0	0	0	0	0	0	0	0	0.482518	0	0	1.2329	0	0.328244	0	0	0	0	0	0.421435
Tae-miR171f*	0.455505	0	0	0	0	0	0	0	0.395864	0	0	0	0	0	0	0	0	0	0	0	0.416876	0	0	0	0	0	0	0	0	0	0	0	0	0	0	0	0	0	0	0	0	0	0	0	0	0	0	0	0
Tae-miR1122d	0	1.07744	0	0	0	0	0	0.300462	0	0.808137	0	0.345967	0	0.618664	0	0	0	0	0	0	0	0	0	0	0.42593	0	0.573733	0	0	0	0	0.850586	0.952865	0	0	0	0	0.482518	0.923557	0	0	0.711336	0.328244	0	0	0	0	0	0.421435
Tae-mir-novel24-3p_1	0	0	0	0	0	0	0	0	0	0	0	0	0	0	0	0	0	0	0	0	0	0	0	0	0	0	0	0	0	0	0	0	0	0	0	0	0	0	0	0	1.2329	0	0	0	0	0	0	0	0
Tae-mir-novel126-3p	0	0	0.553894	0.703281	0	1.12606	0	0.600924	0.395864	0.404068	0.852354	0.691935	0.845678	0	0	0.766379	2.4711	0	0	0.677979	1.25063	0.265889	0	0.574305	0.42593	0	0	0	1.3895	0	0.465541	0.425293	0.317622	0.64371	0	0.76107	0	0	0.923557	0	0	0	0.656488	0.457462	0.484968	0	0	0.624291	0
Tae-miR9654i	0	1.07744	0	0	2.33028	0	0	0	0.395864	0	0.852354	0.345967	0.422839	0.618664	1.20218	0	0	0	0	0	0	0	2.23922	0	0.42593	0	0	0.335578	0	0	0.465541	0	0	0	0	0	0.296456	0.482518	0	0	0	0	0	0	0	0	0.401548	0	0
Tae-mir-novel43-3p_1	0	1.07744	0	0	0	0	0	0	0	0	0	0	0	0	0	0	0	0	0	0	0	0	0	0	0	0	0	0	0	0	0	0	0	0	0	0	0	0	0	0	0	0	0	0	0	0	0	0.624291	0
Tae-mir-novel33-3p	0	0	0	0	0	0	0	0	0	0	0	0	0	0	0	0	0	0	0	0	0	0	0	0	0	0	0	0	1.3895	0	0	0	0	0	0	0	0	0	0	0	0	0	0	0	0	0	0	0	0
Tae-mir-novel139-5p	0	0	0	0	0	0	0	0.300462	0	0	0	0	0	0	0.601088	0.38319	0	0.315026	0.460704	0.338989	0.416876	0.531778	0	0	0	0	0.573733	0	0	2.85781	0	0	0.952865	0	1.39838	0	0.296456	0	0	0.452671	1.2329	0.355668	0.328244	0	0	0.832686	1.20464	0	0
Tae-miR399ak*	0.455505	2.15488	0.553894	0	0	0	0	0.300462	0	0.404068	0	0.345967	0	0	0.601088	0	0	0.945078	0.460704	0	0	0.265889	0	2.29722	0	0	0.573733	0.671156	0	0.571562	0.465541	0.850586	0	0.64371	0	0	0.296456	0.482518	0	0	0	0	0	0	0	0	0.401548	4.37003	0.421435
Tae-mir-novel132-5p	0	0	0.553894	1.40656	0	1.12606	0	0.300462	0	0	2.55706	0.691935	0	1.23733	0	0	0	0.945078	0	1.35596	0	0.265889	0	0	0	0.490953	0	0	1.3895	0	0.465541	1.27588	0.952865	0	1.39838	0.76107	0.296456	0.482518	0.461779	0	0	0	0.328244	0	1.4549	0.832686	0.401548	0.624291	0
Tae-mir-novel151-3p	0	0	0	0	0	0	0	0.300462	0	0	0	0	0	0	0	0	0	0	0.460704	0	0	0	0	0	0	0	0.573733	0	0	0	0	0	0	0	0	0	0	0	0	0	0	0	0	0	0	0	0	0	0
Tae-mir-novel98-3p	0	5.38721	0	0	3.49542	0	0	0	0	0.404068	1.70471	0	0	0	0	0	0	0	0	0	0.833751	0.265889	2.23922	0	0	0	0	0	2.77901	0	0	0	0	1.28742	1.39838	0	0.296456	0	0.461779	0	2.4658	0	0	0	0	0	0	0	0
Tae-miR395b	0.91101	0	0	0	0	0	0	0.600924	0	0	0	0.345967	0	0	0	0	0	0	0	0.338989	0	0	0	0.574305	0.42593	0	0.573733	0.335578	0	0	0	0.425293	0.317622	0.64371	0	0	0	0	0.923557	0	0	0	2.29771	0	0.484968	0	0.401548	0.624291	0
Tae-miR160c	0	0	0	0	0	0	0	0	0	0	0	0.345967	0	0	0	0	0	0	0	0	0	0	0	0	0	0	0	0	0	0.571562	0	0	0	0	0	0	0	0	0	0	0	0	0	0	0	0	0	0	0
Tae-miR169bl*	2.27752	0	0	0.703281	0	1.6891	0.529153	0	1.58346	0	0	0	0	0	1.80326	0.38319	0	0.945078	1.38211	0.338989	0	0.265889	0	0	0	0.981905	0	0	0	1.14312	0.465541	0	0	0	0	0	0	0.482518	0.923557	0	1.2329	0	0.984732	0	0	0	0	0.624291	0
Tae-mir-novel38-3p	0	0	0	0	0	0	0.529153	0	0	0	0	0	0	0	0	0	0	0	0	0	0	0	0	0	0	0	0	0	0	0	0	0	0	0	0	0.76107	0	0	0	0	0	0	0	0	0	0	0	0	0
Tae-mir-novel43-3p_2	0	0	0	0	1.16514	0	0	0	0	0	0	0	0	0	0	0	0	0	0	0	0	0	0	0	0	0	0	0	0	0.571562	0	0	0	0	0	0	0	0	0	0	0	0	0	0	0	0	0	0	0
Tae-miRN4334d	0	0	0	0	0	0.563032	0	0	0	0	0	0	0	0	0	0	0	0	0	0	0	0	0	0	0	0	0	0	0	0	0	0	0	0	0	0.76107	0	0	0	0	0	0	0	0	0	0	0	0	0
Tae-miR6197h	0	0	0.553894	0	0	0	0	0	0	0	0	0	0	0	0	0	0	0	0	0	0.416876	0	0	0	0	0	0	0	0	0	0	0	0	0	0	0	0	0	0	0	0	0	0	0	0	0	0	0	0
Tae-miR395c	0	0	0	0	0	0	0	0	0	0.404068	0	0	0	0	0	0	0	0	0	0	0	0	1.11961	0	0	0	0	0	0	0	0	0	0	0	0	0	0	0	0	0	0	0.711336	0	0	0	0	0	0	0
Tae-miR9671	0	0	0	0	0	0	0	0	0	0	0	0	0	0	0	0	0	0	0	0	0	0	0	0	0	0	0	0	1.3895	0	0	0	0	0	0	0	0	0	0	0	0	0	0	0	0	0	0	0	0
Tae-miR9661b*	0	0	0	0	0	0	0	0	0	0	0	0	0	0	0	0	0	0	0	0	0	0	0	0	0	0	0.573733	0	0	0	0	0	0	0	0	0	0	0	0	0	0	0	0	0	0	0	0	0	0
Tae-miR169an*	0.455505	0	0.553894	0	2.33028	1.12606	0	0	0.395864	0	0	0.345967	0.422839	1.23733	0.601088	2.29914	0.823699	0	0.460704	0.338989	0.416876	0.531778	1.11961	0	0.42593	0	0	0	1.3895	0	0.465541	0	0	0	2.79676	0	0.592911	0	0.461779	0	0	0.711336	0	0	0	0.416343	0	0	0
Tae-mir-novel122-5p_2	0	0	0	0	0	0	0	0	0	0	0.852354	0	0	0	0	0	0	0	0	0	0	0	0	0	0	0	0	0	0	0	0.465541	0	0	0.64371	0	0	0	0	0.461779	0	0	0	0	0	0	0	0	0	0
Tae-mir-novel103-5p	0	0	0	0	1.16514	0	0	0	0	0	0	0	0.845678	0	0	0	0	0	0.460704	0	0	0	0	0	0	0.490953	0	0	0	0	0.465541	0	0	0	1.39838	0	0	0.482518	0	0	0	0	0	0	0	0	0	0	0
Tae-miR6197b	0	0	1.10779	0	0	0	0	0.600924	0	0	0	0.345967	0	0	0.601088	0	0	0	0	0	0	0.265889	0	1.14861	0	0	0.573733	0	1.3895	0.571562	0	0.425293	0	0	0	0	0	0	0.461779	0.452671	0	0	0.328244	0	0	0	0	1.87287	0.421435
Tae-mir-novel152-3p	0	0	0.553894	0	0	0	0	0	0	0	0.852354	0	0	0	0	0	0	0	0.460704	0	0	0	0	0	0	0	0	0	1.3895	0	0	0	0.317622	0	0	0	0	0.482518	0.461779	0	0	0	0	0	0	0	0	0	0.421435
Tae-miR6197l	0	0	0	0	0	0	0	0	0	0	0	0	0	0	0	0	0	0	0	0	0	0	0	0	0	0	0	0	0	0	0	0	0	0	0	0	0	0	0	0	0	0	0	0	0	0	0	0	0
Tae-miR172k*	0	0	0	0	0	0	0	0	0	0	0	0	0	0	0	0	0	0	0	0	0	0	0	0	0	0	0	0	0	0	0	0	0	0	0	0	0	0	0	0	0	0	0	0	0	0	0	0	0
Tae-miR9483*	0	0	0	0	0	0	0	0	0	0	0	0	0	0	0	0	0	0	0	0	0	0	0	0	0	0	0	0	0	0	0	0	0	0	0	0	0	0	0	0	0	0	0	0	0	0	0	0	0
Tae-miR399t*	0	1.07744	0	0	0	0	0	0.300462	0	0	0	0	0	0	0	0	0	0	0	0.677979	0.833751	0	0	2.29722	0	0	0	0	0	0.571562	0	0.425293	0	0	0	0	0	0	0	0.452671	0	0	0	0.457462	0	0.416343	0	0	0
Tae-mir-novel16-5p	0	1.07744	0	0	0	0	0	0	0	0	0	0	0	0	0	0	0	0	0	0	0	0	0	0	0	0	0	0	0	0	0	0	0	0	0	0	0	0	0	0	0	0	0	0	0	0	0	0	0
Tae-mir-novel29-3p	0	0	0	0	0	0.563032	0	0	0	0	2.55706	0	0.422839	0	0	0	0	0	0	0	0	0	0	0	0	0	0	0	0	0	0	0	0	0	1.39838	3.04428	0	0	0.461779	0	1.2329	0.355668	0	0	0	0	0	0	0
Tae-miR395bw	0	1.07744	1.66168	0	0	0	0	0.300462	0	1.21221	0	0	0.422839	0	0	0.38319	0	0	0.460704	0	0.833751	0.265889	0	0	1.27779	0	1.14747	0	0	0.571562	0.465541	0	0.317622	0	0	0	0	0	0	0.452671	0	0.355668	0.656488	0.914924	0.484968	1.24903	0	0	0
Tae-miR9675j*	0	0	0	0	0	0	0	0	0	0	0	0	0	0	0	0	0	0	0	0	0	0	0	0	0	0	0	0	0	0	0	0	0	0	0	0	0	0	0	0	0	0	0	0	0	0	0	0	0
Tae-miR6198-5p	0	2.15488	0	0	0	0.563032	0	0	0	0	0	0	0	0	0	0	0	0	0	0	0	0	0	0	0	0	0	0	1.3895	0	0	0	0	0	0	0.76107	0	0	0	0	0	0	0.328244	0	0	0	0	0	0
Tae-miR9774	0.455505	0	0.553894	0	0	0.563032	0	0	1.18759	0	0	0	0	0	0.601088	0.38319	0	0.315026	0.460704	0	0.833751	0	0	0	0	0.490953	0	0	0	0.571562	0	0	0.635243	0	0	0	0	0.482518	0	0	0	0	0.328244	0	0	0.416343	0	0	0.421435
Tae-miR160p*	0	0	0	0	0	0	0	0.300462	0	0	0	0	0	0	0	0	0	0.630052	0	0	0	0.265889	0	0	0	0	0	0	1.3895	0	0	0	0	0	0	0.76107	0	0.482518	0	0	0	0	0	0	0	0	0	0	0
Tae-mir-novel56-3p	0	1.07744	0	0	0	0	0	0	0.395864	0	0	0	0	0	0	0	0	0	0	0	0	0	0	0	0	0.490953	0	0	0	0	0.465541	0.425293	0	0	0	0	0	0	0	0	0	0	0	0	0	0	0	1.24858	0
Tae-miR1130f	0.91101	0	0.553894	0	0	0.563032	1.58746	0	0.395864	0	0	1.38387	0	0.618664	0.601088	0.38319	1.6474	0.315026	0	0.338989	0	0	0	0	0	0.490953	1.14747	0	0	0	0.931082	0	0	1.28742	0	0	0	0	0	0	0	0	0.328244	0	0.484968	0	0	0	0.421435
Tae-miR9654v	0	0	0	0	0	0	0	0	0	0	0	0	0	0	0	0	0	0	0	0	0	0	0	0	0	0	0	0	0	0	0	0	0	0	0	0	0	0	0	0	0	0	0	0	0	0	0	0	0
Tae-mir-novel35-3p	0	0	0	0	1.16514	0	0	0	0	0	0.852354	0	0.422839	0	0	0	0	0	0	0	0	0	2.23922	0	0.42593	0	0	0	0	0	0	0	0	0	0	0	0	0	0	0	0	0	0	0	0	0	0	0.624291	0
Tae-mir-novel45-5p	0	1.07744	0	0	0	0	0	0	0.395864	0	0	0	0	0	0	0.38319	0	0	0	0	0	0.265889	0	0	0	0.490953	0	0	0	0	0	0.425293	0	0	0	0	0	0	0	0	0	0.355668	0	0	0	0	0	0	0
Tae-miRN4285	0	0	0	0	0	0	0	0	0	0	0	0	0	0	0	0	0	0	0	0	0	0	0	0	0	0	0	0	0	0	0.465541	0	0	0	0	0	0	0	0	0	0	0	0	0	0	0	0	0	0
Tae-miRN4384b*	0.455505	0	0	0	0	0	0.529153	0	0	0	0	0	0	0	0	0	0	0	0	0	0	0	0	0	0	0	0	0	0	0	0	0	0	0	0	0	0	0	0	0	0	0	0.656488	0	0	0	0	0	0
Tae-miR9666m	0	1.07744	0	0	1.16514	0.563032	0	0	0.395864	0	0	0.345967	0	0	0	0	0	0.315026	0	0.338989	0.416876	0	0	0	0	0.490953	0	0.671156	0	0.571562	1.39662	0.425293	0.317622	0	0	1.52214	0	0	0.461779	0	1.2329	1.067	0.328244	0.457462	0	0.416343	0.401548	0	0.421435
Tae-miR1847e*	0	0	0	0	0	0	0	0	0	0	0	0	0.422839	0	0	0	0	0.315026	0	0	0	0	0	0	0	0	0	0	0	0	0	0	0	0.64371	0	0	0	0	0	0	0	0	0	0	0	0	0	0	0
Tae-mir-novel40-5p	0	0	0.553894	0	0	0	0.529153	0.300462	0.395864	0	0	0.691935	0	0	0.601088	0.38319	0.823699	0	0.460704	0	0.833751	0	0	0	0.42593	0	0	0	1.3895	0	0	0	0	1.28742	0	0	0.296456	0.965036	0	0	0	0	0	0.457462	0.969935	0	0.401548	1.87287	0
Tae-mir-novel50-3p_3	0	0	0	0	0	0	0.529153	0	0	0	0	0	0	0	0	0	0	0	0	0	0.416876	0	0	0	0	0	0	0	0	0	0	0	0	0	0	0	0	0	0	0	0	0	0	0	0	0.416343	0	0	0
Tae-miR9677d*	0	0	0	0	0	0	0	0	0	0	0.852354	0	0	0	0	0	0	0	0	0	0	0	0	0	0	0	0	0	1.3895	0	0.465541	0	0	0	0	0	0	0	0	0.452671	0	0	0	0	0.484968	0	0	0	0
Tae-miR9666v	0	0	0	0	0	1.12606	0.529153	0	0.791729	0	0	0.345967	0	0.618664	1.20218	0.766379	0	0.630052	0	1.01697	0	0.265889	1.11961	0.574305	0	1.47286	0	0	1.3895	0.571562	0	0	0	0.64371	0	0	0	0	0.461779	0.452671	0	0	0.328244	0	0	0	0	1.24858	0.421435
Tae-miR6196	0	0	0	0	0	0	0	0.901386	0	0.404068	0.852354	0	0	0	0	0.38319	0	0.315026	0	0	0	0.797668	0	0	0.42593	0	0	0.335578	0	0.571562	0.465541	0.425293	0.635243	0	0	0	0	0.482518	0	0	0	0.355668	0.984732	0	0	0	0.401548	0	0.84287
Tae-mir-novel116-5p	0	0	0	0	0	0.563032	0	0	0	0	0	0	0	0	0	0	2.4711	0.315026	0	0.677979	0	0.531778	0	0.574305	0.851861	0	0.573733	0	0	0	0	0	0	0	2.79676	0.76107	0.296456	0.482518	0	0.452671	0	0	0.328244	0	0	0	0	0.624291	0
Tae-miR530c*	0	0	0	0	0	0	0	0	0	0	0	0	0	0	0	0	0	0	0	0	0	0	0	0	0	0	0	0	0	0	0	0	0	0	0	0	0	0	0	0	0	0	0	0	0	0	0	0	0
Tae-mir-novel15-5p	0	0	0	0	1.16514	0	0	0	0.791729	0	0	0	0	0	0	0	0	0	0	0	0	0	0	0	0	0	0	0	1.3895	0.571562	0	0	0	0	0	0	0.296456	0	0	0	0	0	0	0	0	0	0	0	0.421435
Tae-miR169ba*	0	0	0	0	0	0	0.529153	0	0	0	0	0	0	0	0	0	0	0	0	0	0	0	0	0	0	0	0	0	0	0	0	0	0	0	0	0	0	0	0	0	0	0	0.328244	0	0	0	0	0	0
Tae-miR395ba	0	0	0	0	0	0	0	0	0.395864	0	0	0	0	0	0	0	0	0	0	0.338989	0	0	0	0	0	0	0	0	0	0	0	0	0	0	0	0.76107	0	0	0	0	0	0	0.328244	0	0	0	0	0	0
Tae-miR395ap*	0	0	0	0	0	0	0	0	0	0	0	0	0	0	0	0	0	0	0	0	0	0	0	0	0	0	0	0	0	0	0	0	0	0	0	0	0	0	0	0	0	0	0.656488	0	0	0	0	0	0.421435
Tae-mir-novel30-3p	0	1.07744	0	0	0	0	0	0	0	0	0	0	0	0	0	0.38319	0	0	0	0	0	0	0	0	0	0.490953	0	0	0	0	0	0	0	0.64371	2.79676	0.76107	0	0	0	0	1.2329	0	0	0	0	0	0	1.24858	0
Tae-mir-novel42-3p_2	0	0	0	0	0	0	0	0	0	0	0	0	0	0	0	0	0	0	0	0	0	0	0	0	0	0	0	0	0	0	0	0	0	0	0	0	0	0	0	0	0	0	0	0	0	0	0	0	0
Tae-miR395n	0	0	0	0	0	0	0	0	0	0	0	0	0	0	0	0	0	0	0	0	0	0	0	0	0	0	0	0	0	0	0	0	0	0	0	0	0	0	0	0	0	0	0	0	0	0	0	0	0
Tae-miRN4282c*	0	0	0.553894	0	0	0	0	0	0.395864	0	0	0.345967	0	1.23733	0	0	0	0	0	0	0	0	0	0	0.42593	0	0	0.335578	0	0.571562	0	0	0	0	0	0	0	0	0.461779	0	0	0	0	0	0.484968	0	0	0	0
Tae-miRN4334e	0	0	0	0	0	0	0	0	0	0	0	0	0	0	0	0	0	0	0	0	0	0	0	0	0	0	0	0	0	0	0	0	0	0	0	0	0	0	0	0	0	0	0	0	0	0	0	0	0
Tae-miR395k	0	0	0	0.703281	0	0	0	0.300462	0.395864	0.404068	0	0.691935	0.422839	0	0	0.766379	0	0	0	0	0.416876	0	0	0	0.42593	0.490953	0.573733	0.671156	0	0	1.39662	0	0	0	0	0	0	0.482518	0	0	0	0	0.984732	0	0	0	0	1.87287	0
Tae-miR9666g	0	0	0	0	0	0	0	0.600924	0.395864	0.404068	1.70471	0.691935	0	0	0	0	0	0	0	0.677979	0.416876	0.265889	0	0	0	0	0	0	0	0.571562	0	0	0.317622	0	0	0	0.296456	0	0	0	0	0	0	0	0	0	0.401548	0	0
Tae-miR169u*	0.91101	0	0.553894	0.703281	0	0.563032	0.529153	0	0.791729	0	0	0	0	1.23733	0.601088	0.38319	0	0	0.921409	0	0	0	0	0	0	0.981905	0	0	0	0	0.465541	0	0	0	0	0	0	0	0.461779	0	0	0	0.328244	0	0	0	0	0	0
Tae-miR5049h*	0	0	0	0	2.33028	0	0.529153	0	0.395864	0	0	0	0	0	0	0.38319	0	0	0	0	0	0	0	0	0	0.490953	0	0.671156	0	0	0	0	0.317622	0	0	0	0.889367	0	0.461779	0.452671	0	0	0.984732	0	0	0	0	1.87287	0
Tae-miR395ad	0	0	0	0	0	0	0	0	0	0	0	0	0	0	0	0	0	0	0	0	0	0	0	0	0.42593	0	0	0	0	0	0.931082	0	0	0	0	0	0	0	0	0	0	0	0	0	0	0	0	0	0
Tae-miRN4338*	0	1.07744	0	0	0	0	0	0	0	0	0	0	0	0	0	0	0	0	0	0	0.416876	0	0	0	0	0	0	0	0	0.571562	0	0	0	0.64371	0	0	0	0	0	0	0	0	0	0	0.484968	0	0	0	0
Tae-miR1130v*	0.455505	0	0	0	0	0	1.05831	0.300462	0.791729	0	0	0.345967	0	0	0.601088	0.38319	0	0.315026	0	0	0	0.265889	1.11961	0	0.42593	0	0	0	0	0	0.465541	0.425293	0	0.64371	0	0	0	0	0	0	0	0.355668	0.328244	0.457462	0.484968	0	0	0	0
Tae-miR395cb	0	0	0	0	0	0	0	0	0	0	0	0	0	0	0	0	0	0	0	0	0	0	0	0	0	0	0	0	0	0	0	0	0	0	0	0	0	0	0	0	0	0	0	0.457462	0	0	0	0	0
Tae-miR5200o*	0	0	0.553894	0.703281	0	0	0.529153	0.300462	0	0	0	0.345967	0	0.618664	0	0	0	0.315026	0	0	1.6675	0	0	0	0	0	0	0.335578	0	0.571562	0	0	0	0	0	0	0	0.482518	0	0	0	0	0.328244	0	0	0	0	0.624291	0
Tae-mir-novel108-3p	0	0	0	0	0	0	0	0	0	0	0	0	0	0	0	0	0	0	0	0	0	0	0	0	0	0	0.573733	0	0	0	0	0	0	0	1.39838	0	0	0	0	0	1.2329	0	0	0	0	0	0	0	0
Tae-miR2275m*	0	0	0	0	1.16514	0	0	0.300462	0	0	0	0	0	0.618664	0	0	0	0	0	0	0.416876	0	0	0	0	0	0	0	0	0	0	0	0	0	0	0	0	0	0	0	0	0.355668	0.328244	0	0	0	0	0	0
Tae-miR169ar*	0	0	0	0	0	0	0	0	0	0	0	0	0	0	0	0	0	0	0	0	0	0	0	0	0	0	0	0	0	0	0	0	0	0	0	0	0	0	0	0	0	0	0	0	0	0	0	0	0
Tae-miR395e	0	0	0	0	1.16514	0	0	0.300462	0	0	0	0	0	0	0	0	0	0.315026	0	0	0	0.265889	0	0	1.27779	0	1.14747	0.335578	1.3895	0	0.465541	0	0	0	0	0	0.296456	0	0.461779	0.905342	0	0	0	0	0.484968	0	0	0	0
Tae-mir-novel125-3p	0	0	0	0	0	0	0	0	0.395864	1.21221	0	0	0	0	0	0	0	0	0	0.338989	0.416876	0.265889	1.11961	0	0.42593	0	0	0	0	0	0	0.425293	0	0.64371	0	0.76107	0.296456	0	0	0	0	0	0.328244	0	0	0	0	0	0.421435
Tae-mir-novel70-5p	0.455505	0	0	0	1.16514	0	0	0	0	0	0	0	0.422839	0	0.601088	0	0	0	0	0	0.416876	0	0	0.574305	0	0	0	0	0	0	0	0	0	0	0	0	0	0.482518	0	0	0	0	0	0	0	0	0	0	0.421435
Tae-mir-novel107-3p_1	0	0	0	0	0	0	0	0	0	0	0	0	0	0	0	0	0	0	0	0	0	0	0	0	0	0	0	0	0	0	0	0	0	0	0	0	0	0	0	0	0	0	0	0	0.484968	0	0	0	0
Tae-miR1847a*	0.455505	0	0.553894	0.703281	0	0.563032	0	0	0	0.404068	0	0	0	0.618664	0.601088	0.766379	0.823699	0.630052	0.460704	0	0	0.265889	0	0.574305	0	0	0	0	0	0.571562	0	0.425293	0.317622	0	0	0	0.592911	0.482518	0.461779	0.452671	0	0.355668	0	0.457462	0	0	0	0	0
Tae-mir-novel113-5p	0	0	0	0	0	0	0	0	0	0	0	0.345967	0	0	0	0	0	0	0	0	0	0	0	0	0	0	0	0	0	0	0	0	0	0	0	0	0	0	0	0	0	0	0	0	0	0	0	0	0
Tae-mir-novel113-3p	0	2.15488	0	0	2.33028	0	0	0	0	0	0.852354	0	0	0	0	0	0	0	0	0	0	0	1.11961	0.574305	0	0	0	0	2.77901	0.571562	0	0	0	0.64371	0	0.76107	0	0	0	0	0	0	0	0	0	0	0	1.87287	0
Tae-miRN4327d	0	0	0.553894	0	0	0	0	0	0.395864	0	0.852354	0	0	0	0	0	0	0	0.460704	0	0	0	0	0	0	0	0	0	0	0	0	0	0	0	0	0	0	0	0	0	0	0	0	0	0	0	0	0.624291	0
Tae-miR399aq	0	0	0	0	0	0.563032	0	0	0.395864	0	0	0.345967	0.422839	1.23733	0	0	0	0	0.460704	0	0.833751	0	0	0.574305	0	0	0.573733	0	1.3895	0	0	0	0	0	0	0	0	0	0	0	1.2329	0	0	0	0	0	0	0	0
Tae-miR5067c	0	0	0	0	0	0	0	0	0	0	0	0.345967	0	0	0	0	0	0	0	0	0.416876	0	0	0	0	0	0	0	0	0	0	0	0	0	0	0	0.296456	0	0	0	0	0	0	0	0	0.416343	0	0	0
Tae-mir-novel10-5p	0	0	0	0	0	0	0.529153	0	0	0	0	0	0	0	0.601088	0	0	0.315026	0	0	1.25063	0	0	0	0	0	0	0	0	0.571562	0	0	0	0.64371	0	0	0	0	0	0	0	0.355668	0.328244	0	0	0.416343	0	0	0.421435
Tae-miR395an	0	0	0	0	0	0	0	0	0	0	0	1.0379	0	0	0	0.38319	0	0.315026	0	0	0.416876	0.265889	0	0	0.42593	0	0	0	0	0	0.931082	0	0.317622	0	0	0	0	0	0	0.452671	0	0	0	0	0.969935	0	0	0	0
Tae-miR9654h	0.455505	0	0	0	0	0	0	0.300462	0	0.404068	0	0	0	0	0	0	1.6474	0	0	0	0	0	1.11961	0	0	0	0.573733	0	1.3895	0	0	0	0	0	1.39838	0	0	0	0.461779	0	0	0	0.328244	0	0	0	0	0	0
Tae-miR9772k*	0	0	0	0	0	0	0	0	0	0	0	0	0	0	0	0	0	0	0	0.338989	0.416876	0	0	0.574305	0	0	0	0	0	0	0	0	0	0	0	0	0	0	0	0	0	0	0	0	0	0	0	0	0
Tae-mir-novel108-5p_1	0	0	0	0	0	0	0	0	0	0	0	0	0	0	0	0	0	0	0	0	0	0	0	0	0.42593	0	0	0	0	0	0	0	0	0.64371	0	0	0	0	0	0.452671	0	0	0	0.457462	0	0	0	0	0
Tae-miRN4393	0	0	0	0	0	0	0	0	0	0	0	0	0	0	0	0	0	0	0	0	0	0	0	0	0	0	0	0	0	0	0	0	0	0	0	0	0	0	0	0	0	0	0	0	0	0	0	0	0
Tae-miR399z	0	0	0	0	0	0	0	0	0	0	0	0	0	0	0	0	0	0.315026	0	0	0	0	0	0	0	0	0	0	0	0	0	0.425293	0	0	0	0	0	0	0	0	0	0	0	0	0	0	0	0.624291	0
Tae-miR395am	0	0	0	0	0	0	0	0	0	0	0	0	0	0	0	0	0	0	0	0	0	0	0	0	0.42593	0	0	0	0	0	0	0	0	0	0	0	0	0	0	0.452671	0	0	0	0	0	0	0	0	0
Tae-miR9666p*	0	0	0	0.703281	1.16514	0	0.529153	0	0	0	0	0.345967	0	0	0	0.38319	0	0	0	0	0	0	2.23922	0	0.42593	0.490953	0	0	0	0	0	0	0	0	0	0	0	0	0.461779	0	0	0	0	0	0	0.416343	0.401548	0	0
Tae-miR1130j*	0	0	0	0	0	0	0	0	0	0	0	0	0	0	0.601088	0	0	0	0	0	0	0	1.11961	0	0	0	0	0	0	0	0	0	0.317622	0.64371	0	0.76107	0	0	0.461779	0	0	0	0	0	0	0	0	0	0
Tae-miRN4329d	0	0	0	0	0	0	0	0	0	0	0	0	0	0	0	0	0	0	0	0	0	0	0	0	0	0	0	0	0	0	0	0	0	0	0	0	0	0	0	0	0	0	0	0	0	0	0	0	0
Tae-miR9666q	0	0	0	0	0	0	0	0	0	0.404068	0	0	0	0	0	0.38319	0	0	0	0	0	0	0	0	0	0	0.573733	0	1.3895	0.571562	0.465541	0	0	0	0	0	0	0	0	0	0	0.355668	0.328244	0	0.969935	0	0.401548	0	0
Tae-mir-novel115-3p	0	0	0	0	0	0	0	0	0	0	0	0	0	0	0	0	0	0	0	0	0	0	0	0	0	0	0	0	1.3895	0	0	0	0	0.64371	0	0	0	0	0	0	0	0	0	0	0	0	0	0	0
Tae-miRN4324d*	0	0	0	0	0	0.563032	0	0.300462	0	0	0	0	0	0	0	0	0	0.315026	0	0	0	0	0	0	0	0	0	0	0	0.571562	0	0	0	0	0	0	0	0	0.461779	0.452671	0	0	0	0	0	0	0.401548	0	0
Tae-mir-novel21-3p	0	0	0	0	0	0	0	0	0	0	0.852354	0	0	0	0	0	0	0	0	0	0	0	1.11961	0	0	0	0	0	2.77901	0	0	0	0	0	1.39838	0	0	0.482518	0	0.905342	0	0	0	0	0	0	0	0	0
Tae-miR9783o*	0	0	0	0.703281	0	0	0	0.300462	0	0	0	0	0	0	0	0.38319	0.823699	0	0.460704	0.338989	0	0	0	0	0	0	0.573733	0.335578	0	0.571562	0	0	0.317622	0	0	0	0.296456	0	0	0	0	0	0.328244	0	0.484968	0.416343	0.401548	0	0
Tae-mir-novel117-5p	0	0	0	0	0	0	0	0	0	0	0	0	0	0	0	0	0	0	0	0	0.416876	0	1.11961	0	0	0	0	0	1.3895	0	0	0	0	0.64371	0	0.76107	0	0	0.461779	0	0	0	0	0	0	0	0	0	0
Tae-miR169b	0	0	0	0	0	0	0	0	0	0	0	0	0	0	0	0	0.823699	0	0	0	0	0	0	0	0	0	0	0	0	0	0	0	0	0	0	0	0	0	0	0	0	0	0	0	0	0	0	0	0.84287
Tae-miR395ar*	0	0	0	0	0	0	0	0	0	0	0	0	0	0	0	0	0	0	0	0	0	0.265889	0	0	0.851861	0	0	0	0	0	0	0	0	0	0	0	0	0	0	0	0	0	0.984732	0	0	0	0	0	0
Tae-miRN4301d*	0	0	0	0	0	0	0	0	0	0	0	0	0	0	0	0	0	0	0	0	0	0	0	0	0	0.490953	0	0	0	0.571562	0	0	0.317622	0	0	0	0	0.482518	0	0	0	0	0	0	0	0	0	0	0
Tae-miRN4284c*	0	0	0	0	0	0	0	0	0	0	0	0	0	0	0	0	0	0	0	0	0	0	0	0	0	0	0	0	0	0	0	0	0	0	0	0	0	0	0	0	0	0	0	0	0	0	0	0	0
Tae-miR172d*	0	0	0	0	0	0	0	0	0	0	0	0	0	0	0	0	0	0	0	0	0	0	0	0	0	0	0	0	0	0	0	0	0.317622	0	0	0	0	0	0	0	0	0	0	0	0	0	0	0	0.421435
Tae-mir-novel115-5p	0	1.07744	0	0	0	0	0	0	0	0	0	0	0	0	0	0.38319	0	0	0	0	0	0	0	0	0	0	0	0	0	0	0	0	0.317622	0	1.39838	0	0	0	0	0	3.69869	0	0	0	0	0	0	0	0
Tae-miR1137h	0	0	0	0	0	0	0.529153	0	0	0	0	0	0	0	0	0	0	0	0	0	0	0.265889	0	0.574305	0	0	0	0	0	0	0	0	0	0.64371	0	0	0	0	0	0	0	0	0	0	0	0.416343	0.401548	0.624291	0.421435
Tae-miR9654e	0	0	0	0	0	0	0	0	0.395864	0	0	0	0	0	0	0	0	0	0	0	0	0.265889	0	0	0	0	0	0.335578	1.3895	0.571562	0	0	0	0	0	0	0	0	0	0	0	0	0	0	0.484968	0	0	0	0
Tae-miR9654am	0	0	0	0	0	0.563032	0	0.300462	0	0	0	0.345967	0	0	0	0	0	0.315026	0.460704	0.338989	0	0	0	0	0.42593	0.490953	0	0	0	0	0.465541	0	0	0	0	0	0.592911	0	0	0.452671	0	0	0	0	0.484968	0	0	0	0
Tae-miR9679b*	0	0	0	0	1.16514	0	0	0.300462	0.395864	0	0.852354	0.345967	0.422839	0.618664	0	0	0	0	0	0	0	0	0	0	0	0	0	0	0	0	0	0	0	0	0	0	0	0	0	0	0	0	0	0	0	0	0.401548	0	0
Tae-miR169an	0	0	0	0	0	0	0	0	0	0.404068	0	0	0	0	0	0	0	0	0	0	0	0	0	0	0	0	0	0	0	0	0	0	0	0	0	0	0.296456	0	0.461779	0	0	0	0	0	0	0	0	0	0
Tae-mir-novel150-3p	0	1.07744	0	0	0	0	0	0	0	0	0.852354	0	0	0	0	0	0	0	0	0	1.25063	0	0	0	0	0	0	0	1.3895	0	0	0	0	0	0	0	0	0	0.461779	0	0	0	0	0	0	0.832686	0.401548	0	0
Tae-miR5175m	0	0	0	0	0	0	0.529153	0	0.395864	0	0	0	0	0	0.601088	0	0	0	0	0	0	0	0	0	0	0.490953	0.573733	0	0	0	0.465541	0	0	0	0	0.76107	0	0	0	0	0	0	0.328244	0	0	0	0	0.624291	0
Tae-miR9654y	0	0	0	0	0	0	0	0	0	0	0	0	0	0	0	0	0	0	0	0	0	0	0	0	0	0	0	0	0	0	0	0	0	0	0	0	0	0	0	0.452671	0	0	0	0	0	0	0	0	0
Tae-miR319d*	0	0	0	0	0	0	0	0	0	0	0	0	0	0	0	0	0	0	0	0	0	0	0	0	0	0	0	0	0	0	0	0	0	0	0	0	0	0.482518	0	0	0	0	0	0	0	0	0.803096	0	0
Tae-miRN4365c	0	0	0	0	0	0	0	0	0	0	0	0	0	0	0	0	0	0	0	0	0	0	0	0	0	0	0	0	0	0	0	0	0	0	0	0	0	0	0.461779	0	0	0	0	0	0	0	0	0	0
Tae-miR1127*	0	0	0	0	0	0	0	0	0	0	0	0	0	0.618664	0	0	0	0	0	0	0	0	1.11961	0	0.42593	0	0	0	0	0	0	0.425293	0	0	0	0	0	0	0	0	0	0	0	0	0	0	0	0	0
Tae-miR395p	0	0	0	0	0	0	0	0	0	0	0	0	0	0	0	0.38319	0	0	0	0	0.416876	0.265889	0	0	0.851861	0	0.573733	0	0	0	0	0	0	0	0	0	0	0	0.461779	0	0	0	0.328244	0	0	0	0	0	0
Tae-miR2275n	0	0	0	0	0	0	0	0	0	0	0	0	0	0	0	0	0	0	0	0	0	0	0	0	0	0	0	0	0	0	0	0	0	0	0	0	0	0	0	0	0	0	0	0	0	0	0	0	0
Tae-mir-novel132-3p	0	1.07744	0	0	0	0	0	0	0	0	0	0	0	0	0	0	0	0	0	0.338989	0	0	0	0	0	0	0	0	0	0.571562	0	0	0	0	0	0	0	0	0	0	0	0	0	0	0	0.416343	0	0	0
Tae-mir-novel99-3p	0	0	0	0	0	0	0	0	0	0	0	0	0	0	0	0	0	0	0	0	0	0.265889	1.11961	0	0	0	0	0	2.77901	0	0	0	0	0.64371	1.39838	0	0	0	0	0	0	0	0	0	0	0	0	0	0.421435
Tae-miR9674b*	0	0	0	0	0	0	0	0	0	0	0	0	0	0	0	0	0	0	0	0	0	0	0	0	0	0	0	0	0	0	0	0	0	0	0	0	0	0	0	0	0	0	0	0	0	0	0	0	0
Tae-miRN4348	0	0	0	0	0	0	0	0	0	0	0	0	0	0	0	0	0	0	0	0	0	0	0	0	0	0	0	0	0	0	0	0	0	0	0	0	0	0	0	0	0	0	0	0	0	0	0	0	0
Tae-miRN4387d	0	0	0	0	0	0	0	0	0	0	0	0	0	0	0	0	0	0	0	0	0	0	0	0	0	0	0	0	0	0	0	0	0	0	0	0	0	0	0	0	0	0	0	0	0	0	0	0	0
Tae-miR9654z	0	0	0	0	0	1.12606	0	0	0	0	0	0	0	0.618664	0	0.38319	0	0	0.460704	0	0	0	0	0	0	0	0.573733	0	0	0	0	0	0	0	0	0.76107	0	0	0	0	0	0	0.328244	0	0	0	0	0	0
Tae-miRN4334g	0	0	0	0	0	0	0	0	0	0	0	0	0	0	0	0	0	0	0	0	0	0	0	0	0	0	0	0	0	0	0	0	0	0.64371	0	0	0	0	0	0	0	0	0	0	0	0	0	0	0
Tae-miRN4342*	0	0	0	0	0	0.563032	0	0	0	0	0.852354	0	0	0	0	0	0	0.315026	0.460704	0	0	0.265889	0	0.574305	0	0	0	0.335578	0	0	0	0	0	0	1.39838	0	0	0	0	0	0	0	0.328244	0	0	0	0	0	0
Tae-miRN4297	0	0	0	0	0	0	0	0	0	0	0	0	0	0	0	0	0	0	0	0	0	0	0	0	0	0	0	0	0	0	0	0	0	0	0	0	0	0	0	0	0	0	0	0	0	0	0	0	0
Tae-miR395ao	0	0	0.553894	0.703281	0	0	0	0	0	0	0	0	0	0	0	0	0	0.315026	0	0	0	0.265889	0	0	0.851861	0	0	0	0	0	1.39662	0	0	0	0	0	0	0	0	0	0	0	0	0	0	0	0	0	0.421435
Tae-miR395bq*	0	0	0	0	0	0	0	0.300462	0	0.404068	0	0	0	0	0	0	0	0	0	0	0	0	0	0	0	0	0	0	0	0	0.465541	0	0.635243	0	0	0	0	0	0	0	0	0	0.984732	0	0	0	0	0	0
Tae-mir-novel110-3p	0	0	0	0	0	0	0	0	0	0	0	0	0	0	0	0	0	0	0	0	0	0	0	0	0	0	0	0	0	0	0	0	0	0	0	0	0	0	0	0	0	0	0	0	0	0	0	0	0
Tae-miR2275n*	0	0	0	0	0	0	0	0	0	0	0	0	0	0	0	0	0	0	0	0	0	0	0	0	0	0	0	0	0	0	0	0	0	0	0	0	0	0	0	0	0	0	0	0	0	0	0	0	0
Tae-miR5064h*	0	0	0	0	0	0	0	0	0	0	0	0	0	0	1.20218	0	0	0	0	0	0	0	0	0	0	0	0	0	0	0	0	0	0	0	0	0.76107	0	0	0	0	0	0	0	0.457462	0	0	0.401548	0	0
Tae-miRN4408	0	0	0	0	0	0	0	0	0	0	0	0	0	0	0	0	0	0	0	0	0	0	0	0	0	0	0	0	0	0	0	0	0	0	0	0	0	0	0	0	0	0	0	0	0	0	0	0	0
Tae-miRN4312*	0	0	0	0	0	0	0	0	0	0	0	0	0	0	0	0	0	0	0	0	0	0	0	0.574305	0	0	0	0	0	0	0	0	0	0	0	0	0	0	0	0	0	0	0	0	0	0	0	0	0
Tae-miR395bi*	0	0	0	0	0	0	0	0	0	0	0	0	0	0	0	0	0	0	0	0	0.416876	0	0	0	0	0	0	0	0	0	0.465541	0	0	0	0	0	0	0	0	0	0	0	0	0	0	0	0	0	0
Tae-miRN4410*	0	0	0	0	0	0.563032	0	0	0.395864	0	0	0	0.845678	0	0	0	0	0	0	0	0	0	0	0	0	0	0.573733	0	0	0	0	0	0.317622	0	0	0.76107	0	0	0	0	0	0	0	0.914924	0	0	0	0	0
Tae-miRN4275	0	0	0	0	0	0	0	0	0	0	0	0	0	0	0	0	0	0	0	0	0	0	0	0	0	0	0	0	0	0	0	0	0	0	0	0	0	0	0	0	0	0	0	0	0	0	0	0	0
Tae-miR9665	0	0	0	0	0	0	0	0	0	0	0	0	0	0	0	0	0	0	0	0	0	0	0	0	0	0	0	0	0	0	0	0	0	0.64371	0	0	0	0	0	0	0	0	0	0	0	0	0	0	0
Tae-miR5200n*	0	0	0	0	0	0	0	0	0	0	0	0	0	0	0	0	0	0	0	0	0.416876	0	0	0	0	0.490953	0	0.335578	0	0	0	0	0.952865	0	0	0	0	0	0	0	0	0	0	0	0	1.24903	0	0	0
Tae-mir-novel70-3p	0	0	0	0	0	0	0	0	0	0	0	0	0	0	0	0	0.823699	0	0	0	0	0	0	0	0	0	0	0	0	0	0	0	0	0	0	0	0	0	0	0	0	0	0	0	0	0	0	0	0
Tae-miR399ap*	0	0	0	0	0	0	0	0	0	0	0	0	0	0	0	0	0	0	0	0	0	0	0	0	0	0	0	0	0	0	0	0	0	0	0	0	0	0	0	0	0	0	0	0	0	0	0	0	0
Tae-miRN4405	0	0	0.553894	0	0	0	0	0	0	0	0	0	0	0	0	0	0	0.315026	0	0	0	0	0	0	0	0	0	0	0	0	0	0	0	0	0	0	0	0.482518	0	0	0	0	0	0	0	0.832686	0	0	0.84287
Tae-miR5175a*	0	0	0	0	0	0	0	0	0	0	0	0	0	0	0	0	0	0	0	0	0	0	0	0	0	0	0	0	0	0	0	0	0.317622	0	0	0	0.592911	0	0	0	0	0	0	0	0	0	0	0	0
Tae-miR9778a*	0	0	0	0	0	0	0	0	0	0	0	0	0	0	0	0	0	0	0	0	0	0	0	0	0	0	0	0	0	0	0	0	0	0	0	0	0	0	0	0	0	0	0	0	0	0	0	0	0
Tae-miRN4344b	0	0	0	0	0	0	0.529153	0	0.395864	0	0.852354	0	0	0.618664	0	0.38319	0	0	0	0	0	0	0	0	0	0	0	0	0	0	0	0	0	0	1.39838	0	0	0	0	0	1.2329	0	0	0	0	0	0	0	0
Tae-miRN4345g*	0	0	0	0	0	0	0	0	0	0	0	0	0	0	0	0	0	0	0	0	0	0	1.11961	0	0	0	0	0	0	0	0	0	0	0	0	0.76107	0.296456	0	0	0.452671	0	0	0	0.457462	0	0	0	0	0
Tae-miR5181-5p	0	0	0	0	0	0	0.529153	0	0	0	0	0.345967	0	0	0	0	0	0	0	0	0.416876	0	0	0	0	0	0	0	0	0	0	0	0	0	1.39838	0.76107	0	0	0	0	0	0	0	0	0	0.416343	0	0	0
Tae-miRN4304c*	0	0	0.553894	0.703281	0	0	0	0	0	0	0	0.345967	0	0.618664	0	0	0	0	0	0	0	0	0	0	0	0.490953	0	0	0	0	0	0	0	0.64371	0	0	0	0.482518	0	0	0	0	0.328244	0	0	0	0	0	0
Tae-mir-novel140-5p	0	0	0	0	0	0	0	0	0	0	0	0	0	0	0	0	0	0	0.460704	0	0	0	0	0	0	0	0	0	1.3895	0	0	0	0	0	0	0	0	0	0	0	0	0	0	0	0	0	0	0	0
Tae-miR9772i*	0	0	0	0	0	0	0	0	0	0	0	0	0	0	0	0	0	0	0	0	0	0	0	0	0	0	0	0	0	0	0	0	0	0	0	0	0	0	0	0	0	0	0	0	0	0	0	0	0
Tae-miR156k*	0	0	0	0	0	0.563032	0	0	0	0	0	0	0	0.618664	0	0	0	0	0	0	0.416876	0	0	0	0	0	0	0	0	0	0	0	0	0	0	0	0	0	0	0	0	0	0	0	0	0.416343	0	0	0.421435
Tae-mir-novel108-5p_2	0	0	0	0	0	0	0	0	0	0	0	0	0	0	0	0	0	0	0	0	0	0	0	0	0	0	0	0	0	0	0	0	0	0.64371	0	0	0	0	0	0	0	0	0	0	0	0	0	0	0
Tae-mir-novel35-5p	0	0	0	0	0	0	0	0	0	0	0	0	0	0	0	0	0	0	0	0	0	0	0	0	0	0	0	0	0	0	0	0	0	0	0	0	0	0	0	0	0	0	0	0	0	0	0	0	0
Tae-miR1122c*	0	0	0	0	0	0	0	0.300462	0	0	0.852354	0	0	0	0	0	0	0	0	0	0	0	0	0	0	0	0	0	0	0	0	0	0	0	0	0	0	0	0.461779	0	0	0	0	0	0	0	0	0	0
Tae-miR1432d*	0	0	0	0	0	0	0	0	0	0	0	0	0	0	0	0	0	0	0	0	0.416876	0	0	0	0	0	0	0.335578	0	0	0	0	0	0	0	0	0	0	0	0	0	0	0	0	0	0	0	0	0
Tae-miR395aa*	0	0	0	0	0	0	0	0	0	0.404068	0	0.345967	0	0	0	0	0	0	0	0	0	0	0	0	0	0	0	0	0	0	1.86216	0	0	0	0	0	0	0	0	0	0	0	0	0	0	0	0.401548	0	0
Tae-miR395t*	0	0	0	0	0	0	0	0	0	0	0	0	0	0	0	0	0	0	0	0	0	0	0	0	0	0	0	0	0	0	0	0	0	0	0	0	0	0	0	0	0	0	0	0	0	0	0	0	0
Tae-miR9666i*	0	0	0	0	0	0	0	0	0	0	0	0	0	0	0	0	0	0	0	0	0	0	0	0	0	0	0	0	0	0	0	0	0	0	0	0	0	0	0	0	0	0	0	0	0	0	0	0	0
Tae-miR395aw	0	0	0	0	0	0	0	0.300462	0	0.404068	0	0	0	0	0	0	0	0.315026	0	0	0	0	0	0	0.42593	0	0	0	0	0	0	0	0	0	0	0	0	0	0	0	0	0	0	0	0	0	0	0	0
Tae-miR395aj	0	0	0	0	0	0.563032	0	0	0	0	0	0.345967	0	0	0	0	0	0	0	0	0	0	0	0	0.42593	0	0	0	0	0	0	0	0	0	0	0	0	0	0.461779	0	0	0	0	0	0	0	0	0	0
Tae-miR9654ai	0	0	0	0	0	0	0	0	0	0	0	0	0	0	0	0	0	0	0	0	0	0	0	0	0	0	0	0	0	0	0	0	0	0	0	0	0.592911	0	0	0	0	0	0	0	0	0	0	0	0
Tae-miRN4345b*	0	0	0	0	0	0	0	0	0	0	0	0	0	0	0.601088	0	0	0	0	0	0	0	0	0	0	0	0	0	0	0	0	0	0	0	0	0	0	0	0	0	0	0	0	0	0	0	0	0	0
Tae-miRN4295k*	0	0	0	0	0	0	0	0	0	0	0	0	0	0	0	0	0	0	0	0	0	0	0	0	0	0	0	0	0	0	0	0	0.317622	0	0	0	0	0	0	0	0	0	0	0	0	0	0.401548	0.624291	0
Tae-mir-novel98-5p	0	0	0	0	0	0	0	0	0	0	0	0	0.422839	0	0	0	0	0	0	0	0	0	0	0	0.42593	0	0	0	0	0	0	0	0	0	0	0	0	0	0	0	0	0	0	0	0	0	0	0.624291	0
Tae-miRN4311e*	0	0	0	0	0	0	0	0	0	0	0	0	0	0	0	0	0	0	0	0	0	0	0	0	0	0	0	0	0	0	0	0	0	0	0	0	0	0	0	0	0	0	0	0	0	0	0	0	0
Tae-miR395x*	0	0	0	0	0	0	0	0	0	0	0	0	0	0	0	0	0	0	0	0.338989	0	0	0	0	0	0	0	0	0	0	0	0	0	0	0	0	0	0	0	0	0	0	0	0	0	0	0	0	0
Tae-miRN4289	0	0	0.553894	0	0	0	0	0	0.395864	0	0	0	0	0	0	0	0	0.315026	0	0	0	0	0	0	0	0	0	0	0	0	0	0	0	0.64371	0	0	0	0	0	0	0	0	0	0	0	0	0	0	0
Tae-miR2275o	0	0	0.553894	0	0	0	0	0.300462	0	0	0	0	0	0	0	0	0	0	0	0	0.416876	0	0	0	0	0	0	0	0	0.571562	0	0	0	0	0	0	0	0	0	0	0	0	0	0	0	0	0	0	0
Tae-miRN4284f*	0	0	0	0	0	0	0	0	0	0	0	0	0	0	0	0	0	0	0	0	0	0	0	0	0	0	0	0	0	0	0	0	0	0	0	0	0	0	0	0	0	0	0	0	0	0	0	0	0
Tae-miR399r	0	0	0	0	0	0	0	0	0	0	0	0	0	0	0	0	0	0	0	0	0	0	0	0	0	0	0	0	0	0	0	0	0	0	0	0	0	0	0	0	0	0	0	0	0	0	0	0	0
Tae-miR5067a*	0	0	0	0	0	0	0	0.300462	0	0	0	0	0	0	0	0	0	0	0	0	0	0	0	0	0	0	0	0	0	0.571562	0.465541	0	0	0	1.39838	0	0	0	0	0	0	0	0	0	0	0	0.401548	0	0
Tae-miR9666aa*	0	0	0.553894	0	0	0	0	0	0	0	0	0	0	0	0	0	0	0.315026	0	0	0.416876	0	0	0	0	0	0	0	0	0	0	0	0	0	0	0	0	0	0	0	0	0	0	0	0	0	0.401548	0	0.421435
Tae-miR399ak	0	0	0	0	0	0	0	0	0	0	0	0	0	0	0	0.38319	0	0	0	0	0	0	0	0	0	0	0	0	1.3895	0.571562	0	0	0	0	0	0	0	0	0	0	0	0	0	0	0	0	0	0.624291	0
Tae-miR9667d	0	0	0	0	0	0	0	0	0	0	0	0	0	0	0	0	0	0	0	0	0	0	0	0	0	0	0	0	0	0	0	0	0	0	0	0	0	0	0	0	0	0	0	0	0	0	0	0	0
Tae-miR395bl	0	0	0	0	0	0	0	0	0	0	0	0	0	0	0	0	0	0	0	0	0	0	0	0	0	0	0	0	0	0	0	0	0	0	0	0	0	0	0	0	0	0	0.328244	0	0	0	0	0	0
Tae-miR395at	0	0	0	0	0	0	0	0	0	0	0	0.345967	0	0	0	0	0	0	0	0	0	0	0	0	0	0	0	0	0	0	0	0	0	0	0	0	0	0.482518	0	0	0	0	0	0	0	0	0	0	0
Tae-miRN4324a*	0	0	0	0	0	0	0	0	0	0	0	0	0	0	0	0	0	0	0	0	0	0	0	0	0	0	0	0	0	0	0	0	0	0	0	0	0	0	0	0	0	0	0	0	0	0	0	0	0
Tae-mir-novel90-5p	0	0	0	0	0	0	0	0	0	0	0	0	0	0	0	0	0	0	0	0	0	0	0	0.574305	0	0	0	0.335578	0	0.571562	0	0	0	0	0	0	0	0	0	0	0	0	0	0	0	0	0	0	0
Tae-miR6197o*	0	0	0	0	0	0	0	0	0	0	0	0	0	0	0	0	0	0	0	0	0	0	0	0	0	0	0	0	0	0	0	0	0	0	0	0	0	0	0	0	0	0	0	0	0	0	0	0	0
Tae-miR395at*	0	0	0	0	0	0	0	0	0	0	0	0	0	0	0	0	0	0	0	0	0	0	0	0	0	0	0	0	0	0	0	0	0	0	0	0	0	0	0	0	0	0	0.328244	0	0	0	0	0	0
Tae-mir-novel116-3p	0	0	0	0	0	0	0	0	0	0	0	0	0	0	0	0.38319	0	0.315026	0	0	0	0	0	0	0	0	0	0	0	0	0	0	0	0	0	0	0	0	0	0	0	0	0	0	0	0	0	0	0
Tae-miR399z*	0	0	0	0	0	0	0	0	0	0	0	0	0	0	0	0	0	0	0	0.338989	0	0	0	0	0	0	0.573733	0	0	0	0	0	0	0	0	0	0	0	0	0	0	0	0	0	0	0	0	0.624291	0
Tae-miRN4284g*	0	0	0	0	0	0.563032	0	0	0	0	0	0	0	0	0	0	0	0	0	0	0	0	0	0	0	0	0	0	0	0	0	0	0	0	0	0	0	0	0	0	0	0	0	0	0	0	0	0	0
Tae-miRN4276*	0	0	0	0	0	0	0	0	0	0	0	0	0	0	0	0	0	0	0	0	0	0	0	0	0	0	0	0	0	0	0	0	0	0	0	0	0	0	0	0	0	0	0	0	0	0	0	0	0
Tae-miRN4400	0	0	0	0	0	0	0	0	0	0	0	0	0	0	0	0	0	0	0	0	0	0	0	0	0	0	0	0	0	0	0	0	0	0	0	0	0	0	0	0	0	0	0	0	0	0	0	0	0
Tae-miR9666p	0	0	0	0	1.16514	0	0	0	0.395864	0	0	0	0	0	0	0	0	0	0	0	0.416876	0	0	0	0	0	0	0	0	0	0	0	0	0	0	0	0	0	0	0	0	0	0	0	0	0	0	0.624291	0
Tae-mir-novel120-5p	0	0	0	0	0	0	0	0	0	0	0	0	0	0	0	0	0	0	0	0	0	0	0	0	0	0	0	0	0	0	0	0	0	0	0	0	0	0	0	0	0	0	0	0	0	0	0	0	0
Tae-miR5070o*	0	0	0	0	0	0	0	0	0	0	0	0	0	0	0	0	0	0	0	0	0	0	0	0	0	0	0	0	0	0	0	0	0	0	0	0	0	0	0	0	0	0	0	0	0	0	0	0	0
Tae-miRN4395	0	0	0	0	0	0	0	0	0	0	0	0	0	0	0	0	0	0	0	0	0	0	0	0	0	0	0	0	0	0	0	0	0	0	0	0	0	0	0	0	0	0	0	0	0	0	0	0	0
Tae-miRN4364	0	0	0	0	0	0	0	0	0	0	0	0	0	0	0	0	0	0	0	0	0	0	0	0	0	0	0	0	0	0	0	0	0	0	0	0	0	0	0	0	0	0	0	0	0	0	0	0	0
Tae-miRN4299*	0	0	0	0	0	0	0	0	0	0	0	0	0	0	0	0	0	0	0	0	0	0	0	0	0	0	0	0	0	0	0	0	0	0	0	0	0	0	0	0	0	0	0	0	0	0	0	0	0
Tae-mir-novel45-3p	0	0	0	0	0	0	0	0	0	0	0	0	0	0	0	0	0	0	0	0	0	0	0	0	0	0	0	0	0	0	0	0	0	0	0	0	0	0	0	0	0	0	0	0	0	0	0	0	0
Tae-mir-novel134-3p	0	0	0	0	0	0	0	0	0	0	0	0	0	0.618664	0	0	0	0.315026	0	0	0	0	0	0	0	0	0	0	0	0	0	0	0	0	0	0	0	0	0	0	0	0	0	0	0	0	0	0	0
Tae-miRN4284h*	0	0	0	0	0	0	0	0.300462	0	0	0	0	0	0	0.601088	0	0	0	0	0	0	0	0	0	0	0	0	0	0	0	0	0.425293	0	0	0	0	0	0	0	0	0	0	0	0	0	0	0	0	0
Tae-miR6197o	0	0	0	0	0	0	0	0	0	0	0	0	0	0	0	0	0	0	0	0	0	0	0	0	0	0	0	0	0	0	0	0	0	0	0	0	0	0	0	0	0	0	0	0	0	0	0	0	0
Tae-mir-novel107-3p_2	0	0	0	0	0	0	0	0	0	0	0	0	0	0	0	0	0	0	0	0	0	0	0	0	0	0	0	0	0	0	0	0	0	0	0	0	0	0	0	0	0	0	0	0	0	0	0	0	0
Tae-miR395cb*	0	0	0	0	0	0	0	0	0	0	0	0	0	0	0	0	0	0	0	0	0.416876	0	0	0	0	0	0	0	0	0	0	0	0	0	0	0	0	0	0	0.452671	0	0	0	0	0	0	0	0	0
Tae-miR9774*	0.455505	0	0.553894	0	0	0	0	0	0.395864	0	0	0	0	0	0	0	0	0	0	0	0	0	0	0	0	0	0	0	0	0	0	0	0	0	1.39838	0	0	0	0	0	0	0	0	0	0	0	0	0	0
Tae-miRN4398	0	0	0	0	0	0	0	0	0	0	0	0	0	0	0	0	0	0	0	0	0	0	0	0	0	0	0	0	0	0	0	0	0	0	0	0	0	0	0	0	0	0	0	0	0	0	0	0	0
Tae-miRN4388	0	0	0	0	0	0	0	0	0	0	0	0	0	0	0	0	0	0	0	0	0	0	0	0	0	0	0	0	0	0	0	0	0	0	0	0	0	0	0	0	0	0	0	0	0	0	0	0	0
Tae-miR9673e*	0	0	0	0	0	0	0.529153	0	0	0	0	0	0	0	0	0	0	0	0	0	0	0.265889	0	0	0	0	0	0	0	0	0	0	0	0	0	0	0	0	0	0	0	0	0.328244	0	0	0	0	0	0
Tae-miR169j*	0	0	0	0	0	0	0	0	0	0	0	0	0	0	0	0	0	0	0	0	0	0	0	0	0	0	0	0	0	0	0	0	0	0	0	0	0	0	0	0	0	0	0	0	0	0	0	0	0
Tae-miR6197m*	0	0	0	0	0	0	0	0	0	0	0	0	0	0	0	0	0	0	0	0	0	0.265889	0	0	0	0	0	0	0	0	0	0	0	0	0	0	0	0	0.461779	0	0	0	0	0	0	0	0	0	0
Tae-miRN4320a*	0	0	0.553894	0	0	0	0	0	0	0	0	0	0	0	0	0	0	0	0	0.338989	0	0.265889	0	0	0	0	0	0	0	0	0	0	0	0	0	0	0	0	0	0	0	0	0	0	0	0	0	0	0
Tae-miR395al*	0	0	0	0	0	0.563032	0	0	0	0	0	0	0	0	0	0	0	0	0	0	0	0	0	0	0	0	0	0	0	0	0	0	0	0	0	0	0	0	0	0	0	0	0	0	0	0	0	0	0
Tae-miR169as*	0	0	0	0	0	0	0	0	0	0	0	0	0	0	0	0	0	0	0	0	0	0	0	0	0	0	0	0	0	0	0	0	0	0	0	0	0	0	0	0	0	0	0	0	0	0	0	0	0
Tae-miR169ap*	0	0	0	0	0	0	0	0	0	0	0	0	0	1.23733	0	0	0	0	0	0	0	0	0	0	0	0	0	0	0	0	0	0.425293	0	0	0	0	0	0	0	0	0	0	0	0	0	0	0	0	0
Tae-miR5067b*	0	0	0	0	0	0	0	0	0	0	0	0	0	0.618664	0	0	0	0	0	0	0	0	0	0	0	0	0	0	0	0	0	0	0	0	0	0	0	0	0	0	0	0	0	0	0	0	0	0	0
Tae-miR9783g*	0	0	0	0	0	0	0	0	0	0	0	0	0.422839	0	0	0	0.823699	0	0	0	0	0	0	0	0	0	0	0	0	0	0	0	0	0	0	0	0	0	0	0	0	0	0.328244	0	0	0	0	0	0
Tae-miR9674p*	0	0	0	0	0	0	0	0	0	0	0	0	0	0	0	0	0	0	0	0	0	0	0	0	0	0	0	0	0	0	0	0	0	0	0	0	0	0	0	0	0	0	0	0	0	0	0	0	0
Tae-miR399aj	0.455505	0	0	0	0	0	0	0	0	0	0	0	0	0	0	0	0	0	0	0	0	0	0	0	0	0	0	0	0	0	0	0	0	0	0	0	0	0	0	0	0	0	0	0	0	0	0	0	0
Tae-miRN4406	0	0	0	0	0	0	0	0	0	0	0	0	0	0	0	0	0	0	0	0	0	0	0	0	0	0	0.573733	0	0	0	0	0	0	0	0	0	0	0	0	0	0	0	0	0	0	0	0	0	0
Tae-miR395u*	0	0	0	0	0	0	0	0	0	0	0	0	0	0	0	0	0	0	0	0	0.416876	0	0	0	0	0	0	0	0	0	0	0	0	0	0	0	0	0	0	0	0	0	0	0	0	0	0	0	0
Tae-miR9666f	0	0	0	0	0	0	0	0	0	0	0	0	0	0	0	0	0	0	0	0	0	0	0	0	0	0	0	0	0	0	0	0	0	0	0	0	0	0	0	0	0	0	0	0	0	0.416343	0	0	0
Tae-miRN4365c*	0	0	0	0	0	0	0.529153	0	0	0	0	0	0	0	0	0	0	0	0	0.338989	0	0	0	0	0	0	0	0	0	0	0	0	0	0	0	0	0	0	0.923557	0	0	0	0	0	0	0	0	0	0
Tae-miRN4396	0	0	0	0	0	0	0	0	0	0	0	0	0	0	0	0	0	0	0	0	0	0	0	0	0	0	0	0	0	0	0	0	0	0	0	0	0	0	0	0	0	0	0	0	0	0	0	0	0
Tae-miR5070d*	0	0	0	0	0	0.563032	0	0	0	0	0	0	0	0	0	0	0	0	0	0	0	0	0	0	0	0	0	0	0	0	0	0	0	0	0	0	0	0.482518	0	0	0	0	0	0	0	0	0	0	0
Tae-miRN4322	0	0	0	0	0	0	0	0	0	0	0	0	0	0	0	0	0	0	0	0	0	0	0	0	0	0	0	0	0	0	0	0	0	0	0	0	0	0	0	0	0	0	0	0	0	0	0	0	0
Tae-mir-novel124-3p	0	0	0	0	0	0	0	0	0	0	0	0	0	0	0	0	0	0	0	0	0	0	0	0	0	0	0	0	0	0	0	0	0.317622	0	0	0	0	0	0	0	0	0	0	0	0	0	0	0	0
Tae-miR2275d*	0	0	0	0	0	0	0	0	0	0	0	0	0	0	0	0	0	0	0	0	0	0	0	0	0	0	0	0	0	0	0	0	0	0	0	0	0	0	0	0	0	0	0	0	0	0	0	0	0
Tae-miRN4278	0	0	0	0	0	0	0	0	0	0	0	0	0	0	0	0	0	0	0	0	0.416876	0	0	0	0	0	0	0	0	0	0	0	0	0	0	0	0.296456	0	0	0	0	0	0	0	0	0	0	0	0
Tae-miR6197b*	0	0	0	0	0	0	0	0	0	0	0	0	0	0	0	0	0	0	0	0	0	0	0	0	0	0.490953	0	0	0	0	0	0	0	0	0	0	0	0	0	0	0	0	0	0	0	0	0	0	0
Tae-miR5200p*	0	1.07744	0	0	0	0	0	0	0.395864	0	0	0	0	0	0	0	0	0	0	0	0	0	0	0	0	0	0	0	0	0	0	0	0	0	0	0	0	0	0	0	0	0	0	0	0	0	0	0	0
Tae-miRN4329d*	0	0	0	0	0	0	0	0	0	0	0	0	0	0	0	0	0	0	0	0	0	0	0	0	0	0	0	0	0	0	0	0	0	0	0	0	0	0	0	0	0	0	0	0	0	0	0	0	0
Tae-miR1122e	0	0	0	0	0	0	0	0	0	0	0	0	0	0	0	0	0	0	0	0	0	0	0	0	0	0	0	0	0	0	0	0	0	0	0	0	0	0	0	0	0	0	0	0	0	0	0.401548	0	0
Tae-miR169az*	0	0	0	0	0	0	0	0	0	0	0	0	0	0	0	0	0	0	0	0	0	0	0	0	0	0	0	0	0	0	0	0	0	0	0	0	0	0	0	0	0	0	0	0	0	0	0	0	0
Tae-miRN4295c*	0	0	0	0	0	0	0	0	0	0	0	0	0	0	0	0	0	0	0	0	0	0	0	0	0.42593	0	0	0	0	0	0	0	0	0	0	0	0	0	0	0	0	0	0	0	0	0	0	0	0
Tae-miR1120b*	0	0	0	0	0	0	0	0	0	0	0	0	0	0	0	0	0	0	0	0	0	0	0	0	0	0	0	0	0	0	0	0	0	0	0	0	0	0	0	0	0	0	0	0	0	0	0	0	0
Tae-miRN4325*	0	0	0	0	0	0	0	0	0	0	0	0	0	0	0	0	0	0	0	0	0	0	0	0	0	0	0	0	0	0	0	0	0	0	0	0	0	0	0	0	0	0	0	0	0	0	0	0	0
Tae-miRN4356b	0	0	0	0	0	0	0	0	0	0	0	0	0	0	0	0	0	0	0	0	0	0	0	0	0	0	0	0	0	0	0	0	0	0	0	0	0	0	0	0	0	0	0	0	0	0	0	0	0
Tae-miR9783e*	0	0	0	0	0	0	0	0	0	0	0	0	0	0	0	0	0	0	0	0	0	0	0	0	0	0	0	0	0	0	0	0	0	0	0	0	0	0	0	0	0	0	0	0	0	0	0	0	0
Tae-miRN4354*	0	0	0	0	0	0	0	0	0	0	0	0	0	0	0	0	0	0	0	0	0	0	0	0	0	0	0	0	0	0	0	0	0	0	0	0	0	0	0	0	0	0	0	0	0	0	0	0	0
Tae-miRN4314b*	0	0	0	0	0	0	0	0	0	0	0	0	0	0	0	0	0	0	0	0	0	0	0	0	0	0	0	0	0	0	0	0	0	0	0	0	0	0	0	0	0	0	0	0	0	0	0	0	0
Tae-miRN4387d*	0	0	0	0	0	0	0	0	0	0	0	0	0	0	0	0	0	0	0	0	0	0	0	0	0	0	0	0	0	0	0	0	0	0	0	0	0	0	0	0	0	0	0	0	0	0	0	0	0
Tae-miR5067b	0	0	0	0	0	0	0	0	0	0	0	0	0	0	0	0	0	0	0	0	0	0	0	0	0	0	0	0	0	0	0	0	0	0	0	0	0	0	0	0	0	0	0	0	0	0	0	0	0.421435
Tae-miR395bz	0	0	0	0	0	0	0	0	0	0	0	0	0	0	0	0	0	0	0	0	0	0	0	0	0	0	0	0	0	0	0	0	0	0	0	0	0	0	0	0	0	0	0	0	0	0	0	0	0
Tae-miRN4382	0	0	0	0	0	0	0	0	0	0	0	0	0	0	0	0	0	0	0	0	0	0	0	0	0	0	0	0	0	0	0	0	0	0	0	0	0	0	0	0	0	0	0	0	0	0	0	0	0
Tae-miRN4375	0	0	0	0	0	0	0	0	0	0	0	0	0	0	0	0	0	0	0	0	0	0	0	0	0	0	0	0	0	0	0	0	0	0	0	0	0	0	0	0	0	0	0	0	0	0	0	0	0
Tae-miRN4357	0	0	0	0	0	0	0	0	0	0	0	0	0	0	0	0	0	0	0	0	0	0	0	0	0	0	0	0	0	0	0	0	0	0	0	0	0	0	0	0	0	0	0	0	0	0	0	0	0
Tae-miRN4351	0	0	0	0	0	0	0	0	0	0	0	0	0	0	0	0	0	0	0	0	0	0	0	0	0	0	0	0	0	0	0	0	0	0	0	0	0	0	0	0	0	0	0	0	0	0	0	0	0
Tae-mir-novel133-3p	0	0	0.553894	0	0	0	0	0	0	0	0	0	0	0	0	0	0	0	0	0	0	0.265889	0	0	0	0	0	0	0	0	0	0	0	0	0	0	0	0	0	0	0	0	0	0	0.484968	0	0	0	0
Tae-miRN4370b	0	0	0	0	0	0	0	0	0	0	0	0	0	0	0	0	0	0	0	0	0	0	0	0	0	0	0	0	0	0	0	0	0	0	0	0	0	0	0	0	0	0	0	0	0	0	0	0	0
Tae-mir-novel39-5p	0	0	0	0	0	0	0	0	0	0	0	0	0	0	0	0	0	0	0	0	0	0	0	0	0	0	0.573733	0	0	0	0	0	0	0	0	0	0	0	0	0	0	0	0	0	0	0	0	0	0
Tae-miR1130q	0	0	0	0	0	0	0	0	0	0	0	0	0	0	0	0	0	0	0	0	0	0	0	0	0	0	0	0	0	0	0	0	0	0	0	0	0	0	0	0	0	0	0	0	0	0	0	0	0
Tae-miR2275s*	0	0	0	0	0	0	0	0	0	0	0	0	0	0	0	0	0	0	0	0	0	0	0	0	0	0	0	0	0	0	0	0	0	0	0	0	0	0	0	0	0	0	0	0	0	0	0	0	0
Tae-miRN4290b	0	0	0	0	0	0	0	0	0	0	0	0	0	0	0	0	0	0	0	0	0	0	0	0	0	0	0	0	0	0	0	0	0	0	0	0	0	0	0	0	0	0	0	0	0	0	0	0	0
Tae-miR6197l*	0	0	0	0	0	0	0	0	0	0	0	0	0	0	0.601088	0	0	0	0	0	0	0	0	0	0	0	0	0	0	0	0	0	0	0	0	0	0	0	0	0	0	0	0	0	0	0	0	0	0
Tae-miR2275g*	0	0	0	0	0	0	0	0	0	0	0	0	0	0	0	0	0	0	0	0	0	0	0	0	0	0	0	0	0	0	0	0	0	0	0	0	0	0	0	0	0	0	0	0	0	0	0	0	0
Tae-miRN4294	0	0	0	0	0	0	0	0	0	0	0	0	0	0	0	0	0	0	0	0	0	0	0	0	0	0	0	0	0	0	0	0	0	0	0	0	0	0	0	0	0	0	0	0	0	0	0	0	0
Tae-miRN4293	0	0	0	0	0	0	0	0	0	0	0	0	0	0	0	0	0	0	0	0	0	0	0	0	0	0	0	0	0	0	0	0	0	0	0	0	0	0	0	0	0	0	0	0	0	0	0	0	0
Tae-miRN4276	0	0	0	0	0	0	0	0	0	0	0	0	0	0	0	0	0	0	0	0	0	0	0	0	0	0	0	0	0	0	0	0	0	0	0	0	0	0	0	0	0	0	0	0	0	0	0	0	0
Tae-miR395am*	0	0	0	0	0	0	0	0	0	0	0	0	0	0	0	0	0	0	0	0	0	0	0	0	0	0	0	0	0	0	0	0	0	0	0	0	0	0	0	0	0	0	0	0	0	0	0	0	0
Tae-miRN4364*	0	0	0	0	0	0	0	0	0	0	0	0	0	0	0	0	0	0	0	0	0	0	0	0	0	0	0	0	0	0	0	0	0	0	0	0	0	0	0	0	0	0	0	0	0	0	0	0	0
Tae-miRN4285*	0	0	0	0	0	0	0	0	0	0	0	0	0	0	0	0	0	0	0	0	0	0	0	0	0	0	0	0	0	0	0	0	0	0	0	0	0	0	0	0	0	0	0	0	0	0	0	0	0
Tae-miR5064g*	0	0	0	0	0	0	0	0	0	0	0	0	0	0	0	0.38319	0	0	0	0	0	0.265889	0	0	0	0	0	0	0	0	0	0	0	0	0	0	0	0	0	0	0	0	0	0	0	0	0	0	0
Tae-miRN4307b*	0	0	0	0	0	0	0	0	0	0	0	0	0	0	0	0	0	0	0	0	0	0	0	0	0	0	0	0	0	0	0	0	0	0	0	0	0	0	0	0	0	0	0	0	0	0	0	0	0
Tae-miR5200d*	0	0	0	0	0	0	0	0	0	0	0	0	0	0	0	0	0	0	0	0	0	0	0	0	0	0	0	0	0	0	0	0	0	0	0	0	0	0	0	0	0	0	0	0	0	0	0.401548	0	0
Tae-miRN4401*	0	0	0	0	0	0	0	0	0	0	0	0	0	0	0	0	0	0	0	0	0	0	0	0	0	0	0	0	0	0	0	0	0	0	0	0	0	0	0	0	0	0	0	0	0	0	0	0	0
Tae-miR9659c*	0	0	0	0	0	0	0	0	0	0	0	0.345967	0	0	0	0	0	0	0	0	0	0	0	0	0	0	0	0	0	0	0	0	0	0	0	0	0	0	0	0	0	0	0	0	0	0	0	0	0
Tae-miRN4314a*	0	0	0	0	0	0	0	0	0	0	0	0	0	0	0	0	0	0	0	0	0	0	0	0	0	0	0	0	0	0	0	0	0	0	0	0	0	0	0	0	0	0	0	0	0	0	0	0	0
Tae-miRN4403	0	0	0	0	0	0	0	0	0	0	0	0	0	0	0	0	0	0	0	0	0	0	0	0	0	0	0	0	0	0	0	0	0	0	0	0	0	0	0	0	0	0	0	0	0	0	0	0	0
Tae-miRN4384a*	0	0	0	0	0	0	0	0	0	0	0	0	0	0	0	0	0	0	0	0	0	0	0	0	0	0	0	0	0	0	0	0	0	0	0	0	0	0	0	0	0	0	0	0	0	0	0	0	0
Tae-miR9666y	0	0	0	0	0	0	0	0	0	0	0	0	0	0	0	0	0	0	0	0	0	0	0	0	0	0	0	0	0	0	0	0	0	0	0	0	0	0	0	0	0	0	0	0	0	0	0	0	0
Tae-miRN4389	0	0	0	0	0	0	0	0	0	0	0	0	0	0	0	0	0	0	0	0	0	0	0	0	0	0	0	0	0	0	0	0	0	0	0	0	0	0	0	0	0	0	0	0	0	0	0	0	0
Tae-miRN4377	0	0	0	0	0	0	0	0	0	0	0	0	0	0	0	0	0	0	0	0	0	0	0	0	0	0	0.573733	0	0	0	0	0	0	0	0	0	0	0	0	0	0	0	0	0	0	0	0	0	0
Tae-miRN4371	0	0	0	0	0	0	0	0	0	0	0	0	0	0	0	0	0	0	0	0	0	0	0	0	0	0	0	0	0	0	0	0	0	0	0	0	0	0	0	0	0	0	0	0	0	0	0	0	0
Tae-miRN4368	0	0	0	0	0	0	0	0	0	0	0	0	0	0	0	0	0	0	0	0	0	0	0	0	0	0	0	0	0	0	0	0	0	0	0	0	0	0	0	0	0	0	0	0	0	0	0	0	0
Tae-miRN4362	0	0	0	0	0	0	0	0	0	0	0	0	0	0	0	0	0	0	0	0	0	0	0	0	0	0	0	0	0	0	0	0	0	0	0	0	0	0	0	0	0	0	0	0	0	0	0	0	0
Tae-miRN4361	0	0	0	0	0	0	0	0	0	0	0	0	0	0	0	0	0	0	0	0	0	0	0	0	0	0	0	0	0	0	0	0	0	0	0	0	0	0	0	0	0	0	0	0	0	0	0	0	0
Tae-miRN4359	0	0	0	0	0	0	0	0	0	0	0	0	0	0	0	0	0	0	0	0	0	0	0	0	0	0	0	0	0	0	0	0.425293	0	0	0	0	0	0	0	0	0	0	0	0	0	0	0	0	0
Tae-miR9773	0	0	0	0	0	0	0	0	0	0	0	0	0	0	0	0	0	0	0	0	0	0	0	0	0	0	0	0	0	0.571562	0	0	0	0	0	0	0	0	0	0	0	0	0	0	0	0	0	0	0
Tae-miR5070b*	0	0	0	0	0	0	0	0	0	0	0	0	0	0	0	0	0	0	0	0	0	0	0	0	0	0	0	0	0	0	0	0	0	0	0	0	0	0	0	0	0	0	0	0	0	0	0	0	0
Tae-miR160c*	0	0	0	0	0	0	0	0	0	0	0	0	0	0	0	0	0	0	0.460704	0	0	0	0	0	0	0	0	0	0	0	0	0	0	0	0	0	0	0	0	0	0	0	0	0	0	0	0	0	0
Tae-mir-novel106-5p	0	0	0	0	0	0	0	0	0	0	0	0	0	0	0	0	0	0	0	0	0	0	0	0	0	0	0	0	0	0	0	0	0	0	0	0	0	0	0	0	0	0	0	0	0	0	0	0	0
Tae-miR9654a*	0	0	0	0	0	0	0	0	0	0	0	0	0	0	0	0	0	0	0	0	0	0	0	0	0	0	0	0	0	0	0	0	0	0	0	0	0	0	0	0	0	0	0	0	0	0	0	0	0
Tae-miR2275e*	0	0	0	0	0	0	0	0	0	0	0	0	0	0	0	0	0	0	0	0	0	0	0	0	0	0	0	0	0	0	0	0	0	0	0	0	0	0	0	0	0	0	0	0	0	0	0	0	0
Tae-miRN4402b*	0	0	0	0	0	0	0	0	0	0	0	0	0	0	0	0	0	0	0	0	0	0	0	0	0	0	0	0	0	0	0	0	0	0	0	0	0	0	0	0	0	0	0	0	0	0	0	0	0
Tae-miRN4367c	0	0	0	0	0	0	0	0	0	0	0	0	0	0	0	0	0	0	0	0	0	0	0	0	0	0	0	0	0	0	0	0	0	0	0	0	0	0	0	0	0	0	0	0	0	0	0	0	0
Tae-miRN4289*	0	0	0	0	0	0	0	0	0	0	0	0	0	0	0	0	0	0	0	0	0	0	0	0	0	0	0	0	0	0	0	0	0	0.64371	0	0	0	0	0	0	0	0	0	0	0	0	0	0	0
Tae-miR5064i*	0	0	0	0	0	0	0	0	0	0	0	0.345967	0	0	0	0	0	0	0	0	0	0	0	0	0	0	0	0	0	0	0	0	0	0	0	0	0	0	0	0	0	0	0	0	0	0	0	0	0
Tae-mir-novel39-3p_2	0	0	0	0	0	0	0	0	0	0	0	0	0	0	0	0	0	0	0	0	0	0	0	0	0	0	0	0	0	0	0	0	0	0	0	0	0	0	0	0	0	0	0	0	0	0	0	0	0
Tae-miRN4406*	0	0	0	0	0	0	0	0	0	0	0	0	0	0	0	0	0	0	0	0	0	0	0	0	0	0	0	0	0	0	0	0	0	0	0	0.76107	0	0	0	0	0	0	0	0	0	0	0	0	0
Tae-miRN4404*	0	0	0	0	0	0	0	0	0	0	0	0	0	0	0	0	0	0	0	0	0	0	0	0	0	0	0	0	0	0	0	0	0	0	0	0	0	0	0	0	0	0	0	0	0	0	0	0	0
Tae-miRN4402b	0	0	0	0	0	0	0	0	0	0	0	0	0	0	0	0	0	0	0	0	0	0	0	0	0	0	0	0	0	0	0	0	0	0	0	0	0	0	0	0	0	0	0	0	0	0	0	0	0
Tae-miR1137g*	0	0	0	0	0	0	0	0	0	0	0	0	0	0	0	0	0	0	0	0	0	0	0	0	0	0	0	0	0	0	0	0	0	0	0	0	0	0	0	0	0	0	0	0	0	0	0	0	0
Tae-miR408d*	0	0	0	0	0	0	0	0.300462	0	0	0	0	0	0	0	0	0	0	0	0	0	0	0	0	0	0	0	0	0	0	0	0	0	0	0	0	0	0	0	0	0	0	0	0	0	0	0	0	0
Tae-miR1130y*	0	0	0	0	0	0	0	0	0	0	0	0	0	0	0	0	0	0	0	0	0	0	0	0	0	0	0	0	0	0	0	0	0	0	0	0	0	0	0	0	0	0	0	0	0	0	0	0	0
Tae-miR9783k*	0	0	0	0	0	0	0	0	0	0	0	0	0	0	0	0	0	0	0	0	0	0	0	0	0	0	0	0	0	0	0	0	0	0	0	0	0	0	0	0	0	0	0	0	0	0	0	0	0
Tae-miRN4323*	0	0	0	0	0	0	0	0	0	0	0	0	0	0	0	0	0	0	0	0	0	0	0	0	0	0	0	0	0	0	0	0	0	0	0	0	0	0	0	0	0	0	0	0	0	0	0	0	0
Tae-miR399ae*	0	0	0	0	0	0	0	0	0	0	0	0	0	0	0	0	0	0	0	0	0	0	0	0.574305	0	0	0	0	0	0	0	0	0	0	0	0	0	0	0	0	0	0	0	0	0	0	0	0	0
Tae-miR9783d*	0	0	0	0	0	0	0	0	0	0	0	0	0	0	0	0	0	0	0	0	0	0	0	0	0	0	0	0	0	0	0	0	0	0	0	0	0	0	0	0	0	0	0	0	0	0	0	0	0
Tae-miR1130p*	0	0	0	0	0	0	0	0	0	0	0	0	0	0	0	0	0	0	0	0	0	0	0	0	0	0	0	0	0	0.571562	0	0	0	0	0	0	0	0	0	0	0	0	0	0	0	0	0	0	0
Tae-miR9783a*	0	0	0	0	0	0.563032	0	0	0	0	0	0	0	0	0	0	0	0	0	0	0	0	0	0	0	0	0	0	0	0	0	0	0	0	0	0	0	0	0	0	0	0	0	0	0	0	0	0	0
Tae-miRN4388*	0	0	0	0	0	0	0	0	0	0	0	0	0	0	0	0	0	0	0	0	0	0	0	0	0	0	0	0	0	0	0	0	0	0	0	0	0	0	0	0	0	0	0	0	0	0	0	0	0
Tae-miR5175g*	0	0	0	0	0	0	0	0	0	0	0	0	0	0	0	0	0	0	0	0	0	0	0	0	0	0	0	0	0	0	0	0	0	0	0	0	0	0	0	0	0	0	0	0	0	0	0	0	0
Tae-miR1130c*	0.455505	0	0	0	0	0	0	0	0	0	0	0	0	0	0	0	0	0	0	0	0	0	0	0	0	0	0	0	0	0	0	0	0	0	0	0	0	0	0	0	0	0	0	0	0	0	0	0	0
Tae-miR156j*	0	0	0	0	0	0	0	0	0	0	0	0	0	0	0	0	0	0	0	0	0.416876	0	0	0	0	0	0	0	0	0	0	0	0	0	0	0	0	0	0	0	0	0	0	0	0	0	0	0	0
Tae-miR9666z	0	0	0	0	0	0	0	0	0	0	0	0	0	0	0	0	0	0	0	0	0	0	0	0	0	0	0	0	0	0	0	0	0	0	0	0	0	0	0	0	0	0	0	0	0	0	0	0	0
Tae-miR1130a*	0	0	0	0	0	0	0	0	0	0	0	0	0	0	0	0	0	0	0	0	0	0	0	0	0	0	0	0	0	0	0	0	0	0	0	0	0	0	0	0	0	0	0	0	0	0	0	0	0
Tae-miR395h*	0	0	0	0	0	0	0	0	0	0	0	0	0	0	0	0	0	0	0	0	0	0	0	0	0	0	0	0	0	0	0	0	0	0	0	0	0	0	0.461779	0	0	0	0	0	0	0	0	0	0
Tae-mir-novel78-3p	0	0	0	0	0	0	0	0	0	0	0	0	0	0	0	0	0	0	0.460704	0	0	0	0	0	0	0	0	0	0	0	0	0	0	0	0	0	0	0	0	0	0	0	0	0	0	0	0	0	0
Tae-miR395by	0	0	0	0	0	0	0	0	0	0	0	0	0	0	0	0	0	0	0	0	0	0	0	0	0	0	0	0	0	0	0	0	0	0	0	0	0	0	0	0	0	0	0	0	0.484968	0	0	0	0
Tae-miR395bs	0	0	0	0	0	0	0	0	0	0	0	0	0	0	0	0	0	0	0	0	0	0.265889	0	0	0	0	0	0	0	0	0	0	0	0	0	0	0	0	0	0	0	0	0	0	0	0	0	0	0
Tae-miR395bq	0	0	0	0	0	0	0	0	0	0	0	0	0	0	0	0	0	0	0	0	0	0	0	0	0	0	0	0	0	0	0	0	0	0	0	0	0	0	0	0	0	0	0	0	0	0	0	0	0
Tae-miR5384b*	0	0	0	0	0	0	0	0	0	0	0	0	0	0	0	0	0	0	0	0	0	0	0	0	0	0	0	0	0	0	0	0	0	0	0	0	0	0	0	0	0	0	0	0	0	0	0	0	0
Tae-miR395bk	0	0	0	0	0	0	0	0	0	0	0	0.345967	0	0	0	0	0	0	0	0	0	0	0	0	0	0	0	0	0	0	0	0	0	0	0	0	0	0	0	0	0	0	0	0	0	0	0	0	0
Tae-miR395ay	0	0	0	0	0	0	0	0	0	0	0	0	0	0	0	0	0	0	0	0	0	0	0	0	0	0	0	0	0	0	0	0	0.317622	0	0	0	0	0	0	0	0	0	0	0	0	0	0	0	0
Tae-miR395c*	0	0	0	0	0	0	0	0	0	0	0	0	0	0	0	0	0	0	0	0	0	0.265889	0	0	0	0	0	0	0	0	0	0	0	0	0	0	0	0	0	0	0	0	0	0	0	0	0	0	0
Tae-miRN4347*	0	0	0	0	0	0	0	0	0	0	0	0	0	0	0	0	0	0	0	0	0	0	0	0	0	0	0	0	0	0	0	0	0	0	0	0	0	0	0	0	0	0	0	0	0	0	0	0	0
Tae-miR395b*	0	0	0	0	0	0	0	0	0	0	0	0	0	0	0	0	0	0	0	0	0	0	0	0	0	0	0	0	0	0	0	0	0	0	0	0	0	0	0	0	0	0	0	0	0	0	0	0	0
Tae-miR171k*	0	0	0	0	0	0	0	0	0	0	0	0	0	0	0	0	0	0	0	0	0	0	0	0	0	0	0	0	0	0	0	0	0	0	0	0	0	0	0	0	0	0	0	0	0	0	0	0	0
Tae-miRN4394	0	0	0	0	0	0	0	0	0	0	0	0	0	0	0	0	0	0	0	0	0	0	0	0	0	0	0	0	0	0	0	0	0	0	0	0	0	0	0	0	0	0	0	0	0	0	0	0	0
Tae-miRN4391	0	0	0	0	0	0	0	0	0	0	0	0	0	0	0	0	0	0	0	0	0	0	0	0	0	0	0	0	0	0	0	0	0	0	0	0	0	0	0	0	0	0	0	0	0	0	0	0	0
Tae-miRN4385	0	0	0	0	0	0	0	0	0	0	0	0	0	0	0	0	0	0	0	0	0	0	0	0	0	0	0	0	0	0	0	0	0	0	0	0	0	0	0	0	0	0	0	0	0	0	0	0	0
Tae-miRN4376	0	0	0	0	0	0	0	0	0	0	0	0	0	0	0	0	0	0	0	0	0	0	0	0	0	0	0	0	0	0	0	0	0	0	0	0	0	0	0	0	0	0	0	0	0	0	0	0	0
Tae-miRN4363	0	0	0	0	0	0	0	0	0	0	0	0	0	0	0	0	0	0	0	0	0	0	0	0	0	0	0	0	0	0	0	0	0	0	0	0	0	0	0	0	0	0	0	0	0	0	0	0	0
Tae-miRN4352	0	0	0	0	0	0	0	0	0	0	0	0	0	0	0	0	0	0	0	0	0	0	0	0	0	0	0	0	0	0	0	0	0	0	0	0	0	0	0	0	0	0	0	0	0	0	0	0	0
Tae-miR169y*	0	0	0	0	0	0	0.529153	0	0	0	0	0	0	0	0	0	0	0	0	0	0	0	0	0	0	0	0	0	0	0	0	0	0	0	0	0	0	0	0	0	0	0	0	0	0	0	0	0	0
Tae-miRN4323	0	0	0	0	0	0	0	0	0	0	0	0	0	0	0	0	0	0	0	0	0	0	0	0	0	0	0	0	0	0	0	0	0	0	0	0	0	0	0	0	0	0	0	0	0	0	0	0	0
[truncated: 71 more columns]
