# Supplementary material for: Genome-Wide Analysis of microRNA Expression Profile in Roots and Leaves of Three Wheat Cultivars under Water and Drought Conditions
Source: Biomolecules. 2023 Feb 26;13(3):440. doi: 10.3390/biom13030440 (PMC10045996; doi:10.3390/biom13030440)
Supplement: Supplementary file 1 [file biomolecules-13-00440-s001.zip › SupplementaryTable S7.xlsx]

## Sheet: wheat sRNA datasets
gene	SRX085414	SRX085416	SRX085415	SRX120259	SRX143308	SRX143309	SRX143306	SRX143307	SRX143315	SRX143305	SRX143316	SRX143313	SRX143314	SRX143311	SRX143312	SRX143310	SRX246883	SRX246880	SRX246882	SRX246881	SRX300974	SRX343580	SRX343581	SRX343583	SRX343585	SRX343576	SRX343578	SRX367618	SRX367619	SRX367616	SRX367617	SRX367625	SRX367604	SRX367626	SRX367623	SRX367624	SRX367621	SRX367622	SRX367620	SRX367609	SRX367607	SRX367608	SRX367605	SRX367627	SRX367606	SRX367628	SRX367614	SRX367615	SRX367612
novel19-5p	13	0	2	0	1	443	1	3	0	1	0	3	1	0	1	290	134	99	0	1932	66	0	0	0	0	0	9	0	2468	0	0	0	0	10371	0	0	0	0	0	0	0	2107	1840	777	0	0	0	0	5583
novel19-3p	4	0	1	39	0	433	1	6	0	1	0	0	0	0	0	283	153	71	118	827	56	0	4	3	2	1	0	2917	0	854	1286	2995	2431	0	1480	2317	1518	5123	1406	6831	845	0	1080	279	903	5481	3248	2050	0
novel32-3p	1	1	1	695	7	276	0	10	1	3	5	0	0	1	3	184	127	666	214	0	48	18	22	17	57	43	0	662	543	614	617	907	117	1566	1058	1844	757	1067	1029	1241	1146	860	0	0	710	1077	1035	596	994
novel65-3p	0	0	1	30	1	777.46	0	4	4.8	2	6	5	7.2	20	4.8	588.8	29	21	146	91	14	0	8	2	1	13	8	1110	471	295	248	268	431	598	199	890	421	314	609	519	801	247	211	201	113	474	624	280	344
novel105-5p	0	0	0	42	0	15	0	0	0	1	3	2	0	0	1	20	33	422	56	534	9	0	0	2	6	2	0	36	18	30	31	26	82	276	45	160	21	56	31	104	144	56	57	113	24	120	73	47	151
novel93-5p	0	0	0	23	6	54	0	6	0	0	0	1	0	0	1	79	145	653	118	183	0	3	0	0	0	8	5	109	88	122	89	104	4	385	75	452	62	163	153	71	179	149	149	45	76	160	172	81	142
novel95-5p	0	0	0	35	3	2	0	1	0	1	1	3	0	0	1	1	44	0	87	1827	10	4	1	3	7	6	7	10	18	15	25	19	3	50	18	17	8	21	27	23	12	10	26	28	17	74	31	32	14
novel37-5p	0	0	0	2	0	6.5	0	0	0	0	0	0	0	0	0	16	0	0	1	9.5	2	0	0	0.5	1.5	0	0	254.5	249.5	148.5	42.5	209.5	30	349.5	85	212	167	220	60.5	154	137.5	393.5	246	261	212	202	210	134.5	418
novel13-5p	0	0	0	3	0	13.5	0	0	0	0	0	0	0	0	0	10	1	1	1	9.5	1	0	0	0.5	2.5	0	0	248.5	244.5	140.5	42.5	207.5	29	316.5	84	201	164	213	56.5	143	121.5	383.5	223	248	199	194	203	119.5	400
novel151-3p	0	0	0	0	0	0	0	0	0	0	0	0	0	0	0	3	0	0	0	0	0	0	0	0	0	0	0	60	73	44	107	111	1605	340	100	223	129	175	62	106	162	44	51	54	50	318	233	102	187
novel84-5p	0	0	0	0	0	20	0	0	0	0	0	1	0	1	1	17	1	58	1	36	3	0	1	1	1	1	0	45	35	78	36	57	12	168	50	163	57	78	73	106	105	72	53	431	27	117	114	45	56
novel85-5p	0	0	0	1	0	74	0	0	0	0	0	1	0	0	0	58	3	5	0	0	0	0	3	3	3	4	2	7	7	4	11	16	5	11	9	27	10	12	20	14	21	14	12	0	7	28	9	10	2
novel147-5p	0	0	0	14	1	6	0	1	2	0	0	0	0	1	1	5	11	11	19	35	0	1	4	2	5	0	0	2	5	9	3	9	0	5	1	6	13	3	0	10	5	8	0	10	1	5	3	4	4
novel96-5p	0	0	0	4	1	0	0	0	0	0	0	0	0	0	1	0	2	3	1	8	34	0	0	0	2	1	1	1	5	0	2	4	0	13	7	12	0	4	5	4	5	0	15	4	0	7	2	0	4
novel91-5p	0	0	0	0	0	5	0	0	0	0	0	1	0	0	0	4	0	34	13	84	0	0	1	1	2	3	1	28	27	17	24	13	3	21	56	29	10	29	49	44	27	16	23	34	10	13	51	21	17
novel143-3p	1	0	0	5	10	9	3	0	0	2	0	6	0	0	0	0	18	43	15	198	154	0	1	1	0	1	0	15	12	13	11	28	2	9	27	30	8	5	11	16	13	9	12	4	13	13	16	8	6
novel119-5p	46	4.66	20	108.99	6.66	24	0.99	6.99	0	4.66	0	0	0	0	0	27	108	9.99	69	8.01	39.99	3.99	0.99	3	0.99	6	0	6.99	3.99	11.01	27	15	5.01	33.99	6	33	0	6.99	14.01	18	47.01	24	26.01	45	3.99	9	12.99	3	6
novel119-3p	0	0.99	0	3.99	0	3.99	0	0	0	0	0	0	0	0	0	3	0.99	0	0.99	0	0	0.99	0.99	0	2.01	0.99	0.99	50.01	74.01	36	36.99	59.01	30	90.99	125.01	198.99	131.01	119.01	189	75.99	21.99	24	234.99	371.01	108.99	77.01	36.99	54.99	50.01
novel114-3p	0	0	0	3	1	0	0	0	0	0	0	0	0	0	0	6	1	43	4	78	1	2	1	2	0	3	2	7	4	9	6	7	4	8	4	10	0	13	3	13	8	6	5	4	4	5	12	5	11
novel58-5p	0	0	0	4.6	0	1	0	0	0	0	0	0	0	0	0	0	3.2	1.6	6.2	12.2	2.2	1.2	1.4	0.2	0.6	2	2	0	0.8	0	0	0	0	2	0.4	1.2	0	0	0	7	6	6	0	3	3	6	0	0	0.2
novel32-5p	0	0	0	3	1	3	0	0	0	0	0	1	0	0	0	3	18	178	21	70	15	0	2	0	0	1	0	17	5	18	13	30	4	50	18	65	3	26	21	15	50	21	43	4	15	17	27	21	19
novel25-3p	0	0	0	3	0	2	0	0	0	0	0	0	0	0	0	0	16	25	161	111	1	0	0	0	0	2	0	5	1	5	8	12	15	16	6	16	3	7	4	10	21	11	5	6	0	14	8	3	8
novel141-5p	0	0	0	1	0	0	0	0	0	0	0	1	0	0	0	0	5	12	2	134	1	2	2	2	8	1	3	0	0	1	0	1	1	2	0	1	3	0	0	1	3	2	0	1	1	0	0	1	0
novel112-3p	0	0	0	1	0	7	0	0	0	0	0	0	0	0	0	0	3	0	1	0	25	0	0	0	0	0	0	1	5	0	0	3	0	10	0	9	0	0	0	0	9	3	5	0	2	2	5	0	0
novel94-3p	1	1	0	1	0	0	0	0	0	0	0	0	0	0	0	1	0	0	0	1	3	0	0	0	0	2	0	0	0	2	0	0	0	0	0	0	0	3	0	0	1	1	0	1	0	0	2	0	0
novel30-5p	0	0	0	2	0	0	0	0	0	0	0	0	0	0	0	0	0	0	1	5	1	0	0	0	0	0	0	1	6	3	5	0	0	2	0	9	3	2	4	5	11	0	0	4	2	5	3	0	7
novel53-5p	0	0	0	2.4	0	0	0	0	0	0	0	0	0	0	0	0	8.8	2.4	8.8	4.8	0.8	0.8	1.6	0.8	2.4	0	0	0	3.2	0	0	0	0	0	1.6	0.8	0	0	0	0	0	0	0	0	0	0	0	0	0.8
novel25-5p	1	0	0	0	1	23	1	0	0	0	0	1	0	0	1	27	3	0	2	2	0	0	0	0	3	2	2	2	0	1	0	0	9	0	2	5	0	1	0	2	2	0	0	6	3	3	1	3	1
novel141-3p	0	0	0	1	0	8	1	0	0	0	0	1	0	0	1	5	2	5	1	5	1	0	2	0	1	0	1	1	2	5	0	3	5	7	1	7	2	4	1	3	4	3	10	0	1	9	6	4	0
novel114-5p	0	0	0	1	0	3	0	0	0	0	0	0	0	0	0	0	0	5	0	17	0	1	1	1	0	0	0	1	0	1	0	4	0	3	0	0	0	1	4	3	1	5	4	1	3	0	6	0	2
novel96-3p	0	0	0	0	0	0	0	0	0	0	0	0	0	0	0	0	0	0	0	0	2	0	0	1	0	0	1	8	9	15	5	22	1	8	7	7	4	17	24	13	16	5	14	6	6	7	22	10	7
novel107-3p_1	0	0	0	0	0	0	0	0	0	0	0	0	0	0	0	0	1	0	3	16	0	0	0	1	0	0	0	0	2	0	2	0	1	6	0	0	2	5	0	0	0	1	0	2	0	4	1	0	0
novel91-3p	0	0	0	0	0	2	0	0	0	0	0	0	0	0	0	1	0	3	1	1	0	1	0	0	0	0	0	3	8	3	6	2	3	7	5	13	4	15	9	4	3	5	10	0	5	6	8	0	3
novel16-5p	0	0	0	6	0	8	0	0	0	0	0	0	0	0	2	3	3	1	1	2	0	0	0	0	0	0	0	3	0	6	0	4	0	9	0	1	0	3	2	0	7	6	2	0	3	0	2	0	5
novel95-3p	0	0	0	0	0	4	0	0	0	0	0	0	0	0	0	0	1	1	1	5	3	0	0	0	0	0	0	5	30	5	0	4	1	9	2	12	4	5	14	11	3	7	2	0	3	5	4	5	9
novel83-5p	0	0	0	0	0	0	0	0	0	0	0	0	0	0	0	0	1	1	2	0	0	0	0	0	0	0	0	0	0	0	0	0	0	0	0	0	0	0	0	0	0	0	0	0	0	0	0	0	0
novel143-5p	0	0	0	0	0	2	3	0	0	0	0	0	0	0	0	1	0	0	0	0	0	0	0	0	0	0	0	0	0	0	0	0	0	0	0	0	0	3	1	0	1	3	0	0	0	3	3	0	0
novel97-5p	0	0	0	2	0	0	0	0	0	0	0	0	0	0	0	0	0	0	0	0	0	0	0	0	0	0	0	0	0	0	0	2	0	0	0	0	0	0	0	0	0	1	0	0	0	1	0	0	0
novel147-3p	0	0	0	0	0	0	0	0	0	0	0	1	0	0	0	0	2	0	0	1	0	0	0	0	0	0	0	0	0	0	0	0	0	0	0	0	0	0	0	0	0	0	0	0	0	0	0	0	0
novel20-3p	0	0	0	1	0	0	0	0	0	0	0	0	0	0	0	0	1	0	0	1	0	0	0	0	0	0	0	0	0	0	0	0	1	0	0	0	0	0	0	0	0	0	0	1	0	2	1	0	0
novel94-5p	0	0	0	1	1	1	0	0	0	0	0	0	0	0	0	0	0	0	0	1	1	0	0	0	0	1	0	0	0	0	0	1	0	0	0	0	0	0	0	0	0	0	0	0	0	0	0	0	0
novel41-5p	0	0	0	0	0	1.99	0	0	0	0	0	0	0	0	0	2.01	0	0	0	0	0	0	0	0	0	0	0	0	0	0.99	0	0	0	3	0	0	0	0	0	0.99	0	0	0	0	0	0	1	0	0
novel1-5p	0	0	0	0	0	0	0	0	0	0	0	0	0	0	0	0	8	0	1	1	0	0	0	0	0	0	0	0	0	0	0	0	0	0	0	0	0	0	0	0	0	0	0	0	0	0	0	0	0
novel105-3p	0	0	0	0	0	0	0	0	0	0	0	0	0	0	0	1	0	1	1	2	0	0	0	0	0	0	0	0	0	0	2	4	0	5	1	1	0	1	0	2	1	2	2	1	0	1	0	0	3
novel121-5p	0	0	0	0	0	0	0	0	0	0	0	0	0	0	0	0	0	0	0	0	0	0	0	0	0	0	0	1	0	0	0	0	0	0	0	0	0	0	0	0	0	0	0	0	0	0	0	0	0
novel1-3p_1	0	0	0	0	0	0	0	0	0	0	0	0	0	0	0	0	0	0	0	0	0	0	0	0	0	0	0	0	0	0	0	0	0	0	0	0	0	0	0	0	0	0	0	0	0	0	0	0	0
novel16-3p	0	0	0	0	0	0	0	0	0	0	0	0	0	0	0	1	0	0	0	1	0	0	0	0	0	0	0	2	2	0	0	0	0	1	0	0	0	0	7	1	1	0	0	0	0	0	1	0	0
novel107-3p_2	0	0	0	0	0	0	0	0	0	0	0	0	0	0	0	0	0	0	0	0	1	0	0	0	0	0	0	0	0	0	0	0	0	0	0	0	0	0	0	0	0	0	0	0	0	0	0	0	0
novel101-5p	0	0	0	0	0	0	0	0	0	0	0	0	0	0	0	0	0	0	0	0	0	0	0	0	0	0	0	0	0	0	0	0	0	0	0	1	0	0	0	0	0	0	0	0	0	0	0	0	0
novel57-5p	0	0	0	4	0	0	0	0	0	0	0	0	0	0	0	0	13	1	0	0	0	0	0	0	0	0	0	0	0	0	0	0	0	0	0	0	0	0	0	0	0	0	0	0	0	0	0	0	0
novel104-5p	0	0	0	0	0	0	0	0	0	0	0	0	0	0	0	0	3	0	0	0	0	0	0	0	0	0	0	1	0	0	0	0	0	0	0	0	0	2	0	1	0	0	0	0	0	0	0	0	0
novel84-3p	0	0	0	0	0	0	0	0	0	0	0	0	0	0	0	0	2	0	0	0	0	0	0	0	0	0	0	0	2	1	0	0	0	0	0	0	0	0	0	2	0	0	0	0	0	0	0	0	0
novel69-5p	0	0	0	0	0	0	0	0	0	0	0	0	0	0	0	1	0	0	0	1	1	0	0	0	0	0	0	0	0	0	0	0	0	0	0	0	0	0	0	0	0	0	0	0	0	0	0	0	0
novel60-3p	0	0	0	0	0	0	0	0	0	0	0	0	0	0	0	0	0	0	0	0	0	0	0	0	0	0	0	2	0	0	0	0	0	0	0	0	0	0	0	0	0	0	0	0	0	0	0	0	0
novel93-3p	0	0	0	0	0	0	0	0	0	0	0	0	0	0	0	0	8	1	0	0	0	0	0	0	0	0	0	0	0	0	0	0	0	0	1	0	0	0	0	0	0	0	0	0	0	0	0	0	0
novel60-5p	0	0	0	0	0	0	0	0	0	0	0	0	0	0	0	0	0	0	0	0	0	0	0	0	0	0	0	8	2	0	0	0	0	0	6	0	0	4	0	3	0	0	0	1	1	1	1	1	0
novel102-3p	0	0	0	1	0	0	0	0	0	0	0	0	0	0	0	0	3	0	1	0	0	0	0	0	0	0	0	0	0	0	0	0	0	0	0	0	0	0	0	0	0	0	0	0	0	0	0	0	0
novel54-3p	0	0	0	0	0	0	0	0	0	0	0	0	0	0	0	0	0	0	0	0	0	0	0	0	0	0	0	0	0	0	0	0	0	0	0	0	0	0	0	0	0	0	0	0	0	0	0	0	0
novel29-5p	0	0	0	0	0	0	0	0	0	0	0	0	0	0	0	0	5	0	0	0	0	0	0	0	0	0	1	0	0	0	2	0	0	0	0	0	0	0	0	0	0	0	0	0	0	0	0	0	0
novel14-5p	0	0	0	0	0	0	0	0	0	0	0	0	0	0	0	0	4	0	0	0	0	0	0	0	0	0	0	0	0	0	0	0	0	0	0	0	0	1	2	0	0	0	0	0	0	1	0	0	0
novel65-5p	0	0	0	0	0	0	0	0	0	0	0	0	0	0	0	0	5	0	0	0	0	0	0	0	0	0	0	0	0	0	0	0	0	0	0	0	0	0	0	0	0	0	0	0	0	0	0	0	0
novel23-3p	0	0	0	0	0	0	0	0	0	0	0	0	0	0	0	0	0	0	0	0	0	0	0	0	0	0	0	0	0	0	0	0	0	0	0	0	0	0	0	0	0	0	0	0	0	0	0	0	0
novel51-5p	0	0	0	0	0	0	0	0	0	0	0	0	0	0	0	0	0	0	0	0	0	0	0	0	0	0	0	0	0	0	0	0	0	0	0	0	0	0	0	0	0	0	0	0	0	0	0	0	0
novel104-3p	0	0	0	0	0	0	0	0	0	0	0	0	0	0	0	0	3	0	0	0	0	0	0	0	0	0	0	0	0	0	0	0	0	0	0	1	0	0	0	0	0	0	0	0	0	0	0	0	0
novel108-3p	0	0	0	0	0	0	0	0	0	0	0	0	0	0	0	0	0	0	1	0	0	0	0	0	0	0	0	0	0	0	0	0	2	0	0	0	0	0	0	0	0	0	0	0	0	0	0	0	0
novel45-5p	0	0	0	0	0	0	0	0	0	0	0	0	0	0	0	0	0	0	0	0	0	0	0	0	0	0	0	0	0	0	0	0	0	0	0	2	0	0	0	0	0	0	0	1	0	0	0	0	0
novel51-3p	0	0	0	0	0	0	0	0	0	0	0	0	0	0	0	0	1	0	0	0	0	0	0	0	0	0	0	0	0	0	0	0	0	0	0	0	0	0	0	0	0	0	0	0	0	0	0	0	0
novel92-3p	0	0	0	0	0	0	0	0	0	0	0	0	0	0	0	0	4	0	0	0	0	0	0	0	0	0	0	0	0	0	0	0	0	0	0	0	0	0	0	0	0	0	0	0	0	0	0	0	0
novel66-5p	0	0	0	0	0	0	0	0	0	0	0	0	0	0	0	0	0	0	0	0	0	0	0	0	0	0	0	0	0	0	0	0	0	0	0	0	0	0	0	0	0	0	0	0	0	0	0	0	0
novel103-5p	0	0	0	0	0	0	0	0	0	0	0	0	0	0	0	0	0	0	0	0	0	0	0	0	0	0	0	0	0	0	0	0	0	0	0	0	0	0	0	0	0	0	0	0	0	0	0	0	0
novel47-5p	0	0	0	0	0	0	0	0	0	0	0	0	0	0	0	0	3	0	0	0	0	0	0	0	0	0	0	0	0	0	0	0	0	0	0	0	0	0	2	0	0	0	0	0	0	0	0	0	0
novel41-3p	0	0	0	0	0	0	0	0	0	0	0	0	0	0	0	0	0	0	0	0	0	0	0	0	0	0.99	0	0	0	0	0	0	0	0	0	0	0	0	0	0	0	0	0	0	0	0	0	0	0
novel47-3p	0	0	0	0	0	0	0	0	0	0	0	0	0	0	0	0	0	0	0	0	0	0	0	0	0	0	0	1	0	0	0	0	0	0	0	0	0	0	0	0	0	0	0	0	0	0	0	0	0
novel49-3p	0	0	0	0	0	0	0	0	0	0	0	0	0	0	0	0	3	0	0	0	0	0	0	0	0	0	0	0	0	0	0	0	0	0	0	0	0	0	0	0	0	0	0	0	0	0	0	0	0
novel111-3p	0	0	0	0	0	0	0	0	0	0	0	0	0	0	0	0	2	0	0	0	0	1	0	0	0	1	0	0	0	0	0	0	0	0	0	0	0	0	0	0	0	0	0	0	0	0	0	0	0
novel115-3p	0	0	0	0	0	0	0	0	0	0	0	0	0	0	0	0	0	0	0	0	0	0	0	0	0	0	0	0	0	0	0	0	0	0	0	0	0	0.99	0	0	0	0	0	0	0	0	0	0	0
novel55-5p	0	0	0	0	0	0	0	0	0	0	0	0	0	0	0	0	0	0	0	0	0	0	0	0	0	0	0	0	0	0	0	0	0	0	0	0	0	0	0	0	0	0	0	0	0	0	0	0	0
novel67-3p	0	0	0	0	0	0	0	0	0	0	0	0	0	0	0	0	0	1	0	0	0	0	0	0	0	0	0	0	0	0	0	0	0	0	0	0	0	0	0	0	0	0	0	0	0	0	0	0	0
novel86-5p	0	0	0	0	0	0	0	0	0	0	0	0	0	0	0	0	2	0	0	0	0	0	0	0	0	0	0	0	0	0	0	0	0	0	0	0	0	0	0	0	0	0	0	0	0	0	0	0	0
novel50-3p_1	0	0	0	0	0	0	0	0	0	0	0	0	0	0	0	0	2	0	0	0	0	0	0	0	0	0	0	0	0	0	0	0	0	0	0	0	0	0	0	0	0	0	0	0	0	0	0	0	0
novel1-3p_2	0	0	0	0	0	0	0	0	0	0	0	0	0	0	0	0	1	0	0	0	0	0	0	0	0	0	0	0	0	0	0	0	0	0	0	0	0	0	0	0	0	0	0	0	0	0	0	0	0
novel11-5p	0	0	0	0	0	0	0	0	0	0	0	0	0	0	0	0	0	0	0	0	0	0	0	0	0	0	0	0	0	0	0	0	0	0	0	0	0	0	0	0	0	0	0	0	0	0	0	0	0
novel33-3p	0	0	0	0	0	0	0	0	0	0	0	0	0	0	0	0	0	0	0	0	0	0	0	0	0	0	0	0	0	0	0	0	0	0	0	0	0	0	0	0	0	0	0	0	0	0	0	0	0
novel107-5p	0	0	0	0	0	0	0	0	0	0	0	0	0	0	0	0	0	0	0	0	0	0	0	0	0	0	0	0	0	0	0	0	0	0	0	0	2	0	0	0	0	0	0	0	0	0	0	0	0
novel18-5p	0	0	0	0	0	0	0	0	0	0	0	0	0	0	0	0	1	0	0	0	0	0	0	0	0	0	0	0	0	0	0	0	0	0	0	0	0	0	0	0	0	0	0	0	0	0	0	0	0
novel67-5p	0	0	0	0	0	0	0	0	0	0	0	0	0	0	0	0	0	0	0	0	0	0	0	0	0	0	0	0	0	0	0	0	0	0	0	0	0	0	0	0	0	0	0	0	0	0	0	0	0
novel50-5p	0	0	0	0	0	0	0	0	0	0	0	0	0	0	0	0	0	0	0	0	0	0	0	0	0	0	0	0	0	0	0	0	0	0	0	0	0	0	0	0	0	0	0	0	0	0	0	0	0
novel14-3p	0	0	0	0	0	0	0	0	0	0	0	0	0	0	0	0	0	0	0	0	0	0	0	0	0	0	0	0	0	0	0	0	0	0	0	0	0	0	0	0	0	0	0	0	0	0	0	0	0
novel4-3p_1	0	0	0	0	0	0	0	0	0	0	0	0	0	0	0	0	0	0	0	0	0	0	0	0	0	0	0	0	0	0	0	0	0	0	0	0	0	0	0	0	0	0	0	0	0	0	0	0	0
novel42-5p	0	0	0	0	0	0	0	0	0	0	0	0	0	0	0	0	0	0	0	0	0	0	0	0	0	0	0	0	0	0	0	0	0	0	0	0	0	0	0	0	0	0	0	0	0	0	0	0	0
novel90-5p	0	0	0	0	0	0	0	0	0	0	0	0	0	0	0	0	0	0	0	0	0	0	0	0	0	0	0	0	0	0	0	0	0	0	0	0	0	0	0	0	0	0	0	0	0	0	0	0	0
novel142-3p	0	0	0	0	0	0	0	0	0	0	0	0	0	0	0	0	0	0	0	0	0	0	0	0	0	0	0	0	0	0	0	0	0	0	0	0	0	0	0	0	0	0	0	0	0	0	0	0	0
novel69-3p	0	0	0	0	0	0	0	0	0	0	0	0	0	0	0	0	0	0	0	0	0	0	0	0	0	0	0	0	0	0	0	0	0	0	0	0	0	0	0	0	0	0	0	0	0	0	0	0	0
novel48-5p	0	0	0	0	0	0	0	0	0	0	0	0	0	0	0	0	0	0	0	0	0	0	0	0	0	0	0	0	0	0	0	0	0	0	0	0	0	0	0	0	0	0	0	0	0	0	0	0	0
novel31-5p	0	0	0	0	0	0	0	0	0	0	0	0	0	0	0	0	0	0	0	0	0	0	0	0	0	0	0	0	0	0	0	0	0	0	0	0	0	0	0	0	0	0	0	0	0	0	0	0	0
novel53-3p	0	0	0	0	0	0	0	0	0	0	0	0	0	0	0	0	1	1	0	0	0	0	0	0	0	0	0	0	0	0	0	0	0	0	0	0	0	0	0	0	0	0	0	0	0	0	0	0	0
novel5-3p	0	0	0	0	0	0	0	0	0	0	0	0	0	0	0	0	0	0	0	0	0	0	0	0	0	0	0	0	0	0	0	0	0	0	0	0	0	0	0	0	0	0	0	0	0	0	0	0	0
novel80-5p	0	0	0	0	0	0	0	0	0	0	0	0	0	0	0	0	0	0	0	0	0	0	0	0	0	0	0	0	0	0	0	0	0	0	0	0	0	0	0	0	0	0	0	0	0	0	0	0	0
novel126-5p	0	0	0	0	0	0	0	0	0	0	0	0	0	0	0	0	0	0	0	0	0	0	0	0	0	0	0	0	0	0	0	0	0	0	0	0	0	0	0	0	0	0	0	0	0	0	0	0	0
novel112-5p	0	0	0	0	0	0	0	0	0	0	0	0	0	0	0	0	0	0	0	0	0	0	0	0	0	0	0	0	1	0	0	0	0	0	0	0	0	0	0	0	0	0	0	0	0	0	0	0	0
novel58-3p	0	0	0	0	0	0	0	0	0	0	0	0	0	0	0	0	1	0	0	0	0	0	0	0	0	0	0	0	0	0	0	0	0	0	0	0	0	0	0	0	0	0	0	0	0	0	0	0	0
novel20-5p	0	0	0	0	0	0	0	0	0	0	0	0	0	0	0	0	0	0	0	0	0	0	0	0	0	0	0	0	0	0	0	0	0	0	0	0	0	0	0	0	0	0	0	0	0	0	0	0	0
novel90-3p	0	0	0	0	0	0	0	0	0	0	0	0	0	0	0	0	0	0	0	0	0	0	0	0	0	0	0	0	0	0	0	0	0	0	0	0	0	0	0	0	0	0	0	0	0	0	0	0	0
novel136-3p	0	0	0	0	0	0	0	0	0	0	0	0	0	0	0	0	0	0	0	0	0	0	0	0	0	0	0	0	0	0	0	0	0	0	0	0	0	0	0	0	0	0	0	0	0	0	0	0	0
novel21-5p	0	0	0	0	0	0	0	0	0	0	0	0	0	0	0	0	0	1	0	0	0	0	0	0	0	0	0	0	0	0	0	0	0	0	0	0	0	0	0	0	0	0	0	0	0	0	0	0	0
novel87-5p	0	0	0	0	0	0	0	0	0	0	0	0	0	0	0	0	0	0	0	0	0	0	0	0	0	0	0	0	0	0	0	0	0	0	0	0	0	0	0	0	0	0	0	0	0	0	0	0	0
novel23-5p	0	0	0	0	0	0	0	0	0	0	0	0	0	0	0	0	0	0	0	0	0	0	0	0	0	0	0	0	0	0	0	0	0	0	0	0	0	0	0	0	0	0	0	0	0	0	0	0	0
novel71-5p	0	0	0	0	0	0	0	0	0	0	0	0	0	0	0	0	0	0	0	0	0	0	0	0	0	0	0	0	0	0	0	0	0	0	0	0	0	0	0	0	0	0	0	0	0	0	0	0	0
novel117-5p	0	0	0	0	0	0	0	0	0	0	0	0	0	0	0	0	0	0	0	0	0	0	0	0	0	0	0	0	0	0	0	0	0	0	0	0	0	0	0	0	0	0	0	0	0	0	0	0	0
novel24-5p	0	0	0	0	0	0	0	0	0	0	0	0	0	0	0	0	1	1	0	0	0	0	0	0	0	0	0	0	0	0	0	0	0	0	0	0	0	0	0	0	0	0	0	0	0	0	0	0	0
novel30-3p	0	0	0	0	0	0	0	0	0	0	0	0	0	0	0	0	0	0	0	0	0	0	0	0	0	0	0	0	0	0	0	0	0	0	0	0	0	0	0	0	0	0	0	0	0	0	0	0	0
novel124-3p	0	0	0	0	0	0	0	0	0	0	0	0	0	0	0	0	0	0	0	0	0	0	0	0	0	0	0	0	0	0	0	0	0	0	0	0	0	0	0	0	0	0	0	0	0	0	0	0	0
novel27-5p	0	0	0	0	0	0	0	0	0	0	0	0	0	0	0	0	0	1	0	0	0	0	0	0	0	0	0	0	0	0	0	0	0	0	0	0	0	0	0	0	0	0	0	0	0	0	0	0	0
novel127-3p	0	0	0	0	0	0	0	0	0	0	0	0	0	0	0	0	0	0	0	0	0	0	0	0	0	0	0	0	0	0	0	0	0	0	0	0	0	0	0	0	0	0	0	0	0	0	0	0	0
novel12-5p	0	0	0	0	0	0	0	0	0	0	0	0	0	0	0	0	0	0	0	0	0	0	0	0	0	0	0	0	0	0	0	0	0	0	0	0	0	0	0	0	0	0	0	0	0	0	0	0	0
novel83-3p	0	0	0	0	0	0	0	0	0	0	0	0	0	0	0	0	0	0	0	0	0	0	0	0	0	0	0	0	0	0	0	0	0	0	0	0	0	0	0	0	0	0	0	0	0	0	0	0	0
novel62-5p	0	0	0	0	0	0	0	0	0	0	0	0	0	0	0	0	0	0	0	0	0	0	0	0	0	0	0	0	0	0	0	0	0	0	0	0	0	0	0	0	0	0	0	0	0	0	0	0	0
novel85-3p	0	0	0	0	0	0	0	0	0	0	0	0	0	0	0	0	1	0	0	0	0	0	0	0	0	0	0	0	0	0	0	0	0	0	0	0	0	0	0	0	0	0	0	0	0	0	0	0	0
novel86-3p	0	0	0	0	0	0	0	0	0	0	0	0	0	0	0	0	0	0	0	0	0	0	0	0	0	0	0	0	0	0	0	0	0	0	0	0	0	0	0	0	0	0	0	0	0	0	0	0	0
novel75-3p	0	0	0	0	0	0	0	0	0	0	0	0	0	0	0	0	0	0	0	0	0	0	0	0	0	0	0	0	0	0	0	0	0	0	0	0	0	0	0	0	0	0	0	0	0	0	0	0	0
novel5-5p	0	0	0	0	0	0	0	0	0	0	0	0	0	0	0	0	0	0	0	0	0	0	0	0	0	0	0	0	0	0	0	0	0	0	0	0	0	0	0	0	0	0	0	0	0	0	0	0	0
novel54-5p	0	0	0	0	0	0	0	0	0	0	0	0	0	0	0	0	1	0	0	0	0	0	0	0	0	0	0	0	0	0	0	0	0	0	0	0	0	0	0	0	0	0	0	0	0	0	0	0	0
novel134-5p	0	0	0	0	0	0	0	0	0	0	0	0	0	0	0	0	0	0	0	0	0	0	0	0	0	0	0	0	0	0	0	0	0	0	0	0	0	0	0	0	0	0	0	0	0	0	0	0	0
novel108-5p_1	0	0	0	0	0	0	0	0	0	0	0	0	0	0	0	0	0	0	0	0	0	0	0	0	0	0	0	0	0	0	0	0	0	0	0	0	0	0	0	0	0	0	0	0	0	0	0	0	0
novel22-5p	0	0	0	0	0	0	0	0	0	0	0	0	0	0	0	0	0	0	0	0	0	0	0	0	0	0	0	0	0	0	0	0	0	0	0	0	0	0	0	0	0	0	0	0	0	0	0	0	0
[truncated: 551 more columns]
