# Supplementary material for: Genome-Wide Analysis of microRNA Expression Profile in Roots and Leaves of Three Wheat Cultivars under Water and Drought Conditions
Source: Biomolecules. 2023 Feb 26;13(3):440. doi: 10.3390/biom13030440 (PMC10045996; doi:10.3390/biom13030440)
Supplement: Supplementary file 1 [file biomolecules-13-00440-s001.zip › SupplementaryTable S8.xlsx]

## Sheet: Sheet1
target	cleavage pos. in gene	tStart	tEnd	sRNA	energy	cleavageSite	sRNAsequence	readcount Degradome	no. degradome reads	target site sequence	hybrid structure	fragmentFrequencyInGene	Allen score
TraesCS4A03G0289200.1:mRNA	1586	1577	1596	Tae-miR399w*	-27.7	11	GGGCAGGGTCTCCTTTGGCAG	1	1	CTGGAAATGAGACCTTGCCC	(((.(((.((((((((((((&)))))))))))).)))..)))	25	3
TraesCS4B03G0481100.1:mRNA	1946	1937	1956	Tae-miR399w*	-27.7	11	GGGCAGGGTCTCCTTTGGCAG	1	1	CTGGAAATGAGACCTTGCCC	(((.(((.((((((((((((&)))))))))))).)))..)))	19	3
TraesCS4D03G0428900.1:mRNA	1186	1177	1196	Tae-miR399w*	-27.7	11	GGGCAGGGTCTCCTTTGGCAG	1	1	CTGGAAATGAGACCTTGCCC	(((.(((.((((((((((((&)))))))))))).)))..)))	17	3
TraesCS6D03G0869700.1:mRNA	2684	2668	2691	Tae-miR9662b*	-29.9	8	GCGGCTCTCTGGTGTTCAAGC	1	1	CTTGGTTCAAAACCAGAGGGCCGC	(((((......(((((((((((((&)))))))))))))..))))).	17	7
TraesCS7D03G0767800.1:mRNA	902	892	910	Tae-miR9662b*	-33.6	10	GCGGCTCTCTGGTGTTCAAGC	1	1	GCTGGGCACCAGGGGGCCG	(((((((((((((((((((&.))))))))))))))))).))	12	2
TraesCS4A03G0165400.1:mRNA	709	699	718	Tae-miR164e*	-30.7	11	CACGCGCTCCCCTTCTCCACC	1	1	GGTCGCGGAGGGGAGCGGTG	(((.(.((((((((((((((&))).))))))))))).).)))	22	6
TraesCS5B03G0967700.1:mRNA	297	284	302	Tae-miR167k*	-30.4	8	TCATGCTGCGGCAGCCTCACT	1	1	AGTGAGGTTCCCGCAGCTG	(((((((((.(((((((((&.)).))))))).)))))))))	63	7
TraesCS1B03G1180000.1:mRNA	2011	2003	2020	Tae-miRN4356b*	-22.5	10	CCACTTTATTAATTGTTCACA	1	1	GAATAATTAATAAAGTGG	((((((((((((((((((&)))))))))))))))))).	35	1
TraesCS2D03G0027700.1:mRNA	2167	2159	2176	Tae-miRN4356b*	-22.5	10	CCACTTTATTAATTGTTCACA	1	1	GAATAATTAATAAAGTGG	((((((((((((((((((&)))))))))))))))))).	23	1
TraesCS2D03G0846100.1:mRNA	2259	2251	2268	Tae-miRN4356b*	-22.5	10	CCACTTTATTAATTGTTCACA	1	1	GAATAATTAATAAAGTGG	((((((((((((((((((&)))))))))))))))))).	24	1
TraesCS7A03G0084100.1:mRNA	3408	3400	3417	Tae-miRN4356b*	-22.5	10	CCACTTTATTAATTGTTCACA	1	1	GAATAATTAATAAAGTGG	((((((((((((((((((&)))))))))))))))))).	47	1
TraesCS7A03G0084100.1:mRNA	3409	3400	3417	Tae-miRN4356b*	-22.5	9	CCACTTTATTAATTGTTCACA	2	2	GAATAATTAATAAAGTGG	((((((((((((((((((&)))))))))))))))))).	47	1
TraesCS4A03G0224700.1:mRNA	3524	3514	3533	Tae-miRN4356b*	-22.7	10	CCACTTTATTAATTGTTCACA	1	1	GTGAATAATCAATAAAGTGG	(((((((((.((((((((((&)))))))))).))))))))).	44	3
TraesCS4A03G0224700.1:mRNA	3525	3514	3533	Tae-miRN4356b*	-22.7	9	CCACTTTATTAATTGTTCACA	2	2	GTGAATAATCAATAAAGTGG	(((((((((.((((((((((&)))))))))).))))))))).	44	3
TraesCS6B03G0477200.1:mRNA	2969	2961	2978	Tae-miRN4356b*	-18.4	10	CCACTTTATTAATTGTTCACA	1	1	GAATAATCAATAAAGTGG	(((((((.((((((((((&)))))))))).))))))).	64	3
TraesCS6B03G0477200.1:mRNA	2970	2961	2978	Tae-miRN4356b*	-18.4	9	CCACTTTATTAATTGTTCACA	1	1	GAATAATCAATAAAGTGG	(((((((.((((((((((&)))))))))).))))))).	64	3
TraesCS4A03G1122500.1:mRNA	585	577	594	Tae-miRN4356b*	-18.4	10	CCACTTTATTAATTGTTCACA	1	1	GAATAATCAATAAAGTGG	(((((((.((((((((((&)))))))))).))))))).	31	3
TraesCS3A03G1034900.1:mRNA	2590	2581	2598	Tae-miRN4356b*	-18.4	9	CCACTTTATTAATTGTTCACA	2	2	GAATAATCAATAAAGTGG	(((((((.((((((((((&)))))))))).))))))).	39	3
TraesCS3A03G1034900.1:mRNA	2589	2581	2598	Tae-miRN4356b*	-18.4	10	CCACTTTATTAATTGTTCACA	1	1	GAATAATCAATAAAGTGG	(((((((.((((((((((&)))))))))).))))))).	39	3
TraesCS4A03G1122500.1:mRNA	586	577	594	Tae-miRN4356b*	-18.4	9	CCACTTTATTAATTGTTCACA	2	2	GAATAATCAATAAAGTGG	(((((((.((((((((((&)))))))))).))))))).	31	3
TraesCS5B03G0968800.3:mRNA	7341	7336	7351	Tae-miRN4356b*	-18	12	CCACTTTATTAATTGTTCACA	1	1	AACAATTAGTAAAGTG	((((((((((((((((&.)))))))))))))))).	126	2
TraesCS5B03G0968800.2:mRNA	7596	7591	7606	Tae-miRN4356b*	-18	12	CCACTTTATTAATTGTTCACA	1	1	AACAATTAGTAAAGTG	((((((((((((((((&.)))))))))))))))).	133	2
TraesCS5D03G0879000.1:mRNA	7407	7402	7417	Tae-miRN4356b*	-18	12	CCACTTTATTAATTGTTCACA	1	1	AACAATTAGTAAAGTG	((((((((((((((((&.)))))))))))))))).	120	2
TraesCS5B03G0968800.1:mRNA	6578	6573	6588	Tae-miRN4356b*	-18	12	CCACTTTATTAATTGTTCACA	1	1	AACAATTAGTAAAGTG	((((((((((((((((&.)))))))))))))))).	115	2
TraesCS5A03G0918900.1:mRNA	7719	7714	7729	Tae-miRN4356b*	-18	12	CCACTTTATTAATTGTTCACA	1	1	AACAATTAGTAAAGTG	((((((((((((((((&.)))))))))))))))).	131	2
TraesCS4D03G0837500.1:mRNA	740	729	747	Tae-miRN4320a*	-32.7	8	GAGCGCGTCACCGTCGAACGG	1	1	GTTCGTCGGTGGCGTGCTT	(((((.(((((((((((((&))))))))))))).))))).	11	2
TraesCS2B03G0393700.1:mRNA	221	212	232	Tae-miRN4316*	-32.5	12	GGGGCTCGGCGGTGCCTAAGG	1	1	CCGTCGCCACCGCCGAGCTCC	((...(.((((((((((((((&)))))))))))))).)...))	5	4
TraesCS2B03G0191900.1:mRNA	464	455	474	Tae-miRN4316*	-36.1	11	GGGGCTCGGCGGTGCCTAAGG	1	1	CTTCGGCACCGCCGCGCTCC	(((.((((((((((.(((((&))))).)))))))))).))).	15	4
TraesCS5A03G0996600.2:mRNA	180	167	187	Tae-miRN4316*	-30.9	8	GGGGCTCGGCGGTGCCTAAGG	1	1	CCCTAGGAACCGCCGATCCCT	((.((((.((((((((.((((&)))).)))))))).)))).))	11	4
TraesCS5A03G0996600.1:mRNA	180	167	187	Tae-miRN4316*	-30.9	8	GGGGCTCGGCGGTGCCTAAGG	1	1	CCCTAGGAACCGCCGATCCCT	((.((((.((((((((.((((&)))).)))))))).)))).))	11	4
TraesCS4B03G0956400.1:mRNA	229	220	239	Tae-miRN4316*	-35.2	11	GGGGCTCGGCGGTGCCTAAGG	1	1	CCTTGGCACCGTCGCGCTCC	((((((((((((((.(((((&))))).)))))))))).))))	11	3
TraesCS2B03G0218400.1:mRNA	503	495	514	Tae-miRN4316*	-33.5	12	GGGGCTCGGCGGTGCCTAAGG	1	1	CCTCAGCGCCGTCGAGCTCC	(((..(((((((((((((((&)))))))))))))))...)))	9	3
TraesCS2D03G0960200.1:mRNA	251	242	261	Tae-miRN4316*	-31.8	12	GGGGCTCGGCGGTGCCTAAGG	1	1	CCTTCGACACCGCCGAGGCC	((((.(.((((((((((.((&.)).)))))))))).).))))	42	9
TraesCS5D03G0610400.1:mRNA	752	741	759	Tae-miRN4316*	-30.5	8	GGGGCTCGGCGGTGCCTAAGG	1	1	CCTCGGATCGCCGAGCCTC	(((.(((((((((((((((&))))))))))))).))..)))	9	4
TraesCS5B03G0667800.1:mRNA	776	765	783	Tae-miRN4316*	-30.5	8	GGGGCTCGGCGGTGCCTAAGG	1	1	CCTCGGATCGCCGAGCCTC	(((.(((((((((((((((&))))))))))))).))..)))	12	4
TraesCS2D03G0001900.1:mRNA	717	706	726	Tae-miR169bc*	-28	11	GGCAAGTTGTCTTTGGCTACA	1	1	TGTGGCGCAAAGACAAGTTGC	((((((.(((((((((.((((&.)))).)))))))))))))))	7	6
TraesCS2A03G0002000.1:mRNA	782	771	791	Tae-miR169bc*	-28	11	GGCAAGTTGTCTTTGGCTACA	1	1	TGTGGCGCAAAGACAAGTTGC	((((((.(((((((((.((((&.)))).)))))))))))))))	10	6
TraesCS2B03G0002500.1:mRNA	788	777	797	Tae-miR169bc*	-28	11	GGCAAGTTGTCTTTGGCTACA	1	1	TGTGGCGCAAAGACAAGTTGC	((((((.(((((((((.((((&.)))).)))))))))))))))	12	6
TraesCS7B03G0201900.1:mRNA	508	495	518	Tae-miR398d*	-31.8	11	GGGTCGAGCTGGGAACACATG	1	1	CATGCAAGGTACCCAGCTCGGCCC	((((....((.(((((((((((((&))))))))))))).)).))))	11	5
TraesCS6D03G0601000.1:mRNA	125	112	132	Tae-miR398d*	-30.8	8	GGGTCGAGCTGGGAACACATG	1	1	CATGCCTCCCAAGCTCGACCC	((((..((((.((((((((((&))))))))))))))...))))	34	5
TraesCS6A03G0717500.1:mRNA	120	107	127	Tae-miR398d*	-30.8	8	GGGTCGAGCTGGGAACACATG	1	1	CATGCCTCCCAAGCTCGACCC	((((..((((.((((((((((&))))))))))))))...))))	38	5
TraesCS2D03G0634400.2:mRNA	699	698	710	Tae-miR398d*	-28.7	12	GGGTCGAGCTGGGAACACATG	1	1	CCCAGCTCGACCT	(((((((((((((&))))))))))))).	16	1
TraesCS2D03G0634400.1:mRNA	699	698	710	Tae-miR398d*	-28.7	12	GGGTCGAGCTGGGAACACATG	1	1	CCCAGCTCGACCT	(((((((((((((&))))))))))))).	16	1
TraesCS2B03G0761900.1:mRNA	694	693	705	Tae-miR398d*	-28.7	12	GGGTCGAGCTGGGAACACATG	1	1	CCCAGCTCGACCT	(((((((((((((&))))))))))))).	19	1
TraesCS4A03G0183500.1:mRNA	3251	3241	3261	Tae-miR1130a*	-27.8	11	CTCGTAATGTAAGACGTTTTT	1	1	AAAAACGTCTTACATTATGGG	(((((((((((((((((((((&)))))))))))))))))))))	30	0
TraesCS2D03G0752100.1:mRNA	2342	2332	2352	Tae-miR1130a*	-27.9	11	CTCGTAATGTAAGACGTTTTT	1	1	AAAAACGTCTTACATTATGGG	(((((((((((((((((((((&)))))))))))))))))))))	27	0
TraesCS2D03G0752100.1:mRNA	2343	2332	2352	Tae-miR1130a*	-27.9	10	CTCGTAATGTAAGACGTTTTT	1	1	AAAAACGTCTTACATTATGGG	(((((((((((((((((((((&)))))))))))))))))))))	27	0
TraesCS5D03G0601700.1:mRNA	1445	1434	1454	Tae-miR1130a*	-27.9	10	CTCGTAATGTAAGACGTTTTT	1	1	AAAAACGTCTTACATTATGGG	(((((((((((((((((((((&)))))))))))))))))))))	15	0
TraesCS7D03G1074400.1:mRNA	1641	1629	1649	Tae-miR1130a*	-26.9	9	CTCGTAATGTAAGACGTTTTT	1	1	AAAAACGTCTTATATTATGAG	(((((((((((((((((((((&)))))))))))))))))))))	8	0
TraesCS3D03G0482600.1:mRNA	2699	2688	2708	Tae-miR1130a*	-27.9	10	CTCGTAATGTAAGACGTTTTT	1	1	AAAAACGTCTTACATTATGGG	(((((((((((((((((((((&)))))))))))))))))))))	31	0
TraesCS3D03G0482600.1:mRNA	2698	2688	2708	Tae-miR1130a*	-27.9	11	CTCGTAATGTAAGACGTTTTT	1	1	AAAAACGTCTTACATTATGGG	(((((((((((((((((((((&)))))))))))))))))))))	31	0
TraesCS5D03G0601700.1:mRNA	1444	1434	1454	Tae-miR1130a*	-27.9	11	CTCGTAATGTAAGACGTTTTT	1	1	AAAAACGTCTTACATTATGGG	(((((((((((((((((((((&)))))))))))))))))))))	15	0
TraesCS2B03G1364800.1:mRNA	1191	1181	1201	Tae-miR1130a*	-27.9	11	CTCGTAATGTAAGACGTTTTT	1	1	AAAAACGTCTTACATTATGGG	(((((((((((((((((((((&)))))))))))))))))))))	21	0
TraesCS7B03G0362100.1:mRNA	4688	4677	4697	Tae-miR1130a*	-27.9	10	CTCGTAATGTAAGACGTTTTT	1	1	AAAAACGTCTTACATTATGGG	(((((((((((((((((((((&)))))))))))))))))))))	77	0
TraesCS2B03G1364800.1:mRNA	1192	1181	1201	Tae-miR1130a*	-27.9	10	CTCGTAATGTAAGACGTTTTT	1	1	AAAAACGTCTTACATTATGGG	(((((((((((((((((((((&)))))))))))))))))))))	21	0
TraesCS7B03G0362100.1:mRNA	4687	4677	4697	Tae-miR1130a*	-27.9	11	CTCGTAATGTAAGACGTTTTT	1	1	AAAAACGTCTTACATTATGGG	(((((((((((((((((((((&)))))))))))))))))))))	77	0
TraesCS3B03G0908200.2:mRNA	1336	1326	1346	Tae-miR1130a*	-26.1	11	CTCGTAATGTAAGACGTTTTT	1	1	AAAAATGTCTTACATTATGGG	(((((((((((((((((((((&)))))))))))))))))))))	15	0
TraesCS5B03G1170700.1:mRNA	1524	1513	1533	Tae-miR1130a*	-28	10	CTCGTAATGTAAGACGTTTTT	1	1	AAAGACGTCTTACATTATGGG	(((((((((((((((((((((&)))))))))))))))))))))	29	0
TraesCS4A03G0823900.1:mRNA	922	912	932	Tae-miR1130a*	-26.2	11	CTCGTAATGTAAGACGTTTTT	1	1	AAAAATGTCTTACATTATGGG	(((((((((((((((((((((&)))))))))))))))))))))	18	0
TraesCS6D03G0074500.1:mRNA	4990	4980	5000	Tae-miR1130a*	-26.1	11	CTCGTAATGTAAGACGTTTTT	1	1	AAAAATGTCTTACATTATGGG	(((((((((((((((((((((&)))))))))))))))))))))	33	0
TraesCS3B03G0908200.2:mRNA	1337	1326	1346	Tae-miR1130a*	-26.1	10	CTCGTAATGTAAGACGTTTTT	1	1	AAAAATGTCTTACATTATGGG	(((((((((((((((((((((&)))))))))))))))))))))	15	0
TraesCS3B03G0908200.1:mRNA	1327	1317	1337	Tae-miR1130a*	-26.1	11	CTCGTAATGTAAGACGTTTTT	1	1	AAAAATGTCTTACATTATGGG	(((((((((((((((((((((&)))))))))))))))))))))	15	0
TraesCS5B03G1170700.1:mRNA	1523	1513	1533	Tae-miR1130a*	-28	11	CTCGTAATGTAAGACGTTTTT	1	1	AAAGACGTCTTACATTATGGG	(((((((((((((((((((((&)))))))))))))))))))))	29	0
TraesCS3B03G0908200.1:mRNA	1328	1317	1337	Tae-miR1130a*	-26.1	10	CTCGTAATGTAAGACGTTTTT	1	1	AAAAATGTCTTACATTATGGG	(((((((((((((((((((((&)))))))))))))))))))))	15	0
TraesCS6D03G0074500.1:mRNA	4991	4980	5000	Tae-miR1130a*	-26.1	10	CTCGTAATGTAAGACGTTTTT	1	1	AAAAATGTCTTACATTATGGG	(((((((((((((((((((((&)))))))))))))))))))))	33	0
TraesCS4A03G0823900.1:mRNA	923	912	932	Tae-miR1130a*	-26.2	10	CTCGTAATGTAAGACGTTTTT	1	1	AAAAATGTCTTACATTATGGG	(((((((((((((((((((((&)))))))))))))))))))))	18	0
TraesCS6D03G0885000.1:mRNA	1720	1710	1729	Tae-miR1130a*	-27.2	10	CTCGTAATGTAAGACGTTTTT	1	1	AAAACGTCTTACATTATGGG	((((((((((((((((((((&)))))))))))))))))))).	10	1
TraesCS6D03G0885000.1:mRNA	1719	1710	1729	Tae-miR1130a*	-27.2	11	CTCGTAATGTAAGACGTTTTT	1	1	AAAACGTCTTACATTATGGG	((((((((((((((((((((&)))))))))))))))))))).	10	1
TraesCS7D03G1098200.1:mRNA	761	751	771	Tae-miR1130a*	-22.1	11	CTCGTAATGTAAGACGTTTTT	1	1	AAAAACATCTTACATTATGGG	((((((.((((((((((((((&)))))))))))))).))))))	205	1
TraesCS7D03G1098200.1:mRNA	762	751	771	Tae-miR1130a*	-22.1	10	CTCGTAATGTAAGACGTTTTT	1	1	AAAAACATCTTACATTATGGG	((((((.((((((((((((((&)))))))))))))).))))))	205	1
TraesCS2D03G1175200.1:mRNA	1114	1103	1124	Tae-miR1130a*	-23.1	11	CTCGTAATGTAAGACGTTTTT	1	1	AAAAACGCTCTTATATTATGAG	(((((((.((((((((((((((&)))))))))))))))))))))	6	1
TraesCS7B03G1182200.1:mRNA	2761	2751	2771	Tae-miR1130a*	-22.6	11	CTCGTAATGTAAGACGTTTTT	1	1	AAAAATGTCTTACATTATGTG	(((((((((((((((((((.(&).)))))))))))))))))))	41	2
TraesCS2B03G0368000.2:mRNA	1118	1107	1127	Tae-miR1130a*	-19.6	10	CTCGTAATGTAAGACGTTTTT	1	1	AAAAATATCTTATATTATGAG	((((((.((((((((((((((&)))))))))))))).))))))	7	1
TraesCS2B03G0368000.1:mRNA	1257	1246	1266	Tae-miR1130a*	-19.6	10	CTCGTAATGTAAGACGTTTTT	1	1	AAAAATATCTTATATTATGAG	((((((.((((((((((((((&)))))))))))))).))))))	6	1
TraesCS5B03G1276300.1:mRNA	2016	2007	2027	Tae-miR1130a*	-23	12	CTCGTAATGTAAGACGTTTTT	1	1	AAAAACGTCTTATATTGTGGG	(((((((((((((((((((((&)))))))))))))))))))))	17	0
TraesCS7B03G0678500.1:mRNA	1180	1168	1188	Tae-miR1130a*	-20.8	9	CTCGTAATGTAAGACGTTTTT	1	1	AAAAATGTCTTATATTTTGAG	((((((((((((((((.((((&)))).))))))))))))))))	9	2
TraesCS4A03G0245700.2:mRNA	701	688	709	Tae-miR1130a*	-20.4	9	CTCGTAATGTAAGACGTTTTT	1	1	AAAAATGCTCTTATATTATGGG	(((((((.((((((((((((((&)))))))))))))))))))))	9	1
TraesCS4A03G0245700.1:mRNA	710	697	718	Tae-miR1130a*	-20.4	9	CTCGTAATGTAAGACGTTTTT	1	1	AAAAATGCTCTTATATTATGGG	(((((((.((((((((((((((&)))))))))))))))))))))	9	1
TraesCS7A03G0615600.1:mRNA	1513	1504	1523	Tae-miR1130a*	-19.7	12	CTCGTAATGTAAGACGTTTTT	1	1	AAAAACGTCTTATATTTTGA	((((((((((((((((.(((&.))).))))))))))))))))	26	5
TraesCS1D03G0403000.1:mRNA	748	737	761	Tae-miR1130a*	-20.1	10	CTCGTAATGTAAGACGTTTTT	2	1	AAAAACGTCTTATATTTTGATACGA	(((((((((((((((.....(((((&.))))))))))))))))))))	11	11
TraesCS4D03G0131100.1:mRNA	586	577	596	Tae-miR1130a*	-19.7	12	CTCGTAATGTAAGACGTTTTT	1	1	AAAAACGTCTTATATTTTGA	((((((((((((((((.(((&.))).))))))))))))))))	4	5
TraesCS4D03G0194400.1:mRNA	2441	2432	2451	Tae-miR1130a*	-19.7	12	CTCGTAATGTAAGACGTTTTT	1	1	AAAAACGTCTTATATTTTGA	((((((((((((((((.(((&.))).))))))))))))))))	33	5
TraesCS7A03G0012400.1:mRNA	628	617	637	Tae-miR1130a*	-19.6	11	CTCGTAATGTAAGACGTTTTT	1	1	AAAAACGTTCTTATATTATGG	(((((((.(((((((((((((&.))))))))))))))))))))	7	2
TraesCS5A03G0661400.1:mRNA	182	170	190	Tae-miR9666z*	-30.9	9	GCCATCATACGCCCAACCGTG	1	1	CATGGTCGGGCGTATGGATGG	((((((.((((((((.(((((&.))))))))))))).))))))	11	4
TraesCS3D03G0482600.1:mRNA	2708	2699	2719	Tae-miRN4334e*	-41.3	12	ACTCCCTCCGTCCCATAATGT	1	1	ACATTATGGGACGGAGGGAGT	(((((((((((((((((((((&)))))))))))))))))))))	31	0
TraesCS2D03G0752100.1:mRNA	2353	2343	2363	Tae-miRN4334e*	-41.3	11	ACTCCCTCCGTCCCATAATGT	2	1	ACATTATGGGACGGAGGGAGT	(((((((((((((((((((((&)))))))))))))))))))))	27	0
TraesCS2B03G1206400.1:mRNA	1749	1736	1756	Tae-miRN4334e*	-39.4	8	ACTCCCTCCGTCCCATAATGT	1	1	ATATTATGGGACGGAGGGAGT	(((((((((((((((((((((&)))))))))))))))))))))	15	0
TraesCS2B03G1206400.2:mRNA	2044	2031	2051	Tae-miRN4334e*	-39.4	8	ACTCCCTCCGTCCCATAATGT	1	1	ATATTATGGGACGGAGGGAGT	(((((((((((((((((((((&)))))))))))))))))))))	18	0
TraesCS6B03G0477100.1:mRNA	2180	2171	2191	Tae-miRN4334e*	-39.4	12	ACTCCCTCCGTCCCATAATGT	1	1	ATATTATGGGACGGAGGGAGT	(((((((((((((((((((((&)))))))))))))))))))))	21	0
TraesCS7B03G0522400.2:mRNA	1598	1588	1608	Tae-miRN4334e*	-39.4	11	ACTCCCTCCGTCCCATAATGT	1	1	ATATTATGGGACGGAGGGAGT	(((((((((((((((((((((&)))))))))))))))))))))	26	0
TraesCS7B03G0522400.1:mRNA	1634	1624	1644	Tae-miRN4334e*	-39.4	11	ACTCCCTCCGTCCCATAATGT	1	1	ATATTATGGGACGGAGGGAGT	(((((((((((((((((((((&)))))))))))))))))))))	26	0
TraesCS1A03G0691300.1:mRNA	2261	2249	2269	Tae-miRN4334e*	-39.4	9	ACTCCCTCCGTCCCATAATGT	1	1	ATATTGTGGGACGGAGGGAGT	(((((((((((((((((((((&)))))))))))))))))))))	19	0
TraesCS7B03G0358400.2:mRNA	2423	2414	2434	Tae-miRN4334e*	-34.4	12	ACTCCCTCCGTCCCATAATGT	1	1	ACATTATGAGACGGAGGGAGT	((((((((.((((((((((((&)))))))))))).))))))))	20	1
TraesCS7B03G0358400.1:mRNA	2528	2519	2539	Tae-miRN4334e*	-34.4	12	ACTCCCTCCGTCCCATAATGT	1	1	ACATTATGAGACGGAGGGAGT	((((((((.((((((((((((&)))))))))))).))))))))	21	1
TraesCS7B03G0038500.1:mRNA	5253	5242	5262	Tae-miRN4334e*	-32.5	10	ACTCCCTCCGTCCCATAATGT	1	1	ATATTATGGTACGGAGGGAGT	(((((((((.(((((((((((&))))))))))).)))))))))	45	2
TraesCS7A03G0519100.2:mRNA	2251	2241	2261	Tae-miRN4334e*	-33.8	11	ACTCCCTCCGTCCCATAATGT	1	1	GCTTTTTGGGACGGAGGGAGT	((.((.(((((((((((((((&))))))))))))))).)).))	27	2
TraesCS3B03G1419900.1:mRNA	2166	2158	2176	Tae-miRN4334e*	-34	11	ACTCCCTCCGTCCCATAATGT	1	1	ATTTTGGGACGGAGGGAGT	(((.(((((((((((((((&))))))))))))))).))).	28	2
TraesCS7A03G0519100.1:mRNA	2248	2238	2258	Tae-miRN4334e*	-33.8	11	ACTCCCTCCGTCCCATAATGT	1	1	GCTTTTTGGGACGGAGGGAGT	((.((.(((((((((((((((&))))))))))))))).)).))	27	2
TraesCS3A03G0459900.1:mRNA	977	968	988	Tae-miRN4334e*	-32.6	12	ACTCCCTCCGTCCCATAATGT	1	1	ACATTATGGAATGGAGGGAGT	(((((((((.(((((((((((&))))))))))).)))))))))	33	2
TraesCS3A03G0459900.2:mRNA	828	819	839	Tae-miRN4334e*	-32.6	12	ACTCCCTCCGTCCCATAATGT	1	1	ACATTATGGAATGGAGGGAGT	(((((((((.(((((((((((&))))))))))).)))))))))	32	2
TraesCS5B03G0647000.1:mRNA	626	624	636	Tae-miRN4334e*	-28.6	11	ACTCCCTCCGTCCCATAATGT	1	1	GGACGGAGGGAGT	(((((((((((((&))))))))))))).	5	1
TraesCS3B03G0088200.1:mRNA	1633	1622	1642	Tae-miRN4334e*	-28.6	10	ACTCCCTCCGTCCCATAATGT	1	1	ATATTTTGGTACGGAGGGAGT	(((((.(((.(((((((((((&))))))))))).))).)))))	18	3
TraesCS3B03G0707600.1:mRNA	2578	2568	2587	Tae-miRN4334e*	-26.1	10	ACTCCCTCCGTCCCATAATGT	1	1	ATATTATGGACAGAGGGAGT	(((((((((((.((((((((&)))))))).)))).)))))))	17	3
TraesCS5B03G0104700.1:mRNA	1124	1118	1134	Tae-miRN4334e*	-28.7	11	ACTCCCTCCGTCCCATAATGT	1	1	TATGGAACGGAGGGAGT	(((((.(((((((((((&))))))))))).))))).	8	3
TraesCS6D03G0251100.1:mRNA	3478	3467	3487	Tae-miRN4334e*	-28.2	10	ACTCCCTCCGTCCCATAATGT	1	1	ACATTTAGGAACGGAGGGAGT	(((((..((.(((((((((((&))))))))))).))..)))))	27	4
TraesCS1A03G0046900.1:mRNA	23	16	34	Tae-miRN4334e*	-26.7	12	ACTCCCTCCGTCCCATAATGT	1	1	ATTCTGAGACGGAGGGAGT	(((.((.((((((((((((&)))))))))))).)).))).	11	3
TraesCS5B03G0911700.1:mRNA	2471	2461	2481	Tae-miRN4334e*	-28.2	11	ACTCCCTCCGTCCCATAATGT	1	1	ACATTTAGGAACGGAGGGAGT	(((((..((.(((((((((((&))))))))))).))..)))))	19	4
TraesCS3B03G1380400.1:mRNA	4747	4743	4755	Tae-miRN4334e*	-28.6	9	ACTCCCTCCGTCCCATAATGT	1	1	GGACGGAGGGAGT	(((((((((((((&))))))))))))).	45	1
TraesCS5D03G0383500.1:mRNA	2791	2790	2802	Tae-miRN4334e*	-28.6	12	ACTCCCTCCGTCCCATAATGT	1	1	GGACGGAGGGAGT	(((((((((((((&))))))))))))).	29	1
TraesCS2A03G0341400.1:mRNA	1455	1448	1466	Tae-miRN4334e*	-28.2	12	ACTCCCTCCGTCCCATAATGT	1	1	ATATTATGGTACGGAGGGA	(((((((((.(((((((((&.))))))))).)))))))))	18	5
TraesCS7B03G1305600.1:mRNA	2088	2078	2098	Tae-miRN4334e*	-24.1	11	ACTCCCTCCGTCCCATAATGT	1	1	ATATTATAGGATGGAGGAAGT	(((((((.(((((((((.(((&))).))))))))).)))))))	14	3
TraesCS2B03G1314300.3:mRNA	2991	2982	3001	Tae-miRN4334e*	-27.9	11	ACTCCCTCCGTCCCATAATGT	1	1	TATTTTGGGACGGATGGAGT	((((.(((((((((.(((((&))))).))))))))).)))).	24	4
TraesCS5A03G0518100.1:mRNA	5649	5641	5658	Tae-miRN4334e*	-30.5	10	ACTCCCTCCGTCCCATAATGT	1	1	TATTTTGGGACGGAGGGA	((((.(((((((((((((&.))))))))))))).)))).	60	4
TraesCS3D03G0857700.1:mRNA	1857	1849	1868	Tae-miRN4334e*	-27.8	12	ACTCCCTCCGTCCCATAATGT	1	1	TATTTTGGAACGGAGGGAGT	((((.(((.(((((((((((&))))))))))).))).)))).	17	4
TraesCS3A03G0615800.2:mRNA	2502	2492	2511	Tae-miRN4334e*	-28.3	10	ACTCCCTCCGTCCCATAATGT	1	1	TATTTTGGGACAGAGGGAGT	((((.((((((.((((((((&)))))))).)))))).)))).	31	4
TraesCS2A03G1162100.1:mRNA	2158	2150	2167	Tae-miRN4334e*	-30.5	10	ACTCCCTCCGTCCCATAATGT	1	1	TATTTTGGGACGGAGGGA	((((.(((((((((((((&.))))))))))))).)))).	18	4
TraesCS4B03G0183100.1:mRNA	3738	3727	3747	Tae-miRN4334e*	-26.3	10	ACTCCCTCCGTCCCATAATGT	1	1	ATATTTAGGAACGGAGGGAGT	(((((..((.(((((((((((&))))))))))).))..)))))	31	4
TraesCS4D03G0596500.1:mRNA	1121	1108	1128	Tae-miRN4334e*	-26.4	8	ACTCCCTCCGTCCCATAATGT	1	1	ATATTTAGGAACGGAGGGAGT	(((((..((.(((((((((((&))))))))))).))..)))))	36	4
TraesCS5B03G0723400.1:mRNA	1634	1623	1643	Tae-miRN4334e*	-26.3	10	ACTCCCTCCGTCCCATAATGT	1	1	ATATTTAGGAACGGAGGGAGT	(((((..((.(((((((((((&))))))))))).))..)))))	16	4
TraesCS5B03G0723400.1:mRNA	1633	1623	1643	Tae-miRN4334e*	-26.3	11	ACTCCCTCCGTCCCATAATGT	1	1	ATATTTAGGAACGGAGGGAGT	(((((..((.(((((((((((&))))))))))).))..)))))	16	4
TraesCS3B03G1498600.1:mRNA	12585	12573	12593	Tae-miRN4334e*	-26.4	9	ACTCCCTCCGTCCCATAATGT	1	1	ATATTTAGGAACGGAGGGAGT	(((((..((.(((((((((((&))))))))))).))..)))))	2151	4
TraesCS7B03G1337100.2:mRNA	4761	4759	4771	Tae-miRN4334e*	-28.6	11	ACTCCCTCCGTCCCATAATGT	1	1	GGACGGAGGGAGT	(((((((((((((&))))))))))))).	31	1
TraesCS2D03G0519500.1:mRNA	2201	2199	2210	Tae-miRN4334e*	-27.8	11	ACTCCCTCCGTCCCATAATGT	1	1	GGACGGAGGGAG	((((((((((((&.)))))))))))).	17	2
TraesCS7B03G1337100.1:mRNA	4680	4678	4690	Tae-miRN4334e*	-28.6	11	ACTCCCTCCGTCCCATAATGT	1	1	GGACGGAGGGAGT	(((((((((((((&))))))))))))).	31	1
TraesCS7B03G1337100.3:mRNA	4777	4775	4787	Tae-miRN4334e*	-28.6	11	ACTCCCTCCGTCCCATAATGT	1	1	GGACGGAGGGAGT	(((((((((((((&))))))))))))).	31	1
TraesCS7D03G1239000.2:mRNA	4952	4943	4963	Tae-miRN4334e*	-26.4	12	ACTCCCTCCGTCCCATAATGT	1	1	ACATTTAGGAATGGAGGGAGT	(((((..((.(((((((((((&))))))))))).))..)))))	31	4
TraesCS7D03G1239000.1:mRNA	3885	3876	3896	Tae-miRN4334e*	-26.4	12	ACTCCCTCCGTCCCATAATGT	1	1	ACATTTAGGAATGGAGGGAGT	(((((..((.(((((((((((&))))))))))).))..)))))	18	4
TraesCS4B03G0185200.1:mRNA	173	170	184	Tae-miRN4334e*	-26.3	12	ACTCCCTCCGTCCCATAATGT	1	1	TGGAACGGAGGGAGT	(((.(((((((((((&))))))))))).))).	12	3
TraesCS4A03G0976900.1:mRNA	527	526	538	Tae-miRN4334e*	-21.7	12	ACTCCCTCCGTCCCATAATGT	2	1	GGACGGAGGAAGT	(((((((((.(((&))).))))))))).	11	3
TraesCS2A03G0776700.1:mRNA	2581	2578	2591	Tae-miRN4334e*	-25.4	11	ACTCCCTCCGTCCCATAATGT	1	1	GGAACGGAGGGAGT	((.(((((((((((&))))))))))).)).	20	3
TraesCS3D03G0581700.1:mRNA	1053	1047	1060	Tae-miRN4334e*	-25.4	8	ACTCCCTCCGTCCCATAATGT	1	1	GGAACGGAGGGAGT	((.(((((((((((&))))))))))).)).	27	3
TraesCS3D03G0581700.2:mRNA	957	951	964	Tae-miRN4334e*	-25.4	8	ACTCCCTCCGTCCCATAATGT	1	1	GGAACGGAGGGAGT	((.(((((((((((&))))))))))).)).	27	3
TraesCS5A03G0002900.1:mRNA	195	185	203	Tae-miRN4334e*	-27.8	9	ACTCCCTCCGTCCCATAATGT	2	2	ATTTTGGGACAGAGGGAGT	(((.((((((.((((((((&)))))))).)))))).))).	1	4
TraesCS4B03G0561000.1:mRNA	1754	1746	1765	Tae-miRN4384c*	-18.9	12	AGTGCCTATTGATTTTTTGAG	1	1	TCAAAAAATCTATACGCACT	((((((((((.(((.(((((&))))).))).)))))))))).	12	5
TraesCS7B03G0361100.1:mRNA	1495	1484	1505	Tae-miR156l*	-31.3	11	CTCACCCTCTCTCTGTCAGCC	1	1	GGCAGCAAAGGGAGAGGGTGAG	(((.....((((((((((((((&))))))))))))))....)))	17	5
TraesCS7B03G0361100.2:mRNA	1434	1423	1444	Tae-miR156l*	-31.3	11	CTCACCCTCTCTCTGTCAGCC	1	1	GGCAGCAAAGGGAGAGGGTGAG	(((.....((((((((((((((&))))))))))))))....)))	16	5
TraesCS1D03G0861700.1:mRNA	431	424	442	Tae-miR156l*	-34	12	CTCACCCTCTCTCTGTCAGCC	1	1	CTGGCAGAGAGAGGGAGAG	(((((((((((((((.(((&))).))))))))))))))).	45	3
TraesCS1D03G0861700.2:mRNA	431	424	442	Tae-miR156l*	-34	12	CTCACCCTCTCTCTGTCAGCC	1	1	CTGGCAGAGAGAGGGAGAG	(((((((((((((((.(((&))).))))))))))))))).	45	3
TraesCS7A03G0731800.1:mRNA	1750	1736	1757	Tae-miR156l*	-32.5	8	CTCACCCTCTCTCTGTCAGCC	1	1	GGTTATCCAGGGAGAGGGTGAG	((((...(((((((((((((((&)))))))))))))))..))))	15	3
TraesCS7A03G0731800.2:mRNA	1863	1849	1870	Tae-miR156l*	-32.5	8	CTCACCCTCTCTCTGTCAGCC	1	1	GGTTATCCAGGGAGAGGGTGAG	((((...(((((((((((((((&)))))))))))))))..))))	17	3
TraesCS7D03G0692300.1:mRNA	1904	1890	1911	Tae-miR156l*	-32.5	8	CTCACCCTCTCTCTGTCAGCC	1	1	GGTTATCCAGGGAGAGGGTGAG	((((...(((((((((((((((&)))))))))))))))..))))	16	3
TraesCS3B03G0482600.1:mRNA	681	669	688	Tae-miR156l*	-32.3	8	CTCACCCTCTCTCTGTCAGCC	1	1	GGTTGACGGAGGAGGGGGAG	((((((((((((((((.(((&))).))))).)))))))))))	5	4
TraesCS3D03G0381700.1:mRNA	664	652	671	Tae-miR156l*	-32.3	8	CTCACCCTCTCTCTGTCAGCC	1	1	GGTTGACGGAGGAGGGGGAG	((((((((((((((((.(((&))).))))).)))))))))))	4	4
TraesCS1A03G0484800.1:mRNA	61	48	68	Tae-miR156l*	-31.2	8	CTCACCCTCTCTCTGTCAGCC	1	1	GGCGGAGAGAGAGAGGGAGGG	(((.((.((((((((((.(((&))).)))))))))).)).)))	29	4
TraesCS6B03G0974500.1:mRNA	1355	1345	1366	Tae-miR156l*	-32.5	12	CTCACCCTCTCTCTGTCAGCC	1	1	GGCGTGAGAGGGAGAGGGAGAG	(((.(((.((((((((((.(((&))).)))))))))).))))))	37	4
TraesCS6A03G0820900.1:mRNA	1360	1350	1371	Tae-miR156l*	-32.5	12	CTCACCCTCTCTCTGTCAGCC	1	1	GGCGTGAGAGGGAGAGGGAGAG	(((.(((.((((((((((.(((&))).)))))))))).))))))	36	4
TraesCS6A03G0820900.2:mRNA	1355	1345	1366	Tae-miR156l*	-32.5	12	CTCACCCTCTCTCTGTCAGCC	1	1	GGCGTGAGAGGGAGAGGGAGAG	(((.(((.((((((((((.(((&))).)))))))))).))))))	41	4
TraesCS6D03G0694100.1:mRNA	1350	1340	1361	Tae-miR156l*	-32.5	12	CTCACCCTCTCTCTGTCAGCC	1	1	GGCGTGAGAGGGAGAGGGAGAG	(((.(((.((((((((((.(((&))).)))))))))).))))))	45	4
TraesCS6B03G0974500.1:mRNA	1359	1345	1366	Tae-miR156l*	-32.5	8	CTCACCCTCTCTCTGTCAGCC	1	1	GGCGTGAGAGGGAGAGGGAGAG	(((.(((.((((((((((.(((&))).)))))))))).))))))	37	4
TraesCS6D03G0694100.1:mRNA	1354	1340	1361	Tae-miR156l*	-32.5	8	CTCACCCTCTCTCTGTCAGCC	1	1	GGCGTGAGAGGGAGAGGGAGAG	(((.(((.((((((((((.(((&))).)))))))))).))))))	45	4
TraesCS1A03G0531200.1:mRNA	7224	7214	7233	Tae-miR156l*	-28	10	CTCACCCTCTCTCTGTCAGCC	1	1	GGCGCCAGGGAGACGGTGAG	(((..((((((((.((((((&)))))).))))))))...)))	46	5
TraesCS1A03G0531200.2:mRNA	8478	8468	8487	Tae-miR156l*	-28	10	CTCACCCTCTCTCTGTCAGCC	1	1	GGCGCCAGGGAGACGGTGAG	(((..((((((((.((((((&)))))).))))))))...)))	52	5
TraesCS5A03G0527800.1:mRNA	1921	1908	1928	Tae-miR156l*	-27.8	8	CTCACCCTCTCTCTGTCAGCC	1	1	GGCAAAAAGAGAGAGGGAGAG	(((....((((((((((.(((&))).))))))))))....)))	29	6
TraesCS2B03G0893200.1:mRNA	261	251	271	Tae-miR156l*	-30.1	11	CTCACCCTCTCTCTGTCAGCC	1	1	GGAGGAGAGAGAGAGGGAGAG	((..((.((((((((((.(((&))).)))))))))).))..))	21	5
TraesCS5A03G0527800.1:mRNA	1918	1908	1928	Tae-miR156l*	-27.8	11	CTCACCCTCTCTCTGTCAGCC	1	1	GGCAAAAAGAGAGAGGGAGAG	(((....((((((((((.(((&))).))))))))))....)))	29	6
TraesCS6A03G0287200.1:mRNA	394	389	405	Tae-miR156l*	-27.6	12	CTCACCCTCTCTCTGTCAGCC	1	1	GAGAGAGAGAGGGAGAG	((.((((((((((.(((&))).)))))))))).)).	31	4
TraesCS2B03G0872800.2:mRNA	1430	1420	1441	Tae-miR156l*	-23.1	12	CTCACCCTCTCTCTGTCAGCC	1	1	GCGTCAGAAGAGAGAGAGTGAG	((......((((((((.(((((&))))).))))))))....)).	31	9
TraesCS2A03G0785800.3:mRNA	1422	1412	1433	Tae-miR156l*	-23.1	12	CTCACCCTCTCTCTGTCAGCC	1	1	GCGTCAGAAGAGAGAGAGTGAG	((......((((((((.(((((&))))).))))))))....)).	34	9
TraesCS2B03G0872800.3:mRNA	1418	1408	1429	Tae-miR156l*	-23.1	12	CTCACCCTCTCTCTGTCAGCC	1	1	GCGTCAGAAGAGAGAGAGTGAG	((......((((((((.(((((&))))).))))))))....)).	31	9
TraesCS2A03G0785800.2:mRNA	1434	1424	1445	Tae-miR156l*	-23.1	12	CTCACCCTCTCTCTGTCAGCC	1	1	GCGTCAGAAGAGAGAGAGTGAG	((......((((((((.(((((&))))).))))))))....)).	34	9
TraesCS2B03G0872800.1:mRNA	1397	1387	1408	Tae-miR156l*	-23.1	12	CTCACCCTCTCTCTGTCAGCC	1	1	GCGTCAGAAGAGAGAGAGTGAG	((......((((((((.(((((&))))).))))))))....)).	30	9
TraesCS2A03G0785800.1:mRNA	1401	1391	1412	Tae-miR156l*	-23.1	12	CTCACCCTCTCTCTGTCAGCC	1	1	GCGTCAGAAGAGAGAGAGTGAG	((......((((((((.(((((&))))).))))))))....)).	33	9
TraesCS1B03G0684600.1:mRNA	319	305	326	Tae-miR156l*	-30.4	8	CTCACCCTCTCTCTGTCAGCC	1	1	GGCTGGTGAGGGAGAGGTTGAG	((((((..(((((((((.((((&)))).))))))))).))))))	18	4
TraesCS5B03G1193100.1:mRNA	70	60	78	Tae-miRN4395*	-22.7	10	TCCCGAGTTAAAATCCGTGTT	1	1	ACACAGATTTTATCTCGGG	((((.(((((((.((((((&.)))))).))))))).)))).	32	8
TraesCS4A03G0289200.1:mRNA	1586	1577	1596	Tae-miR399v*	-27.7	11	GGGCAGGGTCTCCTTTGGCAG	1	1	CTGGAAATGAGACCTTGCCC	(((.(((.((((((((((((&)))))))))))).)))..)))	25	3
TraesCS4B03G0481100.1:mRNA	1946	1937	1956	Tae-miR399v*	-27.7	11	GGGCAGGGTCTCCTTTGGCAG	1	1	CTGGAAATGAGACCTTGCCC	(((.(((.((((((((((((&)))))))))))).)))..)))	19	3
TraesCS4D03G0428900.1:mRNA	1186	1177	1196	Tae-miR399v*	-27.7	11	GGGCAGGGTCTCCTTTGGCAG	1	1	CTGGAAATGAGACCTTGCCC	(((.(((.((((((((((((&)))))))))))).)))..)))	17	3
TraesCS6D03G0869700.1:mRNA	2684	2668	2691	Tae-miR9662a*	-29.9	8	GCGGCTCTCTGGTGTTCAAGC	1	1	CTTGGTTCAAAACCAGAGGGCCGC	(((((......(((((((((((((&)))))))))))))..))))).	17	7
TraesCS7D03G0767800.1:mRNA	902	892	910	Tae-miR9662a*	-33.6	10	GCGGCTCTCTGGTGTTCAAGC	1	1	GCTGGGCACCAGGGGGCCG	(((((((((((((((((((&.))))))))))))))))).))	12	2
TraesCS2D03G0460900.2:mRNA	722	716	733	Tae-miR164d*	-29.8	12	CATGTGCCTTTCTTCTCCACC	1	1	GGAGAAGAAGGGCACCTG	(((((((((((((((.((&)).))))))))))))))).	15	3
TraesCS2D03G0460900.1:mRNA	716	710	727	Tae-miR164d*	-29.8	12	CATGTGCCTTTCTTCTCCACC	1	1	GGAGAAGAAGGGCACCTG	(((((((((((((((.((&)).))))))))))))))).	17	3
TraesCS6A03G0900100.1:mRNA	1006	996	1017	Tae-miR164d*	-28.5	11	CATGTGCCTTTCTTCTCCACC	1	1	GGGCGAGAAGAAGGGCGACATG	((..((((((((((((.(((((&)))))))))))))))))..))	46	5
TraesCS6A03G0900100.1:mRNA	1005	996	1017	Tae-miR164d*	-28.5	12	CATGTGCCTTTCTTCTCCACC	1	1	GGGCGAGAAGAAGGGCGACATG	((..((((((((((((.(((((&)))))))))))))))))..))	46	5
TraesCS3B03G0801100.1:mRNA	1037	1029	1047	Tae-miRN4315*	-18.8	11	GGATTTTTTTAGTGTTGGGAG	1	1	CCAGTACCTAAAAAAATCC	((((((.((((((((((((&)))))))))))))))))).	7	2
TraesCS3B03G0801100.2:mRNA	710	702	720	Tae-miRN4315*	-18.8	11	GGATTTTTTTAGTGTTGGGAG	1	1	CCAGTACCTAAAAAAATCC	((((((.((((((((((((&)))))))))))))))))).	6	2
TraesCS6B03G0956500.1:mRNA	1388	1376	1394	Tae-miRN4315*	-22.5	8	GGATTTTTTTAGTGTTGGGAG	1	1	TCCCAGAGCTAAAAGAATC	((((((.((((((((((((&.)))))))))))).)))))).	11	4
TraesCS6B03G0956500.4:mRNA	1956	1944	1962	Tae-miRN4315*	-22.5	8	GGATTTTTTTAGTGTTGGGAG	1	1	TCCCAGAGCTAAAAGAATC	((((((.((((((((((((&.)))))))))))).)))))).	12	4
TraesCS5B03G0050600.1:mRNA	113	101	119	Tae-miRN4315*	-22.5	8	GGATTTTTTTAGTGTTGGGAG	1	1	TCCCAGAGCTAAAAGAATC	((((((.((((((((((((&.)))))))))))).)))))).	4	4
TraesCS4B03G0196200.2:mRNA	2211	2199	2217	Tae-miRN4315*	-22.5	8	GGATTTTTTTAGTGTTGGGAG	1	1	TCCCAGAGCTAAAAGAATC	((((((.((((((((((((&.)))))))))))).)))))).	20	4
TraesCS4B03G0196200.1:mRNA	2199	2187	2205	Tae-miRN4315*	-22.5	8	GGATTTTTTTAGTGTTGGGAG	1	1	TCCCAGAGCTAAAAGAATC	((((((.((((((((((((&.)))))))))))).)))))).	20	4
TraesCS4B03G0196200.3:mRNA	2253	2241	2259	Tae-miRN4315*	-22.5	8	GGATTTTTTTAGTGTTGGGAG	1	1	TCCCAGAGCTAAAAGAATC	((((((.((((((((((((&.)))))))))))).)))))).	20	4
TraesCS6B03G0956500.2:mRNA	1475	1463	1481	Tae-miRN4315*	-22.5	8	GGATTTTTTTAGTGTTGGGAG	1	1	TCCCAGAGCTAAAAGAATC	((((((.((((((((((((&.)))))))))))).)))))).	12	4
TraesCS6B03G0956500.3:mRNA	1914	1902	1920	Tae-miRN4315*	-22.5	8	GGATTTTTTTAGTGTTGGGAG	1	1	TCCCAGAGCTAAAAGAATC	((((((.((((((((((((&.)))))))))))).)))))).	12	4
TraesCS3B03G0321500.2:mRNA	21	12	32	Tae-miRN4315*	-21.2	12	GGATTTTTTTAGTGTTGGGAG	1	1	CTCCCATTACGGAAAAAATCT	((((((.(((.((((((((((&)))))))))).))).))))))	77	3
TraesCS3B03G0321500.1:mRNA	21	12	32	Tae-miRN4315*	-21.2	12	GGATTTTTTTAGTGTTGGGAG	1	1	CTCCCATTACGGAAAAAATCT	((((((.(((.((((((((((&)))))))))).))).))))))	84	3
TraesCS3A03G0253100.1:mRNA	21	12	32	Tae-miRN4315*	-21.2	12	GGATTTTTTTAGTGTTGGGAG	1	1	CTCCCATTACGGAAAAAATCT	((((((.(((.((((((((((&)))))))))).))).))))))	75	3
TraesCS1A03G0258600.1:mRNA	399	387	406	Tae-miR169bb*	-36.2	9	TAGGCGGTCACCTTGGCTAGC	1	1	GCTGGCCGAGGTGAACGCCT	((((((((((((((.(((((&.))))).))))))))))))))	6	5
TraesCS1D03G0255200.1:mRNA	414	402	421	Tae-miR169bb*	-36.2	9	TAGGCGGTCACCTTGGCTAGC	1	1	GCTGGCCGAGGTGAACGCCT	((((((((((((((.(((((&.))))).))))))))))))))	4	5
TraesCS2D03G0380300.1:mRNA	836	825	845	Tae-miR169bb*	-32.5	10	TAGGCGGTCACCTTGGCTAGC	1	1	GCGGGCCGAGGGGATCGCCTA	((.((((((((.(((((((((&))))))))).)))))))).))	12	3
TraesCS4B03G0962500.1:mRNA	2577	2569	2584	Tae-miR398c*	-22.2	10	GGAGTGCCACTGAGAACACAA	1	1	TGCTCTCAGTGCACTC	((.(((((((((((((&.)))))).))))))).)).	24	6
TraesCS4D03G0831800.1:mRNA	2532	2524	2539	Tae-miR398c*	-22.2	10	GGAGTGCCACTGAGAACACAA	1	1	TGCTCTCAGTGCACTC	((.(((((((((((((&.)))))).))))))).)).	22	6
TraesCS7A03G0617400.1:mRNA	1786	1779	1797	Tae-miRN4286*	-23.8	12	CAATGGCCATGGTCCTCCTTG	1	1	CATGGTGCACCATGGCCAT	((.((.(.(((((((((((&.))))))))))).).)).))	27	8
TraesCS2A03G1269800.1:mRNA	1503	1492	1509	Tae-miR5064m*	-21.3	8	GTGCTATGGATAAATTCAACC	2	2	TTGAGCTTATCCATGGCA	(((((.((((((((((((&.)))))))))))).))))).	8	4
TraesCS1D03G0078600.1:mRNA	1556	1548	1567	Tae-miR5064m*	-19.6	12	GTGCTATGGATAAATTCAACC	1	1	GTTTGCTTTATTCATAGCAC	(((...((((((((((((((&))))))))))))))...))).	6	4
TraesCS5A03G0661400.1:mRNA	182	170	190	Tae-miR9666y*	-27.9	9	GCCATCATACGCTCAACCGTG	1	1	CATGGTCGGGCGTATGGATGG	((((((.((((((((.(((((&.))))))))))))).))))))	11	4
TraesCS3D03G0681300.1:mRNA	1540	1533	1549	Tae-miR9666y*	-28	10	GCCATCATACGCTCAACCGTG	1	1	GGTGAGCGTGAGATGGC	((((((((((.((((((&)))))).)))))))).)).	41	4
TraesCS3A03G0738200.2:mRNA	1616	1609	1625	Tae-miR9666y*	-28	10	GCCATCATACGCTCAACCGTG	1	1	GGTGAGCGTGAGATGGC	((((((((((.((((((&)))))).)))))))).)).	42	4
TraesCS3A03G0738200.1:mRNA	1616	1609	1625	Tae-miR9666y*	-28	10	GCCATCATACGCTCAACCGTG	1	1	GGTGAGCGTGAGATGGC	((((((((((.((((((&)))))).)))))))).)).	40	4
TraesCS3D03G0681300.2:mRNA	1336	1329	1345	Tae-miR9666y*	-28	10	GCCATCATACGCTCAACCGTG	1	1	GGTGAGCGTGAGATGGC	((((((((((.((((((&)))))).)))))))).)).	39	4
TraesCS3A03G0738200.3:mRNA	1616	1609	1625	Tae-miR9666y*	-28	10	GCCATCATACGCTCAACCGTG	1	1	GGTGAGCGTGAGATGGC	((((((((((.((((((&)))))).)))))))).)).	41	4
TraesCS7B03G0522400.2:mRNA	1598	1588	1608	Tae-miRN4334d*	-36.5	11	ACTCCCTCCGTTCCATAATAT	1	1	ATATTATGGGACGGAGGGAGT	(((((((((((((((((((((&)))))))))))))))))))))	26	0
TraesCS7B03G0522400.1:mRNA	1634	1624	1644	Tae-miRN4334d*	-36.5	11	ACTCCCTCCGTTCCATAATAT	1	1	ATATTATGGGACGGAGGGAGT	(((((((((((((((((((((&)))))))))))))))))))))	26	0
TraesCS2B03G1206400.2:mRNA	2044	2031	2051	Tae-miRN4334d*	-36.5	8	ACTCCCTCCGTTCCATAATAT	1	1	ATATTATGGGACGGAGGGAGT	(((((((((((((((((((((&)))))))))))))))))))))	18	0
TraesCS6B03G0477100.1:mRNA	2180	2171	2191	Tae-miRN4334d*	-36.5	12	ACTCCCTCCGTTCCATAATAT	1	1	ATATTATGGGACGGAGGGAGT	(((((((((((((((((((((&)))))))))))))))))))))	21	0
TraesCS2B03G1206400.1:mRNA	1749	1736	1756	Tae-miRN4334d*	-36.5	8	ACTCCCTCCGTTCCATAATAT	1	1	ATATTATGGGACGGAGGGAGT	(((((((((((((((((((((&)))))))))))))))))))))	15	0
TraesCS1A03G0691300.1:mRNA	2261	2249	2269	Tae-miRN4334d*	-36.5	9	ACTCCCTCCGTTCCATAATAT	1	1	ATATTGTGGGACGGAGGGAGT	(((((((((((((((((((((&)))))))))))))))))))))	19	0
TraesCS5B03G0104700.1:mRNA	1124	1114	1134	Tae-miRN4334d*	-33.6	11	ACTCCCTCCGTTCCATAATAT	1	1	GTAATATGGAACGGAGGGAGT	(((.(((((((((((((((((&))))))))))))))))).)))	8	1
TraesCS7B03G0038500.1:mRNA	5253	5242	5262	Tae-miRN4334d*	-32.5	10	ACTCCCTCCGTTCCATAATAT	1	1	ATATTATGGTACGGAGGGAGT	(((((((((.(((((((((((&))))))))))).)))))))))	45	2
TraesCS3A03G0459900.2:mRNA	828	821	839	Tae-miRN4334d*	-33.4	12	ACTCCCTCCGTTCCATAATAT	1	1	ATTATGGAATGGAGGGAGT	(((((((((((((((((((&))))))))))))))))))).	32	1
TraesCS3D03G0482600.1:mRNA	2708	2701	2719	Tae-miRN4334d*	-34.7	12	ACTCCCTCCGTTCCATAATAT	1	1	ATTATGGGACGGAGGGAGT	(((((((((((((((((((&))))))))))))))))))).	31	1
TraesCS3A03G0459900.1:mRNA	977	970	988	Tae-miRN4334d*	-33.4	12	ACTCCCTCCGTTCCATAATAT	1	1	ATTATGGAATGGAGGGAGT	(((((((((((((((((((&))))))))))))))))))).	33	1
TraesCS2D03G0752100.1:mRNA	2353	2345	2363	Tae-miRN4334d*	-34.7	11	ACTCCCTCCGTTCCATAATAT	2	1	ATTATGGGACGGAGGGAGT	(((((((((((((((((((&))))))))))))))))))).	27	1
TraesCS3D03G0857700.1:mRNA	1857	1849	1868	Tae-miRN4334d*	-32.6	12	ACTCCCTCCGTTCCATAATAT	1	1	TATTTTGGAACGGAGGGAGT	((((.(((((((((((((((&))))))))))))))).)))).	17	2
TraesCS4B03G0183100.1:mRNA	3738	3727	3747	Tae-miRN4334d*	-30.8	10	ACTCCCTCCGTTCCATAATAT	1	1	ATATTTAGGAACGGAGGGAGT	(((((..((((((((((((((&))))))))))))))..)))))	31	2
TraesCS4D03G0596500.1:mRNA	1121	1108	1128	Tae-miRN4334d*	-30.9	8	ACTCCCTCCGTTCCATAATAT	1	1	ATATTTAGGAACGGAGGGAGT	(((((..((((((((((((((&))))))))))))))..)))))	36	2
TraesCS6B03G0156700.1:mRNA	2564	2554	2574	Tae-miRN4334d*	-32.4	11	ACTCCCTCCGTTCCATAATAT	1	1	ATATTTGGGAACGGAGGGAGT	(((((..((((((((((((((&))))))))))))))..)))))	29	2
TraesCS6B03G0156700.2:mRNA	2441	2431	2451	Tae-miRN4334d*	-32.4	11	ACTCCCTCCGTTCCATAATAT	1	1	ATATTTGGGAACGGAGGGAGT	(((((..((((((((((((((&))))))))))))))..)))))	27	2
TraesCS5B03G0723400.1:mRNA	1633	1623	1643	Tae-miRN4334d*	-30.8	11	ACTCCCTCCGTTCCATAATAT	1	1	ATATTTAGGAACGGAGGGAGT	(((((..((((((((((((((&))))))))))))))..)))))	16	2
TraesCS3B03G1498600.1:mRNA	12585	12573	12593	Tae-miRN4334d*	-30.9	9	ACTCCCTCCGTTCCATAATAT	1	1	ATATTTAGGAACGGAGGGAGT	(((((..((((((((((((((&))))))))))))))..)))))	2151	2
TraesCS5B03G0723400.1:mRNA	1634	1623	1643	Tae-miRN4334d*	-30.8	10	ACTCCCTCCGTTCCATAATAT	1	1	ATATTTAGGAACGGAGGGAGT	(((((..((((((((((((((&))))))))))))))..)))))	16	2
TraesCS2A03G0776700.1:mRNA	2581	2571	2591	Tae-miRN4334d*	-31.2	11	ACTCCCTCCGTTCCATAATAT	1	1	GTATTTAGGAACGGAGGGAGT	(((((..((((((((((((((&))))))))))))))..)))))	20	2
TraesCS4B03G0185200.1:mRNA	173	170	184	Tae-miRN4334d*	-30.8	12	ACTCCCTCCGTTCCATAATAT	1	1	TGGAACGGAGGGAGT	(((((((((((((((&))))))))))))))).	12	1
TraesCS3D03G0581700.1:mRNA	1053	1040	1060	Tae-miRN4334d*	-31.2	8	ACTCCCTCCGTTCCATAATAT	1	1	GTATTTAGGAACGGAGGGAGT	(((((..((((((((((((((&))))))))))))))..)))))	27	2
TraesCS3D03G0581700.2:mRNA	957	944	964	Tae-miRN4334d*	-31.2	8	ACTCCCTCCGTTCCATAATAT	1	1	GTATTTAGGAACGGAGGGAGT	(((((..((((((((((((((&))))))))))))))..)))))	27	2
TraesCS3B03G0088200.1:mRNA	1633	1622	1642	Tae-miRN4334d*	-28.6	10	ACTCCCTCCGTTCCATAATAT	1	1	ATATTTTGGTACGGAGGGAGT	(((((.(((.(((((((((((&))))))))))).))).)))))	18	3
TraesCS4B03G0429500.1:mRNA	2528	2519	2539	Tae-miRN4334d*	-26.2	12	ACTCCCTCCGTTCCATAATAT	1	1	ATATTTTGAAACGGAGGGAGT	(((((.((.((((((((((((&)))))))))))).)).)))))	28	2
TraesCS5D03G1188900.1:mRNA	2199	2186	2206	Tae-miRN4334d*	-29.9	8	ACTCCCTCCGTTCCATAATAT	1	1	ATATTTAGGAACGGGGGGAGT	(((((..((((((((((((((&))))))))))))))..)))))	16	2
TraesCS3B03G0341300.1:mRNA	1995	1984	2003	Tae-miRN4334d*	-31.8	9	ACTCCCTCCGTTCCATAATAT	1	1	TATTTGGGAACGGAGGGAGT	((((..((((((((((((((&))))))))))))))..)))).	32	3
TraesCS5B03G0140600.1:mRNA	2034	2025	2044	Tae-miRN4334d*	-26.6	11	ACTCCCTCCGTTCCATAATAT	1	1	TATTTTAGAACGGAGGGAGT	((((...(((((((((((((&)))))))))))))...)))).	22	4
TraesCS5B03G0140600.2:mRNA	1890	1881	1900	Tae-miRN4334d*	-26.6	11	ACTCCCTCCGTTCCATAATAT	1	1	TATTTTAGAACGGAGGGAGT	((((...(((((((((((((&)))))))))))))...)))).	22	4
TraesCS6D03G0251100.1:mRNA	3478	3474	3487	Tae-miRN4334d*	-29.9	10	ACTCCCTCCGTTCCATAATAT	1	1	GGAACGGAGGGAGT	((((((((((((((&)))))))))))))).	27	1
TraesCS4A03G0404300.1:mRNA	2018	2007	2027	Tae-miRN4334d*	-27.1	10	ACTCCCTCCGTTCCATAATAT	1	1	ATATTTAAGAACGGAGGGAGT	(((((...(((((((((((((&)))))))))))))...)))))	117	3
TraesCS5B03G0911700.1:mRNA	2471	2468	2481	Tae-miRN4334d*	-29.9	11	ACTCCCTCCGTTCCATAATAT	1	1	GGAACGGAGGGAGT	((((((((((((((&)))))))))))))).	19	1
TraesCS3B03G1419900.1:mRNA	2166	2158	2176	Tae-miRN4334d*	-31	11	ACTCCCTCCGTTCCATAATAT	1	1	ATTTTGGGACGGAGGGAGT	(((.(((((((((((((((&))))))))))))))).))).	28	2
TraesCS5B03G0647000.1:mRNA	626	617	636	Tae-miRN4334d*	-26.7	11	ACTCCCTCCGTTCCATAATAT	1	1	GTATTTCGGACGGAGGGAGT	(((((..(((((((((((((&))))))))))).))..)))))	5	5
TraesCS2A03G0616800.1:mRNA	2838	2834	2847	Tae-miRN4334d*	-29.9	10	ACTCCCTCCGTTCCATAATAT	1	1	GGAACGGAGGGAGT	((((((((((((((&)))))))))))))).	26	1
TraesCS2A03G0616800.1:mRNA	2840	2834	2847	Tae-miRN4334d*	-29.9	8	ACTCCCTCCGTTCCATAATAT	1	1	GGAACGGAGGGAGT	((((((((((((((&)))))))))))))).	26	1
TraesCS4D03G0699100.1:mRNA	1057	1054	1067	Tae-miRN4334d*	-29.9	11	ACTCCCTCCGTTCCATAATAT	1	1	GGAACGGAGGGAGT	((((((((((((((&)))))))))))))).	28	1
TraesCS2A03G0933000.1:mRNA	2412	2411	2423	Tae-miRN4334d*	-26.2	12	ACTCCCTCCGTTCCATAATAT	1	1	GAACGGAGGGAGT	(((((((((((((&))))))))))))).	36	1
TraesCS4B03G0512700.1:mRNA	1345	1342	1354	Tae-miRN4334d*	-26.2	10	ACTCCCTCCGTTCCATAATAT	2	1	GAACGGAGGGAGT	(((((((((((((&))))))))))))).	5	1
TraesCS2A03G0616800.2:mRNA	2938	2932	2945	Tae-miRN4334d*	-29.9	8	ACTCCCTCCGTTCCATAATAT	1	1	GGAACGGAGGGAGT	((((((((((((((&)))))))))))))).	26	1
TraesCS2A03G0616800.2:mRNA	2936	2932	2945	Tae-miRN4334d*	-29.9	10	ACTCCCTCCGTTCCATAATAT	1	1	GGAACGGAGGGAGT	((((((((((((((&)))))))))))))).	26	1
TraesCS2A03G0341400.1:mRNA	1455	1448	1466	Tae-miRN4334d*	-28.2	12	ACTCCCTCCGTTCCATAATAT	1	1	ATATTATGGTACGGAGGGA	(((((((((.(((((((((&.))))))))).)))))))))	18	5
TraesCS7B03G0358400.2:mRNA	2423	2416	2434	Tae-miRN4334d*	-28.7	12	ACTCCCTCCGTTCCATAATAT	1	1	ATTATGAGACGGAGGGAGT	((((((.((((((((((((&)))))))))))).)))))).	20	2
TraesCS7B03G0358400.1:mRNA	2528	2521	2539	Tae-miRN4334d*	-28.7	12	ACTCCCTCCGTTCCATAATAT	1	1	ATTATGAGACGGAGGGAGT	((((((.((((((((((((&)))))))))))).)))))).	21	2
TraesCS2B03G1150500.1:mRNA	1870	1859	1879	Tae-miRN4334d*	-29.6	10	ACTCCCTCCGTTCCATAATAT	1	1	GTAATGTGGATCGGAGGGAGT	(((.((((((.((((((((((&)))))))))).)))))).)))	27	3
TraesCS7D03G1239000.2:mRNA	4952	4950	4963	Tae-miRN4334d*	-28.1	12	ACTCCCTCCGTTCCATAATAT	1	1	GGAATGGAGGGAGT	((((((((((((((&)))))))))))))).	31	1
TraesCS7D03G1239000.1:mRNA	3885	3883	3896	Tae-miRN4334d*	-28.1	12	ACTCCCTCCGTTCCATAATAT	1	1	GGAATGGAGGGAGT	((((((((((((((&)))))))))))))).	18	1
TraesCS3B03G0707600.1:mRNA	2578	2568	2587	Tae-miRN4334d*	-26.1	10	ACTCCCTCCGTTCCATAATAT	1	1	ATATTATGGACAGAGGGAGT	(((((((((((.((((((((&)))))))).)).)))))))))	17	4
TraesCS7A03G0519100.1:mRNA	2248	2244	2258	Tae-miRN4334d*	-30.3	11	ACTCCCTCCGTTCCATAATAT	1	1	TGGGACGGAGGGAGT	(((((((((((((((&))))))))))))))).	27	1
TraesCS7A03G0519100.2:mRNA	2251	2247	2261	Tae-miRN4334d*	-30.3	11	ACTCCCTCCGTTCCATAATAT	1	1	TGGGACGGAGGGAGT	(((((((((((((((&))))))))))))))).	27	1
TraesCS3B03G0082300.1:mRNA	2032	2025	2039	Tae-miRN4334d*	-23.9	8	ACTCCCTCCGTTCCATAATAT	1	1	TGGAACGAAGGGAGT	(((((((.(((((((&))))))).))))))).	20	3
TraesCS3B03G1380400.1:mRNA	4747	4735	4755	Tae-miRN4334d*	-27	9	ACTCCCTCCGTTCCATAATAT	1	1	GTATTTCCGGACGGAGGGAGT	(((((...(((((((((((((&)))))))))))))...)))))	45	3
TraesCS5D03G0000400.1:mRNA	2511	2505	2518	Tae-miRN4334d*	-28.1	8	ACTCCCTCCGTTCCATAATAT	1	1	GGAATGGAGGGAGT	((((((((((((((&)))))))))))))).	47	1
TraesCS5D03G0383500.1:mRNA	2791	2782	2802	Tae-miRN4334d*	-27	12	ACTCCCTCCGTTCCATAATAT	1	1	GTATTTCCGGACGGAGGGAGT	(((((...(((((((((((((&)))))))))))))...)))))	29	3
TraesCS1A03G0261400.1:mRNA	2666	2664	2676	Tae-miRN4334d*	-26.2	11	ACTCCCTCCGTTCCATAATAT	1	1	GAACGGAGGGAGT	(((((((((((((&))))))))))))).	26	1
TraesCS1D03G0103400.1:mRNA	1173	1171	1183	Tae-miRN4334d*	-26.2	11	ACTCCCTCCGTTCCATAATAT	1	1	GAACGGAGGGAGT	(((((((((((((&))))))))))))).	5	1
TraesCS4D03G0399400.2:mRNA	2596	2592	2604	Tae-miRN4334d*	-26.2	9	ACTCCCTCCGTTCCATAATAT	1	1	GAACGGAGGGAGT	(((((((((((((&))))))))))))).	42	1
TraesCS2D03G1233600.1:mRNA	640	638	650	Tae-miRN4334d*	-26.2	11	ACTCCCTCCGTTCCATAATAT	1	1	GAACGGAGGGAGT	(((((((((((((&))))))))))))).	9	1
TraesCS6B03G0050800.1:mRNA	3136	3132	3144	Tae-miRN4334d*	-26.2	9	ACTCCCTCCGTTCCATAATAT	1	1	GAACGGAGGGAGT	(((((((((((((&))))))))))))).	21	1
TraesCS1A03G0162400.1:mRNA	3152	3147	3159	Tae-miRN4334d*	-26.2	8	ACTCCCTCCGTTCCATAATAT	1	1	GAACGGAGGGAGT	(((((((((((((&))))))))))))).	11	1
TraesCS4D03G0399400.1:mRNA	2473	2469	2481	Tae-miRN4334d*	-26.2	9	ACTCCCTCCGTTCCATAATAT	1	1	GAACGGAGGGAGT	(((((((((((((&))))))))))))).	42	1
TraesCS4D03G0399400.3:mRNA	2584	2580	2592	Tae-miRN4334d*	-26.2	9	ACTCCCTCCGTTCCATAATAT	1	1	GAACGGAGGGAGT	(((((((((((((&))))))))))))).	37	1
TraesCS1A03G0261400.2:mRNA	2657	2655	2667	Tae-miRN4334d*	-26.2	11	ACTCCCTCCGTTCCATAATAT	1	1	GAACGGAGGGAGT	(((((((((((((&))))))))))))).	26	1
TraesCS7B03G1305600.1:mRNA	2088	2078	2098	Tae-miRN4334d*	-21.2	11	ACTCCCTCCGTTCCATAATAT	1	1	ATATTATAGGATGGAGGAAGT	(((((((.(((((((((.(((&))).))))))))).)))))))	14	3
TraesCS5A03G0518100.1:mRNA	5649	5641	5658	Tae-miRN4334d*	-28.1	10	ACTCCCTCCGTTCCATAATAT	1	1	TATTTTGGGACGGAGGGA	((((.(((((((((((((&.))))))))))))).)))).	60	4
TraesCS2A03G1162100.1:mRNA	2158	2150	2167	Tae-miRN4334d*	-28.1	10	ACTCCCTCCGTTCCATAATAT	1	1	TATTTTGGGACGGAGGGA	((((.(((((((((((((&.))))))))))))).)))).	18	4
TraesCS2B03G1314300.3:mRNA	2991	2982	3001	Tae-miRN4334d*	-25.5	11	ACTCCCTCCGTTCCATAATAT	1	1	TATTTTGGGACGGATGGAGT	((((.(((((((((.(((((&))))).))))))))).)))).	24	4
TraesCS3A03G0615800.2:mRNA	2502	2492	2511	Tae-miRN4334d*	-25.9	10	ACTCCCTCCGTTCCATAATAT	1	1	TATTTTGGGACAGAGGGAGT	((((.((((((.((((((((&)))))))).)))))).)))).	31	4
TraesCS1A03G0046900.1:mRNA	23	16	34	Tae-miRN4334d*	-24.6	12	ACTCCCTCCGTTCCATAATAT	1	1	ATTCTGAGACGGAGGGAGT	(((.((.((((((((((((&)))))))))))).)).))).	11	3
TraesCS6B03G0109800.1:mRNA	4241	4233	4251	Tae-miRN4334d*	-24.4	11	ACTCCCTCCGTTCCATAATAT	1	1	ATTGAGGAACGGAGGAAGT	((((.((((((((((.(((&))).)))))))))).)))).	84	4
TraesCS6A03G0075700.2:mRNA	4388	4380	4398	Tae-miRN4334d*	-24.4	11	ACTCCCTCCGTTCCATAATAT	1	1	ATTGAGGAACGGAGGAAGT	((((.((((((((((.(((&))).)))))))))).)))).	110	4
TraesCS6A03G0075700.1:mRNA	4312	4304	4322	Tae-miRN4334d*	-24.4	11	ACTCCCTCCGTTCCATAATAT	1	1	ATTGAGGAACGGAGGAAGT	((((.((((((((((.(((&))).)))))))))).)))).	109	4
TraesCS6B03G0109800.2:mRNA	4370	4362	4380	Tae-miRN4334d*	-24.4	11	ACTCCCTCCGTTCCATAATAT	1	1	ATTGAGGAACGGAGGAAGT	((((.((((((((((.(((&))).)))))))))).)))).	85	4
TraesCS6D03G0078700.1:mRNA	4557	4549	4567	Tae-miRN4334d*	-24.4	11	ACTCCCTCCGTTCCATAATAT	1	1	ATTGAGGAACGGAGGAAGT	((((.((((((((((.(((&))).)))))))))).)))).	120	4
TraesCS3D03G1069100.1:mRNA	908	900	919	Tae-miRN4334d*	-24.1	12	ACTCCCTCCGTTCCATAATAT	1	1	TATTTAGGAACAGAGGGAGT	((((..(((((.((((((((&)))))))).)))))..)))).	15	5
TraesCS2A03G0718900.6:mRNA	4247	4243	4257	Tae-miRN4334d*	-25.6	11	ACTCCCTCCGTTCCATAATAT	1	1	GAGGACGGAGGGAGT	(.(((((((((((((&)))))))))))))).	38	2
TraesCS2A03G0718900.10:mRNA	3389	3385	3399	Tae-miRN4334d*	-25.6	11	ACTCCCTCCGTTCCATAATAT	1	1	GAGGACGGAGGGAGT	(.(((((((((((((&)))))))))))))).	34	2
TraesCS2A03G0718900.1:mRNA	4211	4207	4221	Tae-miRN4334d*	-25.6	11	ACTCCCTCCGTTCCATAATAT	1	1	GAGGACGGAGGGAGT	(.(((((((((((((&)))))))))))))).	37	2
TraesCS2A03G0718900.9:mRNA	3419	3415	3429	Tae-miRN4334d*	-25.6	11	ACTCCCTCCGTTCCATAATAT	1	1	GAGGACGGAGGGAGT	(.(((((((((((((&)))))))))))))).	34	2
TraesCS7B03G1337100.3:mRNA	4777	4768	4787	Tae-miRN4334d*	-26.1	11	ACTCCCTCCGTTCCATAATAT	1	1	TATTTCCGGACGGAGGGAGT	((((...(((((((((((((&)))))))))))))...)))).	31	4
TraesCS2A03G0718900.4:mRNA	3972	3968	3982	Tae-miRN4334d*	-25.6	11	ACTCCCTCCGTTCCATAATAT	1	1	GAGGACGGAGGGAGT	(.(((((((((((((&)))))))))))))).	37	2
TraesCS2A03G0718900.3:mRNA	4038	4034	4048	Tae-miRN4334d*	-25.6	11	ACTCCCTCCGTTCCATAATAT	1	1	GAGGACGGAGGGAGT	(.(((((((((((((&)))))))))))))).	36	2
TraesCS2A03G0718900.8:mRNA	3458	3454	3468	Tae-miRN4334d*	-25.6	11	ACTCCCTCCGTTCCATAATAT	1	1	GAGGACGGAGGGAGT	(.(((((((((((((&)))))))))))))).	34	2
TraesCS7B03G1337100.2:mRNA	4761	4752	4771	Tae-miRN4334d*	-26.1	11	ACTCCCTCCGTTCCATAATAT	1	1	TATTTCCGGACGGAGGGAGT	((((...(((((((((((((&)))))))))))))...)))).	31	4
TraesCS2A03G0718900.7:mRNA	3311	3307	3321	Tae-miRN4334d*	-25.6	11	ACTCCCTCCGTTCCATAATAT	1	1	GAGGACGGAGGGAGT	(.(((((((((((((&)))))))))))))).	33	2
TraesCS2A03G0718900.5:mRNA	4027	4023	4037	Tae-miRN4334d*	-25.6	11	ACTCCCTCCGTTCCATAATAT	1	1	GAGGACGGAGGGAGT	(.(((((((((((((&)))))))))))))).	37	2
TraesCS7B03G1337100.1:mRNA	4680	4671	4690	Tae-miRN4334d*	-26.1	11	ACTCCCTCCGTTCCATAATAT	1	1	TATTTCCGGACGGAGGGAGT	((((...(((((((((((((&)))))))))))))...)))).	31	4
TraesCS2A03G0718900.2:mRNA	3883	3879	3893	Tae-miRN4334d*	-25.6	11	ACTCCCTCCGTTCCATAATAT	1	1	GAGGACGGAGGGAGT	(.(((((((((((((&)))))))))))))).	37	2
TraesCS6A03G0865800.3:mRNA	3109	3104	3117	Tae-miRN4334d*	-22.3	9	ACTCCCTCCGTTCCATAATAT	1	1	GGAACGGAGGAAGT	((((((((((.(((&))).)))))))))).	29	3
TraesCS6A03G0865800.1:mRNA	3178	3173	3186	Tae-miRN4334d*	-22.3	9	ACTCCCTCCGTTCCATAATAT	1	1	GGAACGGAGGAAGT	((((((((((.(((&))).)))))))))).	31	3
TraesCS6A03G0865800.2:mRNA	3085	3080	3093	Tae-miRN4334d*	-22.3	9	ACTCCCTCCGTTCCATAATAT	1	1	GGAACGGAGGAAGT	((((((((((.(((&))).)))))))))).	30	3
TraesCS2B03G0104500.1:mRNA	648	637	655	Tae-miRN4384b*	-18.5	8	AGTGCCTATAAATTTTTGAAA	1	1	TTTGAGGATTTTAGGCACT	(((((((((((((((((((&)))))))).))))))))))).	152	3
TraesCS2D03G0612700.1:mRNA	122	111	131	Tae-miR156k*	-33.6	10	CTCCCTCCTCTTTCCGTCGGC	1	1	GCTGAGGGAAAGATGAGGGAG	(((((.(((((((.(((((((&))))))).))))))).)))))	8	3
TraesCS2A03G0619000.1:mRNA	109	98	118	Tae-miR156k*	-33.6	10	CTCCCTCCTCTTTCCGTCGGC	1	1	GCTGAGGGAAAGATGAGGGAG	(((((.(((((((.(((((((&))))))).))))))).)))))	26	3
TraesCS2D03G0612700.2:mRNA	122	111	131	Tae-miR156k*	-33.6	10	CTCCCTCCTCTTTCCGTCGGC	1	1	GCTGAGGGAAAGATGAGGGAG	(((((.(((((((.(((((((&))))))).))))))).)))))	22	3
TraesCS2B03G0741000.1:mRNA	121	110	130	Tae-miR156k*	-33.6	10	CTCCCTCCTCTTTCCGTCGGC	1	1	GCTGAGGGAAAGATGAGGGAG	(((((.(((((((.(((((((&))))))).))))))).)))))	8	3
TraesCS2B03G0741000.2:mRNA	121	110	130	Tae-miR156k*	-33.6	10	CTCCCTCCTCTTTCCGTCGGC	1	1	GCTGAGGGAAAGATGAGGGAG	(((((.(((((((.(((((((&))))))).))))))).)))))	9	3
TraesCS3D03G0616600.1:mRNA	338	330	349	Tae-miR156k*	-34	12	CTCCCTCCTCTTTCCGTCGGC	1	1	GTCAGGGAGAGAGGAGGGAG	((((.(((((((((((((((&))))))))))))))).).)))	215	2
TraesCS3D03G0616600.2:mRNA	338	330	349	Tae-miR156k*	-34	12	CTCCCTCCTCTTTCCGTCGGC	1	1	GTCAGGGAGAGAGGAGGGAG	((((.(((((((((((((((&))))))))))))))).).)))	218	2
TraesCS3B03G0772100.1:mRNA	30	22	41	Tae-miR156k*	-34	12	CTCCCTCCTCTTTCCGTCGGC	1	1	GTCAGGGAGAGAGGAGGGAG	((((.(((((((((((((((&))))))))))))))).).)))	205	2
TraesCS6D03G0470100.1:mRNA	408	398	418	Tae-miR156k*	-34.4	11	CTCCCTCCTCTTTCCGTCGGC	1	1	GGCGACGGAAAGGGGAAGGAG	(.((((((((((((((.((((&)))).)))))))))))))).)	10	3
TraesCS6B03G0624900.1:mRNA	314	304	324	Tae-miR156k*	-34.4	11	CTCCCTCCTCTTTCCGTCGGC	1	1	GGCGACGGAAAGGGGAAGGAG	(.((((((((((((((.((((&)))).)))))))))))))).)	4	3
TraesCS7A03G1019300.1:mRNA	1023	1007	1033	Tae-miR156k*	-34.6	11	CTCCCTCCTCTTTCCGTCGGC	1	1	GGCGGCGTCATTGGAGAGAGGAGGGAG	(.((((......(((((((((((((((&))))))))))))))))))).)	15	6
TraesCS7D03G0568600.2:mRNA	702	690	710	Tae-miR156k*	-32	9	CTCCCTCCTCTTTCCGTCGGC	1	1	CGTCGGAGAAGGAGGAGGGAG	((.((((..((((((((((((&)))))))))))))))).)).	31	5
TraesCS7A03G0585600.1:mRNA	500	488	508	Tae-miR156k*	-32	9	CTCCCTCCTCTTTCCGTCGGC	1	1	CGTCGGAGAAGGAGGAGGGAG	((.((((..((((((((((((&)))))))))))))))).)).	21	5
TraesCS1D03G0491000.2:mRNA	300	291	308	Tae-miR156k*	-32	9	CTCCCTCCTCTTTCCGTCGGC	1	1	GCCGAGAAGAGGAGGGAG	((((((((((((((((((&)))))))))))))...)))))	22	3
TraesCS1D03G0491000.3:mRNA	300	291	308	Tae-miR156k*	-32	9	CTCCCTCCTCTTTCCGTCGGC	1	1	GCCGAGAAGAGGAGGGAG	((((((((((((((((((&)))))))))))))...)))))	22	3
TraesCS1D03G0491000.1:mRNA	300	291	308	Tae-miR156k*	-32	9	CTCCCTCCTCTTTCCGTCGGC	1	1	GCCGAGAAGAGGAGGGAG	((((((((((((((((((&)))))))))))))...)))))	22	3
TraesCS7A03G0932700.1:mRNA	38	28	47	Tae-miR156k*	-26.1	10	CTCCCTCCTCTTTCCGTCGGC	1	1	GCCACCGAAAGAGGAGAGAG	(((((.((((((((((.(((&))).)))))))))).)).)))	20	4
TraesCS7D03G0899100.2:mRNA	90	80	99	Tae-miR156k*	-26.1	10	CTCCCTCCTCTTTCCGTCGGC	1	1	GCCACCGAAAGAGGAGAGAG	(((((.((((((((((.(((&))).)))))))))).)).)))	17	4
TraesCS7D03G0899100.4:mRNA	18	8	27	Tae-miR156k*	-26.1	10	CTCCCTCCTCTTTCCGTCGGC	1	1	GCCACCGAAAGAGGAGAGAG	(((((.((((((((((.(((&))).)))))))))).)).)))	23	4
TraesCS7D03G0899100.1:mRNA	59	49	68	Tae-miR156k*	-26.1	10	CTCCCTCCTCTTTCCGTCGGC	1	1	GCCACCGAAAGAGGAGAGAG	(((((.((((((((((.(((&))).)))))))))).)).)))	17	4
TraesCS7D03G0899100.3:mRNA	90	80	99	Tae-miR156k*	-26.1	10	CTCCCTCCTCTTTCCGTCGGC	1	1	GCCACCGAAAGAGGAGAGAG	(((((.((((((((((.(((&))).)))))))))).)).)))	19	4
TraesCS3B03G1510900.1:mRNA	202	196	212	Tae-miR156k*	-31.5	10	CTCCCTCCTCTTTCCGTCGGC	1	1	GCCGGGGAAGGAGGAGG	(((((((((((((((((&.)))))))))))).)))))	25	2
TraesCS7A03G0579500.1:mRNA	3114	3104	3123	Tae-miR156k*	-30.2	10	CTCCCTCCTCTTTCCGTCGGC	1	1	GCCATGGAAGGAAGAGGGAG	((((((((((((.(((((((&))))))).))))))))).)))	16	3
TraesCS3A03G1267300.1:mRNA	201	195	211	Tae-miR156k*	-31.5	10	CTCCCTCCTCTTTCCGTCGGC	1	1	GCCGGGGAAGGAGGAGG	(((((((((((((((((&.)))))))))))).)))))	20	2
TraesCS3B03G1510900.2:mRNA	202	196	212	Tae-miR156k*	-31.5	10	CTCCCTCCTCTTTCCGTCGGC	1	1	GCCGGGGAAGGAGGAGG	(((((((((((((((((&.)))))))))))).)))))	21	2
TraesCS1A03G0484800.1:mRNA	54	46	66	Tae-miR156k*	-37.1	12	CTCCCTCCTCTTTCCGTCGGC	1	1	CTGGCGGAGAGAGAGAGGGAG	(((((((((((((.(((((((&)))))))))))))))))))).	29	3
TraesCS5B03G0942400.1:mRNA	381	372	393	Tae-miR156k*	-38.8	12	CTCCCTCCTCTTTCCGTCGGC	2	1	GCCGAGGGAGGGAGGGAGGGAG	(((((.(((((((.((((((((&))))))))))))))).)))))	20	4
TraesCS7A03G1259000.1:mRNA	336	328	347	Tae-miR156k*	-32.4	12	CTCCCTCCTCTTTCCGTCGGC	1	1	GCAGAGGAGGGAGGGGGGAG	((.(((((((((((((((((&))))))))))))))).)).))	16	3
TraesCS2A03G1125100.1:mRNA	258	247	267	Tae-miR156k*	-30	10	CTCCCTCCTCTTTCCGTCGGC	1	1	GCCCAGGGAAGGAGGAGGAAG	(((.(.((((((((((((.((&)).)))))))))))).).)))	7	4
TraesCS1B03G0152600.1:mRNA	771	756	780	Tae-miR156k*	-30.1	10	CTCCCTCCTCTTTCCGTCGGC	1	1	GCTGGCCAAGGGGAAGAGGAGGCAG	((((((....((((((((((((.((&)).))))))))))))))))))	6	6
TraesCS1D03G0103400.1:mRNA	761	746	770	Tae-miR156k*	-30.1	10	CTCCCTCCTCTTTCCGTCGGC	1	1	GCTGGCCAAGGGGAAGAGGAGGCAG	((((((....((((((((((((.((&)).))))))))))))))))))	5	6
TraesCS4A03G0051300.1:mRNA	496	486	507	Tae-miR156k*	-31.7	12	CTCCCTCCTCTTTCCGTCGGC	1	1	GCCCAGGGTGAAGGGGAGGGAG	(((.(.((.(((((((((((((&))))))))))))))).).)))	8	5
TraesCS7B03G0781300.1:mRNA	82	73	91	Tae-miR156k*	-27	10	CTCCCTCCTCTTTCCGTCGGC	1	1	CGACCGAAAGAGGAGAGAG	((((.((((((((((.(((&))).)))))))))).)))).	20	4
TraesCS1A03G0574100.1:mRNA	199	185	208	Tae-miR156k*	-33.5	11	CTCCCTCCTCTTTCCGTCGGC	1	1	GCCGGAAGACGGAGAGAGAGGGAG	(((....(((((((((((((((((&))))))).)))))))))))))	26	6
TraesCS4A03G0103700.1:mRNA	155	150	166	Tae-miR156k*	-25.9	11	CTCCCTCCTCTTTCCGTCGGC	1	1	GCAGAGGAAGGAGGAGG	((.((((((((((((((&.)))))))))))).)).))	5	4
TraesCS4D03G0603600.1:mRNA	272	267	283	Tae-miR156k*	-25.9	11	CTCCCTCCTCTTTCCGTCGGC	1	1	GCAGAGGAAGGAGGAGG	((.((((((((((((((&.)))))))))))).)).))	9	4
TraesCS4A03G0103700.2:mRNA	155	150	166	Tae-miR156k*	-25.9	11	CTCCCTCCTCTTTCCGTCGGC	1	1	GCAGAGGAAGGAGGAGG	((.((((((((((((((&.)))))))))))).)).))	5	4
TraesCS2A03G0206600.1:mRNA	1302	1294	1313	Tae-miR156k*	-21.4	12	CTCCCTCCTCTTTCCGTCGGC	1	1	GTCATGTAAAGAAGAGGGAG	((((((.(((((.(((((((&))))))).))))).))).)))	5	4
TraesCS1A03G0243600.2:mRNA	1477	1473	1488	Tae-miRN4394*	-20.5	12	CAGTCTTTAGTTTGTTCTTTT	1	1	AATAAACTGAAGACTG	((((((((((((((((&)))))))))))))))).	8	1
TraesCS4B03G0940500.2:mRNA	229	218	236	Tae-miR408d*	-41.8	8	GAGGGGGGAGGAGACAGGGAT	1	1	CCCCGTCTCCTCCCCCCTC	(((.(((((((((((((((&))))))))))))))).))).	16	2
TraesCS4B03G0940500.1:mRNA	229	218	236	Tae-miR408d*	-41.8	8	GAGGGGGGAGGAGACAGGGAT	1	1	CCCCGTCTCCTCCCCCCTC	(((.(((((((((((((((&))))))))))))))).))).	16	2
TraesCS5A03G1233600.1:mRNA	948	935	955	Tae-miR408d*	-34.2	8	GAGGGGGGAGGAGACAGGGAT	1	1	ATCTCCGGCTCCTCCCCCTTC	(((((.(.(((((((((((((&))))))))))))).).)))))	30	2
TraesCS6A03G0820400.1:mRNA	34	27	44	Tae-miR408d*	-36.8	11	GAGGGGGGAGGAGACAGGGAT	1	1	CCCTCCTCCTCCCCCCTC	((((.(((((((((((((&)))))))))))))..)))).	16	3
TraesCS6D03G0093700.1:mRNA	24	16	35	Tae-miR408d*	-37.5	12	GAGGGGGGAGGAGACAGGGAT	1	1	TCCCCGTCTTCTCCCTCCTC	((((.(((((((((((((((&))))))))))))))).)))).	17	2
TraesCS3D03G0297600.2:mRNA	239	227	248	Tae-miR408d*	-37.9	10	GAGGGGGGAGGAGACAGGGAT	1	1	ATCCCTGGCCTTCTCCTCCCTC	(((((((..(((((((((((((&))))))))))))).)))))))	14	2
TraesCS3D03G0297600.1:mRNA	239	227	248	Tae-miR408d*	-37.9	10	GAGGGGGGAGGAGACAGGGAT	1	1	ATCCCTGGCCTTCTCCTCCCTC	(((((((..(((((((((((((&))))))))))))).)))))))	14	2
TraesCS5A03G0877200.1:mRNA	188	177	198	Tae-miR408d*	-36.2	11	GAGGGGGGAGGAGACAGGGAT	1	1	GTCCTTCCTCTCCTCCCTCCTC	((((((..((((((((((((((&)))))))))))))).))))))	10	2
TraesCS1D03G0673700.1:mRNA	105	94	115	Tae-miR408d*	-30.7	11	GAGGGGGGAGGAGACAGGGAT	1	1	ATCCTTCTCCTTCTCCCCCCTT	((((((.(.(((((((((((((&)))))))))))))).))))))	34	3
TraesCS1D03G0673700.2:mRNA	105	94	115	Tae-miR408d*	-30.7	11	GAGGGGGGAGGAGACAGGGAT	1	1	ATCCTTCTCCTTCTCCCCCCTT	((((((.(.(((((((((((((&)))))))))))))).))))))	34	3
TraesCS5D03G0838200.1:mRNA	120	109	130	Tae-miR408d*	-36.2	11	GAGGGGGGAGGAGACAGGGAT	1	1	GTCCTTCCTCTCCTCCCTCCTC	((((((..((((((((((((((&)))))))))))))).))))))	12	2
TraesCS4B03G0946700.1:mRNA	436	426	445	Tae-miR408d*	-34.3	10	GAGGGGGGAGGAGACAGGGAT	1	1	ATCCCCCCTCCTCCCTCCTC	(((((..(((((((((((((&)))))))))))))...)))))	7	3
TraesCS5B03G1264600.1:mRNA	358	344	365	Tae-miR408d*	-37.2	8	GAGGGGGGAGGAGACAGGGAT	1	1	GTCCTTGTCGTCCTCTCCCCTT	(((((((((.((((((((((((&)))))))))))))))))))))	7	1
TraesCS7B03G0876600.1:mRNA	61	54	72	Tae-miR408d*	-37.7	12	GAGGGGGGAGGAGACAGGGAT	1	1	CTCTGTCTCCTCTCCTCTC	(((((((((((((((((((&))))))))))))))))))).	88	1
TraesCS3A03G0842900.3:mRNA	277	271	286	Tae-miR408d*	-36.3	10	GAGGGGGGAGGAGACAGGGAT	1	1	CCTGTCTCCTCCCCTC	((((((((((((((((&.)))))))))))))))).	34	2
TraesCS3A03G0842900.1:mRNA	277	271	286	Tae-miR408d*	-36.3	10	GAGGGGGGAGGAGACAGGGAT	1	1	CCTGTCTCCTCCCCTC	((((((((((((((((&.)))))))))))))))).	33	2
TraesCS3A03G0842900.2:mRNA	277	271	286	Tae-miR408d*	-36.3	10	GAGGGGGGAGGAGACAGGGAT	1	1	CCTGTCTCCTCCCCTC	((((((((((((((((&.)))))))))))))))).	35	2
TraesCS6B03G1111600.1:mRNA	960	950	969	Tae-miR408d*	-34.3	10	GAGGGGGGAGGAGACAGGGAT	1	1	TTCTGCTCTCCTCCCTCCTC	(((((.((((((((((((((&))))))))))))))))))).	48	2
TraesCS4A03G0780600.1:mRNA	206	196	216	Tae-miR408d*	-32	11	GAGGGGGGAGGAGACAGGGAT	1	1	TCTCTCCTCTCCTCTCCTCTC	(((((..((((((((((((((&)))))))))))))).))))).	18	3
TraesCS2D03G1000700.1:mRNA	50	38	57	Tae-miR408d*	-34.1	8	GAGGGGGGAGGAGACAGGGAT	1	1	TCTCTCTCTCCCCCCCCCTC	(((((.(((((.((((((((&)))))))).))))).))))).	25	4
TraesCS2A03G0777300.1:mRNA	124	116	135	Tae-miR408d*	-35.8	12	GAGGGGGGAGGAGACAGGGAT	1	1	TCCTCTTCTCCTCCCTCCTC	((((..((((((((((((((&))))))))))))))..)))).	6	3
TraesCS7B03G0550300.1:mRNA	52	40	59	Tae-miR408d*	-33.6	8	GAGGGGGGAGGAGACAGGGAT	1	1	TCTCTTCCTCCTCCCTCCTC	(((((..(((((((((((((&)))))))))))))..))))).	23	3
TraesCS7A03G0425500.1:mRNA	102	92	109	Tae-miR408d*	-34.9	8	GAGGGGGGAGGAGACAGGGAT	1	1	TCCCGTCTCCCCCTCCTC	((((((((((((((((((&)))))))).)))))).)))).	17	4
TraesCS4B03G0214800.1:mRNA	585	577	594	Tae-miR408d*	-35.4	10	GAGGGGGGAGGAGACAGGGAT	1	1	TCCCTCTCCTCCCTCCTC	((((((((((((((((((&))))))))))))))..)))).	27	3
TraesCS5D03G1158300.1:mRNA	36	23	46	Tae-miR408d*	-33.1	11	GAGGGGGGAGGAGACAGGGAT	1	1	TCCGGCACTGCCTCCTCCCTCCTC	(((....(((.(((((((((((((&))))))))))))).)))))).	14	5
TraesCS4D03G0178500.1:mRNA	576	568	585	Tae-miR408d*	-35.4	10	GAGGGGGGAGGAGACAGGGAT	1	1	TCCCTCTCCTCCCTCCTC	((((((((((((((((((&))))))))))))))..)))).	26	3
TraesCS4D03G0178500.2:mRNA	576	568	585	Tae-miR408d*	-35.4	10	GAGGGGGGAGGAGACAGGGAT	1	1	TCCCTCTCCTCCCTCCTC	((((((((((((((((((&))))))))))))))..)))).	16	3
TraesCS4B03G0767200.1:mRNA	125	118	136	Tae-miR408d*	-36.3	12	GAGGGGGGAGGAGACAGGGAT	1	1	CCCTCCCTCCTCCCTCCTC	((((..(((((((((((((&)))))))))))))..)))).	22	3
TraesCS4A03G0593300.1:mRNA	540	532	549	Tae-miR408d*	-35.4	10	GAGGGGGGAGGAGACAGGGAT	1	1	TCCCTCTCCTCCCTCCTC	((((((((((((((((((&))))))))))))))..)))).	27	3
TraesCS3D03G0041800.2:mRNA	71	60	81	Tae-miR408d*	-36	11	GAGGGGGGAGGAGACAGGGAT	1	1	GTCCCTCCCCTCCTCTCCCCTC	((((((...(((((((((((((&)))))))))))))..))))))	60	3
TraesCS5D03G0920800.1:mRNA	236	229	247	Tae-miR408d*	-32.8	12	GAGGGGGGAGGAGACAGGGAT	1	1	ATCCTCCTCCTCCTCCCTC	(((((.(((((((((((((&)))))))))))))...)))))	54	3
TraesCS6D03G0060600.1:mRNA	24	12	31	Tae-miR408d*	-35.3	8	GAGGGGGGAGGAGACAGGGAT	1	1	GTCCCTCCTCCTCCCGCCTC	((((((.((((((((.((((&)))).))))))))..))))))	5	4
TraesCS6D03G0060600.2:mRNA	24	12	31	Tae-miR408d*	-35.3	8	GAGGGGGGAGGAGACAGGGAT	1	1	GTCCCTCCTCCTCCCGCCTC	((((((.((((((((.((((&)))).))))))))..))))))	5	4
TraesCS6B03G0127100.1:mRNA	197	189	208	Tae-miR408d*	-34.7	12	GAGGGGGGAGGAGACAGGGAT	1	1	TCCCCGTCTTCTCCTTCCTC	((((.(((((((((((((((&))))))))))))))).)))).	19	2
TraesCS1D03G1042000.1:mRNA	39	30	50	Tae-miR408d*	-35.5	12	GAGGGGGGAGGAGACAGGGAT	2	2	TCCCTCGTCTTCTTCCTCCTC	(((((.(((((((((((((((&)))))))))))))))))))).	17	2
TraesCS4A03G0873900.1:mRNA	135	122	142	Tae-miR408d*	-36.3	8	GAGGGGGGAGGAGACAGGGAT	1	1	TCCTTGTCGTCCTCTCCCCTT	((((((((.((((((((((((&)))))))))))))))))))).	4	2
TraesCS7A03G0623500.1:mRNA	97	87	108	Tae-miR408d*	-31.1	12	GAGGGGGGAGGAGACAGGGAT	1	1	TCTCTTTCTCTCCTCTCCTCTC	(((((...((((((((((((((&)))))))))))))).))))).	26	4
TraesCS7A03G0623500.2:mRNA	97	87	108	Tae-miR408d*	-31.1	12	GAGGGGGGAGGAGACAGGGAT	1	1	TCTCTTTCTCTCCTCTCCTCTC	(((((...((((((((((((((&)))))))))))))).))))).	26	4
TraesCS2A03G1208600.1:mRNA	95	85	105	Tae-miR408d*	-31.9	11	GAGGGGGGAGGAGACAGGGAT	1	1	ATCCCCTTCTTCTTCCTCCTC	(((((..((((((((((((((&))))))))))))))..)))))	11	2
TraesCS2D03G1207400.1:mRNA	18	4	25	Tae-miR408d*	-35.2	8	GAGGGGGGAGGAGACAGGGAT	1	1	GTTCCTCGTCCTCTCCCCCCTC	((((((.(((.(((((((((((&))))))))))).)))))))))	12	3
TraesCS6D03G0376400.1:mRNA	23	14	34	Tae-miR408d*	-30.9	12	GAGGGGGGAGGAGACAGGGAT	1	1	ATCTTCTTCTCCTCCTCCTTC	(((((..((((((((((((((&))))))))))))))..)))))	10	2
TraesCS4A03G0249500.1:mRNA	174	162	183	Tae-miR408d*	-32.4	10	GAGGGGGGAGGAGACAGGGAT	1	1	ATCCCTCCTCTTCTCCTTCCTC	((((((..((((((((((((((&)))))))))))))).))))))	13	2
TraesCS1D03G0887900.1:mRNA	71	63	81	Tae-miR408d*	-34.8	11	GAGGGGGGAGGAGACAGGGAT	1	1	CCCTTTCTCCTTCCTCCTC	((((.((((((((((((((&)))))))))))))).)))).	22	2
TraesCS5A03G0368700.1:mRNA	324	316	335	Tae-miR408d*	-35.4	12	GAGGGGGGAGGAGACAGGGAT	1	1	TCCCCTTCTCCTCCCCTTTC	((((..((((((((((((((&))))))))))))))..)))).	11	3
TraesCS3A03G0426100.1:mRNA	98	87	107	Tae-miR408d*	-37	10	GAGGGGGGAGGAGACAGGGAT	1	1	TCCCCGTCTCTCTCTCCCCTC	((((.(((((.((((((((((&))))))))))))))).)))).	17	5
TraesCS5A03G0368700.2:mRNA	324	316	335	Tae-miR408d*	-35.4	12	GAGGGGGGAGGAGACAGGGAT	1	1	TCCCCTTCTCCTCCCCTTTC	((((..((((((((((((((&))))))))))))))..)))).	11	3
TraesCS4A03G0311500.2:mRNA	206	196	215	Tae-miR408d*	-32	10	GAGGGGGGAGGAGACAGGGAT	1	1	ATCCCTTCTTCTTCCCCGTC	(((((((((((((((((.((&)).))))))))))).))))))	31	3
TraesCS4D03G0420700.4:mRNA	130	120	139	Tae-miR408d*	-32	10	GAGGGGGGAGGAGACAGGGAT	1	1	ATCCCTTCTTCTTCCCCGTC	(((((((((((((((((.((&)).))))))))))).))))))	20	3
TraesCS4D03G0420700.5:mRNA	130	120	139	Tae-miR408d*	-32	10	GAGGGGGGAGGAGACAGGGAT	1	1	ATCCCTTCTTCTTCCCCGTC	(((((((((((((((((.((&)).))))))))))).))))))	16	3
TraesCS4D03G0420700.3:mRNA	130	120	139	Tae-miR408d*	-32	10	GAGGGGGGAGGAGACAGGGAT	1	1	ATCCCTTCTTCTTCCCCGTC	(((((((((((((((((.((&)).))))))))))).))))))	19	3
TraesCS4D03G0420700.2:mRNA	130	120	139	Tae-miR408d*	-32	10	GAGGGGGGAGGAGACAGGGAT	1	1	ATCCCTTCTTCTTCCCCGTC	(((((((((((((((((.((&)).))))))))))).))))))	25	3
TraesCS4A03G0311500.1:mRNA	206	196	215	Tae-miR408d*	-32	10	GAGGGGGGAGGAGACAGGGAT	1	1	ATCCCTTCTTCTTCCCCGTC	(((((((((((((((((.((&)).))))))))))).))))))	23	3
TraesCS4D03G0420700.1:mRNA	130	120	139	Tae-miR408d*	-32	10	GAGGGGGGAGGAGACAGGGAT	1	1	ATCCCTTCTTCTTCCCCGTC	(((((((((((((((((.((&)).))))))))))).))))))	24	3
TraesCS4A03G0311500.3:mRNA	206	196	215	Tae-miR408d*	-32	10	GAGGGGGGAGGAGACAGGGAT	1	1	ATCCCTTCTTCTTCCCCGTC	(((((((((((((((((.((&)).))))))))))).))))))	32	3
TraesCS5B03G0209100.1:mRNA	116	111	127	Tae-miR408d*	-28.3	12	GAGGGGGGAGGAGACAGGGAT	5	3	CCTTCTCCTTCTCCTTC	(((((((((((((((((&)))))))))))))).))).	17	2
TraesCS1A03G0415700.1:mRNA	149	141	158	Tae-miR408d*	-33.4	11	GAGGGGGGAGGAGACAGGGAT	1	1	CTTTGTCTCCCCCTCCTC	((((((((((((((((((&)))))))).)))))))))).	5	3
TraesCS3D03G0396000.1:mRNA	103	90	112	Tae-miR408d*	-34.3	10	GAGGGGGGAGGAGACAGGGAT	1	1	TCCCCGTCTCTCTCTCTCCCCTC	((((.(((((...((((((((((&))))))))))))))).)))).	19	8
TraesCS5B03G0209100.1:mRNA	117	111	127	Tae-miR408d*	-28.3	11	GAGGGGGGAGGAGACAGGGAT	5	3	CCTTCTCCTTCTCCTTC	(((((((((((((((((&)))))))))))))).))).	17	2
TraesCS1A03G0415700.2:mRNA	149	141	158	Tae-miR408d*	-33.4	11	GAGGGGGGAGGAGACAGGGAT	1	1	CTTTGTCTCCCCCTCCTC	((((((((((((((((((&)))))))).)))))))))).	5	3
TraesCS3A03G0089400.2:mRNA	99	91	108	Tae-miR408d*	-33.9	10	GAGGGGGGAGGAGACAGGGAT	1	1	CCCTTCTCCTCCTTCCTC	((((((((((((((((((&)))))))))))))).)))).	9	2
TraesCS3A03G0089400.1:mRNA	99	91	108	Tae-miR408d*	-33.9	10	GAGGGGGGAGGAGACAGGGAT	1	1	CCCTTCTCCTCCTTCCTC	((((((((((((((((((&)))))))))))))).)))).	9	2
TraesCS3A03G0212300.1:mRNA	30	21	41	Tae-miR408d*	-32.8	12	GAGGGGGGAGGAGACAGGGAT	1	1	ATCCCCCTCTCCCCTCCCCTC	(((((..(((((.((((((((&)))))))).)))))..)))))	101	4
TraesCS4D03G0217100.1:mRNA	93	83	104	Tae-miR408d*	-30.6	12	GAGGGGGGAGGAGACAGGGAT	1	1	ATCTCTCCTCCCCTCCCCCCTT	((((((..((.(((((((((((&))))))))))).)).))))))	20	4
TraesCS3D03G0501400.1:mRNA	56	47	66	Tae-miR408d*	-33.7	11	GAGGGGGGAGGAGACAGGGAT	1	1	CCCTTTCTCCCTCCTCCCTC	((((.(((.(((((((((((&)))))))))))))).)))).	60	5
TraesCS2A03G1242600.2:mRNA	607	597	617	Tae-miR408d*	-30.5	11	GAGGGGGGAGGAGACAGGGAT	1	1	ATGCCATTCTCCTCCTCCTTC	((.((..((((((((((((((&))))))))))))))..)).))	12	3
TraesCS2A03G1242600.1:mRNA	607	597	617	Tae-miR408d*	-30.5	11	GAGGGGGGAGGAGACAGGGAT	1	1	ATGCCATTCTCCTCCTCCTTC	((.((..((((((((((((((&))))))))))))))..)).))	12	3
TraesCS3D03G0501400.2:mRNA	56	47	66	Tae-miR408d*	-33.7	11	GAGGGGGGAGGAGACAGGGAT	1	1	CCCTTTCTCCCTCCTCCCTC	((((.(((.(((((((((((&)))))))))))))).)))).	62	5
TraesCS3D03G0501400.3:mRNA	56	47	66	Tae-miR408d*	-33.7	11	GAGGGGGGAGGAGACAGGGAT	1	1	CCCTTTCTCCCTCCTCCCTC	((((.(((.(((((((((((&)))))))))))))).)))).	63	5
TraesCS6B03G1290400.1:mRNA	26	20	36	Tae-miR408d*	-32.8	11	GAGGGGGGAGGAGACAGGGAT	3	2	CCGTCTCCTCCTCCTTC	(((((((((((((((((&))))))))))))))).)).	17	2
TraesCS6B03G1290400.1:mRNA	27	20	36	Tae-miR408d*	-32.8	10	GAGGGGGGAGGAGACAGGGAT	1	1	CCGTCTCCTCCTCCTTC	(((((((((((((((((&))))))))))))))).)).	17	2
TraesCS7A03G1214100.1:mRNA	54	43	61	Tae-miR408d*	-33.3	8	GAGGGGGGAGGAGACAGGGAT	1	1	CCTCGTCTCCTCCCACCTC	(((.((((((((((.((((&)))).)))))))))).))).	21	4
TraesCS2A03G1242600.3:mRNA	607	597	617	Tae-miR408d*	-30.5	11	GAGGGGGGAGGAGACAGGGAT	1	1	ATGCCATTCTCCTCCTCCTTC	((.((..((((((((((((((&))))))))))))))..)).))	17	3
TraesCS7B03G1095200.1:mRNA	57	45	64	Tae-miR408d*	-36.2	8	GAGGGGGGAGGAGACAGGGAT	1	1	CCCTCGTCTCCTCCCACCTC	((((.((((((((((.((((&)))).)))))))))))))).	14	4
TraesCS2D03G0905500.1:mRNA	214	202	221	Tae-miR408d*	-35.2	8	GAGGGGGGAGGAGACAGGGAT	1	1	CCCTCGCCTCCTCCTCCCTC	((((.(.(((((((((((((&))))))))))))).))))).	18	3
TraesCS1A03G0886400.4:mRNA	350	340	357	Tae-miR408d*	-34	8	GAGGGGGGAGGAGACAGGGAT	1	1	TCCCCCTCCTCCCTCCTC	((((.(((((((((((((&)))))))))))))...)))).	33	4
TraesCS1A03G0886400.3:mRNA	350	340	357	Tae-miR408d*	-34	8	GAGGGGGGAGGAGACAGGGAT	1	1	TCCCCCTCCTCCCTCCTC	((((.(((((((((((((&)))))))))))))...)))).	36	4
TraesCS1A03G0886400.2:mRNA	350	340	357	Tae-miR408d*	-34	8	GAGGGGGGAGGAGACAGGGAT	1	1	TCCCCCTCCTCCCTCCTC	((((.(((((((((((((&)))))))))))))...)))).	36	4
TraesCS6D03G0364200.1:mRNA	242	231	249	Tae-miR408d*	-34.8	9	GAGGGGGGAGGAGACAGGGAT	1	1	TCCCGCTCTCCTCCCCTCT	((((..(((((((((((((&.)))))))))))))..)))).	13	5
TraesCS6A03G0192800.1:mRNA	77	68	86	Tae-miR408d*	-33.1	10	GAGGGGGGAGGAGACAGGGAT	31	19	TCCCTCCTCCTCCTCCTTC	(((((.(((((((((((((&)))))))))))))..))))).	27	3
TraesCS6A03G0192800.1:mRNA	75	68	86	Tae-miR408d*	-33.1	12	GAGGGGGGAGGAGACAGGGAT	18	7	TCCCTCCTCCTCCTCCTTC	(((((.(((((((((((((&)))))))))))))..))))).	27	3
TraesCS6A03G0192800.1:mRNA	79	68	86	Tae-miR408d*	-33.1	8	GAGGGGGGAGGAGACAGGGAT	36	15	TCCCTCCTCCTCCTCCTTC	(((((.(((((((((((((&)))))))))))))..))))).	27	3
TraesCS6D03G0222100.1:mRNA	235	225	241	Tae-miR408d*	-31	8	GAGGGGGGAGGAGACAGGGAT	1	1	CCCTTCTCCTCCTCCTT	(((((((((((((((((&.))))))))))))).)))).	8	3
TraesCS6A03G0192800.1:mRNA	76	68	86	Tae-miR408d*	-33.1	11	GAGGGGGGAGGAGACAGGGAT	26	16	TCCCTCCTCCTCCTCCTTC	(((((.(((((((((((((&)))))))))))))..))))).	27	3
TraesCS7D03G1189100.1:mRNA	45	38	54	Tae-miR408d*	-33.4	11	GAGGGGGGAGGAGACAGGGAT	1	1	CCCTGCTCCTCTCCTCT	(((((((((((((((((&.)))))))))))).))))).	9	3
TraesCS6A03G0192800.1:mRNA	78	68	86	Tae-miR408d*	-33.1	9	GAGGGGGGAGGAGACAGGGAT	17	9	TCCCTCCTCCTCCTCCTTC	(((((.(((((((((((((&)))))))))))))..))))).	27	3
TraesCS5D03G0320100.1:mRNA	45	33	52	Tae-miR408d*	-33.1	8	GAGGGGGGAGGAGACAGGGAT	1	1	TCGCTCCCTCCTCCTCCCTC	((.((..(((((((((((((&)))))))))))))..)).)).	9	4
TraesCS5D03G0320100.3:mRNA	45	33	52	Tae-miR408d*	-33.1	8	GAGGGGGGAGGAGACAGGGAT	1	1	TCGCTCCCTCCTCCTCCCTC	((.((..(((((((((((((&)))))))))))))..)).)).	11	4
TraesCS3A03G0438500.1:mRNA	61	49	69	Tae-miR408d*	-35.5	9	GAGGGGGGAGGAGACAGGGAT	1	1	TCCCGCGACTCCTCCTCCCTC	((((....(((((((((((((&)))))))))))))...)))).	7	5
TraesCS5B03G0520300.1:mRNA	275	262	282	Tae-miR408d*	-32.8	8	GAGGGGGGAGGAGACAGGGAT	1	1	TCCACTACCTCCTCTCCCCTC	(((.((..(((((((((((((&)))))))))))))..))))).	15	4
TraesCS3D03G0407900.1:mRNA	223	211	231	Tae-miR408d*	-35.5	9	GAGGGGGGAGGAGACAGGGAT	1	1	TCCCGCGACTCCTCCTCCCTC	((((....(((((((((((((&)))))))))))))...)))).	7	5
TraesCS3B03G0517400.1:mRNA	291	279	299	Tae-miR408d*	-35.5	9	GAGGGGGGAGGAGACAGGGAT	1	1	TCCCGCGACTCCTCCTCCCTC	((((....(((((((((((((&)))))))))))))...)))).	8	5
TraesCS3A03G0438500.2:mRNA	287	275	295	Tae-miR408d*	-35.5	9	GAGGGGGGAGGAGACAGGGAT	1	1	TCCCGCGACTCCTCCTCCCTC	((((....(((((((((((((&)))))))))))))...)))).	7	5
TraesCS3D03G0504100.1:mRNA	1004	996	1015	Tae-miR408d*	-32.1	12	GAGGGGGGAGGAGACAGGGAT	1	1	ATCCCATCTCCTTCCGCCTC	(((((.(((((((((.((((&)))).)))))))))..)))))	16	4
TraesCS5A03G0513300.1:mRNA	265	252	272	Tae-miR408d*	-32.8	8	GAGGGGGGAGGAGACAGGGAT	1	1	TCCACTACCTCCTCTCCCCTC	(((.((..(((((((((((((&)))))))))))))..))))).	17	4
TraesCS6B03G0360900.1:mRNA	28	18	37	Tae-miR408d*	-32.3	10	GAGGGGGGAGGAGACAGGGAT	1	1	ATCCCTCCCCCTCCCTCCTC	((((((..((((((((((((&))))))))))).)..))))))	8	5
TraesCS1B03G0842800.1:mRNA	37	29	47	Tae-miR408d*	-29.6	11	GAGGGGGGAGGAGACAGGGAT	1	1	CCGCTTCTCCTTCTCCCTC	((.((((((((((((((((&)))))))))))))).)))).	48	3
TraesCS1D03G0705200.1:mRNA	191	183	201	Tae-miR408d*	-29.6	11	GAGGGGGGAGGAGACAGGGAT	1	1	CCGCTTCTCCTTCTCCCTC	((.((((((((((((((((&)))))))))))))).)))).	39	3
TraesCS1B03G0842800.2:mRNA	37	29	47	Tae-miR408d*	-29.6	11	GAGGGGGGAGGAGACAGGGAT	1	1	CCGCTTCTCCTTCTCCCTC	((.((((((((((((((((&)))))))))))))).)))).	49	3
TraesCS2B03G0334600.1:mRNA	974	968	981	Tae-miR408d*	-29.5	8	GAGGGGGGAGGAGACAGGGAT	1	1	TCTCCTCCCCCGTC	(((((((((((.((&)).))))))))))).	9	3
TraesCS1D03G0705200.2:mRNA	191	183	201	Tae-miR408d*	-29.6	11	GAGGGGGGAGGAGACAGGGAT	1	1	CCGCTTCTCCTTCTCCCTC	((.((((((((((((((((&)))))))))))))).)))).	40	3
TraesCS3B03G1191100.1:mRNA	416	404	423	Tae-miR408d*	-29.6	8	GAGGGGGGAGGAGACAGGGAT	1	1	ATCCTCGGCCCTCCCCCCTT	(((((.(.((((((((((((&))))))))))).).).)))))	40	6
TraesCS2B03G0092200.1:mRNA	65	58	75	Tae-miR408d*	-31.6	11	GAGGGGGGAGGAGACAGGGAT	1	1	CCCTCCTCCTCCTCTCTC	((((.(((((((((((((&)))))))))))))..)))).	18	3
TraesCS7B03G0965100.2:mRNA	62	53	70	Tae-miR408d*	-32.4	9	GAGGGGGGAGGAGACAGGGAT	1	1	CCCGGCCCCTCCCCCCTC	(((.((.(((((((((((&))))))))))).).).))).	20	6
TraesCS7B03G0965100.1:mRNA	62	53	70	Tae-miR408d*	-32.4	9	GAGGGGGGAGGAGACAGGGAT	1	1	CCCGGCCCCTCCCCCCTC	(((.((.(((((((((((&))))))))))).).).))).	19	6
TraesCS6A03G0397300.1:mRNA	192	179	199	Tae-miR408d*	-34.9	8	GAGGGGGGAGGAGACAGGGAT	1	1	ATCCCCTCCTCCTCCCCCGTC	(((((...((((((((((.((&)).))))))))))...)))))	12	5
TraesCS6B03G0474900.1:mRNA	166	153	173	Tae-miR408d*	-34.9	8	GAGGGGGGAGGAGACAGGGAT	1	1	ATCCCCTCCTCCTCCCCCGTC	(((((...((((((((((.((&)).))))))))))...)))))	10	5
TraesCS4A03G1005200.1:mRNA	313	301	322	Tae-miR408d*	-31.4	10	GAGGGGGGAGGAGACAGGGAT	1	1	ATCGCCAACCTCCTCCTCCCTC	(((.((...(((((((((((((&)))))))))))))...)))))	13	4
TraesCS3A03G0350700.1:mRNA	81	69	91	Tae-miR408d*	-30.8	11	GAGGGGGGAGGAGACAGGGAT	2	2	CCCAGCCACGCTCCTCCCCTCTC	(((.......(((((((((((((&)))))))))))))...))).	18	7
TraesCS3A03G0350700.2:mRNA	81	69	91	Tae-miR408d*	-30.8	11	GAGGGGGGAGGAGACAGGGAT	2	2	CCCAGCCACGCTCCTCCCCTCTC	(((.......(((((((((((((&)))))))))))))...))).	18	7
TraesCS6B03G0360900.1:mRNA	27	18	37	Tae-miR408d*	-32.3	11	GAGGGGGGAGGAGACAGGGAT	1	1	ATCCCTCCCCCTCCCTCCTC	((((((..((((((((((((&))))))))))).)..))))))	8	5
TraesCS1D03G0491200.2:mRNA	164	153	173	Tae-miR408d*	-35	9	GAGGGGGGAGGAGACAGGGAT	1	1	CCCTGCTCTCCCCCCCTCCTC	(((((.(((((.((((.((((&)))))))).)))))))))).	16	8
TraesCS1D03G0491200.1:mRNA	164	153	173	Tae-miR408d*	-35	9	GAGGGGGGAGGAGACAGGGAT	1	1	CCCTGCTCTCCCCCCCTCCTC	(((((.(((((.((((.((((&)))))))).)))))))))).	17	8
TraesCS4B03G0785500.1:mRNA	87	79	98	Tae-miR408d*	-27	12	GAGGGGGGAGGAGACAGGGAT	1	1	ATCACTTCCCCTCCTCCCTC	(((.((((.(((((((((((&))))))))))).)).)).)))	13	5
TraesCS2A03G0088400.1:mRNA	153	143	161	Tae-miR9674q*	-18	10	GATGCTATGGATAAATTCAAC	1	1	TTGAGCTTATCCAAGCATT	(((((.(((((((((((((&)))))).))))))).))))).	8	5
TraesCS7A03G1017700.1:mRNA	1668	1656	1675	Tae-miRN4345b*	-24.9	8	GAATCGTCACTTCATATTTTT	1	1	AAAAATATGAGTGACGATTC	((((((((((((((((((((&))))))))))).)))))))))	18	2
TraesCS3A03G0586200.1:mRNA	2643	2635	2654	Tae-miRN4345b*	-27.9	12	GAATCGTCACTTCATATTTTT	1	1	AAAATATGGAGTGGCGATTC	((((((((((((((((((((&)))))))))))))))))))).	21	1
TraesCS2A03G0023500.1:mRNA	2778	2769	2789	Tae-miRN4345b*	-16.6	12	GAATCGTCACTTCATATTTTT	1	1	AAAAATATTAAGTGGCAATTC	((((((((.(((((((.((((&)))).))))))).))))))))	25	3
TraesCS1A03G0013000.1:mRNA	22718	22712	22727	Tae-miRN4345b*	-23	11	GAATCGTCACTTCATATTTTT	2	2	GTGTGAAGTGGCGATT	((((((((((((((((&.)))))))))))))))).	2207	2
TraesCS1A03G0999300.1:mRNA	854	842	861	Tae-miRN4345b*	-19.9	9	GAATCGTCACTTCATATTTTT	1	1	GAAAGTTTGGAGTGAGATTC	((((((.(((((((((((((&))))).)))))))).))))))	11	4
TraesCS4A03G0289200.1:mRNA	1586	1577	1596	Tae-miR399u*	-27.7	11	GGGCAGGGTCTCCTTTGGCAG	1	1	CTGGAAATGAGACCTTGCCC	(((.(((.((((((((((((&)))))))))))).)))..)))	25	3
TraesCS4B03G0481100.1:mRNA	1946	1937	1956	Tae-miR399u*	-27.7	11	GGGCAGGGTCTCCTTTGGCAG	1	1	CTGGAAATGAGACCTTGCCC	(((.(((.((((((((((((&)))))))))))).)))..)))	19	3
TraesCS4D03G0428900.1:mRNA	1186	1177	1196	Tae-miR399u*	-27.7	11	GGGCAGGGTCTCCTTTGGCAG	1	1	CTGGAAATGAGACCTTGCCC	(((.(((.((((((((((((&)))))))))))).)))..)))	17	3
TraesCS4A03G0165400.1:mRNA	709	699	718	Tae-miR164c*	-30.7	11	CACGCGCTCCCCTTCTCCACC	1	1	GGTCGCGGAGGGGAGCGGTG	(((.(.((((((((((((((&))).))))))))))).).)))	22	6
TraesCS3A03G0569900.1:mRNA	575	564	584	Tae-miR167i*	-31.2	10	AGATCATGCTGCAGCTTCATT	1	1	GATGGAGCAGCAGCGTGATCT	((((((((.((((((((((((&)))))))))))).))))))))	20	1
TraesCS3D03G0528100.1:mRNA	575	564	584	Tae-miR167i*	-31.2	10	AGATCATGCTGCAGCTTCATT	1	1	GATGGAGCAGCAGCGTGATCT	((((((((.((((((((((((&)))))))))))).))))))))	17	1
TraesCS3B03G0651800.1:mRNA	1438	1427	1447	Tae-miR167i*	-31.2	10	AGATCATGCTGCAGCTTCATT	1	1	GATGGAGCAGCAGCGTGATCT	((((((((.((((((((((((&)))))))))))).))))))))	27	1
TraesCS7B03G0002000.1:mRNA	1489	1482	1499	Tae-miR167i*	-27.4	10	AGATCATGCTGCAGCTTCATT	1	1	AATGAAGCTGCAGCAGGA	(((((((((((((((.((&.)).)))))))))))))))	18	5
TraesCS5D03G1235300.1:mRNA	1595	1588	1605	Tae-miR167i*	-27.4	10	AGATCATGCTGCAGCTTCATT	1	1	AATGAAGCTGCAGCAGGA	(((((((((((((((.((&.)).)))))))))))))))	21	5
TraesCS5B03G1381000.1:mRNA	1553	1546	1563	Tae-miR167i*	-27.4	10	AGATCATGCTGCAGCTTCATT	1	1	AATGAAGCTGCAGCAGGA	(((((((((((((((.((&.)).)))))))))))))))	30	5
TraesCS3B03G1471600.1:mRNA	460	450	467	Tae-miR167i*	-29.3	9	AGATCATGCTGCAGCTTCATT	1	1	TGAGGCTGCGGCAGATCT	((((((((((((((((((&))))).))))))))))))).	64	3
TraesCS3B03G1471600.2:mRNA	460	450	467	Tae-miR167i*	-29.3	9	AGATCATGCTGCAGCTTCATT	1	1	TGAGGCTGCGGCAGATCT	((((((((((((((((((&))))).))))))))))))).	14	3
TraesCS1A03G0162500.1:mRNA	2028	2020	2038	Tae-miR167i*	-24.8	11	AGATCATGCTGCAGCTTCATT	1	1	ATGGGTGGCAGCATGATCT	((((((.((((((((((((&)))))))))))).))).))).	10	3
TraesCS4A03G0484800.3:mRNA	767	754	773	Tae-miR167i*	-32.1	8	AGATCATGCTGCAGCTTCATT	7	3	GTGAGGCTGCAGACATGATC	((((((((((((.(((((((&.))))))))))))))))))).	625	4
TraesCS4A03G0484800.3:mRNA	765	754	773	Tae-miR167i*	-32.1	9	AGATCATGCTGCAGCTTCATT	1	1	GTGAGGCTGCAGACATGATC	((((((((((((.(((((((&.))))))))))))))))))).	625	4
TraesCS4B03G0327500.1:mRNA	924	916	935	Tae-miR167i*	-32.1	12	AGATCATGCTGCAGCTTCATT	1	1	GTGAGGCTGCAGACATGATC	((((((((((((.(((((((&.))))))))))))))))))).	724	4
TraesCS4D03G0267700.2:mRNA	734	721	740	Tae-miR167i*	-32.1	8	AGATCATGCTGCAGCTTCATT	7	3	GTGAGGCTGCAGACATGATC	((((((((((((.(((((((&.))))))))))))))))))).	685	4
TraesCS4D03G0267700.6:mRNA	716	706	725	Tae-miR167i*	-32.1	10	AGATCATGCTGCAGCTTCATT	1	1	GTGAGGCTGCAGACATGATC	((((((((((((.(((((((&.))))))))))))))))))).	673	4
TraesCS4D03G0267700.2:mRNA	732	721	740	Tae-miR167i*	-32.1	9	AGATCATGCTGCAGCTTCATT	1	1	GTGAGGCTGCAGACATGATC	((((((((((((.(((((((&.))))))))))))))))))).	685	4
TraesCS4D03G0267700.3:mRNA	791	781	800	Tae-miR167i*	-32.1	10	AGATCATGCTGCAGCTTCATT	1	1	GTGAGGCTGCAGACATGATC	((((((((((((.(((((((&.))))))))))))))))))).	620	4
TraesCS4D03G0267700.9:mRNA	791	781	800	Tae-miR167i*	-32.1	10	AGATCATGCTGCAGCTTCATT	1	1	GTGAGGCTGCAGACATGATC	((((((((((((.(((((((&.))))))))))))))))))).	573	4
TraesCS4D03G0267700.7:mRNA	794	781	800	Tae-miR167i*	-32.1	8	AGATCATGCTGCAGCTTCATT	7	3	GTGAGGCTGCAGACATGATC	((((((((((((.(((((((&.))))))))))))))))))).	637	4
TraesCS4D03G0267700.8:mRNA	794	781	800	Tae-miR167i*	-32.1	8	AGATCATGCTGCAGCTTCATT	7	3	GTGAGGCTGCAGACATGATC	((((((((((((.(((((((&.))))))))))))))))))).	759	4
TraesCS4D03G0267700.2:mRNA	729	721	740	Tae-miR167i*	-32.1	12	AGATCATGCTGCAGCTTCATT	1	1	GTGAGGCTGCAGACATGATC	((((((((((((.(((((((&.))))))))))))))))))).	685	4
TraesCS4B03G0327500.1:mRNA	927	916	935	Tae-miR167i*	-32.1	9	AGATCATGCTGCAGCTTCATT	1	1	GTGAGGCTGCAGACATGATC	((((((((((((.(((((((&.))))))))))))))))))).	724	4
TraesCS4D03G0267700.1:mRNA	790	781	800	Tae-miR167i*	-32.1	11	AGATCATGCTGCAGCTTCATT	2	1	GTGAGGCTGCAGACATGATC	((((((((((((.(((((((&.))))))))))))))))))).	649	4
TraesCS4A03G0484800.2:mRNA	699	688	707	Tae-miR167i*	-32.1	9	AGATCATGCTGCAGCTTCATT	1	1	GTGAGGCTGCAGACATGATC	((((((((((((.(((((((&.))))))))))))))))))).	652	4
TraesCS4D03G0267700.3:mRNA	789	781	800	Tae-miR167i*	-32.1	12	AGATCATGCTGCAGCTTCATT	1	1	GTGAGGCTGCAGACATGATC	((((((((((((.(((((((&.))))))))))))))))))).	620	4
TraesCS4D03G0267700.5:mRNA	794	781	800	Tae-miR167i*	-32.1	8	AGATCATGCTGCAGCTTCATT	7	3	GTGAGGCTGCAGACATGATC	((((((((((((.(((((((&.))))))))))))))))))).	667	4
TraesCS4D03G0267700.9:mRNA	790	781	800	Tae-miR167i*	-32.1	11	AGATCATGCTGCAGCTTCATT	2	1	GTGAGGCTGCAGACATGATC	((((((((((((.(((((((&.))))))))))))))))))).	573	4
TraesCS4D03G0267700.9:mRNA	792	781	800	Tae-miR167i*	-32.1	9	AGATCATGCTGCAGCTTCATT	1	1	GTGAGGCTGCAGACATGATC	((((((((((((.(((((((&.))))))))))))))))))).	573	4
TraesCS4D03G0267700.9:mRNA	789	781	800	Tae-miR167i*	-32.1	12	AGATCATGCTGCAGCTTCATT	1	1	GTGAGGCTGCAGACATGATC	((((((((((((.(((((((&.))))))))))))))))))).	573	4
TraesCS4A03G0484800.1:mRNA	766	754	773	Tae-miR167i*	-32.1	8	AGATCATGCTGCAGCTTCATT	3	2	GTGAGGCTGCAGACATGATC	((((((((((((.(((((((&.))))))))))))))))))).	753	4
TraesCS4D03G0267700.3:mRNA	792	781	800	Tae-miR167i*	-32.1	9	AGATCATGCTGCAGCTTCATT	1	1	GTGAGGCTGCAGACATGATC	((((((((((((.(((((((&.))))))))))))))))))).	620	4
TraesCS4D03G0267700.1:mRNA	793	781	800	Tae-miR167i*	-32.1	8	AGATCATGCTGCAGCTTCATT	3	2	GTGAGGCTGCAGACATGATC	((((((((((((.(((((((&.))))))))))))))))))).	649	4
TraesCS4D03G0267700.3:mRNA	790	781	800	Tae-miR167i*	-32.1	11	AGATCATGCTGCAGCTTCATT	2	1	GTGAGGCTGCAGACATGATC	((((((((((((.(((((((&.))))))))))))))))))).	620	4
TraesCS4D03G0267700.8:mRNA	790	781	800	Tae-miR167i*	-32.1	11	AGATCATGCTGCAGCTTCATT	2	1	GTGAGGCTGCAGACATGATC	((((((((((((.(((((((&.))))))))))))))))))).	759	4
TraesCS4D03G0267700.2:mRNA	733	721	740	Tae-miR167i*	-32.1	8	AGATCATGCTGCAGCTTCATT	3	2	GTGAGGCTGCAGACATGATC	((((((((((((.(((((((&.))))))))))))))))))).	685	4
TraesCS4B03G0327500.1:mRNA	925	916	935	Tae-miR167i*	-32.1	11	AGATCATGCTGCAGCTTCATT	2	1	GTGAGGCTGCAGACATGATC	((((((((((((.(((((((&.))))))))))))))))))).	724	4
TraesCS4D03G0267700.1:mRNA	792	781	800	Tae-miR167i*	-32.1	9	AGATCATGCTGCAGCTTCATT	1	1	GTGAGGCTGCAGACATGATC	((((((((((((.(((((((&.))))))))))))))))))).	649	4
TraesCS4D03G0267700.6:mRNA	715	706	725	Tae-miR167i*	-32.1	11	AGATCATGCTGCAGCTTCATT	2	1	GTGAGGCTGCAGACATGATC	((((((((((((.(((((((&.))))))))))))))))))).	673	4
TraesCS4B03G0327500.2:mRNA	262	251	270	Tae-miR167i*	-32.1	9	AGATCATGCTGCAGCTTCATT	1	1	GTGAGGCTGCAGACATGATC	((((((((((((.(((((((&.))))))))))))))))))).	426	4
TraesCS4B03G0327500.2:mRNA	260	251	270	Tae-miR167i*	-32.1	11	AGATCATGCTGCAGCTTCATT	2	1	GTGAGGCTGCAGACATGATC	((((((((((((.(((((((&.))))))))))))))))))).	426	4
TraesCS4D03G0267700.7:mRNA	792	781	800	Tae-miR167i*	-32.1	9	AGATCATGCTGCAGCTTCATT	1	1	GTGAGGCTGCAGACATGATC	((((((((((((.(((((((&.))))))))))))))))))).	637	4
TraesCS4B03G0327500.1:mRNA	926	916	935	Tae-miR167i*	-32.1	10	AGATCATGCTGCAGCTTCATT	1	1	GTGAGGCTGCAGACATGATC	((((((((((((.(((((((&.))))))))))))))))))).	724	4
TraesCS4D03G0267700.8:mRNA	792	781	800	Tae-miR167i*	-32.1	9	AGATCATGCTGCAGCTTCATT	1	1	GTGAGGCTGCAGACATGATC	((((((((((((.(((((((&.))))))))))))))))))).	759	4
TraesCS4A03G0484800.2:mRNA	700	688	707	Tae-miR167i*	-32.1	8	AGATCATGCTGCAGCTTCATT	3	2	GTGAGGCTGCAGACATGATC	((((((((((((.(((((((&.))))))))))))))))))).	652	4
TraesCS4D03G0267700.1:mRNA	789	781	800	Tae-miR167i*	-32.1	12	AGATCATGCTGCAGCTTCATT	1	1	GTGAGGCTGCAGACATGATC	((((((((((((.(((((((&.))))))))))))))))))).	649	4
TraesCS4A03G0484800.1:mRNA	762	754	773	Tae-miR167i*	-32.1	12	AGATCATGCTGCAGCTTCATT	1	1	GTGAGGCTGCAGACATGATC	((((((((((((.(((((((&.))))))))))))))))))).	753	4
TraesCS4A03G0484800.1:mRNA	764	754	773	Tae-miR167i*	-32.1	10	AGATCATGCTGCAGCTTCATT	1	1	GTGAGGCTGCAGACATGATC	((((((((((((.(((((((&.))))))))))))))))))).	753	4
TraesCS4D03G0267700.8:mRNA	793	781	800	Tae-miR167i*	-32.1	8	AGATCATGCTGCAGCTTCATT	3	2	GTGAGGCTGCAGACATGATC	((((((((((((.(((((((&.))))))))))))))))))).	759	4
TraesCS4D03G0267700.2:mRNA	730	721	740	Tae-miR167i*	-32.1	11	AGATCATGCTGCAGCTTCATT	2	1	GTGAGGCTGCAGACATGATC	((((((((((((.(((((((&.))))))))))))))))))).	685	4
TraesCS4A03G0484800.2:mRNA	696	688	707	Tae-miR167i*	-32.1	12	AGATCATGCTGCAGCTTCATT	1	1	GTGAGGCTGCAGACATGATC	((((((((((((.(((((((&.))))))))))))))))))).	652	4
TraesCS4B03G0327500.2:mRNA	261	251	270	Tae-miR167i*	-32.1	10	AGATCATGCTGCAGCTTCATT	1	1	GTGAGGCTGCAGACATGATC	((((((((((((.(((((((&.))))))))))))))))))).	426	4
TraesCS4D03G0267700.3:mRNA	794	781	800	Tae-miR167i*	-32.1	8	AGATCATGCTGCAGCTTCATT	7	3	GTGAGGCTGCAGACATGATC	((((((((((((.(((((((&.))))))))))))))))))).	620	4
TraesCS4A03G0484800.3:mRNA	764	754	773	Tae-miR167i*	-32.1	10	AGATCATGCTGCAGCTTCATT	1	1	GTGAGGCTGCAGACATGATC	((((((((((((.(((((((&.))))))))))))))))))).	625	4
TraesCS4D03G0267700.4:mRNA	761	748	767	Tae-miR167i*	-32.1	8	AGATCATGCTGCAGCTTCATT	7	3	GTGAGGCTGCAGACATGATC	((((((((((((.(((((((&.))))))))))))))))))).	686	4
TraesCS4D03G0267700.5:mRNA	791	781	800	Tae-miR167i*	-32.1	10	AGATCATGCTGCAGCTTCATT	1	1	GTGAGGCTGCAGACATGATC	((((((((((((.(((((((&.))))))))))))))))))).	667	4
TraesCS4A03G0484800.2:mRNA	698	688	707	Tae-miR167i*	-32.1	10	AGATCATGCTGCAGCTTCATT	1	1	GTGAGGCTGCAGACATGATC	((((((((((((.(((((((&.))))))))))))))))))).	652	4
TraesCS4A03G0484800.3:mRNA	762	754	773	Tae-miR167i*	-32.1	12	AGATCATGCTGCAGCTTCATT	1	1	GTGAGGCTGCAGACATGATC	((((((((((((.(((((((&.))))))))))))))))))).	625	4
TraesCS4D03G0267700.7:mRNA	791	781	800	Tae-miR167i*	-32.1	10	AGATCATGCTGCAGCTTCATT	1	1	GTGAGGCTGCAGACATGATC	((((((((((((.(((((((&.))))))))))))))))))).	637	4
TraesCS4B03G0327500.2:mRNA	259	251	270	Tae-miR167i*	-32.1	12	AGATCATGCTGCAGCTTCATT	1	1	GTGAGGCTGCAGACATGATC	((((((((((((.(((((((&.))))))))))))))))))).	426	4
TraesCS4D03G0267700.6:mRNA	717	706	725	Tae-miR167i*	-32.1	9	AGATCATGCTGCAGCTTCATT	1	1	GTGAGGCTGCAGACATGATC	((((((((((((.(((((((&.))))))))))))))))))).	673	4
TraesCS4B03G0327500.2:mRNA	264	251	270	Tae-miR167i*	-32.1	8	AGATCATGCTGCAGCTTCATT	7	3	GTGAGGCTGCAGACATGATC	((((((((((((.(((((((&.))))))))))))))))))).	426	4
TraesCS4D03G0267700.5:mRNA	793	781	800	Tae-miR167i*	-32.1	8	AGATCATGCTGCAGCTTCATT	3	2	GTGAGGCTGCAGACATGATC	((((((((((((.(((((((&.))))))))))))))))))).	667	4
TraesCS4D03G0267700.9:mRNA	794	781	800	Tae-miR167i*	-32.1	8	AGATCATGCTGCAGCTTCATT	7	3	GTGAGGCTGCAGACATGATC	((((((((((((.(((((((&.))))))))))))))))))).	573	4
TraesCS4D03G0267700.4:mRNA	757	748	767	Tae-miR167i*	-32.1	11	AGATCATGCTGCAGCTTCATT	2	1	GTGAGGCTGCAGACATGATC	((((((((((((.(((((((&.))))))))))))))))))).	686	4
TraesCS4A03G0484800.3:mRNA	766	754	773	Tae-miR167i*	-32.1	8	AGATCATGCTGCAGCTTCATT	3	2	GTGAGGCTGCAGACATGATC	((((((((((((.(((((((&.))))))))))))))))))).	625	4
TraesCS4D03G0267700.5:mRNA	792	781	800	Tae-miR167i*	-32.1	9	AGATCATGCTGCAGCTTCATT	1	1	GTGAGGCTGCAGACATGATC	((((((((((((.(((((((&.))))))))))))))))))).	667	4
TraesCS4D03G0267700.5:mRNA	789	781	800	Tae-miR167i*	-32.1	12	AGATCATGCTGCAGCTTCATT	1	1	GTGAGGCTGCAGACATGATC	((((((((((((.(((((((&.))))))))))))))))))).	667	4
TraesCS4B03G0327500.1:mRNA	928	916	935	Tae-miR167i*	-32.1	8	AGATCATGCTGCAGCTTCATT	3	2	GTGAGGCTGCAGACATGATC	((((((((((((.(((((((&.))))))))))))))))))).	724	4
TraesCS4D03G0267700.8:mRNA	791	781	800	Tae-miR167i*	-32.1	10	AGATCATGCTGCAGCTTCATT	1	1	GTGAGGCTGCAGACATGATC	((((((((((((.(((((((&.))))))))))))))))))).	759	4
TraesCS4D03G0267700.7:mRNA	793	781	800	Tae-miR167i*	-32.1	8	AGATCATGCTGCAGCTTCATT	3	2	GTGAGGCTGCAGACATGATC	((((((((((((.(((((((&.))))))))))))))))))).	637	4
TraesCS4D03G0267700.1:mRNA	791	781	800	Tae-miR167i*	-32.1	10	AGATCATGCTGCAGCTTCATT	1	1	GTGAGGCTGCAGACATGATC	((((((((((((.(((((((&.))))))))))))))))))).	649	4
TraesCS4D03G0267700.4:mRNA	756	748	767	Tae-miR167i*	-32.1	12	AGATCATGCTGCAGCTTCATT	1	1	GTGAGGCTGCAGACATGATC	((((((((((((.(((((((&.))))))))))))))))))).	686	4
TraesCS4D03G0267700.2:mRNA	731	721	740	Tae-miR167i*	-32.1	10	AGATCATGCTGCAGCTTCATT	1	1	GTGAGGCTGCAGACATGATC	((((((((((((.(((((((&.))))))))))))))))))).	685	4
TraesCS4D03G0267700.4:mRNA	760	748	767	Tae-miR167i*	-32.1	8	AGATCATGCTGCAGCTTCATT	3	2	GTGAGGCTGCAGACATGATC	((((((((((((.(((((((&.))))))))))))))))))).	686	4
TraesCS4A03G0484800.1:mRNA	767	754	773	Tae-miR167i*	-32.1	8	AGATCATGCTGCAGCTTCATT	7	3	GTGAGGCTGCAGACATGATC	((((((((((((.(((((((&.))))))))))))))))))).	753	4
TraesCS4A03G0484800.1:mRNA	765	754	773	Tae-miR167i*	-32.1	9	AGATCATGCTGCAGCTTCATT	1	1	GTGAGGCTGCAGACATGATC	((((((((((((.(((((((&.))))))))))))))))))).	753	4
TraesCS4A03G0484800.2:mRNA	701	688	707	Tae-miR167i*	-32.1	8	AGATCATGCTGCAGCTTCATT	7	3	GTGAGGCTGCAGACATGATC	((((((((((((.(((((((&.))))))))))))))))))).	652	4
TraesCS4A03G0484800.1:mRNA	763	754	773	Tae-miR167i*	-32.1	11	AGATCATGCTGCAGCTTCATT	2	1	GTGAGGCTGCAGACATGATC	((((((((((((.(((((((&.))))))))))))))))))).	753	4
TraesCS4D03G0267700.3:mRNA	793	781	800	Tae-miR167i*	-32.1	8	AGATCATGCTGCAGCTTCATT	3	2	GTGAGGCTGCAGACATGATC	((((((((((((.(((((((&.))))))))))))))))))).	620	4
TraesCS4A03G0484800.2:mRNA	697	688	707	Tae-miR167i*	-32.1	11	AGATCATGCTGCAGCTTCATT	2	1	GTGAGGCTGCAGACATGATC	((((((((((((.(((((((&.))))))))))))))))))).	652	4
TraesCS4D03G0267700.9:mRNA	793	781	800	Tae-miR167i*	-32.1	8	AGATCATGCTGCAGCTTCATT	3	2	GTGAGGCTGCAGACATGATC	((((((((((((.(((((((&.))))))))))))))))))).	573	4
TraesCS4D03G0267700.7:mRNA	790	781	800	Tae-miR167i*	-32.1	11	AGATCATGCTGCAGCTTCATT	2	1	GTGAGGCTGCAGACATGATC	((((((((((((.(((((((&.))))))))))))))))))).	637	4
TraesCS4A03G0484800.3:mRNA	763	754	773	Tae-miR167i*	-32.1	11	AGATCATGCTGCAGCTTCATT	2	1	GTGAGGCTGCAGACATGATC	((((((((((((.(((((((&.))))))))))))))))))).	625	4
TraesCS4D03G0267700.5:mRNA	790	781	800	Tae-miR167i*	-32.1	11	AGATCATGCTGCAGCTTCATT	2	1	GTGAGGCTGCAGACATGATC	((((((((((((.(((((((&.))))))))))))))))))).	667	4
TraesCS4D03G0267700.6:mRNA	714	706	725	Tae-miR167i*	-32.1	12	AGATCATGCTGCAGCTTCATT	1	1	GTGAGGCTGCAGACATGATC	((((((((((((.(((((((&.))))))))))))))))))).	673	4
TraesCS4B03G0327500.1:mRNA	929	916	935	Tae-miR167i*	-32.1	8	AGATCATGCTGCAGCTTCATT	7	3	GTGAGGCTGCAGACATGATC	((((((((((((.(((((((&.))))))))))))))))))).	724	4
TraesCS4D03G0267700.4:mRNA	759	748	767	Tae-miR167i*	-32.1	9	AGATCATGCTGCAGCTTCATT	1	1	GTGAGGCTGCAGACATGATC	((((((((((((.(((((((&.))))))))))))))))))).	686	4
TraesCS4D03G0267700.7:mRNA	789	781	800	Tae-miR167i*	-32.1	12	AGATCATGCTGCAGCTTCATT	1	1	GTGAGGCTGCAGACATGATC	((((((((((((.(((((((&.))))))))))))))))))).	637	4
TraesCS4D03G0267700.1:mRNA	794	781	800	Tae-miR167i*	-32.1	8	AGATCATGCTGCAGCTTCATT	7	3	GTGAGGCTGCAGACATGATC	((((((((((((.(((((((&.))))))))))))))))))).	649	4
TraesCS4B03G0327500.2:mRNA	263	251	270	Tae-miR167i*	-32.1	8	AGATCATGCTGCAGCTTCATT	3	2	GTGAGGCTGCAGACATGATC	((((((((((((.(((((((&.))))))))))))))))))).	426	4
TraesCS4D03G0267700.6:mRNA	718	706	725	Tae-miR167i*	-32.1	8	AGATCATGCTGCAGCTTCATT	3	2	GTGAGGCTGCAGACATGATC	((((((((((((.(((((((&.))))))))))))))))))).	673	4
TraesCS4D03G0267700.4:mRNA	758	748	767	Tae-miR167i*	-32.1	10	AGATCATGCTGCAGCTTCATT	1	1	GTGAGGCTGCAGACATGATC	((((((((((((.(((((((&.))))))))))))))))))).	686	4
TraesCS4D03G0267700.8:mRNA	789	781	800	Tae-miR167i*	-32.1	12	AGATCATGCTGCAGCTTCATT	1	1	GTGAGGCTGCAGACATGATC	((((((((((((.(((((((&.))))))))))))))))))).	759	4
TraesCS4D03G0267700.6:mRNA	719	706	725	Tae-miR167i*	-32.1	8	AGATCATGCTGCAGCTTCATT	7	3	GTGAGGCTGCAGACATGATC	((((((((((((.(((((((&.))))))))))))))))))).	673	4
TraesCS4A03G0470000.1:mRNA	2275	2265	2281	Tae-miR167i*	-21	9	AGATCATGCTGCAGCTTCATT	1	1	TGAAGATGCAGCTGATT	(((((.(((((((((((&.))))).)))))).))))).	16	7
TraesCS5B03G1236400.1:mRNA	1062	1051	1069	Tae-miR167i*	-20.7	10	AGATCATGCTGCAGCTTCATT	1	1	AATGACGATGCAGCTGATC	(((((.(.(((((((((((&.))))).)))))).).)))))	9	7
TraesCS2B03G0226300.1:mRNA	1045	1038	1052	Tae-miR169ba*	-28.2	8	TTGGCAGTCTCCTTGACTAGC	2	2	CAAGGAGGCTGCCAA	(((((((((((((((&))))))))))))))).	196	1
TraesCS2D03G0159900.1:mRNA	1096	1089	1103	Tae-miR169ba*	-28.2	8	TTGGCAGTCTCCTTGACTAGC	2	2	CAAGGAGGCTGCCAA	(((((((((((((((&))))))))))))))).	197	1
TraesCS2D03G0159800.1:mRNA	1079	1072	1086	Tae-miR169ba*	-28.2	8	TTGGCAGTCTCCTTGACTAGC	2	2	CAAGGAGGCTGCCAA	(((((((((((((((&))))))))))))))).	214	1
TraesCS2A03G0162100.1:mRNA	1061	1054	1068	Tae-miR169ba*	-28.2	8	TTGGCAGTCTCCTTGACTAGC	2	2	CAAGGAGGCTGCCAA	(((((((((((((((&))))))))))))))).	188	1
TraesCS2B03G0226100.1:mRNA	1020	1013	1027	Tae-miR169ba*	-28.2	8	TTGGCAGTCTCCTTGACTAGC	2	2	CAAGGAGGCTGCCAA	(((((((((((((((&))))))))))))))).	200	1
TraesCS2A03G0267400.1:mRNA	5083	5070	5090	Tae-miR169ba*	-23.7	8	TTGGCAGTCTCCTTGACTAGC	1	1	GGTAAACAAGGAGATTGTCAA	(((...(((((((((((((((&)))))))))))))))))).	462	4
TraesCS2A03G0267400.2:mRNA	5083	5070	5090	Tae-miR169ba*	-23.7	8	TTGGCAGTCTCCTTGACTAGC	1	1	GGTAAACAAGGAGATTGTCAA	(((...(((((((((((((((&)))))))))))))))))).	462	4
TraesCS2B03G0370500.1:mRNA	4585	4572	4592	Tae-miR169ba*	-23.7	8	TTGGCAGTCTCCTTGACTAGC	1	1	GGTAAACAAGGAGATTGTCAA	(((...(((((((((((((((&)))))))))))))))))).	443	4
TraesCS2D03G0279000.1:mRNA	4582	4569	4589	Tae-miR169ba*	-23.7	8	TTGGCAGTCTCCTTGACTAGC	1	1	GGTAAACAAGGAGATTGTCAA	(((...(((((((((((((((&)))))))))))))))))).	448	4
TraesCS2A03G0162400.1:mRNA	1043	1036	1050	Tae-miR169ba*	-28.2	8	TTGGCAGTCTCCTTGACTAGC	2	2	CAAGGAGGCTGCCAA	(((((((((((((((&))))))))))))))).	176	1
TraesCS5B03G1337800.1:mRNA	649	641	660	Tae-miR169ba*	-22.9	12	TTGGCAGTCTCCTTGACTAGC	1	1	GCGGCCAAGGAGACTCCCAG	((((.((((((((((.((((&)))).)))))))))).)).))	25	4
TraesCS7B03G0030600.1:mRNA	1002	991	1009	Tae-miR398b*	-26.6	9	GGAGTGCCTCTGAGAACACAA	1	1	TTGTGTGCCAGAGGCACTT	((((((.((((((((((((&.))))))))))).).))))))	5	3
TraesCS6A03G1035900.1:mRNA	1327	1319	1336	Tae-miR5071*	-25.6	10	CTTCTGGATATATGCTTACAT	1	1	TGAGCGTATATCTAGAAG	((((((((((((((((((&)))))))))))))))))).	28	1
TraesCS1D03G0922400.1:mRNA	2535	2527	2544	Tae-miR5071*	-23.7	10	CTTCTGGATATATGCTTACAT	1	1	TGAGCATATATCCTGAAG	(((((((((((((.((((&)))).))))))))))))).	34	3
TraesCS1A03G0060800.1:mRNA	1949	1944	1958	Tae-miR5071*	-22.9	10	CTTCTGGATATATGCTTACAT	1	1	GTATATATCCAGAAG	(((((((((((((((&))))))))))))))).	32	1
TraesCS6B03G1198400.1:mRNA	1673	1664	1681	Tae-miR5071*	-21.3	9	CTTCTGGATATATGCTTACAT	1	1	TAAGTATATATCCTGAGG	(((((((((((((.((((&)))).))))))))))))).	8	3
TraesCS2B03G1468700.1:mRNA	1018	1008	1028	Tae-miR5071*	-24.3	11	CTTCTGGATATATGCTTACAT	1	1	ATGTGCGCATGCATCCAGAAG	(((((.(((((.(((((((((&))))))))).))))).)))))	20	3
TraesCS2A03G1269800.1:mRNA	1503	1492	1509	Tae-miR5064l*	-21.3	8	GTGCTATGGATAAATTCAACC	2	2	TTGAGCTTATCCATGGCA	(((((.((((((((((((&.)))))))))))).))))).	8	4
TraesCS1D03G0078600.1:mRNA	1556	1548	1567	Tae-miR5064l*	-19.6	12	GTGCTATGGATAAATTCAACC	1	1	GTTTGCTTTATTCATAGCAC	(((...((((((((((((((&))))))))))))))...))).	6	4
TraesCS5A03G0661400.1:mRNA	182	170	190	Tae-miR9666x*	-27.9	9	GCCATCATACGCTCAACCGTG	1	1	CATGGTCGGGCGTATGGATGG	((((((.((((((((.(((((&.))))))))))))).))))))	11	4
TraesCS3D03G0681300.1:mRNA	1540	1533	1549	Tae-miR9666x*	-28	10	GCCATCATACGCTCAACCGTG	1	1	GGTGAGCGTGAGATGGC	((((((((((.((((((&)))))).)))))))).)).	41	4
TraesCS3A03G0738200.2:mRNA	1616	1609	1625	Tae-miR9666x*	-28	10	GCCATCATACGCTCAACCGTG	1	1	GGTGAGCGTGAGATGGC	((((((((((.((((((&)))))).)))))))).)).	42	4
TraesCS3A03G0738200.1:mRNA	1616	1609	1625	Tae-miR9666x*	-28	10	GCCATCATACGCTCAACCGTG	1	1	GGTGAGCGTGAGATGGC	((((((((((.((((((&)))))).)))))))).)).	40	4
TraesCS3D03G0681300.2:mRNA	1336	1329	1345	Tae-miR9666x*	-28	10	GCCATCATACGCTCAACCGTG	1	1	GGTGAGCGTGAGATGGC	((((((((((.((((((&)))))).)))))))).)).	39	4
TraesCS3A03G0738200.3:mRNA	1616	1609	1625	Tae-miR9666x*	-28	10	GCCATCATACGCTCAACCGTG	1	1	GGTGAGCGTGAGATGGC	((((((((((.((((((&)))))).)))))))).)).	41	4
TraesCS7B03G0522400.1:mRNA	1634	1624	1644	Tae-miRN4334c*	-29.3	11	ACTCCCTGCATCCCATAATAT	1	1	ATATTATGGGACGGAGGGAGT	(((((((((((.(.(((((((&))))))).).)))))))))))	26	4
TraesCS2B03G1206400.1:mRNA	1749	1736	1756	Tae-miRN4334c*	-29.3	8	ACTCCCTGCATCCCATAATAT	1	1	ATATTATGGGACGGAGGGAGT	(((((((((((.(.(((((((&))))))).).)))))))))))	15	4
TraesCS7B03G0522400.2:mRNA	1598	1588	1608	Tae-miRN4334c*	-29.3	11	ACTCCCTGCATCCCATAATAT	1	1	ATATTATGGGACGGAGGGAGT	(((((((((((.(.(((((((&))))))).).)))))))))))	26	4
TraesCS6B03G0477100.1:mRNA	2180	2171	2191	Tae-miRN4334c*	-29.3	12	ACTCCCTGCATCCCATAATAT	1	1	ATATTATGGGACGGAGGGAGT	(((((((((((.(.(((((((&))))))).).)))))))))))	21	4
TraesCS2B03G1206400.2:mRNA	2044	2031	2051	Tae-miRN4334c*	-29.3	8	ACTCCCTGCATCCCATAATAT	1	1	ATATTATGGGACGGAGGGAGT	(((((((((((.(.(((((((&))))))).).)))))))))))	18	4
TraesCS1A03G0691300.1:mRNA	2261	2249	2269	Tae-miRN4334c*	-29.3	9	ACTCCCTGCATCCCATAATAT	1	1	ATATTGTGGGACGGAGGGAGT	(((((((((((.(.(((((((&))))))).).)))))))))))	19	4
TraesCS2D03G0752100.1:mRNA	2353	2345	2363	Tae-miRN4334c*	-27.5	11	ACTCCCTGCATCCCATAATAT	2	1	ATTATGGGACGGAGGGAGT	(((((((((.(.(((((((&))))))).).))))))))).	27	5
TraesCS3D03G0482600.1:mRNA	2708	2701	2719	Tae-miRN4334c*	-27.5	12	ACTCCCTGCATCCCATAATAT	1	1	ATTATGGGACGGAGGGAGT	(((((((((.(.(((((((&))))))).).))))))))).	31	5
TraesCS3A03G0459900.2:mRNA	828	821	839	Tae-miRN4334c*	-25	12	ACTCCCTGCATCCCATAATAT	1	1	ATTATGGAATGGAGGGAGT	(((((((.(((.(((((((&))))))).))).))))))).	32	5
TraesCS7B03G1305600.1:mRNA	2088	2078	2098	Tae-miRN4334c*	-20.2	11	ACTCCCTGCATCCCATAATAT	1	1	ATATTATAGGATGGAGGAAGT	(((((((.(((((.(((.(((&))).))).))))).)))))))	14	5
TraesCS3A03G0459900.1:mRNA	977	970	988	Tae-miRN4334c*	-25	12	ACTCCCTGCATCCCATAATAT	1	1	ATTATGGAATGGAGGGAGT	(((((((.(((.(((((((&))))))).))).))))))).	33	5
TraesCS4B03G0584300.1:mRNA	1353	1343	1362	Tae-miRN4334c*	-20.8	11	ACTCCCTGCATCCCATAATAT	1	1	ATATCATTGGAGCAGGGGGT	((((.((.((((((((((((&))))))))).))).)).))))	25	6
TraesCS2A03G0039500.1:mRNA	901	893	912	Tae-miR9670*	-20.1	12	AGGTGGAATACTTGAAGAAGA	1	1	TTTTCTTAAGTGTTCTATCT	((((((((((((((((((((&))))))))))))))).)))))	4	1
TraesCS3D03G0578100.1:mRNA	3625	3619	3635	Tae-miR9670*	-25.1	11	AGGTGGAATACTTGAAGAAGA	1	1	CTTCAAGTGTTTCACCT	(((((((((((((((((&))))))))))))))))).	67	1
TraesCS3A03G0632400.1:mRNA	1040	1034	1050	Tae-miR9670*	-25.1	11	AGGTGGAATACTTGAAGAAGA	1	1	CTTCAAGTGTTTCACCT	(((((((((((((((((&))))))))))))))))).	45	1
TraesCS3D03G0578100.3:mRNA	3625	3619	3635	Tae-miR9670*	-25.1	11	AGGTGGAATACTTGAAGAAGA	1	1	CTTCAAGTGTTTCACCT	(((((((((((((((((&))))))))))))))))).	67	1
TraesCS3B03G0707900.3:mRNA	1799	1793	1809	Tae-miR9670*	-25.1	11	AGGTGGAATACTTGAAGAAGA	1	1	CTTCAAGTGTTTCACCT	(((((((((((((((((&))))))))))))))))).	47	1
TraesCS3D03G0578100.2:mRNA	3725	3719	3735	Tae-miR9670*	-25.1	11	AGGTGGAATACTTGAAGAAGA	1	1	CTTCAAGTGTTTCACCT	(((((((((((((((((&))))))))))))))))).	67	1
TraesCS3A03G0632400.2:mRNA	3055	3049	3065	Tae-miR9670*	-25.1	11	AGGTGGAATACTTGAAGAAGA	1	1	CTTCAAGTGTTTCACCT	(((((((((((((((((&))))))))))))))))).	64	1
TraesCS3B03G0707900.1:mRNA	3044	3038	3054	Tae-miR9670*	-25.1	11	AGGTGGAATACTTGAAGAAGA	1	1	CTTCAAGTGTTTCACCT	(((((((((((((((((&))))))))))))))))).	57	1
TraesCS3B03G0707900.2:mRNA	3044	3038	3054	Tae-miR9670*	-25.1	11	AGGTGGAATACTTGAAGAAGA	1	1	CTTCAAGTGTTTCACCT	(((((((((((((((((&))))))))))))))))).	57	1
TraesCS4A03G0583500.1:mRNA	797	787	806	Tae-miR9670*	-24.2	11	AGGTGGAATACTTGAAGAAGA	1	1	TGTTCTTCAAGTTTTCTACC	(.((((((((((.(((((((&.))))))).)))))))))).)	14	7
TraesCS3B03G0695000.1:mRNA	865	858	874	Tae-miR9654g*	-27.3	10	TAGCTTCAAGCCTTGCGGAAT	1	1	TGCAAGGCTTGAAGTTG	(((((((((((((((((&))))))))))))))))).	30	1
TraesCS3A03G0614100.1:mRNA	629	622	638	Tae-miR9654g*	-27.3	10	TAGCTTCAAGCCTTGCGGAAT	1	1	TGCAAGGCTTGAAGTTG	(((((((((((((((((&))))))))))))))))).	48	1
TraesCS3B03G0695000.2:mRNA	865	858	874	Tae-miR9654g*	-27.3	10	TAGCTTCAAGCCTTGCGGAAT	1	1	TGCAAGGCTTGAAGTTG	(((((((((((((((((&))))))))))))))))).	52	1
TraesCS3D03G0563400.1:mRNA	684	677	693	Tae-miR9654g*	-27.3	10	TAGCTTCAAGCCTTGCGGAAT	1	1	TGCAAGGCTTGAAGTTG	(((((((((((((((((&))))))))))))))))).	43	1
TraesCS3A03G1093700.1:mRNA	2007	2002	2019	Tae-miR9654g*	-28	12	TAGCTTCAAGCCTTGCGGAAT	1	1	CGCAGGGCTCTGAAGCTG	(((((((((.((((((((&))))))))))))))))).	11	3
TraesCS2A03G0619000.1:mRNA	109	98	117	Tae-miR156j*	-31.4	10	ATCCCTCCTCTTTCCGTCGGC	1	1	GCTGAGGGAAAGATGAGGGA	(((((.(((((((.((((((&.)))))).))))))).)))))	26	7
TraesCS2B03G0741000.2:mRNA	121	110	129	Tae-miR156j*	-31.4	10	ATCCCTCCTCTTTCCGTCGGC	1	1	GCTGAGGGAAAGATGAGGGA	(((((.(((((((.((((((&.)))))).))))))).)))))	9	7
TraesCS2B03G0741000.1:mRNA	121	110	129	Tae-miR156j*	-31.4	10	ATCCCTCCTCTTTCCGTCGGC	1	1	GCTGAGGGAAAGATGAGGGA	(((((.(((((((.((((((&.)))))).))))))).)))))	8	7
TraesCS2D03G0612700.2:mRNA	122	111	130	Tae-miR156j*	-31.4	10	ATCCCTCCTCTTTCCGTCGGC	1	1	GCTGAGGGAAAGATGAGGGA	(((((.(((((((.((((((&.)))))).))))))).)))))	22	7
TraesCS2D03G0612700.1:mRNA	122	111	130	Tae-miR156j*	-31.4	10	ATCCCTCCTCTTTCCGTCGGC	1	1	GCTGAGGGAAAGATGAGGGA	(((((.(((((((.((((((&.)))))).))))))).)))))	8	7
TraesCS3D03G0616600.1:mRNA	338	330	348	Tae-miR156j*	-30.9	12	ATCCCTCCTCTTTCCGTCGGC	1	1	GTCAGGGAGAGAGGAGGGA	((((.((((((((((((((&.)))))))))))))).).)))	215	4
TraesCS3D03G0616600.2:mRNA	338	330	348	Tae-miR156j*	-30.9	12	ATCCCTCCTCTTTCCGTCGGC	1	1	GTCAGGGAGAGAGGAGGGA	((((.((((((((((((((&.)))))))))))))).).)))	218	4
TraesCS3B03G0772100.1:mRNA	30	22	40	Tae-miR156j*	-30.9	12	ATCCCTCCTCTTTCCGTCGGC	1	1	GTCAGGGAGAGAGGAGGGA	((((.((((((((((((((&.)))))))))))))).).)))	205	4
TraesCS6D03G0470100.1:mRNA	408	398	417	Tae-miR156j*	-31.3	11	ATCCCTCCTCTTTCCGTCGGC	1	1	GGCGACGGAAAGGGGAAGGA	(.((((((((((((((.(((&.))).)))))))))))))).)	10	7
TraesCS6B03G0624900.1:mRNA	314	304	323	Tae-miR156j*	-31.3	11	ATCCCTCCTCTTTCCGTCGGC	1	1	GGCGACGGAAAGGGGAAGGA	(.((((((((((((((.(((&.))).)))))))))))))).)	4	7
TraesCS7A03G1019300.1:mRNA	1023	1007	1032	Tae-miR156j*	-31.5	11	ATCCCTCCTCTTTCCGTCGGC	1	1	GGCGGCGTCATTGGAGAGAGGAGGGA	(.((((......((((((((((((((&.)))))))))))))))))).)	15	7
TraesCS7D03G0568600.2:mRNA	702	690	709	Tae-miR156j*	-29.1	9	ATCCCTCCTCTTTCCGTCGGC	1	1	CGTCGGAGAAGGAGGAGGGA	((.((((..(((((((((((&.))))))))))))))).)).	31	7
TraesCS7A03G0585600.1:mRNA	500	488	507	Tae-miR156j*	-29.1	9	ATCCCTCCTCTTTCCGTCGGC	1	1	CGTCGGAGAAGGAGGAGGGA	((.((((..(((((((((((&.))))))))))))))).)).	21	7
TraesCS1D03G0491000.3:mRNA	300	291	307	Tae-miR156j*	-29.1	9	ATCCCTCCTCTTTCCGTCGGC	1	1	GCCGAGAAGAGGAGGGA	(((((((((((((((((&.))))))))))))...)))))	22	4
TraesCS1D03G0491000.2:mRNA	300	291	307	Tae-miR156j*	-29.1	9	ATCCCTCCTCTTTCCGTCGGC	1	1	GCCGAGAAGAGGAGGGA	(((((((((((((((((&.))))))))))))...)))))	22	4
TraesCS1D03G0491000.1:mRNA	300	291	307	Tae-miR156j*	-29.1	9	ATCCCTCCTCTTTCCGTCGGC	1	1	GCCGAGAAGAGGAGGGA	(((((((((((((((((&.))))))))))))...)))))	22	4
TraesCS7D03G0899100.1:mRNA	59	49	67	Tae-miR156j*	-23.9	10	ATCCCTCCTCTTTCCGTCGGC	1	1	GCCACCGAAAGAGGAGAGA	(((((.((((((((((.((&.)).)))))))))).)).)))	17	8
TraesCS7A03G0932700.1:mRNA	38	28	46	Tae-miR156j*	-23.9	10	ATCCCTCCTCTTTCCGTCGGC	1	1	GCCACCGAAAGAGGAGAGA	(((((.((((((((((.((&.)).)))))))))).)).)))	20	8
TraesCS7D03G0899100.3:mRNA	90	80	98	Tae-miR156j*	-23.9	10	ATCCCTCCTCTTTCCGTCGGC	1	1	GCCACCGAAAGAGGAGAGA	(((((.((((((((((.((&.)).)))))))))).)).)))	19	8
TraesCS7D03G0899100.4:mRNA	18	8	26	Tae-miR156j*	-23.9	10	ATCCCTCCTCTTTCCGTCGGC	1	1	GCCACCGAAAGAGGAGAGA	(((((.((((((((((.((&.)).)))))))))).)).)))	23	8
TraesCS7D03G0899100.2:mRNA	90	80	98	Tae-miR156j*	-23.9	10	ATCCCTCCTCTTTCCGTCGGC	1	1	GCCACCGAAAGAGGAGAGA	(((((.((((((((((.((&.)).)))))))))).)).)))	17	8
TraesCS3B03G0958400.1:mRNA	751	747	762	Tae-miR408c*	-26.3	12	CAGGGATGGAGCAGAGCAAGG	1	1	TTTTGCTCCATCTCTG	((((((((((((((((&)))))))))))))))).	37	1
TraesCS4B03G0886300.1:mRNA	46	35	55	Tae-miR408c*	-32.4	10	CAGGGATGGAGCAGAGCAAGG	1	1	CCTTGCTCTGCTTCATCGTCT	(((((((((((((((((.(((&.))))))))))))))))))))	14	3
TraesCS1B03G1250100.1:mRNA	29	17	35	Tae-miR408c*	-32.1	8	CAGGGATGGAGCAGAGCAAGG	1	1	CTTGCTCTGCTCTTCTCTG	(((((((((((((((((((&)))))).))))))))))))).	24	3
TraesCS1B03G0591800.1:mRNA	119	109	127	Tae-miR408c*	-26.5	10	CAGGGATGGAGCAGAGCAAGG	1	1	TTTCCTCTGCTCCAACCCT	(((.((((((((((.((((&.)))).)))))))))).))).	15	8
TraesCS3A03G1043800.1:mRNA	39	26	45	Tae-miR408c*	-26.4	8	CAGGGATGGAGCAGAGCAAGG	1	1	CCTCTCCCTGCTCCATCTCT	(((..(.(((((((((((((&.))))))))))))).)..)))	3	6
TraesCS1A03G0700800.1:mRNA	628	614	636	Tae-miR408c*	-25.5	10	CAGGGATGGAGCAGAGCAAGG	1	1	CCTCATTCCTCTGCTCCACTCTG	(((.....(((((((((((((((&))))).))))))))))..)))	21	7
TraesCS5A03G0597900.1:mRNA	179	170	190	Tae-miR408c*	-29.6	12	CAGGGATGGAGCAGAGCAAGG	1	1	CCCCCCTCTGCTCCCTCCCTG	((...(((((((((.((((((&)))))).)))))))))...))	18	5
TraesCS3D03G0061300.2:mRNA	54	40	65	Tae-miR9674p*	-17.2	12	GATGCTATGAATAACTTCAAC	1	1	TGAAGAGATGCATTATTCCTAGCATC	(((((.......((((((.(((((((&))))))).))))))))))).	8	9
TraesCS3D03G0061300.1:mRNA	54	40	65	Tae-miR9674p*	-17.2	12	GATGCTATGAATAACTTCAAC	1	1	TGAAGAGATGCATTATTCCTAGCATC	(((((.......((((((.(((((((&))))))).))))))))))).	9	9
TraesCS3D03G0061300.3:mRNA	54	40	65	Tae-miR9674p*	-17.2	12	GATGCTATGAATAACTTCAAC	1	1	TGAAGAGATGCATTATTCCTAGCATC	(((((.......((((((.(((((((&))))))).))))))))))).	9	9
TraesCS3A03G0093200.1:mRNA	41	35	52	Tae-miR9674p*	-15.3	12	GATGCTATGAATAACTTCAAC	1	1	TGCAGTATTCCTAGCATC	((.(((((((.(((((((&))))))).))))).)).)).	8	6
TraesCS3A03G0586200.1:mRNA	2643	2638	2654	Tae-miRN4345a*	-25.9	12	GAATCACCACTCCATATGTTT	1	1	ATATGGAGTGGCGATTC	(((((((((((.(((((&))))).))))))))))).	21	3
TraesCS7A03G0879000.1:mRNA	2615	2602	2622	Tae-miR396n*	-33.4	8	TCTGTGGAGCTCCGAGCGAGC	1	1	GTCCGTTCGGGGCTCCAGAGA	((.((((((((((((((.(((&))).)))))))))))))).))	271	3
TraesCS6A03G0647800.1:mRNA	796	787	806	Tae-miR396n*	-27.6	12	TCTGTGGAGCTCCGAGCGAGC	1	1	GCTTGCCTGGAGCTTCAAGA	((((((.(((((((((((((&))).)))))))))).))))))	10	4
TraesCS6B03G0774400.1:mRNA	796	787	806	Tae-miR396n*	-27.6	12	TCTGTGGAGCTCCGAGCGAGC	1	1	GCTTGCCTGGAGCTTCAAGA	((((((.(((((((((((((&))).)))))))))).))))))	10	4
TraesCS1D03G0318900.1:mRNA	1148	1139	1158	Tae-miR396n*	-29.8	12	TCTGTGGAGCTCCGAGCGAGC	1	1	GCTGGCTGGGAGCTTCAAGA	(((.(((.((((((((((((&))).))))))))).))).)))	139	6
TraesCS1A03G0339400.2:mRNA	1030	1021	1040	Tae-miR396n*	-29.8	12	TCTGTGGAGCTCCGAGCGAGC	1	1	GCTGGCTGGGAGCTTCAAGA	(((.(((.((((((((((((&))).))))))))).))).)))	135	6
TraesCS1A03G0339400.1:mRNA	997	988	1007	Tae-miR396n*	-29.8	12	TCTGTGGAGCTCCGAGCGAGC	1	1	GCTGGCTGGGAGCTTCAAGA	(((.(((.((((((((((((&))).))))))))).))).)))	131	6
TraesCS7A03G0879000.1:mRNA	2471	2459	2478	Tae-miR396n*	-24.2	8	TCTGTGGAGCTCCGAGCGAGC	3	2	GCCCCCTGGAGCTCCACCGA	((.(.((((((((((((.((&)).)))))))))).)).).))	271	7
TraesCS2B03G0997500.1:mRNA	303	292	310	Tae-miR399t*	-29.5	8	GGGCAATTCTCCTTTGGCACC	1	1	TGTCGTAGGAGGATTGCCC	(((((.(((((((((((((&))))))))))))).))))).	16	2
TraesCS2D03G0846900.1:mRNA	670	659	677	Tae-miR399t*	-29.5	8	GGGCAATTCTCCTTTGGCACC	1	1	TGTCGTAGGAGGATTGCCC	(((((.(((((((((((((&))))))))))))).))))).	22	2
TraesCS2A03G0908100.1:mRNA	731	715	738	Tae-miR399t*	-27.4	8	GGGCAATTCTCCTTTGGCACC	1	1	GGTGATGTTGTAGGAGGATTGCCC	((((.......(((((((((((((&)))))))))))))....))))	14	7
TraesCS2D03G0460900.2:mRNA	722	716	733	Tae-miR164b*	-29.8	12	CATGTGCCTTTCTTCTCCACC	1	1	GGAGAAGAAGGGCACCTG	(((((((((((((((.((&)).))))))))))))))).	15	3
TraesCS2D03G0460900.1:mRNA	716	710	727	Tae-miR164b*	-29.8	12	CATGTGCCTTTCTTCTCCACC	1	1	GGAGAAGAAGGGCACCTG	(((((((((((((((.((&)).))))))))))))))).	17	3
TraesCS6A03G0900100.1:mRNA	1006	996	1017	Tae-miR164b*	-28.5	11	CATGTGCCTTTCTTCTCCACC	1	1	GGGCGAGAAGAAGGGCGACATG	((..((((((((((((.(((((&)))))))))))))))))..))	46	5
TraesCS6A03G0900100.1:mRNA	1005	996	1017	Tae-miR164b*	-28.5	12	CATGTGCCTTTCTTCTCCACC	1	1	GGGCGAGAAGAAGGGCGACATG	((..((((((((((((.(((((&)))))))))))))))))..))	46	5
TraesCS3A03G0569900.1:mRNA	575	564	584	Tae-miR167h*	-31.2	10	AGATCATGCTGCAGCTTCATT	1	1	GATGGAGCAGCAGCGTGATCT	((((((((.((((((((((((&)))))))))))).))))))))	20	1
TraesCS3D03G0528100.1:mRNA	575	564	584	Tae-miR167h*	-31.2	10	AGATCATGCTGCAGCTTCATT	1	1	GATGGAGCAGCAGCGTGATCT	((((((((.((((((((((((&)))))))))))).))))))))	17	1
TraesCS3B03G0651800.1:mRNA	1438	1427	1447	Tae-miR167h*	-31.2	10	AGATCATGCTGCAGCTTCATT	1	1	GATGGAGCAGCAGCGTGATCT	((((((((.((((((((((((&)))))))))))).))))))))	27	1
TraesCS7B03G0002000.1:mRNA	1489	1482	1499	Tae-miR167h*	-27.4	10	AGATCATGCTGCAGCTTCATT	1	1	AATGAAGCTGCAGCAGGA	(((((((((((((((.((&.)).)))))))))))))))	18	5
TraesCS5D03G1235300.1:mRNA	1595	1588	1605	Tae-miR167h*	-27.4	10	AGATCATGCTGCAGCTTCATT	1	1	AATGAAGCTGCAGCAGGA	(((((((((((((((.((&.)).)))))))))))))))	21	5
TraesCS5B03G1381000.1:mRNA	1553	1546	1563	Tae-miR167h*	-27.4	10	AGATCATGCTGCAGCTTCATT	1	1	AATGAAGCTGCAGCAGGA	(((((((((((((((.((&.)).)))))))))))))))	30	5
TraesCS3B03G1471600.1:mRNA	460	450	467	Tae-miR167h*	-29.3	9	AGATCATGCTGCAGCTTCATT	1	1	TGAGGCTGCGGCAGATCT	((((((((((((((((((&))))).))))))))))))).	64	3
TraesCS3B03G1471600.2:mRNA	460	450	467	Tae-miR167h*	-29.3	9	AGATCATGCTGCAGCTTCATT	1	1	TGAGGCTGCGGCAGATCT	((((((((((((((((((&))))).))))))))))))).	14	3
TraesCS1A03G0162500.1:mRNA	2028	2020	2038	Tae-miR167h*	-24.8	11	AGATCATGCTGCAGCTTCATT	1	1	ATGGGTGGCAGCATGATCT	((((((.((((((((((((&)))))))))))).))).))).	10	3
TraesCS4A03G0484800.3:mRNA	767	754	773	Tae-miR167h*	-32.1	8	AGATCATGCTGCAGCTTCATT	7	3	GTGAGGCTGCAGACATGATC	((((((((((((.(((((((&.))))))))))))))))))).	625	4
TraesCS4A03G0484800.3:mRNA	765	754	773	Tae-miR167h*	-32.1	9	AGATCATGCTGCAGCTTCATT	1	1	GTGAGGCTGCAGACATGATC	((((((((((((.(((((((&.))))))))))))))))))).	625	4
TraesCS4B03G0327500.1:mRNA	924	916	935	Tae-miR167h*	-32.1	12	AGATCATGCTGCAGCTTCATT	1	1	GTGAGGCTGCAGACATGATC	((((((((((((.(((((((&.))))))))))))))))))).	724	4
TraesCS4D03G0267700.2:mRNA	734	721	740	Tae-miR167h*	-32.1	8	AGATCATGCTGCAGCTTCATT	7	3	GTGAGGCTGCAGACATGATC	((((((((((((.(((((((&.))))))))))))))))))).	685	4
TraesCS4D03G0267700.6:mRNA	716	706	725	Tae-miR167h*	-32.1	10	AGATCATGCTGCAGCTTCATT	1	1	GTGAGGCTGCAGACATGATC	((((((((((((.(((((((&.))))))))))))))))))).	673	4
TraesCS4D03G0267700.2:mRNA	732	721	740	Tae-miR167h*	-32.1	9	AGATCATGCTGCAGCTTCATT	1	1	GTGAGGCTGCAGACATGATC	((((((((((((.(((((((&.))))))))))))))))))).	685	4
TraesCS4D03G0267700.3:mRNA	791	781	800	Tae-miR167h*	-32.1	10	AGATCATGCTGCAGCTTCATT	1	1	GTGAGGCTGCAGACATGATC	((((((((((((.(((((((&.))))))))))))))))))).	620	4
TraesCS4D03G0267700.9:mRNA	791	781	800	Tae-miR167h*	-32.1	10	AGATCATGCTGCAGCTTCATT	1	1	GTGAGGCTGCAGACATGATC	((((((((((((.(((((((&.))))))))))))))))))).	573	4
TraesCS4D03G0267700.7:mRNA	794	781	800	Tae-miR167h*	-32.1	8	AGATCATGCTGCAGCTTCATT	7	3	GTGAGGCTGCAGACATGATC	((((((((((((.(((((((&.))))))))))))))))))).	637	4
TraesCS4D03G0267700.8:mRNA	794	781	800	Tae-miR167h*	-32.1	8	AGATCATGCTGCAGCTTCATT	7	3	GTGAGGCTGCAGACATGATC	((((((((((((.(((((((&.))))))))))))))))))).	759	4
TraesCS4D03G0267700.2:mRNA	729	721	740	Tae-miR167h*	-32.1	12	AGATCATGCTGCAGCTTCATT	1	1	GTGAGGCTGCAGACATGATC	((((((((((((.(((((((&.))))))))))))))))))).	685	4
TraesCS4B03G0327500.1:mRNA	927	916	935	Tae-miR167h*	-32.1	9	AGATCATGCTGCAGCTTCATT	1	1	GTGAGGCTGCAGACATGATC	((((((((((((.(((((((&.))))))))))))))))))).	724	4
TraesCS4D03G0267700.1:mRNA	790	781	800	Tae-miR167h*	-32.1	11	AGATCATGCTGCAGCTTCATT	2	1	GTGAGGCTGCAGACATGATC	((((((((((((.(((((((&.))))))))))))))))))).	649	4
TraesCS4A03G0484800.2:mRNA	699	688	707	Tae-miR167h*	-32.1	9	AGATCATGCTGCAGCTTCATT	1	1	GTGAGGCTGCAGACATGATC	((((((((((((.(((((((&.))))))))))))))))))).	652	4
TraesCS4D03G0267700.3:mRNA	789	781	800	Tae-miR167h*	-32.1	12	AGATCATGCTGCAGCTTCATT	1	1	GTGAGGCTGCAGACATGATC	((((((((((((.(((((((&.))))))))))))))))))).	620	4
TraesCS4D03G0267700.5:mRNA	794	781	800	Tae-miR167h*	-32.1	8	AGATCATGCTGCAGCTTCATT	7	3	GTGAGGCTGCAGACATGATC	((((((((((((.(((((((&.))))))))))))))))))).	667	4
TraesCS4D03G0267700.9:mRNA	790	781	800	Tae-miR167h*	-32.1	11	AGATCATGCTGCAGCTTCATT	2	1	GTGAGGCTGCAGACATGATC	((((((((((((.(((((((&.))))))))))))))))))).	573	4
TraesCS4D03G0267700.9:mRNA	792	781	800	Tae-miR167h*	-32.1	9	AGATCATGCTGCAGCTTCATT	1	1	GTGAGGCTGCAGACATGATC	((((((((((((.(((((((&.))))))))))))))))))).	573	4
TraesCS4D03G0267700.9:mRNA	789	781	800	Tae-miR167h*	-32.1	12	AGATCATGCTGCAGCTTCATT	1	1	GTGAGGCTGCAGACATGATC	((((((((((((.(((((((&.))))))))))))))))))).	573	4
TraesCS4A03G0484800.1:mRNA	766	754	773	Tae-miR167h*	-32.1	8	AGATCATGCTGCAGCTTCATT	3	2	GTGAGGCTGCAGACATGATC	((((((((((((.(((((((&.))))))))))))))))))).	753	4
TraesCS4D03G0267700.3:mRNA	792	781	800	Tae-miR167h*	-32.1	9	AGATCATGCTGCAGCTTCATT	1	1	GTGAGGCTGCAGACATGATC	((((((((((((.(((((((&.))))))))))))))))))).	620	4
TraesCS4D03G0267700.1:mRNA	793	781	800	Tae-miR167h*	-32.1	8	AGATCATGCTGCAGCTTCATT	3	2	GTGAGGCTGCAGACATGATC	((((((((((((.(((((((&.))))))))))))))))))).	649	4
TraesCS4D03G0267700.3:mRNA	790	781	800	Tae-miR167h*	-32.1	11	AGATCATGCTGCAGCTTCATT	2	1	GTGAGGCTGCAGACATGATC	((((((((((((.(((((((&.))))))))))))))))))).	620	4
TraesCS4D03G0267700.8:mRNA	790	781	800	Tae-miR167h*	-32.1	11	AGATCATGCTGCAGCTTCATT	2	1	GTGAGGCTGCAGACATGATC	((((((((((((.(((((((&.))))))))))))))))))).	759	4
TraesCS4D03G0267700.2:mRNA	733	721	740	Tae-miR167h*	-32.1	8	AGATCATGCTGCAGCTTCATT	3	2	GTGAGGCTGCAGACATGATC	((((((((((((.(((((((&.))))))))))))))))))).	685	4
TraesCS4B03G0327500.1:mRNA	925	916	935	Tae-miR167h*	-32.1	11	AGATCATGCTGCAGCTTCATT	2	1	GTGAGGCTGCAGACATGATC	((((((((((((.(((((((&.))))))))))))))))))).	724	4
TraesCS4D03G0267700.1:mRNA	792	781	800	Tae-miR167h*	-32.1	9	AGATCATGCTGCAGCTTCATT	1	1	GTGAGGCTGCAGACATGATC	((((((((((((.(((((((&.))))))))))))))))))).	649	4
TraesCS4D03G0267700.6:mRNA	715	706	725	Tae-miR167h*	-32.1	11	AGATCATGCTGCAGCTTCATT	2	1	GTGAGGCTGCAGACATGATC	((((((((((((.(((((((&.))))))))))))))))))).	673	4
TraesCS4B03G0327500.2:mRNA	262	251	270	Tae-miR167h*	-32.1	9	AGATCATGCTGCAGCTTCATT	1	1	GTGAGGCTGCAGACATGATC	((((((((((((.(((((((&.))))))))))))))))))).	426	4
TraesCS4B03G0327500.2:mRNA	260	251	270	Tae-miR167h*	-32.1	11	AGATCATGCTGCAGCTTCATT	2	1	GTGAGGCTGCAGACATGATC	((((((((((((.(((((((&.))))))))))))))))))).	426	4
TraesCS4D03G0267700.7:mRNA	792	781	800	Tae-miR167h*	-32.1	9	AGATCATGCTGCAGCTTCATT	1	1	GTGAGGCTGCAGACATGATC	((((((((((((.(((((((&.))))))))))))))))))).	637	4
TraesCS4B03G0327500.1:mRNA	926	916	935	Tae-miR167h*	-32.1	10	AGATCATGCTGCAGCTTCATT	1	1	GTGAGGCTGCAGACATGATC	((((((((((((.(((((((&.))))))))))))))))))).	724	4
TraesCS4D03G0267700.8:mRNA	792	781	800	Tae-miR167h*	-32.1	9	AGATCATGCTGCAGCTTCATT	1	1	GTGAGGCTGCAGACATGATC	((((((((((((.(((((((&.))))))))))))))))))).	759	4
TraesCS4A03G0484800.2:mRNA	700	688	707	Tae-miR167h*	-32.1	8	AGATCATGCTGCAGCTTCATT	3	2	GTGAGGCTGCAGACATGATC	((((((((((((.(((((((&.))))))))))))))))))).	652	4
TraesCS4D03G0267700.1:mRNA	789	781	800	Tae-miR167h*	-32.1	12	AGATCATGCTGCAGCTTCATT	1	1	GTGAGGCTGCAGACATGATC	((((((((((((.(((((((&.))))))))))))))))))).	649	4
TraesCS4A03G0484800.1:mRNA	762	754	773	Tae-miR167h*	-32.1	12	AGATCATGCTGCAGCTTCATT	1	1	GTGAGGCTGCAGACATGATC	((((((((((((.(((((((&.))))))))))))))))))).	753	4
TraesCS4A03G0484800.1:mRNA	764	754	773	Tae-miR167h*	-32.1	10	AGATCATGCTGCAGCTTCATT	1	1	GTGAGGCTGCAGACATGATC	((((((((((((.(((((((&.))))))))))))))))))).	753	4
TraesCS4D03G0267700.8:mRNA	793	781	800	Tae-miR167h*	-32.1	8	AGATCATGCTGCAGCTTCATT	3	2	GTGAGGCTGCAGACATGATC	((((((((((((.(((((((&.))))))))))))))))))).	759	4
TraesCS4D03G0267700.2:mRNA	730	721	740	Tae-miR167h*	-32.1	11	AGATCATGCTGCAGCTTCATT	2	1	GTGAGGCTGCAGACATGATC	((((((((((((.(((((((&.))))))))))))))))))).	685	4
TraesCS4A03G0484800.2:mRNA	696	688	707	Tae-miR167h*	-32.1	12	AGATCATGCTGCAGCTTCATT	1	1	GTGAGGCTGCAGACATGATC	((((((((((((.(((((((&.))))))))))))))))))).	652	4
TraesCS4B03G0327500.2:mRNA	261	251	270	Tae-miR167h*	-32.1	10	AGATCATGCTGCAGCTTCATT	1	1	GTGAGGCTGCAGACATGATC	((((((((((((.(((((((&.))))))))))))))))))).	426	4
TraesCS4D03G0267700.3:mRNA	794	781	800	Tae-miR167h*	-32.1	8	AGATCATGCTGCAGCTTCATT	7	3	GTGAGGCTGCAGACATGATC	((((((((((((.(((((((&.))))))))))))))))))).	620	4
TraesCS4A03G0484800.3:mRNA	764	754	773	Tae-miR167h*	-32.1	10	AGATCATGCTGCAGCTTCATT	1	1	GTGAGGCTGCAGACATGATC	((((((((((((.(((((((&.))))))))))))))))))).	625	4
TraesCS4D03G0267700.4:mRNA	761	748	767	Tae-miR167h*	-32.1	8	AGATCATGCTGCAGCTTCATT	7	3	GTGAGGCTGCAGACATGATC	((((((((((((.(((((((&.))))))))))))))))))).	686	4
TraesCS4D03G0267700.5:mRNA	791	781	800	Tae-miR167h*	-32.1	10	AGATCATGCTGCAGCTTCATT	1	1	GTGAGGCTGCAGACATGATC	((((((((((((.(((((((&.))))))))))))))))))).	667	4
TraesCS4A03G0484800.2:mRNA	698	688	707	Tae-miR167h*	-32.1	10	AGATCATGCTGCAGCTTCATT	1	1	GTGAGGCTGCAGACATGATC	((((((((((((.(((((((&.))))))))))))))))))).	652	4
TraesCS4A03G0484800.3:mRNA	762	754	773	Tae-miR167h*	-32.1	12	AGATCATGCTGCAGCTTCATT	1	1	GTGAGGCTGCAGACATGATC	((((((((((((.(((((((&.))))))))))))))))))).	625	4
TraesCS4D03G0267700.7:mRNA	791	781	800	Tae-miR167h*	-32.1	10	AGATCATGCTGCAGCTTCATT	1	1	GTGAGGCTGCAGACATGATC	((((((((((((.(((((((&.))))))))))))))))))).	637	4
TraesCS4B03G0327500.2:mRNA	259	251	270	Tae-miR167h*	-32.1	12	AGATCATGCTGCAGCTTCATT	1	1	GTGAGGCTGCAGACATGATC	((((((((((((.(((((((&.))))))))))))))))))).	426	4
TraesCS4D03G0267700.6:mRNA	717	706	725	Tae-miR167h*	-32.1	9	AGATCATGCTGCAGCTTCATT	1	1	GTGAGGCTGCAGACATGATC	((((((((((((.(((((((&.))))))))))))))))))).	673	4
TraesCS4B03G0327500.2:mRNA	264	251	270	Tae-miR167h*	-32.1	8	AGATCATGCTGCAGCTTCATT	7	3	GTGAGGCTGCAGACATGATC	((((((((((((.(((((((&.))))))))))))))))))).	426	4
TraesCS4D03G0267700.5:mRNA	793	781	800	Tae-miR167h*	-32.1	8	AGATCATGCTGCAGCTTCATT	3	2	GTGAGGCTGCAGACATGATC	((((((((((((.(((((((&.))))))))))))))))))).	667	4
TraesCS4D03G0267700.9:mRNA	794	781	800	Tae-miR167h*	-32.1	8	AGATCATGCTGCAGCTTCATT	7	3	GTGAGGCTGCAGACATGATC	((((((((((((.(((((((&.))))))))))))))))))).	573	4
TraesCS4D03G0267700.4:mRNA	757	748	767	Tae-miR167h*	-32.1	11	AGATCATGCTGCAGCTTCATT	2	1	GTGAGGCTGCAGACATGATC	((((((((((((.(((((((&.))))))))))))))))))).	686	4
TraesCS4A03G0484800.3:mRNA	766	754	773	Tae-miR167h*	-32.1	8	AGATCATGCTGCAGCTTCATT	3	2	GTGAGGCTGCAGACATGATC	((((((((((((.(((((((&.))))))))))))))))))).	625	4
TraesCS4D03G0267700.5:mRNA	792	781	800	Tae-miR167h*	-32.1	9	AGATCATGCTGCAGCTTCATT	1	1	GTGAGGCTGCAGACATGATC	((((((((((((.(((((((&.))))))))))))))))))).	667	4
TraesCS4D03G0267700.5:mRNA	789	781	800	Tae-miR167h*	-32.1	12	AGATCATGCTGCAGCTTCATT	1	1	GTGAGGCTGCAGACATGATC	((((((((((((.(((((((&.))))))))))))))))))).	667	4
TraesCS4B03G0327500.1:mRNA	928	916	935	Tae-miR167h*	-32.1	8	AGATCATGCTGCAGCTTCATT	3	2	GTGAGGCTGCAGACATGATC	((((((((((((.(((((((&.))))))))))))))))))).	724	4
TraesCS4D03G0267700.8:mRNA	791	781	800	Tae-miR167h*	-32.1	10	AGATCATGCTGCAGCTTCATT	1	1	GTGAGGCTGCAGACATGATC	((((((((((((.(((((((&.))))))))))))))))))).	759	4
TraesCS4D03G0267700.7:mRNA	793	781	800	Tae-miR167h*	-32.1	8	AGATCATGCTGCAGCTTCATT	3	2	GTGAGGCTGCAGACATGATC	((((((((((((.(((((((&.))))))))))))))))))).	637	4
TraesCS4D03G0267700.1:mRNA	791	781	800	Tae-miR167h*	-32.1	10	AGATCATGCTGCAGCTTCATT	1	1	GTGAGGCTGCAGACATGATC	((((((((((((.(((((((&.))))))))))))))))))).	649	4
TraesCS4D03G0267700.4:mRNA	756	748	767	Tae-miR167h*	-32.1	12	AGATCATGCTGCAGCTTCATT	1	1	GTGAGGCTGCAGACATGATC	((((((((((((.(((((((&.))))))))))))))))))).	686	4
TraesCS4D03G0267700.2:mRNA	731	721	740	Tae-miR167h*	-32.1	10	AGATCATGCTGCAGCTTCATT	1	1	GTGAGGCTGCAGACATGATC	((((((((((((.(((((((&.))))))))))))))))))).	685	4
TraesCS4D03G0267700.4:mRNA	760	748	767	Tae-miR167h*	-32.1	8	AGATCATGCTGCAGCTTCATT	3	2	GTGAGGCTGCAGACATGATC	((((((((((((.(((((((&.))))))))))))))))))).	686	4
TraesCS4A03G0484800.1:mRNA	767	754	773	Tae-miR167h*	-32.1	8	AGATCATGCTGCAGCTTCATT	7	3	GTGAGGCTGCAGACATGATC	((((((((((((.(((((((&.))))))))))))))))))).	753	4
TraesCS4A03G0484800.1:mRNA	765	754	773	Tae-miR167h*	-32.1	9	AGATCATGCTGCAGCTTCATT	1	1	GTGAGGCTGCAGACATGATC	((((((((((((.(((((((&.))))))))))))))))))).	753	4
TraesCS4A03G0484800.2:mRNA	701	688	707	Tae-miR167h*	-32.1	8	AGATCATGCTGCAGCTTCATT	7	3	GTGAGGCTGCAGACATGATC	((((((((((((.(((((((&.))))))))))))))))))).	652	4
TraesCS4A03G0484800.1:mRNA	763	754	773	Tae-miR167h*	-32.1	11	AGATCATGCTGCAGCTTCATT	2	1	GTGAGGCTGCAGACATGATC	((((((((((((.(((((((&.))))))))))))))))))).	753	4
TraesCS4D03G0267700.3:mRNA	793	781	800	Tae-miR167h*	-32.1	8	AGATCATGCTGCAGCTTCATT	3	2	GTGAGGCTGCAGACATGATC	((((((((((((.(((((((&.))))))))))))))))))).	620	4
TraesCS4A03G0484800.2:mRNA	697	688	707	Tae-miR167h*	-32.1	11	AGATCATGCTGCAGCTTCATT	2	1	GTGAGGCTGCAGACATGATC	((((((((((((.(((((((&.))))))))))))))))))).	652	4
TraesCS4D03G0267700.9:mRNA	793	781	800	Tae-miR167h*	-32.1	8	AGATCATGCTGCAGCTTCATT	3	2	GTGAGGCTGCAGACATGATC	((((((((((((.(((((((&.))))))))))))))))))).	573	4
TraesCS4D03G0267700.7:mRNA	790	781	800	Tae-miR167h*	-32.1	11	AGATCATGCTGCAGCTTCATT	2	1	GTGAGGCTGCAGACATGATC	((((((((((((.(((((((&.))))))))))))))))))).	637	4
TraesCS4A03G0484800.3:mRNA	763	754	773	Tae-miR167h*	-32.1	11	AGATCATGCTGCAGCTTCATT	2	1	GTGAGGCTGCAGACATGATC	((((((((((((.(((((((&.))))))))))))))))))).	625	4
TraesCS4D03G0267700.5:mRNA	790	781	800	Tae-miR167h*	-32.1	11	AGATCATGCTGCAGCTTCATT	2	1	GTGAGGCTGCAGACATGATC	((((((((((((.(((((((&.))))))))))))))))))).	667	4
TraesCS4D03G0267700.6:mRNA	714	706	725	Tae-miR167h*	-32.1	12	AGATCATGCTGCAGCTTCATT	1	1	GTGAGGCTGCAGACATGATC	((((((((((((.(((((((&.))))))))))))))))))).	673	4
TraesCS4B03G0327500.1:mRNA	929	916	935	Tae-miR167h*	-32.1	8	AGATCATGCTGCAGCTTCATT	7	3	GTGAGGCTGCAGACATGATC	((((((((((((.(((((((&.))))))))))))))))))).	724	4
TraesCS4D03G0267700.4:mRNA	759	748	767	Tae-miR167h*	-32.1	9	AGATCATGCTGCAGCTTCATT	1	1	GTGAGGCTGCAGACATGATC	((((((((((((.(((((((&.))))))))))))))))))).	686	4
TraesCS4D03G0267700.7:mRNA	789	781	800	Tae-miR167h*	-32.1	12	AGATCATGCTGCAGCTTCATT	1	1	GTGAGGCTGCAGACATGATC	((((((((((((.(((((((&.))))))))))))))))))).	637	4
TraesCS4D03G0267700.1:mRNA	794	781	800	Tae-miR167h*	-32.1	8	AGATCATGCTGCAGCTTCATT	7	3	GTGAGGCTGCAGACATGATC	((((((((((((.(((((((&.))))))))))))))))))).	649	4
TraesCS4B03G0327500.2:mRNA	263	251	270	Tae-miR167h*	-32.1	8	AGATCATGCTGCAGCTTCATT	3	2	GTGAGGCTGCAGACATGATC	((((((((((((.(((((((&.))))))))))))))))))).	426	4
TraesCS4D03G0267700.6:mRNA	718	706	725	Tae-miR167h*	-32.1	8	AGATCATGCTGCAGCTTCATT	3	2	GTGAGGCTGCAGACATGATC	((((((((((((.(((((((&.))))))))))))))))))).	673	4
TraesCS4D03G0267700.4:mRNA	758	748	767	Tae-miR167h*	-32.1	10	AGATCATGCTGCAGCTTCATT	1	1	GTGAGGCTGCAGACATGATC	((((((((((((.(((((((&.))))))))))))))))))).	686	4
TraesCS4D03G0267700.8:mRNA	789	781	800	Tae-miR167h*	-32.1	12	AGATCATGCTGCAGCTTCATT	1	1	GTGAGGCTGCAGACATGATC	((((((((((((.(((((((&.))))))))))))))))))).	759	4
TraesCS4D03G0267700.6:mRNA	719	706	725	Tae-miR167h*	-32.1	8	AGATCATGCTGCAGCTTCATT	7	3	GTGAGGCTGCAGACATGATC	((((((((((((.(((((((&.))))))))))))))))))).	673	4
TraesCS4A03G0470000.1:mRNA	2275	2265	2281	Tae-miR167h*	-21	9	AGATCATGCTGCAGCTTCATT	1	1	TGAAGATGCAGCTGATT	(((((.(((((((((((&.))))).)))))).))))).	16	7
TraesCS5B03G1236400.1:mRNA	1062	1051	1069	Tae-miR167h*	-20.7	10	AGATCATGCTGCAGCTTCATT	1	1	AATGACGATGCAGCTGATC	(((((.(.(((((((((((&.))))).)))))).).)))))	9	7
TraesCS7D03G0678700.5:mRNA	1267	1259	1276	Tae-miRN4349*	-24.1	10	CACCTCCTCAGTAGCAGTCTG	1	1	AGTGCTATTGAGGAGTTG	(.(((((((((((((.((&)).))))))))))))).).	54	4
TraesCS7A03G0724900.4:mRNA	1326	1318	1335	Tae-miRN4349*	-24.1	10	CACCTCCTCAGTAGCAGTCTG	1	1	AGTGCTATTGAGGAGTTG	(.(((((((((((((.((&)).))))))))))))).).	60	4
TraesCS7B03G0520300.4:mRNA	1237	1229	1246	Tae-miRN4349*	-24.1	10	CACCTCCTCAGTAGCAGTCTG	1	1	AGTGCTATTGAGGAGTTG	(.(((((((((((((.((&)).))))))))))))).).	52	4
TraesCS7B03G0520300.3:mRNA	1255	1247	1264	Tae-miRN4349*	-24.1	10	CACCTCCTCAGTAGCAGTCTG	1	1	AGTGCTATTGAGGAGTTG	(.(((((((((((((.((&)).))))))))))))).).	52	4
TraesCS2A03G0861400.1:mRNA	909	899	918	Tae-miRN4349*	-24.8	10	CACCTCCTCAGTAGCAGTCTG	1	1	CAGCTGATGCTGAGGAGTTG	((((((.((((((((((.((&)).)))))))))).))).)))	14	4
TraesCS7D03G0678700.1:mRNA	1168	1160	1177	Tae-miRN4349*	-24.1	10	CACCTCCTCAGTAGCAGTCTG	1	1	AGTGCTATTGAGGAGTTG	(.(((((((((((((.((&)).))))))))))))).).	51	4
TraesCS7A03G0724900.3:mRNA	1326	1318	1335	Tae-miRN4349*	-24.1	10	CACCTCCTCAGTAGCAGTCTG	1	1	AGTGCTATTGAGGAGTTG	(.(((((((((((((.((&)).))))))))))))).).	61	4
TraesCS7D03G0678700.8:mRNA	1285	1277	1294	Tae-miRN4349*	-24.1	10	CACCTCCTCAGTAGCAGTCTG	1	1	AGTGCTATTGAGGAGTTG	(.(((((((((((((.((&)).))))))))))))).).	43	4
TraesCS7B03G0520300.1:mRNA	1255	1247	1264	Tae-miRN4349*	-24.1	10	CACCTCCTCAGTAGCAGTCTG	1	1	AGTGCTATTGAGGAGTTG	(.(((((((((((((.((&)).))))))))))))).).	40	4
TraesCS7B03G0520300.2:mRNA	1255	1247	1264	Tae-miRN4349*	-24.1	10	CACCTCCTCAGTAGCAGTCTG	1	1	AGTGCTATTGAGGAGTTG	(.(((((((((((((.((&)).))))))))))))).).	49	4
TraesCS7A03G0724900.2:mRNA	1326	1318	1335	Tae-miRN4349*	-24.1	10	CACCTCCTCAGTAGCAGTCTG	1	1	AGTGCTATTGAGGAGTTG	(.(((((((((((((.((&)).))))))))))))).).	63	4
TraesCS7D03G0678700.7:mRNA	1285	1277	1294	Tae-miRN4349*	-24.1	10	CACCTCCTCAGTAGCAGTCTG	1	1	AGTGCTATTGAGGAGTTG	(.(((((((((((((.((&)).))))))))))))).).	54	4
TraesCS7D03G0678700.6:mRNA	1285	1277	1294	Tae-miRN4349*	-24.1	10	CACCTCCTCAGTAGCAGTCTG	1	1	AGTGCTATTGAGGAGTTG	(.(((((((((((((.((&)).))))))))))))).).	54	4
TraesCS7D03G0678700.4:mRNA	1285	1277	1294	Tae-miRN4349*	-24.1	10	CACCTCCTCAGTAGCAGTCTG	1	1	AGTGCTATTGAGGAGTTG	(.(((((((((((((.((&)).))))))))))))).).	49	4
TraesCS7D03G0678700.3:mRNA	1285	1277	1294	Tae-miRN4349*	-24.1	10	CACCTCCTCAGTAGCAGTCTG	1	1	AGTGCTATTGAGGAGTTG	(.(((((((((((((.((&)).))))))))))))).).	54	4
TraesCS7D03G0678700.2:mRNA	1285	1277	1294	Tae-miRN4349*	-24.1	10	CACCTCCTCAGTAGCAGTCTG	1	1	AGTGCTATTGAGGAGTTG	(.(((((((((((((.((&)).))))))))))))).).	54	4
TraesCS7A03G0724900.1:mRNA	1326	1318	1335	Tae-miRN4349*	-24.1	10	CACCTCCTCAGTAGCAGTCTG	1	1	AGTGCTATTGAGGAGTTG	(.(((((((((((((.((&)).))))))))))))).).	47	4
TraesCS6D03G0174400.1:mRNA	5986	5972	5993	Tae-miRN4349*	-29.1	8	CACCTCCTCAGTAGCAGTCTG	1	1	CAGCGAGCTCACTGAGGAGGTG	((((..(((.((((((((((((&))))))))))))))).).)))	250	4
TraesCS2D03G1219800.1:mRNA	296	286	303	Tae-miR9863c*	-26.5	8	TGTTATGATCTGCTTCTCATC	2	2	GAGAAGCAGATCAAAACA	(((((((((((((.((((&)))).))))))))))))).	13	3
TraesCS4B03G0962500.1:mRNA	2577	2569	2584	Tae-miR398a*	-22.2	10	GGAGTGCCACTGAGAACACAA	1	1	TGCTCTCAGTGCACTC	((.(((((((((((((&.)))))).))))))).)).	24	6
TraesCS4D03G0831800.1:mRNA	2532	2524	2539	Tae-miR398a*	-22.2	10	GGAGTGCCACTGAGAACACAA	1	1	TGCTCTCAGTGCACTC	((.(((((((((((((&.)))))).))))))).)).	22	6
TraesCS2A03G1269800.1:mRNA	1503	1492	1509	Tae-miR5064k*	-21.3	8	GTGCTATGGATAAATTCAACC	2	2	TTGAGCTTATCCATGGCA	(((((.((((((((((((&.)))))))))))).))))).	8	4
TraesCS1D03G0078600.1:mRNA	1556	1548	1567	Tae-miR5064k*	-19.6	12	GTGCTATGGATAAATTCAACC	1	1	GTTTGCTTTATTCATAGCAC	(((...((((((((((((((&))))))))))))))...))).	6	4
TraesCS6B03G0477100.1:mRNA	2180	2171	2191	Tae-miRN4334b*	-35.1	12	ACTCCCTCCGTCCCAAAATAT	1	1	ATATTATGGGACGGAGGGAGT	(((((.(((((((((((((((&))))))))))))))).)))))	21	1
TraesCS1A03G0691300.1:mRNA	2261	2249	2269	Tae-miRN4334b*	-35.1	9	ACTCCCTCCGTCCCAAAATAT	1	1	ATATTGTGGGACGGAGGGAGT	(((((.(((((((((((((((&))))))))))))))).)))))	19	1
TraesCS7B03G0522400.2:mRNA	1598	1588	1608	Tae-miRN4334b*	-35.1	11	ACTCCCTCCGTCCCAAAATAT	1	1	ATATTATGGGACGGAGGGAGT	(((((.(((((((((((((((&))))))))))))))).)))))	26	1
TraesCS7B03G0522400.1:mRNA	1634	1624	1644	Tae-miRN4334b*	-35.1	11	ACTCCCTCCGTCCCAAAATAT	1	1	ATATTATGGGACGGAGGGAGT	(((((.(((((((((((((((&))))))))))))))).)))))	26	1
TraesCS2B03G1206400.2:mRNA	2044	2031	2051	Tae-miRN4334b*	-35.1	8	ACTCCCTCCGTCCCAAAATAT	1	1	ATATTATGGGACGGAGGGAGT	(((((.(((((((((((((((&))))))))))))))).)))))	18	1
TraesCS2B03G1206400.1:mRNA	1749	1736	1756	Tae-miRN4334b*	-35.1	8	ACTCCCTCCGTCCCAAAATAT	1	1	ATATTATGGGACGGAGGGAGT	(((((.(((((((((((((((&))))))))))))))).)))))	15	1
TraesCS3B03G1419900.1:mRNA	2166	2158	2176	Tae-miRN4334b*	-37.2	11	ACTCCCTCCGTCCCAAAATAT	1	1	ATTTTGGGACGGAGGGAGT	(((((((((((((((((((&))))))))))))))))))).	28	1
TraesCS3B03G0088200.1:mRNA	1633	1622	1642	Tae-miRN4334b*	-31.9	10	ACTCCCTCCGTCCCAAAATAT	1	1	ATATTTTGGTACGGAGGGAGT	(((((((((.(((((((((((&))))))))))).)))))))))	18	2
TraesCS2D03G0752100.1:mRNA	2353	2345	2363	Tae-miRN4334b*	-33.3	11	ACTCCCTCCGTCCCAAAATAT	2	1	ATTATGGGACGGAGGGAGT	(((.(((((((((((((((&))))))))))))))).))).	27	2
TraesCS3D03G0482600.1:mRNA	2708	2701	2719	Tae-miRN4334b*	-33.3	12	ACTCCCTCCGTCCCAAAATAT	1	1	ATTATGGGACGGAGGGAGT	(((.(((((((((((((((&))))))))))))))).))).	31	2
TraesCS7A03G0519100.2:mRNA	2251	2244	2261	Tae-miRN4334b*	-35.9	11	ACTCCCTCCGTCCCAAAATAT	1	1	TTTTGGGACGGAGGGAGT	((((((((((((((((((&)))))))))))))))))).	27	1
TraesCS7A03G0519100.1:mRNA	2248	2241	2258	Tae-miRN4334b*	-35.9	11	ACTCCCTCCGTCCCAAAATAT	1	1	TTTTGGGACGGAGGGAGT	((((((((((((((((((&)))))))))))))))))).	27	1
TraesCS3B03G1380400.1:mRNA	4747	4735	4755	Tae-miRN4334b*	-31.1	9	ACTCCCTCCGTCCCAAAATAT	1	1	GTATTTCCGGACGGAGGGAGT	((((((..(((((((((((((&)))))))))))))..))))))	45	2
TraesCS5D03G0383500.1:mRNA	2791	2782	2802	Tae-miRN4334b*	-31.1	12	ACTCCCTCCGTCCCAAAATAT	1	1	GTATTTCCGGACGGAGGGAGT	((((((..(((((((((((((&)))))))))))))..))))))	29	2
TraesCS5B03G0647000.1:mRNA	626	617	636	Tae-miRN4334b*	-29.9	11	ACTCCCTCCGTCCCAAAATAT	1	1	GTATTTCGGACGGAGGGAGT	((((((.(((((((((((((&)))))))))))))..))))))	5	2
TraesCS2A03G1162100.1:mRNA	2158	2150	2167	Tae-miRN4334b*	-34.3	10	ACTCCCTCCGTCCCAAAATAT	1	1	TATTTTGGGACGGAGGGA	((((((((((((((((((&.)))))))))))))))))).	18	2
TraesCS3D03G0857700.1:mRNA	1857	1849	1868	Tae-miRN4334b*	-31.4	12	ACTCCCTCCGTCCCAAAATAT	1	1	TATTTTGGAACGGAGGGAGT	((((((((.(((((((((((&))))))))))).)))))))).	17	3
TraesCS3A03G0615800.2:mRNA	2502	2492	2511	Tae-miRN4334b*	-32.1	10	ACTCCCTCCGTCCCAAAATAT	1	1	TATTTTGGGACAGAGGGAGT	(((((((((((.((((((((&)))))))).))))))))))).	31	3
TraesCS5A03G0518100.1:mRNA	5649	5641	5658	Tae-miRN4334b*	-34.3	10	ACTCCCTCCGTCCCAAAATAT	1	1	TATTTTGGGACGGAGGGA	((((((((((((((((((&.)))))))))))))))))).	60	2
TraesCS2B03G1314300.3:mRNA	2991	2982	3001	Tae-miRN4334b*	-31.7	11	ACTCCCTCCGTCCCAAAATAT	1	1	TATTTTGGGACGGATGGAGT	((((((((((((((.(((((&))))).)))))))))))))).	24	3
TraesCS5B03G0723400.1:mRNA	1634	1623	1643	Tae-miRN4334b*	-27.7	10	ACTCCCTCCGTCCCAAAATAT	1	1	ATATTTAGGAACGGAGGGAGT	((((((.((.(((((((((((&))))))))))).)).))))))	16	3
TraesCS6B03G0156700.1:mRNA	2564	2557	2574	Tae-miRN4334b*	-31.2	11	ACTCCCTCCGTCCCAAAATAT	1	1	TTTGGGAACGGAGGGAGT	((((((.(((((((((((&))))))))))))))))).	29	3
TraesCS7B03G0038500.1:mRNA	5253	5242	5262	Tae-miRN4334b*	-28.2	10	ACTCCCTCCGTCCCAAAATAT	1	1	ATATTATGGTACGGAGGGAGT	(((((.(((.(((((((((((&))))))))))).))).)))))	45	3
TraesCS5B03G0723400.1:mRNA	1633	1623	1643	Tae-miRN4334b*	-27.7	11	ACTCCCTCCGTCCCAAAATAT	1	1	ATATTTAGGAACGGAGGGAGT	((((((.((.(((((((((((&))))))))))).)).))))))	16	3
TraesCS6B03G0156700.2:mRNA	2441	2434	2451	Tae-miRN4334b*	-31.2	11	ACTCCCTCCGTCCCAAAATAT	1	1	TTTGGGAACGGAGGGAGT	((((((.(((((((((((&))))))))))))))))).	27	3
TraesCS4D03G0596500.1:mRNA	1121	1108	1128	Tae-miRN4334b*	-27.8	8	ACTCCCTCCGTCCCAAAATAT	1	1	ATATTTAGGAACGGAGGGAGT	((((((.((.(((((((((((&))))))))))).)).))))))	36	3
TraesCS4B03G0183100.1:mRNA	3738	3727	3747	Tae-miRN4334b*	-27.7	10	ACTCCCTCCGTCCCAAAATAT	1	1	ATATTTAGGAACGGAGGGAGT	((((((.((.(((((((((((&))))))))))).)).))))))	31	3
TraesCS3B03G1498600.1:mRNA	12585	12573	12593	Tae-miRN4334b*	-27.8	9	ACTCCCTCCGTCCCAAAATAT	1	1	ATATTTAGGAACGGAGGGAGT	((((((.((.(((((((((((&))))))))))).)).))))))	2151	3
TraesCS7B03G1337100.1:mRNA	4680	4671	4690	Tae-miRN4334b*	-30.2	11	ACTCCCTCCGTCCCAAAATAT	1	1	TATTTCCGGACGGAGGGAGT	(((((..(((((((((((((&)))))))))))))..))))).	31	3
TraesCS7B03G1337100.3:mRNA	4777	4768	4787	Tae-miRN4334b*	-30.2	11	ACTCCCTCCGTCCCAAAATAT	1	1	TATTTCCGGACGGAGGGAGT	(((((..(((((((((((((&)))))))))))))..))))).	31	3
TraesCS7B03G1337100.2:mRNA	4761	4752	4771	Tae-miRN4334b*	-30.2	11	ACTCCCTCCGTCCCAAAATAT	1	1	TATTTCCGGACGGAGGGAGT	(((((..(((((((((((((&)))))))))))))..))))).	31	3
TraesCS3D03G0581700.1:mRNA	1053	1040	1060	Tae-miRN4334b*	-28.1	8	ACTCCCTCCGTCCCAAAATAT	1	1	GTATTTAGGAACGGAGGGAGT	((((((.((.(((((((((((&))))))))))).)).))))))	27	3
TraesCS2A03G0776700.1:mRNA	2581	2571	2591	Tae-miRN4334b*	-28.1	11	ACTCCCTCCGTCCCAAAATAT	1	1	GTATTTAGGAACGGAGGGAGT	((((((.((.(((((((((((&))))))))))).)).))))))	20	3
TraesCS4B03G0185200.1:mRNA	173	164	184	Tae-miRN4334b*	-28.4	12	ACTCCCTCCGTCCCAAAATAT	1	1	GTAATTTGGAACGGAGGGAGT	(((.(((((.(((((((((((&))))))))))).))))).)))	12	3
TraesCS4A03G0976900.1:mRNA	527	518	538	Tae-miRN4334b*	-25.7	12	ACTCCCTCCGTCCCAAAATAT	2	1	GTATTTTCGGACGGAGGAAGT	(((((((.(((((((((.(((&))).))))))))).)))))))	11	3
TraesCS3D03G0581700.2:mRNA	957	944	964	Tae-miRN4334b*	-28.1	8	ACTCCCTCCGTCCCAAAATAT	1	1	GTATTTAGGAACGGAGGGAGT	((((((.((.(((((((((((&))))))))))).)).))))))	27	3
TraesCS5D03G1188900.1:mRNA	2199	2186	2206	Tae-miRN4334b*	-26.8	8	ACTCCCTCCGTCCCAAAATAT	1	1	ATATTTAGGAACGGGGGGAGT	((((((.((.(((((((((((&))))))))))).)).))))))	16	3
TraesCS5A03G0002900.1:mRNA	195	185	203	Tae-miRN4334b*	-31	9	ACTCCCTCCGTCCCAAAATAT	2	2	ATTTTGGGACAGAGGGAGT	((((((((((.((((((((&)))))))).)))))))))).	1	3
TraesCS3B03G0341300.1:mRNA	1995	1986	2003	Tae-miRN4334b*	-31.2	9	ACTCCCTCCGTCCCAAAATAT	1	1	TTTGGGAACGGAGGGAGT	((((((.(((((((((((&))))))))))))))))).	32	3
TraesCS5B03G0140600.2:mRNA	1890	1881	1900	Tae-miRN4334b*	-24.8	11	ACTCCCTCCGTCCCAAAATAT	1	1	TATTTTAGAACGGAGGGAGT	((((((.(.(((((((((((&))))))))))).).)))))).	22	4
TraesCS5B03G0140600.1:mRNA	2034	2025	2044	Tae-miRN4334b*	-24.8	11	ACTCCCTCCGTCCCAAAATAT	1	1	TATTTTAGAACGGAGGGAGT	((((((.(.(((((((((((&))))))))))).).)))))).	22	4
TraesCS7B03G0358400.1:mRNA	2528	2521	2539	Tae-miRN4334b*	-26.4	12	ACTCCCTCCGTCCCAAAATAT	1	1	ATTATGAGACGGAGGGAGT	(((.((.((((((((((((&)))))))))))).)).))).	21	3
TraesCS5B03G0574900.1:mRNA	1568	1562	1579	Tae-miRN4334b*	-24.3	12	ACTCCCTCCGTCCCAAAATAT	1	1	TTTGTGAACGGAGGGAGT	((((.(.(((((((((((&))))))))))).))))).	27	4
TraesCS7B03G0358400.2:mRNA	2423	2416	2434	Tae-miRN4334b*	-26.4	12	ACTCCCTCCGTCCCAAAATAT	1	1	ATTATGAGACGGAGGGAGT	(((.((.((((((((((((&)))))))))))).)).))).	20	3
TraesCS1A03G0046900.1:mRNA	23	16	34	Tae-miRN4334b*	-26.6	12	ACTCCCTCCGTCCCAAAATAT	1	1	ATTCTGAGACGGAGGGAGT	(((.((.((((((((((((&)))))))))))).)).))).	11	3
TraesCS5B03G0911700.1:mRNA	2471	2463	2481	Tae-miRN4334b*	-25.9	11	ACTCCCTCCGTCCCAAAATAT	1	1	ATTTAGGAACGGAGGGAGT	((((.((.(((((((((((&))))))))))).)).)))).	19	4
TraesCS4A03G0404300.1:mRNA	2018	2007	2027	Tae-miRN4334b*	-23.7	10	ACTCCCTCCGTCCCAAAATAT	1	1	ATATTTAAGAACGGAGGGAGT	((((((..(.(((((((((((&))))))))))).)..))))))	117	4
TraesCS6D03G0251100.1:mRNA	3478	3469	3487	Tae-miRN4334b*	-25.9	10	ACTCCCTCCGTCCCAAAATAT	1	1	ATTTAGGAACGGAGGGAGT	((((.((.(((((((((((&))))))))))).)).)))).	27	4
TraesCS2A03G0718900.1:mRNA	4211	4207	4221	Tae-miRN4334b*	-28.5	11	ACTCCCTCCGTCCCAAAATAT	1	1	GAGGACGGAGGGAGT	(.(((((((((((((&)))))))))))))).	37	2
TraesCS2A03G0718900.7:mRNA	3311	3307	3321	Tae-miRN4334b*	-28.5	11	ACTCCCTCCGTCCCAAAATAT	1	1	GAGGACGGAGGGAGT	(.(((((((((((((&)))))))))))))).	33	2
TraesCS2A03G0718900.6:mRNA	4247	4243	4257	Tae-miRN4334b*	-28.5	11	ACTCCCTCCGTCCCAAAATAT	1	1	GAGGACGGAGGGAGT	(.(((((((((((((&)))))))))))))).	38	2
TraesCS2A03G0718900.8:mRNA	3458	3454	3468	Tae-miRN4334b*	-28.5	11	ACTCCCTCCGTCCCAAAATAT	1	1	GAGGACGGAGGGAGT	(.(((((((((((((&)))))))))))))).	34	2
TraesCS2A03G0718900.3:mRNA	4038	4034	4048	Tae-miRN4334b*	-28.5	11	ACTCCCTCCGTCCCAAAATAT	1	1	GAGGACGGAGGGAGT	(.(((((((((((((&)))))))))))))).	36	2
TraesCS2A03G0718900.10:mRNA	3389	3385	3399	Tae-miRN4334b*	-28.5	11	ACTCCCTCCGTCCCAAAATAT	1	1	GAGGACGGAGGGAGT	(.(((((((((((((&)))))))))))))).	34	2
TraesCS2A03G0718900.2:mRNA	3883	3879	3893	Tae-miRN4334b*	-28.5	11	ACTCCCTCCGTCCCAAAATAT	1	1	GAGGACGGAGGGAGT	(.(((((((((((((&)))))))))))))).	37	2
TraesCS2A03G0718900.9:mRNA	3419	3415	3429	Tae-miRN4334b*	-28.5	11	ACTCCCTCCGTCCCAAAATAT	1	1	GAGGACGGAGGGAGT	(.(((((((((((((&)))))))))))))).	34	2
TraesCS2A03G0718900.5:mRNA	4027	4023	4037	Tae-miRN4334b*	-28.5	11	ACTCCCTCCGTCCCAAAATAT	1	1	GAGGACGGAGGGAGT	(.(((((((((((((&)))))))))))))).	37	2
TraesCS2A03G0718900.4:mRNA	3972	3968	3982	Tae-miRN4334b*	-28.5	11	ACTCCCTCCGTCCCAAAATAT	1	1	GAGGACGGAGGGAGT	(.(((((((((((((&)))))))))))))).	37	2
TraesCS3B03G0707600.1:mRNA	2578	2568	2587	Tae-miRN4334b*	-22.1	10	ACTCCCTCCGTCCCAAAATAT	1	1	ATATTATGGACAGAGGGAGT	(((((..((((.((((((((&)))))))).))))...)))))	17	5
TraesCS4D03G0699100.1:mRNA	1057	1054	1067	Tae-miRN4334b*	-25.4	11	ACTCCCTCCGTCCCAAAATAT	1	1	GGAACGGAGGGAGT	((.(((((((((((&))))))))))).)).	28	3
TraesCS2A03G0616800.1:mRNA	2838	2834	2847	Tae-miRN4334b*	-25.4	10	ACTCCCTCCGTCCCAAAATAT	1	1	GGAACGGAGGGAGT	((.(((((((((((&))))))))))).)).	26	3
TraesCS2A03G0616800.2:mRNA	2936	2932	2945	Tae-miRN4334b*	-25.4	10	ACTCCCTCCGTCCCAAAATAT	1	1	GGAACGGAGGGAGT	((.(((((((((((&))))))))))).)).	26	3
TraesCS2A03G0616800.1:mRNA	2840	2834	2847	Tae-miRN4334b*	-25.4	8	ACTCCCTCCGTCCCAAAATAT	1	1	GGAACGGAGGGAGT	((.(((((((((((&))))))))))).)).	26	3
TraesCS5B03G0104700.1:mRNA	1124	1120	1134	Tae-miRN4334b*	-26.3	11	ACTCCCTCCGTCCCAAAATAT	1	1	TGGAACGGAGGGAGT	(((.(((((((((((&))))))))))).))).	8	3
TraesCS4B03G0512700.1:mRNA	1345	1344	1354	Tae-miRN4334b*	-22	10	ACTCCCTCCGTCCCAAAATAT	2	1	ACGGAGGGAGT	(((((((((((&))))))))))).	5	2
TraesCS2A03G0616800.2:mRNA	2938	2932	2945	Tae-miRN4334b*	-25.4	8	ACTCCCTCCGTCCCAAAATAT	1	1	GGAACGGAGGGAGT	((.(((((((((((&))))))))))).)).	26	3
TraesCS2D03G0519500.1:mRNA	2201	2194	2210	Tae-miRN4334b*	-28.5	11	ACTCCCTCCGTCCCAAAATAT	1	1	TTTTCGGACGGAGGGAG	((((.((((((((((((&.)))))))))))).)))).	17	4
TraesCS2A03G0341400.1:mRNA	1455	1448	1466	Tae-miRN4334b*	-23.9	12	ACTCCCTCCGTCCCAAAATAT	1	1	ATATTATGGTACGGAGGGA	(((((.(((.(((((((((&.))))))))).))).)))))	18	7
TraesCS7D03G1239000.2:mRNA	4952	4945	4963	Tae-miRN4334b*	-24.1	12	ACTCCCTCCGTCCCAAAATAT	1	1	ATTTAGGAATGGAGGGAGT	((((.((.(((((((((((&))))))))))).)).)))).	31	4
TraesCS2A03G0682300.1:mRNA	1882	1874	1891	Tae-miRN4334b*	-22.5	10	ACTCCCTCCGTCCCAAAATAT	1	1	TTTGTGAATGGAGGGAGT	((((.(.(((((((((((&))))))))))).))))).	13	4
TraesCS7D03G1239000.1:mRNA	3885	3878	3896	Tae-miRN4334b*	-24.1	12	ACTCCCTCCGTCCCAAAATAT	1	1	ATTTAGGAATGGAGGGAGT	((((.((.(((((((((((&))))))))))).)).)))).	18	4
TraesCS7B03G1305600.1:mRNA	2088	2078	2098	Tae-miRN4334b*	-20.2	11	ACTCCCTCCGTCCCAAAATAT	1	1	ATATTATAGGATGGAGGAAGT	(((((...(((((((((.(((&))).)))))))))...)))))	14	5
TraesCS3A03G0459900.1:mRNA	977	970	988	Tae-miRN4334b*	-24.6	12	ACTCCCTCCGTCCCAAAATAT	1	1	ATTATGGAATGGAGGGAGT	(((.(((.(((((((((((&))))))))))).))).))).	33	4
TraesCS3A03G0459900.2:mRNA	828	821	839	Tae-miRN4334b*	-24.6	12	ACTCCCTCCGTCCCAAAATAT	1	1	ATTATGGAATGGAGGGAGT	(((.(((.(((((((((((&))))))))))).))).))).	32	4
TraesCS2A03G0682300.2:mRNA	1774	1766	1783	Tae-miRN4334b*	-22.5	10	ACTCCCTCCGTCCCAAAATAT	1	1	TTTGTGAATGGAGGGAGT	((((.(.(((((((((((&))))))))))).))))).	13	4
TraesCS2A03G0334100.2:mRNA	343	335	352	Tae-miRN4334b*	-22.5	10	ACTCCCTCCGTCCCAAAATAT	1	1	TTTGTGAATGGAGGGAGT	((((.(.(((((((((((&))))))))))).))))).	72	4
TraesCS2A03G0334100.1:mRNA	343	335	352	Tae-miRN4334b*	-22.5	10	ACTCCCTCCGTCCCAAAATAT	1	1	TTTGTGAATGGAGGGAGT	((((.(.(((((((((((&))))))))))).))))).	94	4
TraesCS1B03G0552400.1:mRNA	391	384	400	Tae-miR9654ai*	-27	12	CGCTTCAAGCCTTGAGGAATA	1	1	TTCCTCAGGGTTGAAGC	(((((((((((((((((&.))))))).)))))))))).	23	4
TraesCS1B03G0552400.2:mRNA	391	384	400	Tae-miR9654ai*	-27	12	CGCTTCAAGCCTTGAGGAATA	1	1	TTCCTCAGGGTTGAAGC	(((((((((((((((((&.))))))).)))))))))).	27	4
TraesCS4D03G0621800.1:mRNA	2126	2112	2133	Tae-miR156i*	-33.8	8	GCTCACTGCTCTTCCTGTCATC	1	1	GGTGACAGGAAGTTCAGTGAGT	((((((((((((..((((((((&))))))))..))))))))))))	10	4
TraesCS4A03G0087000.1:mRNA	1791	1777	1798	Tae-miR156i*	-33.8	8	GCTCACTGCTCTTCCTGTCATC	1	1	GGTGACAGGAAGTTCAGTGAGT	((((((((((((..((((((((&))))))))..))))))))))))	7	4
TraesCS4B03G0694200.1:mRNA	1687	1673	1694	Tae-miR156i*	-33.8	8	GCTCACTGCTCTTCCTGTCATC	1	1	GGTGACAGGAAGTTCAGTGAGT	((((((((((((..((((((((&))))))))..))))))))))))	6	4
TraesCS6D03G0647600.1:mRNA	1408	1398	1417	Tae-miRN4392*	-23.1	10	CTCTTATGTCTACACTTATCA	6	1	TGTGAAGTGTGACATAAGAG	((..((((((((((((((((&)))))))))).))))))..))	5	5
TraesCS4A03G0549900.1:mRNA	3312	3303	3320	Tae-miRN4392*	-18.3	9	CTCTTATGTCTACACTTATCA	1	1	GAGGGGGAGACATAAGAG	((.(((((((((((((((&))))))))))).).))).)).	17	6
TraesCS4D03G0211100.1:mRNA	2016	2007	2024	Tae-miRN4392*	-18.3	9	CTCTTATGTCTACACTTATCA	1	1	GAGGGGGAGACATAAGAG	((.(((((((((((((((&))))))))))).).))).)).	14	6
TraesCS4B03G0249900.1:mRNA	2552	2543	2560	Tae-miRN4392*	-18.3	9	CTCTTATGTCTACACTTATCA	1	1	GAGGGGGAGACATAAGAG	((.(((((((((((((((&))))))))))).).))).)).	18	6
TraesCS4D03G0211100.1:mRNA	2015	2007	2024	Tae-miRN4392*	-18.3	10	CTCTTATGTCTACACTTATCA	14	1	GAGGGGGAGACATAAGAG	((.(((((((((((((((&))))))))))).).))).)).	14	6
TraesCS4B03G0249900.1:mRNA	2551	2543	2560	Tae-miRN4392*	-18.3	10	CTCTTATGTCTACACTTATCA	14	1	GAGGGGGAGACATAAGAG	((.(((((((((((((((&))))))))))).).))).)).	18	6
TraesCS4D03G0211200.1:mRNA	2457	2449	2466	Tae-miRN4392*	-18.3	10	CTCTTATGTCTACACTTATCA	14	1	GAGGGGGAGACATAAGAG	((.(((((((((((((((&))))))))))).).))).)).	14	6
TraesCS4A03G0549900.1:mRNA	3311	3303	3320	Tae-miRN4392*	-18.3	10	CTCTTATGTCTACACTTATCA	14	1	GAGGGGGAGACATAAGAG	((.(((((((((((((((&))))))))))).).))).)).	17	6
TraesCS4D03G0211200.1:mRNA	2458	2449	2466	Tae-miRN4392*	-18.3	9	CTCTTATGTCTACACTTATCA	1	1	GAGGGGGAGACATAAGAG	((.(((((((((((((((&))))))))))).).))).)).	14	6
TraesCS3D03G0543900.1:mRNA	101	88	108	Tae-miR408b*	-33.1	8	ATGTGGGAGTGAGGTGCGGTG	1	1	CACCTCACCTCGCTCCCGTAT	((((.((((((((((((((((&)))))))))))))))).))))	27	1
TraesCS3A03G0589100.1:mRNA	112	99	119	Tae-miR408b*	-33.1	8	ATGTGGGAGTGAGGTGCGGTG	1	1	CACCTCACCTCGCTCCCGTAT	((((.((((((((((((((((&)))))))))))))))).))))	26	1
TraesCS3B03G0351900.2:mRNA	521	511	527	Tae-miR408b*	-31.2	8	ATGTGGGAGTGAGGTGCGGTG	1	1	CCGCACTCACTCCCATA	(((((((((((((((((&.)))))))))))).))))).	21	3
TraesCS3B03G0351900.1:mRNA	521	511	527	Tae-miR408b*	-31.2	8	ATGTGGGAGTGAGGTGCGGTG	1	1	CCGCACTCACTCCCATA	(((((((((((((((((&.)))))))))))).))))).	19	3
TraesCS6B03G0791700.1:mRNA	2319	2308	2326	Tae-miR408b*	-25	9	ATGTGGGAGTGAGGTGCGGTG	1	1	CACTCAACTCACTCTCACA	((((((.((((((((((((&.)))))))))))).)).))))	352	4
TraesCS6B03G0791700.1:mRNA	2316	2308	2326	Tae-miR408b*	-25	12	ATGTGGGAGTGAGGTGCGGTG	9	7	CACTCAACTCACTCTCACA	((((((.((((((((((((&.)))))))))))).)).))))	352	4
TraesCS7B03G0459200.1:mRNA	128	119	138	Tae-miR408b*	-33	12	ATGTGGGAGTGAGGTGCGGTG	1	1	CACCTCACCTCGCTCCCCGT	((((.(((((((((((((((&))).)))))))))))).))))	26	4
TraesCS5B03G1369300.1:mRNA	74	65	83	Tae-miR408b*	-26.1	11	ATGTGGGAGTGAGGTGCGGTG	1	1	TACTTCACTCGCTCCCACA	((((.((((((((((((((&.)))))))))))).)).))))	6	4
TraesCS7A03G0004800.1:mRNA	300	287	306	Tae-miR9674o*	-35.3	8	GTAGGATGGCCGGTGCTATGG	1	1	CCATGGCACGGGCCACCTAC	(((((((((.((((((((((&))))).))))).)))))))))	5	6
TraesCS4A03G1246100.1:mRNA	337	324	343	Tae-miR9674o*	-35.3	8	GTAGGATGGCCGGTGCTATGG	2	2	CCATGGCACGGGCCACCTAC	(((((((((.((((((((((&))))).))))).)))))))))	6	6
TraesCS5B03G0666500.1:mRNA	2032	2019	2039	Tae-miR9674o*	-34.8	8	GTAGGATGGCCGGTGCTATGG	2	2	CCAAGGCGCAGGCCATCCTGC	(((.(((((.(((((((((((&))))))))))).))))).)))	15	3
TraesCS5D03G0609400.1:mRNA	1998	1986	2005	Tae-miR9674o*	-33.5	8	GTAGGATGGCCGGTGCTATGG	2	2	CCAGGCGCAGGCCATCCTGC	((((((((.(((((((((((&))))))))))).))))).)))	23	3
TraesCS4A03G0675700.1:mRNA	1906	1897	1915	Tae-miR393g*	-26.2	11	ATCATGCGATCCTTTTGGAAG	1	1	TTGCAAAGGGATTGCATGA	((.((((((((((((((((&.)))))))))))))))).)).	50	4
TraesCS4B03G0120200.1:mRNA	1415	1406	1424	Tae-miR393g*	-26.2	11	ATCATGCGATCCTTTTGGAAG	1	1	TTGCAAAGGGATTGCATGA	((.((((((((((((((((&.)))))))))))))))).)).	26	4
TraesCS4D03G0103600.1:mRNA	1916	1907	1925	Tae-miR393g*	-25.9	11	ATCATGCGATCCTTTTGGAAG	1	1	TTGCGAAGGGATTGCATGA	((.((((((((((((((((&.)))))))))))))))).)).	39	4
TraesCS6A03G1028700.1:mRNA	1495	1487	1502	Tae-miR393g*	-21.6	9	ATCATGCGATCCTTTTGGAAG	1	1	CAAAAGGATCTCATGA	((((((((((.(((((&.))))).)))))))))).	52	6
TraesCS2B03G0997500.1:mRNA	303	292	310	Tae-miR399s*	-29.5	8	GGGCAATTCTCCTTTGGCACC	1	1	TGTCGTAGGAGGATTGCCC	(((((.(((((((((((((&))))))))))))).))))).	16	2
TraesCS2D03G0846900.1:mRNA	670	659	677	Tae-miR399s*	-29.5	8	GGGCAATTCTCCTTTGGCACC	1	1	TGTCGTAGGAGGATTGCCC	(((((.(((((((((((((&))))))))))))).))))).	22	2
TraesCS2A03G0908100.1:mRNA	731	715	738	Tae-miR399s*	-27.4	8	GGGCAATTCTCCTTTGGCACC	1	1	GGTGATGTTGTAGGAGGATTGCCC	((((.......(((((((((((((&)))))))))))))....))))	14	7
TraesCS4A03G0165400.1:mRNA	709	699	718	Tae-miR164a*	-30.7	11	CACGCGCTCCCCTTCTCCACC	1	1	GGTCGCGGAGGGGAGCGGTG	(((.(.((((((((((((((&))).))))))))))).).)))	22	6
TraesCS3A03G0569900.1:mRNA	575	564	584	Tae-miR167g*	-31.2	10	AGATCATGCTGCAGCTTCATT	1	1	GATGGAGCAGCAGCGTGATCT	((((((((.((((((((((((&)))))))))))).))))))))	20	1
TraesCS3D03G0528100.1:mRNA	575	564	584	Tae-miR167g*	-31.2	10	AGATCATGCTGCAGCTTCATT	1	1	GATGGAGCAGCAGCGTGATCT	((((((((.((((((((((((&)))))))))))).))))))))	17	1
TraesCS3B03G0651800.1:mRNA	1438	1427	1447	Tae-miR167g*	-31.2	10	AGATCATGCTGCAGCTTCATT	1	1	GATGGAGCAGCAGCGTGATCT	((((((((.((((((((((((&)))))))))))).))))))))	27	1
TraesCS7B03G0002000.1:mRNA	1489	1482	1499	Tae-miR167g*	-27.4	10	AGATCATGCTGCAGCTTCATT	1	1	AATGAAGCTGCAGCAGGA	(((((((((((((((.((&.)).)))))))))))))))	18	5
TraesCS5D03G1235300.1:mRNA	1595	1588	1605	Tae-miR167g*	-27.4	10	AGATCATGCTGCAGCTTCATT	1	1	AATGAAGCTGCAGCAGGA	(((((((((((((((.((&.)).)))))))))))))))	21	5
TraesCS5B03G1381000.1:mRNA	1553	1546	1563	Tae-miR167g*	-27.4	10	AGATCATGCTGCAGCTTCATT	1	1	AATGAAGCTGCAGCAGGA	(((((((((((((((.((&.)).)))))))))))))))	30	5
TraesCS3B03G1471600.1:mRNA	460	450	467	Tae-miR167g*	-29.3	9	AGATCATGCTGCAGCTTCATT	1	1	TGAGGCTGCGGCAGATCT	((((((((((((((((((&))))).))))))))))))).	64	3
TraesCS3B03G1471600.2:mRNA	460	450	467	Tae-miR167g*	-29.3	9	AGATCATGCTGCAGCTTCATT	1	1	TGAGGCTGCGGCAGATCT	((((((((((((((((((&))))).))))))))))))).	14	3
TraesCS1A03G0162500.1:mRNA	2028	2020	2038	Tae-miR167g*	-24.8	11	AGATCATGCTGCAGCTTCATT	1	1	ATGGGTGGCAGCATGATCT	((((((.((((((((((((&)))))))))))).))).))).	10	3
TraesCS4A03G0484800.3:mRNA	767	754	773	Tae-miR167g*	-32.1	8	AGATCATGCTGCAGCTTCATT	7	3	GTGAGGCTGCAGACATGATC	((((((((((((.(((((((&.))))))))))))))))))).	625	4
TraesCS4A03G0484800.3:mRNA	765	754	773	Tae-miR167g*	-32.1	9	AGATCATGCTGCAGCTTCATT	1	1	GTGAGGCTGCAGACATGATC	((((((((((((.(((((((&.))))))))))))))))))).	625	4
TraesCS4B03G0327500.1:mRNA	924	916	935	Tae-miR167g*	-32.1	12	AGATCATGCTGCAGCTTCATT	1	1	GTGAGGCTGCAGACATGATC	((((((((((((.(((((((&.))))))))))))))))))).	724	4
TraesCS4D03G0267700.2:mRNA	734	721	740	Tae-miR167g*	-32.1	8	AGATCATGCTGCAGCTTCATT	7	3	GTGAGGCTGCAGACATGATC	((((((((((((.(((((((&.))))))))))))))))))).	685	4
TraesCS4D03G0267700.6:mRNA	716	706	725	Tae-miR167g*	-32.1	10	AGATCATGCTGCAGCTTCATT	1	1	GTGAGGCTGCAGACATGATC	((((((((((((.(((((((&.))))))))))))))))))).	673	4
TraesCS4D03G0267700.2:mRNA	732	721	740	Tae-miR167g*	-32.1	9	AGATCATGCTGCAGCTTCATT	1	1	GTGAGGCTGCAGACATGATC	((((((((((((.(((((((&.))))))))))))))))))).	685	4
TraesCS4D03G0267700.3:mRNA	791	781	800	Tae-miR167g*	-32.1	10	AGATCATGCTGCAGCTTCATT	1	1	GTGAGGCTGCAGACATGATC	((((((((((((.(((((((&.))))))))))))))))))).	620	4
TraesCS4D03G0267700.9:mRNA	791	781	800	Tae-miR167g*	-32.1	10	AGATCATGCTGCAGCTTCATT	1	1	GTGAGGCTGCAGACATGATC	((((((((((((.(((((((&.))))))))))))))))))).	573	4
TraesCS4D03G0267700.7:mRNA	794	781	800	Tae-miR167g*	-32.1	8	AGATCATGCTGCAGCTTCATT	7	3	GTGAGGCTGCAGACATGATC	((((((((((((.(((((((&.))))))))))))))))))).	637	4
TraesCS4D03G0267700.8:mRNA	794	781	800	Tae-miR167g*	-32.1	8	AGATCATGCTGCAGCTTCATT	7	3	GTGAGGCTGCAGACATGATC	((((((((((((.(((((((&.))))))))))))))))))).	759	4
TraesCS4D03G0267700.2:mRNA	729	721	740	Tae-miR167g*	-32.1	12	AGATCATGCTGCAGCTTCATT	1	1	GTGAGGCTGCAGACATGATC	((((((((((((.(((((((&.))))))))))))))))))).	685	4
TraesCS4B03G0327500.1:mRNA	927	916	935	Tae-miR167g*	-32.1	9	AGATCATGCTGCAGCTTCATT	1	1	GTGAGGCTGCAGACATGATC	((((((((((((.(((((((&.))))))))))))))))))).	724	4
TraesCS4D03G0267700.1:mRNA	790	781	800	Tae-miR167g*	-32.1	11	AGATCATGCTGCAGCTTCATT	2	1	GTGAGGCTGCAGACATGATC	((((((((((((.(((((((&.))))))))))))))))))).	649	4
TraesCS4A03G0484800.2:mRNA	699	688	707	Tae-miR167g*	-32.1	9	AGATCATGCTGCAGCTTCATT	1	1	GTGAGGCTGCAGACATGATC	((((((((((((.(((((((&.))))))))))))))))))).	652	4
TraesCS4D03G0267700.3:mRNA	789	781	800	Tae-miR167g*	-32.1	12	AGATCATGCTGCAGCTTCATT	1	1	GTGAGGCTGCAGACATGATC	((((((((((((.(((((((&.))))))))))))))))))).	620	4
TraesCS4D03G0267700.5:mRNA	794	781	800	Tae-miR167g*	-32.1	8	AGATCATGCTGCAGCTTCATT	7	3	GTGAGGCTGCAGACATGATC	((((((((((((.(((((((&.))))))))))))))))))).	667	4
TraesCS4D03G0267700.9:mRNA	790	781	800	Tae-miR167g*	-32.1	11	AGATCATGCTGCAGCTTCATT	2	1	GTGAGGCTGCAGACATGATC	((((((((((((.(((((((&.))))))))))))))))))).	573	4
TraesCS4D03G0267700.9:mRNA	792	781	800	Tae-miR167g*	-32.1	9	AGATCATGCTGCAGCTTCATT	1	1	GTGAGGCTGCAGACATGATC	((((((((((((.(((((((&.))))))))))))))))))).	573	4
TraesCS4D03G0267700.9:mRNA	789	781	800	Tae-miR167g*	-32.1	12	AGATCATGCTGCAGCTTCATT	1	1	GTGAGGCTGCAGACATGATC	((((((((((((.(((((((&.))))))))))))))))))).	573	4
TraesCS4A03G0484800.1:mRNA	766	754	773	Tae-miR167g*	-32.1	8	AGATCATGCTGCAGCTTCATT	3	2	GTGAGGCTGCAGACATGATC	((((((((((((.(((((((&.))))))))))))))))))).	753	4
TraesCS4D03G0267700.3:mRNA	792	781	800	Tae-miR167g*	-32.1	9	AGATCATGCTGCAGCTTCATT	1	1	GTGAGGCTGCAGACATGATC	((((((((((((.(((((((&.))))))))))))))))))).	620	4
TraesCS4D03G0267700.1:mRNA	793	781	800	Tae-miR167g*	-32.1	8	AGATCATGCTGCAGCTTCATT	3	2	GTGAGGCTGCAGACATGATC	((((((((((((.(((((((&.))))))))))))))))))).	649	4
TraesCS4D03G0267700.3:mRNA	790	781	800	Tae-miR167g*	-32.1	11	AGATCATGCTGCAGCTTCATT	2	1	GTGAGGCTGCAGACATGATC	((((((((((((.(((((((&.))))))))))))))))))).	620	4
TraesCS4D03G0267700.8:mRNA	790	781	800	Tae-miR167g*	-32.1	11	AGATCATGCTGCAGCTTCATT	2	1	GTGAGGCTGCAGACATGATC	((((((((((((.(((((((&.))))))))))))))))))).	759	4
TraesCS4D03G0267700.2:mRNA	733	721	740	Tae-miR167g*	-32.1	8	AGATCATGCTGCAGCTTCATT	3	2	GTGAGGCTGCAGACATGATC	((((((((((((.(((((((&.))))))))))))))))))).	685	4
TraesCS4B03G0327500.1:mRNA	925	916	935	Tae-miR167g*	-32.1	11	AGATCATGCTGCAGCTTCATT	2	1	GTGAGGCTGCAGACATGATC	((((((((((((.(((((((&.))))))))))))))))))).	724	4
TraesCS4D03G0267700.1:mRNA	792	781	800	Tae-miR167g*	-32.1	9	AGATCATGCTGCAGCTTCATT	1	1	GTGAGGCTGCAGACATGATC	((((((((((((.(((((((&.))))))))))))))))))).	649	4
TraesCS4D03G0267700.6:mRNA	715	706	725	Tae-miR167g*	-32.1	11	AGATCATGCTGCAGCTTCATT	2	1	GTGAGGCTGCAGACATGATC	((((((((((((.(((((((&.))))))))))))))))))).	673	4
TraesCS4B03G0327500.2:mRNA	262	251	270	Tae-miR167g*	-32.1	9	AGATCATGCTGCAGCTTCATT	1	1	GTGAGGCTGCAGACATGATC	((((((((((((.(((((((&.))))))))))))))))))).	426	4
TraesCS4B03G0327500.2:mRNA	260	251	270	Tae-miR167g*	-32.1	11	AGATCATGCTGCAGCTTCATT	2	1	GTGAGGCTGCAGACATGATC	((((((((((((.(((((((&.))))))))))))))))))).	426	4
TraesCS4D03G0267700.7:mRNA	792	781	800	Tae-miR167g*	-32.1	9	AGATCATGCTGCAGCTTCATT	1	1	GTGAGGCTGCAGACATGATC	((((((((((((.(((((((&.))))))))))))))))))).	637	4
TraesCS4B03G0327500.1:mRNA	926	916	935	Tae-miR167g*	-32.1	10	AGATCATGCTGCAGCTTCATT	1	1	GTGAGGCTGCAGACATGATC	((((((((((((.(((((((&.))))))))))))))))))).	724	4
TraesCS4D03G0267700.8:mRNA	792	781	800	Tae-miR167g*	-32.1	9	AGATCATGCTGCAGCTTCATT	1	1	GTGAGGCTGCAGACATGATC	((((((((((((.(((((((&.))))))))))))))))))).	759	4
TraesCS4A03G0484800.2:mRNA	700	688	707	Tae-miR167g*	-32.1	8	AGATCATGCTGCAGCTTCATT	3	2	GTGAGGCTGCAGACATGATC	((((((((((((.(((((((&.))))))))))))))))))).	652	4
TraesCS4D03G0267700.1:mRNA	789	781	800	Tae-miR167g*	-32.1	12	AGATCATGCTGCAGCTTCATT	1	1	GTGAGGCTGCAGACATGATC	((((((((((((.(((((((&.))))))))))))))))))).	649	4
TraesCS4A03G0484800.1:mRNA	762	754	773	Tae-miR167g*	-32.1	12	AGATCATGCTGCAGCTTCATT	1	1	GTGAGGCTGCAGACATGATC	((((((((((((.(((((((&.))))))))))))))))))).	753	4
TraesCS4A03G0484800.1:mRNA	764	754	773	Tae-miR167g*	-32.1	10	AGATCATGCTGCAGCTTCATT	1	1	GTGAGGCTGCAGACATGATC	((((((((((((.(((((((&.))))))))))))))))))).	753	4
TraesCS4D03G0267700.8:mRNA	793	781	800	Tae-miR167g*	-32.1	8	AGATCATGCTGCAGCTTCATT	3	2	GTGAGGCTGCAGACATGATC	((((((((((((.(((((((&.))))))))))))))))))).	759	4
TraesCS4D03G0267700.2:mRNA	730	721	740	Tae-miR167g*	-32.1	11	AGATCATGCTGCAGCTTCATT	2	1	GTGAGGCTGCAGACATGATC	((((((((((((.(((((((&.))))))))))))))))))).	685	4
TraesCS4A03G0484800.2:mRNA	696	688	707	Tae-miR167g*	-32.1	12	AGATCATGCTGCAGCTTCATT	1	1	GTGAGGCTGCAGACATGATC	((((((((((((.(((((((&.))))))))))))))))))).	652	4
TraesCS4B03G0327500.2:mRNA	261	251	270	Tae-miR167g*	-32.1	10	AGATCATGCTGCAGCTTCATT	1	1	GTGAGGCTGCAGACATGATC	((((((((((((.(((((((&.))))))))))))))))))).	426	4
TraesCS4D03G0267700.3:mRNA	794	781	800	Tae-miR167g*	-32.1	8	AGATCATGCTGCAGCTTCATT	7	3	GTGAGGCTGCAGACATGATC	((((((((((((.(((((((&.))))))))))))))))))).	620	4
TraesCS4A03G0484800.3:mRNA	764	754	773	Tae-miR167g*	-32.1	10	AGATCATGCTGCAGCTTCATT	1	1	GTGAGGCTGCAGACATGATC	((((((((((((.(((((((&.))))))))))))))))))).	625	4
TraesCS4D03G0267700.4:mRNA	761	748	767	Tae-miR167g*	-32.1	8	AGATCATGCTGCAGCTTCATT	7	3	GTGAGGCTGCAGACATGATC	((((((((((((.(((((((&.))))))))))))))))))).	686	4
TraesCS4D03G0267700.5:mRNA	791	781	800	Tae-miR167g*	-32.1	10	AGATCATGCTGCAGCTTCATT	1	1	GTGAGGCTGCAGACATGATC	((((((((((((.(((((((&.))))))))))))))))))).	667	4
TraesCS4A03G0484800.2:mRNA	698	688	707	Tae-miR167g*	-32.1	10	AGATCATGCTGCAGCTTCATT	1	1	GTGAGGCTGCAGACATGATC	((((((((((((.(((((((&.))))))))))))))))))).	652	4
TraesCS4A03G0484800.3:mRNA	762	754	773	Tae-miR167g*	-32.1	12	AGATCATGCTGCAGCTTCATT	1	1	GTGAGGCTGCAGACATGATC	((((((((((((.(((((((&.))))))))))))))))))).	625	4
TraesCS4D03G0267700.7:mRNA	791	781	800	Tae-miR167g*	-32.1	10	AGATCATGCTGCAGCTTCATT	1	1	GTGAGGCTGCAGACATGATC	((((((((((((.(((((((&.))))))))))))))))))).	637	4
TraesCS4B03G0327500.2:mRNA	259	251	270	Tae-miR167g*	-32.1	12	AGATCATGCTGCAGCTTCATT	1	1	GTGAGGCTGCAGACATGATC	((((((((((((.(((((((&.))))))))))))))))))).	426	4
TraesCS4D03G0267700.6:mRNA	717	706	725	Tae-miR167g*	-32.1	9	AGATCATGCTGCAGCTTCATT	1	1	GTGAGGCTGCAGACATGATC	((((((((((((.(((((((&.))))))))))))))))))).	673	4
TraesCS4B03G0327500.2:mRNA	264	251	270	Tae-miR167g*	-32.1	8	AGATCATGCTGCAGCTTCATT	7	3	GTGAGGCTGCAGACATGATC	((((((((((((.(((((((&.))))))))))))))))))).	426	4
TraesCS4D03G0267700.5:mRNA	793	781	800	Tae-miR167g*	-32.1	8	AGATCATGCTGCAGCTTCATT	3	2	GTGAGGCTGCAGACATGATC	((((((((((((.(((((((&.))))))))))))))))))).	667	4
TraesCS4D03G0267700.9:mRNA	794	781	800	Tae-miR167g*	-32.1	8	AGATCATGCTGCAGCTTCATT	7	3	GTGAGGCTGCAGACATGATC	((((((((((((.(((((((&.))))))))))))))))))).	573	4
TraesCS4D03G0267700.4:mRNA	757	748	767	Tae-miR167g*	-32.1	11	AGATCATGCTGCAGCTTCATT	2	1	GTGAGGCTGCAGACATGATC	((((((((((((.(((((((&.))))))))))))))))))).	686	4
TraesCS4A03G0484800.3:mRNA	766	754	773	Tae-miR167g*	-32.1	8	AGATCATGCTGCAGCTTCATT	3	2	GTGAGGCTGCAGACATGATC	((((((((((((.(((((((&.))))))))))))))))))).	625	4
TraesCS4D03G0267700.5:mRNA	792	781	800	Tae-miR167g*	-32.1	9	AGATCATGCTGCAGCTTCATT	1	1	GTGAGGCTGCAGACATGATC	((((((((((((.(((((((&.))))))))))))))))))).	667	4
TraesCS4D03G0267700.5:mRNA	789	781	800	Tae-miR167g*	-32.1	12	AGATCATGCTGCAGCTTCATT	1	1	GTGAGGCTGCAGACATGATC	((((((((((((.(((((((&.))))))))))))))))))).	667	4
TraesCS4B03G0327500.1:mRNA	928	916	935	Tae-miR167g*	-32.1	8	AGATCATGCTGCAGCTTCATT	3	2	GTGAGGCTGCAGACATGATC	((((((((((((.(((((((&.))))))))))))))))))).	724	4
TraesCS4D03G0267700.8:mRNA	791	781	800	Tae-miR167g*	-32.1	10	AGATCATGCTGCAGCTTCATT	1	1	GTGAGGCTGCAGACATGATC	((((((((((((.(((((((&.))))))))))))))))))).	759	4
TraesCS4D03G0267700.7:mRNA	793	781	800	Tae-miR167g*	-32.1	8	AGATCATGCTGCAGCTTCATT	3	2	GTGAGGCTGCAGACATGATC	((((((((((((.(((((((&.))))))))))))))))))).	637	4
TraesCS4D03G0267700.1:mRNA	791	781	800	Tae-miR167g*	-32.1	10	AGATCATGCTGCAGCTTCATT	1	1	GTGAGGCTGCAGACATGATC	((((((((((((.(((((((&.))))))))))))))))))).	649	4
TraesCS4D03G0267700.4:mRNA	756	748	767	Tae-miR167g*	-32.1	12	AGATCATGCTGCAGCTTCATT	1	1	GTGAGGCTGCAGACATGATC	((((((((((((.(((((((&.))))))))))))))))))).	686	4
TraesCS4D03G0267700.2:mRNA	731	721	740	Tae-miR167g*	-32.1	10	AGATCATGCTGCAGCTTCATT	1	1	GTGAGGCTGCAGACATGATC	((((((((((((.(((((((&.))))))))))))))))))).	685	4
TraesCS4D03G0267700.4:mRNA	760	748	767	Tae-miR167g*	-32.1	8	AGATCATGCTGCAGCTTCATT	3	2	GTGAGGCTGCAGACATGATC	((((((((((((.(((((((&.))))))))))))))))))).	686	4
TraesCS4A03G0484800.1:mRNA	767	754	773	Tae-miR167g*	-32.1	8	AGATCATGCTGCAGCTTCATT	7	3	GTGAGGCTGCAGACATGATC	((((((((((((.(((((((&.))))))))))))))))))).	753	4
TraesCS4A03G0484800.1:mRNA	765	754	773	Tae-miR167g*	-32.1	9	AGATCATGCTGCAGCTTCATT	1	1	GTGAGGCTGCAGACATGATC	((((((((((((.(((((((&.))))))))))))))))))).	753	4
TraesCS4A03G0484800.2:mRNA	701	688	707	Tae-miR167g*	-32.1	8	AGATCATGCTGCAGCTTCATT	7	3	GTGAGGCTGCAGACATGATC	((((((((((((.(((((((&.))))))))))))))))))).	652	4
TraesCS4A03G0484800.1:mRNA	763	754	773	Tae-miR167g*	-32.1	11	AGATCATGCTGCAGCTTCATT	2	1	GTGAGGCTGCAGACATGATC	((((((((((((.(((((((&.))))))))))))))))))).	753	4
TraesCS4D03G0267700.3:mRNA	793	781	800	Tae-miR167g*	-32.1	8	AGATCATGCTGCAGCTTCATT	3	2	GTGAGGCTGCAGACATGATC	((((((((((((.(((((((&.))))))))))))))))))).	620	4
TraesCS4A03G0484800.2:mRNA	697	688	707	Tae-miR167g*	-32.1	11	AGATCATGCTGCAGCTTCATT	2	1	GTGAGGCTGCAGACATGATC	((((((((((((.(((((((&.))))))))))))))))))).	652	4
TraesCS4D03G0267700.9:mRNA	793	781	800	Tae-miR167g*	-32.1	8	AGATCATGCTGCAGCTTCATT	3	2	GTGAGGCTGCAGACATGATC	((((((((((((.(((((((&.))))))))))))))))))).	573	4
TraesCS4D03G0267700.7:mRNA	790	781	800	Tae-miR167g*	-32.1	11	AGATCATGCTGCAGCTTCATT	2	1	GTGAGGCTGCAGACATGATC	((((((((((((.(((((((&.))))))))))))))))))).	637	4
TraesCS4A03G0484800.3:mRNA	763	754	773	Tae-miR167g*	-32.1	11	AGATCATGCTGCAGCTTCATT	2	1	GTGAGGCTGCAGACATGATC	((((((((((((.(((((((&.))))))))))))))))))).	625	4
TraesCS4D03G0267700.5:mRNA	790	781	800	Tae-miR167g*	-32.1	11	AGATCATGCTGCAGCTTCATT	2	1	GTGAGGCTGCAGACATGATC	((((((((((((.(((((((&.))))))))))))))))))).	667	4
TraesCS4D03G0267700.6:mRNA	714	706	725	Tae-miR167g*	-32.1	12	AGATCATGCTGCAGCTTCATT	1	1	GTGAGGCTGCAGACATGATC	((((((((((((.(((((((&.))))))))))))))))))).	673	4
TraesCS4B03G0327500.1:mRNA	929	916	935	Tae-miR167g*	-32.1	8	AGATCATGCTGCAGCTTCATT	7	3	GTGAGGCTGCAGACATGATC	((((((((((((.(((((((&.))))))))))))))))))).	724	4
TraesCS4D03G0267700.4:mRNA	759	748	767	Tae-miR167g*	-32.1	9	AGATCATGCTGCAGCTTCATT	1	1	GTGAGGCTGCAGACATGATC	((((((((((((.(((((((&.))))))))))))))))))).	686	4
TraesCS4D03G0267700.7:mRNA	789	781	800	Tae-miR167g*	-32.1	12	AGATCATGCTGCAGCTTCATT	1	1	GTGAGGCTGCAGACATGATC	((((((((((((.(((((((&.))))))))))))))))))).	637	4
TraesCS4D03G0267700.1:mRNA	794	781	800	Tae-miR167g*	-32.1	8	AGATCATGCTGCAGCTTCATT	7	3	GTGAGGCTGCAGACATGATC	((((((((((((.(((((((&.))))))))))))))))))).	649	4
TraesCS4B03G0327500.2:mRNA	263	251	270	Tae-miR167g*	-32.1	8	AGATCATGCTGCAGCTTCATT	3	2	GTGAGGCTGCAGACATGATC	((((((((((((.(((((((&.))))))))))))))))))).	426	4
TraesCS4D03G0267700.6:mRNA	718	706	725	Tae-miR167g*	-32.1	8	AGATCATGCTGCAGCTTCATT	3	2	GTGAGGCTGCAGACATGATC	((((((((((((.(((((((&.))))))))))))))))))).	673	4
TraesCS4D03G0267700.4:mRNA	758	748	767	Tae-miR167g*	-32.1	10	AGATCATGCTGCAGCTTCATT	1	1	GTGAGGCTGCAGACATGATC	((((((((((((.(((((((&.))))))))))))))))))).	686	4
TraesCS4D03G0267700.8:mRNA	789	781	800	Tae-miR167g*	-32.1	12	AGATCATGCTGCAGCTTCATT	1	1	GTGAGGCTGCAGACATGATC	((((((((((((.(((((((&.))))))))))))))))))).	759	4
TraesCS4D03G0267700.6:mRNA	719	706	725	Tae-miR167g*	-32.1	8	AGATCATGCTGCAGCTTCATT	7	3	GTGAGGCTGCAGACATGATC	((((((((((((.(((((((&.))))))))))))))))))).	673	4
TraesCS4A03G0470000.1:mRNA	2275	2265	2281	Tae-miR167g*	-21	9	AGATCATGCTGCAGCTTCATT	1	1	TGAAGATGCAGCTGATT	(((((.(((((((((((&.))))).)))))).))))).	16	7
TraesCS5B03G1236400.1:mRNA	1062	1051	1069	Tae-miR167g*	-20.7	10	AGATCATGCTGCAGCTTCATT	1	1	AATGACGATGCAGCTGATC	(((((.(.(((((((((((&.))))).)))))).).)))))	9	7
TraesCS7D03G0319100.1:mRNA	1357	1347	1367	Tae-miR1122e*	-23.7	11	CTGTTTCAAAATATAAGAACG	1	1	CGTTCTTATATTATGGAACGG	((((((((((((.((((((((&)))))))).))))))))))))	11	2
TraesCS4D03G0052300.1:mRNA	1508	1498	1516	Tae-miR1122e*	-19	9	CTGTTTCAAAATATAAGAACG	1	1	TTCTTATATTATGGGACAG	((((((((((.((((((((&)))))))).)))))))))).	12	3
TraesCS3D03G0883200.1:mRNA	1108	1096	1116	Tae-miR1122e*	-19.7	9	CTGTTTCAAAATATAAGAACG	1	1	CGGTCTTATATTATGGGACAG	((.(((((((((.((((((((&)))))))).))))))))).))	11	3
TraesCS5D03G0520700.1:mRNA	5734	5725	5742	Tae-miR1122e*	-14.2	10	CTGTTTCAAAATATAAGAACG	1	1	TTTATATATTTTGGAACA	(((.((((((((((((((&.)))))))))))))).))).	47	4
TraesCS3A03G0091000.1:mRNA	1720	1710	1729	Tae-miR1122e*	-18.9	10	CTGTTTCAAAATATAAGAACG	1	1	CGTCTTATATTTTGGTACGG	(((((((((((((((.((((&)))).))))))))))))).))	11	3
TraesCS5D03G0520700.2:mRNA	5920	5911	5928	Tae-miR1122e*	-14.2	10	CTGTTTCAAAATATAAGAACG	1	1	TTTATATATTTTGGAACA	(((.((((((((((((((&.)))))))))))))).))).	48	4
TraesCS4D03G0721900.1:mRNA	3318	3314	3326	Tae-miR1122e*	-14.4	9	CTGTTTCAAAATATAAGAACG	1	1	TATTTTGAAACGG	(((((((((((((&))))))))))))).	44	1
TraesCS2A03G1225800.1:mRNA	2667	2663	2675	Tae-miR1122e*	-14.6	9	CTGTTTCAAAATATAAGAACG	1	1	TATTTTGGAACAG	(((((((((((((&))))))))))))).	26	1
TraesCS7A03G1208100.1:mRNA	18	8	27	Tae-miRN4348*	-25.8	11	TGTTTGCTTGTTGTTTTAGGG	1	1	CCCTAAGACAACAACAAGCA	((((((((((((((((((((&)))))).))))))))))))))	8	2
TraesCS2A03G0932700.1:mRNA	1655	1643	1663	Tae-miRN4348*	-22.3	9	TGTTTGCTTGTTGTTTTAGGG	1	1	CCCCAATTCAACAAGCAAATA	(((.((..(((((((((((((&)))))))))))))..)).)))	9	3
TraesCS2B03G1024000.1:mRNA	1653	1641	1661	Tae-miRN4348*	-22.3	9	TGTTTGCTTGTTGTTTTAGGG	1	1	CCCCAATTCAACAAGCAAATA	(((.((..(((((((((((((&)))))))))))))..)).)))	9	3
TraesCS2D03G0871000.3:mRNA	1748	1736	1756	Tae-miRN4348*	-22.3	9	TGTTTGCTTGTTGTTTTAGGG	1	1	CCCCAATTCAACAAGCAAATA	(((.((..(((((((((((((&)))))))))))))..)).)))	10	3
TraesCS4A03G0290300.2:mRNA	667	654	673	Tae-miRN4348*	-26.4	8	TGTTTGCTTGTTGTTTTAGGG	1	1	CCCAAGGACAACAAGCAGGC	(((.((((((((((((((((&.)))))))))))))))).)))	92	3
TraesCS4A03G0290300.3:mRNA	667	654	673	Tae-miRN4348*	-26.4	8	TGTTTGCTTGTTGTTTTAGGG	1	1	CCCAAGGACAACAAGCAGGC	(((.((((((((((((((((&.)))))))))))))))).)))	97	3
TraesCS4A03G0290300.1:mRNA	667	654	673	Tae-miRN4348*	-26.4	8	TGTTTGCTTGTTGTTTTAGGG	1	1	CCCAAGGACAACAAGCAGGC	(((.((((((((((((((((&.)))))))))))))))).)))	77	3
TraesCS2D03G0618500.1:mRNA	185	176	197	Tae-miRN4348*	-22.5	12	TGTTTGCTTGTTGTTTTAGGG	1	1	CCTTCAAGCAAGCAAGCAAGCA	((((.((((.((((((((((((&)))))))))))))))).))))	16	3
TraesCS2D03G1219800.1:mRNA	296	286	303	Tae-miR9863b*	-26.5	8	TGTTATGATCTGCTTCTCATC	2	2	GAGAAGCAGATCAAAACA	(((((((((((((.((((&)))).))))))))))))).	13	3
TraesCS1D03G0078600.1:mRNA	1556	1548	1567	Tae-miR5064j*	-20.6	12	GTGCTATGGATAAATCCAACC	1	1	GTTTGCTTTATTCATAGCAC	(((.(.((((((((((((((&)))))))))))))).).))).	6	3
TraesCS1B03G0107600.1:mRNA	1551	1549	1562	Tae-miR5064j*	-19.2	12	GTGCTATGGATAAATCCAACC	1	1	TTTATTCATAGCAC	((((((((((((((&)))))))))))))).	8	1
TraesCS5A03G0661400.1:mRNA	182	171	190	Tae-miR9666v*	-29.2	9	GCCATCATACGCCCAACCATA	1	1	ATGGTCGGGCGTATGGATGG	(((((.((((((((.(((((&.))))))))))))).))))).	11	5
TraesCS2B03G1206400.1:mRNA	1749	1737	1756	Tae-miRN4334a*	-34.2	8	ACTCCCTCTCGTCCCGTAATA	1	1	TATTATGGGACGGAGGGAGT	((((((((((((((((((((&)))))))).))))))))))))	15	2
TraesCS7B03G0522400.2:mRNA	1598	1589	1608	Tae-miRN4334a*	-34.2	12	ACTCCCTCTCGTCCCGTAATA	1	1	TATTATGGGACGGAGGGAGT	((((((((((((((((((((&)))))))).))))))))))))	26	2
TraesCS2B03G1206400.2:mRNA	2044	2032	2051	Tae-miRN4334a*	-34.2	8	ACTCCCTCTCGTCCCGTAATA	1	1	TATTATGGGACGGAGGGAGT	((((((((((((((((((((&)))))))).))))))))))))	18	2
TraesCS7B03G0522400.1:mRNA	1634	1625	1644	Tae-miRN4334a*	-34.2	12	ACTCCCTCTCGTCCCGTAATA	1	1	TATTATGGGACGGAGGGAGT	((((((((((((((((((((&)))))))).))))))))))))	26	2
TraesCS1A03G0691300.1:mRNA	2261	2250	2269	Tae-miRN4334a*	-31.2	10	ACTCCCTCTCGTCCCGTAATA	1	1	TATTGTGGGACGGAGGGAGT	((((((((((((((((((((&)))))))).))))))))))))	19	2
TraesCS2D03G0752100.1:mRNA	2353	2345	2363	Tae-miRN4334a*	-33.4	12	ACTCCCTCTCGTCCCGTAATA	2	1	ATTATGGGACGGAGGGAGT	(((((((((((((((((((&)))))))).))))))))))).	27	3
TraesCS3A03G0615800.2:mRNA	2502	2492	2511	Tae-miRN4334a*	-28.3	11	ACTCCCTCTCGTCCCGTAATA	1	1	TATTTTGGGACAGAGGGAGT	((((.(((((((((((((((&))))))))).)))))).))))	31	4
TraesCS3B03G1380400.1:mRNA	4747	4736	4755	Tae-miRN4334a*	-25	10	ACTCCCTCTCGTCCCGTAATA	1	1	TATTTCCGGACGGAGGGAGT	((((.(.(((((((((((((&)))))))).))))).).))))	45	6
TraesCS7B03G1337100.2:mRNA	4761	4752	4771	Tae-miRN4334a*	-25	12	ACTCCCTCTCGTCCCGTAATA	1	1	TATTTCCGGACGGAGGGAGT	((((.(.(((((((((((((&)))))))).))))).).))))	31	6
TraesCS7B03G1337100.1:mRNA	4680	4671	4690	Tae-miRN4334a*	-25	12	ACTCCCTCTCGTCCCGTAATA	1	1	TATTTCCGGACGGAGGGAGT	((((.(.(((((((((((((&)))))))).))))).).))))	31	6
TraesCS7B03G1337100.3:mRNA	4777	4768	4787	Tae-miRN4334a*	-25	12	ACTCCCTCTCGTCCCGTAATA	1	1	TATTTCCGGACGGAGGGAGT	((((.(.(((((((((((((&)))))))).))))).).))))	31	6
TraesCS7B03G0038500.1:mRNA	5253	5243	5262	Tae-miRN4334a*	-27.3	11	ACTCCCTCTCGTCCCGTAATA	1	1	TATTATGGTACGGAGGGAGT	((((((((.(((((((((((&)))))))).))).))))))))	45	5
TraesCS3B03G1419900.1:mRNA	2166	2158	2176	Tae-miRN4334a*	-29.3	12	ACTCCCTCTCGTCCCGTAATA	1	1	ATTTTGGGACGGAGGGAGT	(((.(((((((((((((((&)))))))).))))))).))).	28	5
TraesCS5A03G0002900.1:mRNA	195	185	203	Tae-miRN4334a*	-27.8	9	ACTCCCTCTCGTCCCGTAATA	2	2	ATTTTGGGACAGAGGGAGT	(((.(((((((((((((((&))))))))).)))))).))).	1	5
TraesCS3A03G0432500.1:mRNA	108	104	118	Tae-miRN4334a*	-29.7	12	ACTCCCTCTCGTCCCGTAATA	1	1	TGGGATGGGAGGGAG	(((((((((((((((&.))))))))))))))).	187	2
TraesCS4A03G0362300.1:mRNA	907	900	916	Tae-miR9657k*	-29.6	10	CGTTCGCCGGAGAAGCATGTT	1	1	TGCTTCTCCGGCAAACG	((((((((((((.((((&)))).)))))))))))).	13	3
TraesCS4B03G0413200.1:mRNA	781	774	790	Tae-miR9657k*	-29.6	10	CGTTCGCCGGAGAAGCATGTT	1	1	TGCTTCTCCGGCAAACG	((((((((((((.((((&)))).)))))))))))).	7	3
TraesCS4D03G0418600.2:mRNA	1125	1118	1134	Tae-miR9657k*	-29.6	10	CGTTCGCCGGAGAAGCATGTT	1	1	TGCTTCTCCGGCAAACG	((((((((((((.((((&)))).)))))))))))).	9	3
TraesCS4D03G0418600.1:mRNA	919	912	928	Tae-miR9657k*	-29.6	10	CGTTCGCCGGAGAAGCATGTT	1	1	TGCTTCTCCGGCAAACG	((((((((((((.((((&)))).)))))))))))).	8	3
TraesCS2B03G0523300.1:mRNA	1687	1678	1695	Tae-miR9657k*	-33.7	10	CGTTCGCCGGAGAAGCATGTT	1	1	ACATGCTCTCCGGCGAGC	((((((((((((((((((&.)))))))))))).)))))).	13	3
TraesCS2D03G0411700.1:mRNA	1829	1820	1837	Tae-miR9657k*	-33.7	10	CGTTCGCCGGAGAAGCATGTT	1	1	ACATGCTCTCCGGCGAGC	((((((((((((((((((&.)))))))))))).)))))).	18	3
TraesCS3D03G0035100.1:mRNA	134	125	145	Tae-miR9657k*	-29.1	12	CGTTCGCCGGAGAAGCATGTT	1	1	GGCGTCCATCTCCGGCGAGCG	(((((.(.(((((((((((((&))))))))))))).).)))))	14	2
TraesCS4D03G0621800.1:mRNA	2126	2112	2133	Tae-miR156h*	-33.8	8	GCTCACTGCTCTTCCTGTCATC	1	1	GGTGACAGGAAGTTCAGTGAGT	((((((((((((..((((((((&))))))))..))))))))))))	10	4
TraesCS4A03G0087000.1:mRNA	1791	1777	1798	Tae-miR156h*	-33.8	8	GCTCACTGCTCTTCCTGTCATC	1	1	GGTGACAGGAAGTTCAGTGAGT	((((((((((((..((((((((&))))))))..))))))))))))	7	4
TraesCS4B03G0694200.1:mRNA	1687	1673	1694	Tae-miR156h*	-33.8	8	GCTCACTGCTCTTCCTGTCATC	1	1	GGTGACAGGAAGTTCAGTGAGT	((((((((((((..((((((((&))))))))..))))))))))))	6	4
TraesCS2A03G0643800.3:mRNA	1995	1983	2002	Tae-miRN4391*	-23.8	8	GTGGACCGAAATTTCCTCACA	1	1	TGCGGAAATGTTCGGTCCAT	((.((((((.((((((((((&)))))))))))))))).)).	165	5
TraesCS2B03G0727100.1:mRNA	2064	2052	2071	Tae-miRN4391*	-23.8	8	GTGGACCGAAATTTCCTCACA	1	1	TGCGGAAATGTTCGGTCCAT	((.((((((.((((((((((&)))))))))))))))).)).	157	5
TraesCS2D03G0605000.1:mRNA	2212	2204	2223	Tae-miRN4391*	-23.8	11	GTGGACCGAAATTTCCTCACA	2	1	TGCGGAAATATTCGGTCCAT	((.((((((.((((((((((&)))))))))))))))).)).	160	5
TraesCS2D03G0605000.2:mRNA	2027	2019	2038	Tae-miRN4391*	-23.8	11	GTGGACCGAAATTTCCTCACA	2	1	TGCGGAAATATTCGGTCCAT	((.((((((.((((((((((&)))))))))))))))).)).	160	5
TraesCS2A03G0643800.2:mRNA	2061	2049	2068	Tae-miRN4391*	-23.8	8	GTGGACCGAAATTTCCTCACA	1	1	TGCGGAAATGTTCGGTCCAT	((.((((((.((((((((((&)))))))))))))))).)).	169	5
TraesCS2B03G0727100.2:mRNA	1998	1986	2005	Tae-miRN4391*	-23.8	8	GTGGACCGAAATTTCCTCACA	1	1	TGCGGAAATGTTCGGTCCAT	((.((((((.((((((((((&)))))))))))))))).)).	151	5
TraesCS1B03G0591800.1:mRNA	119	109	127	Tae-miR408a*	-26.8	10	CAGGGATGGAGCAGAGCAAAG	1	1	TTTCCTCTGCTCCAACCCT	(((.((((((((((.((((&.)))).)))))))))).))).	15	8
TraesCS1A03G0700800.1:mRNA	628	622	636	Tae-miR408a*	-25.2	10	CAGGGATGGAGCAGAGCAAAG	1	1	CTCTGCTCCACTCTG	(((((((((((((((&))))).)))))))))).	21	3
TraesCS3A03G1043800.1:mRNA	39	33	45	Tae-miR408a*	-24.2	8	CAGGGATGGAGCAGAGCAAAG	1	1	CTGCTCCATCTCT	(((((((((((((&.))))))))))))).	3	2
TraesCS6A03G0541700.1:mRNA	295	282	302	Tae-miR408a*	-29.6	9	CAGGGATGGAGCAGAGCAAAG	1	1	TGCTCTCCTTGCTCCGTCCCT	(((((....((((((((((((&.))))))))))))))))).	12	6
TraesCS6B03G0049800.1:mRNA	2271	2261	2281	Tae-miR9674n*	-27.3	11	CATAGCATCATCCATCCTACC	1	1	GGTCGAATGGATGATGCTATG	(((.(.(((((((((((((((&))))))))))))))).).)))	13	2
TraesCS6A03G0032100.1:mRNA	2000	1990	2010	Tae-miR9674n*	-27.3	11	CATAGCATCATCCATCCTACC	1	1	GGTCGAATGGATGATGCTATG	(((.(.(((((((((((((((&))))))))))))))).).)))	12	2
TraesCS6B03G0104300.1:mRNA	1483	1473	1493	Tae-miR9674n*	-25.1	11	CATAGCATCATCCATCCTACC	3	3	GGCCGAATGGATGATGCTATG	((..(.(((((((((((((((&))))))))))))))).)..))	10	3
TraesCS6A03G0031600.1:mRNA	290	280	300	Tae-miR9674n*	-25.1	11	CATAGCATCATCCATCCTACC	2	1	GGCCGAATGGATGATGCTATG	((..(.(((((((((((((((&))))))))))))))).)..))	5	3
TraesCS6A03G0031700.1:mRNA	170	160	180	Tae-miR9674n*	-25.1	11	CATAGCATCATCCATCCTACC	2	1	GGCCGAATGGATGATGCTATG	((..(.(((((((((((((((&))))))))))))))).)..))	3	3
TraesCS7D03G1155300.1:mRNA	1250	1240	1260	Tae-miR9674n*	-25.1	11	CATAGCATCATCCATCCTACC	3	3	GGCCGAATGGATGATGCTATG	((..(.(((((((((((((((&))))))))))))))).)..))	6	3
TraesCS6D03G0037900.1:mRNA	707	695	717	Tae-miR9674n*	-26.6	11	CATAGCATCATCCATCCTACC	2	1	TGGGCCGAATGGATGATGCTATG	((((....(((((((((((((((&))))))))))))))))))).	3	5
TraesCS6D03G0038100.1:mRNA	716	706	726	Tae-miR9674n*	-25.1	11	CATAGCATCATCCATCCTACC	3	3	GGCCGAATGGATGATGCTATG	((..(.(((((((((((((((&))))))))))))))).)..))	4	3
TraesCS5B03G0651000.1:mRNA	1508	1492	1518	Tae-miR9674n*	-25.3	11	CATAGCATCATCCATCCTACC	1	1	AGGATTGACCGAATGGATGATGCTATG	((((.........((((((((((((((&)))))))))))))))))).	21	7
TraesCS7D03G1176900.1:mRNA	302	292	311	Tae-miR9674n*	-24.5	11	CATAGCATCATCCATCCTACC	1	1	GGATGGATGGATGATGTATG	((..((((((((((((((((&)))).))))))))))))..))	14	5
TraesCS2A03G0727500.2:mRNA	2185	2175	2194	Tae-miR9674n*	-22.7	11	CATAGCATCATCCATCCTACC	2	2	GGAAGAGTGGATGATGTTAT	((.((.((((((((((((((&.)))))))))))))).)).))	26	5
TraesCS2A03G0727500.3:mRNA	1277	1267	1286	Tae-miR9674n*	-22.7	11	CATAGCATCATCCATCCTACC	2	2	GGAAGAGTGGATGATGTTAT	((.((.((((((((((((((&.)))))))))))))).)).))	16	5
TraesCS2B03G0803300.1:mRNA	1769	1759	1778	Tae-miR9674n*	-22.8	11	CATAGCATCATCCATCCTACC	2	2	GGAAGAGTGGATGATGTTAT	((.((.((((((((((((((&.)))))))))))))).)).))	25	5
TraesCS4A03G0013000.1:mRNA	1598	1588	1606	Tae-miR9674n*	-26.5	9	CATAGCATCATCCATCCTACC	1	1	GGTCAGATGGATGATGCTG	(((..((((((((((((((&.))))))))))))))..)))	11	4
TraesCS4D03G0700900.1:mRNA	1595	1585	1603	Tae-miR9674n*	-26.5	9	CATAGCATCATCCATCCTACC	1	1	GGTCAGATGGATGATGCTG	(((..((((((((((((((&.))))))))))))))..)))	7	4
TraesCS4A03G0675700.1:mRNA	1906	1897	1915	Tae-miR393f*	-26.2	11	ATCATGCGATCCTTTTGGAAG	1	1	TTGCAAAGGGATTGCATGA	((.((((((((((((((((&.)))))))))))))))).)).	50	4
TraesCS4B03G0120200.1:mRNA	1415	1406	1424	Tae-miR393f*	-26.2	11	ATCATGCGATCCTTTTGGAAG	1	1	TTGCAAAGGGATTGCATGA	((.((((((((((((((((&.)))))))))))))))).)).	26	4
TraesCS4D03G0103600.1:mRNA	1916	1907	1925	Tae-miR393f*	-25.9	11	ATCATGCGATCCTTTTGGAAG	1	1	TTGCGAAGGGATTGCATGA	((.((((((((((((((((&.)))))))))))))))).)).	39	4
TraesCS6A03G1028700.1:mRNA	1495	1487	1502	Tae-miR393f*	-21.6	9	ATCATGCGATCCTTTTGGAAG	1	1	CAAAAGGATCTCATGA	((((((((((.(((((&.))))).)))))))))).	52	6
TraesCS2B03G0997500.1:mRNA	303	292	310	Tae-miR399r*	-29.5	8	GGGCAATTCTCCTTTGGCACC	1	1	TGTCGTAGGAGGATTGCCC	(((((.(((((((((((((&))))))))))))).))))).	16	2
TraesCS2D03G0846900.1:mRNA	670	659	677	Tae-miR399r*	-29.5	8	GGGCAATTCTCCTTTGGCACC	1	1	TGTCGTAGGAGGATTGCCC	(((((.(((((((((((((&))))))))))))).))))).	22	2
TraesCS2A03G0908100.1:mRNA	731	715	738	Tae-miR399r*	-27.4	8	GGGCAATTCTCCTTTGGCACC	1	1	GGTGATGTTGTAGGAGGATTGCCC	((((.......(((((((((((((&)))))))))))))....))))	14	7
TraesCS2B03G0999600.1:mRNA	531	522	538	Tae-miR167f*	-25.2	8	AGGTCATGCTGGAGTTTCATC	1	1	GAGCTCCAGCATGGTCT	(((((((((((((((((&))))))))))))))))).	7	1
TraesCS2A03G0909900.1:mRNA	547	538	554	Tae-miR167f*	-25.2	8	AGGTCATGCTGGAGTTTCATC	1	1	GAGCTCCAGCATGGTCT	(((((((((((((((((&))))))))))))))))).	7	1
TraesCS5B03G0302300.1:mRNA	1015	1004	1023	Tae-miR167f*	-25.4	9	AGGTCATGCTGGAGTTTCATC	1	1	TGAATGTTCCAGTATGGCCT	((((..((((((((((((((&)))))))))))))).)))).	6	3
TraesCS3B03G1363400.2:mRNA	115	108	125	Tae-miR167f*	-20.9	11	AGGTCATGCTGGAGTTTCATC	1	1	TGAAATCCGGCATCACCT	(((((((((((((.((((&)))).)))))))).))))).	11	4
TraesCS3D03G1092300.1:mRNA	200	193	210	Tae-miR167f*	-20.9	11	AGGTCATGCTGGAGTTTCATC	1	1	TGAAATCCGGCATCACCT	(((((((((((((.((((&)))).)))))))).))))).	18	4
TraesCS3B03G1363400.1:mRNA	115	108	125	Tae-miR167f*	-20.9	11	AGGTCATGCTGGAGTTTCATC	1	1	TGAAATCCGGCATCACCT	(((((((((((((.((((&)))).)))))))).))))).	15	4
TraesCS5B03G1224700.1:mRNA	2128	2119	2135	Tae-miR167f*	-29.3	9	AGGTCATGCTGGAGTTTCATC	1	1	GGAGCTCCAGCAGACCT	(((((((((((((((((&))))).)))))))))))).	99	3
TraesCS5B03G1224700.2:mRNA	2128	2119	2135	Tae-miR167f*	-29.3	9	AGGTCATGCTGGAGTTTCATC	1	1	GGAGCTCCAGCAGACCT	(((((((((((((((((&))))).)))))))))))).	93	3
TraesCS5B03G1224700.3:mRNA	2128	2119	2135	Tae-miR167f*	-29.3	9	AGGTCATGCTGGAGTTTCATC	1	1	GGAGCTCCAGCAGACCT	(((((((((((((((((&))))).)))))))))))).	93	3
TraesCS3D03G0482600.1:mRNA	2705	2693	2713	Tae-miR1122d*	-27.5	9	TCCGTCGCATAATATAAGACG	1	1	CGTCTTACATTATGGGACGGA	(((((((.((((((.((((((&)))))).)))))).)))))))	31	3
TraesCS7D03G0839900.1:mRNA	2897	2888	2906	Tae-miR1122d*	-26.9	10	TCCGTCGCATAATATAAGACG	1	1	TCTTATATTATGGGACGGA	((((((((((((.((((((&)))))).)))))))))))).	25	3
TraesCS6D03G0872500.1:mRNA	2431	2421	2442	Tae-miR1122d*	-27.1	12	TCCGTCGCATAATATAAGACG	1	1	CGCTCTTATATTATGGGACGGG	((.((((((((((((.((((((&)))))).))))))))))))))	18	3
TraesCS1B03G1274400.1:mRNA	667	660	678	Tae-miR1122d*	-24.3	12	TCCGTCGCATAATATAAGACG	1	1	TTTTATATTATGGGACGGA	((((((((((((.((((((&)))))).)))))))))))).	6	3
TraesCS6A03G1009200.1:mRNA	3131	3121	3139	Tae-miR1122d*	-26.9	9	TCCGTCGCATAATATAAGACG	1	1	TCTTATATTATGGGACGGA	((((((((((((.((((((&)))))).)))))))))))).	19	3
TraesCS7A03G1365400.1:mRNA	2265	2255	2273	Tae-miR1122d*	-24.8	9	TCCGTCGCATAATATAAGACG	1	1	TCTTATATTGTGAGACGGA	((((((((((((.((((((&)))))).)))))))))))).	28	3
TraesCS3B03G0366600.2:mRNA	2054	2044	2062	Tae-miR1122d*	-26.8	9	TCCGTCGCATAATATAAGACG	1	1	TCTTATATTGTGGGACGGA	((((((((((((.((((((&)))))).)))))))))))).	12	3
TraesCS3A03G0892500.1:mRNA	1373	1366	1384	Tae-miR1122d*	-25.1	12	TCCGTCGCATAATATAAGACG	1	1	TCTTATATTATGGGATGGA	((((((((((((.((((((&)))))).)))))))))))).	9	3
TraesCS3D03G0883200.1:mRNA	1108	1098	1121	Tae-miR1122d*	-24.5	10	TCCGTCGCATAATATAAGACG	1	1	GTCTTATATTATGGGACAGAGGGA	(((((((((((((.(((....(((&)))))).))))))))))))).	11	11
TraesCS4B03G0349100.3:mRNA	2024	2013	2037	Tae-miR1122d*	-21.5	10	TCCGTCGCATAATATAAGACG	1	1	CGTCTTACATTATGGGACAGAGGGA	(((((((.((((((.(((....(((&)))))).)))))).)))))))	23	12
TraesCS6B03G0025200.1:mRNA	513	501	521	Tae-miR1122d*	-23.1	9	TCCGTCGCATAATATAAGACG	1	1	CGTCTTACATTACGGGACGGA	(((((((.((((.(.((((((&)))))).).)))).)))))))	17	5
TraesCS4B03G0349100.4:mRNA	2027	2016	2040	Tae-miR1122d*	-21.5	10	TCCGTCGCATAATATAAGACG	1	1	CGTCTTACATTATGGGACAGAGGGA	(((((((.((((((.(((....(((&)))))).)))))).)))))))	23	12
TraesCS4B03G0349100.1:mRNA	2189	2178	2202	Tae-miR1122d*	-21.5	10	TCCGTCGCATAATATAAGACG	1	1	CGTCTTACATTATGGGACAGAGGGA	(((((((.((((((.(((....(((&)))))).)))))).)))))))	24	12
TraesCS4B03G0349100.2:mRNA	2186	2175	2199	Tae-miR1122d*	-21.5	10	TCCGTCGCATAATATAAGACG	1	1	CGTCTTACATTATGGGACAGAGGGA	(((((((.((((((.(((....(((&)))))).)))))).)))))))	24	12
TraesCS7D03G0319100.1:mRNA	1357	1347	1368	Tae-miR1122d*	-23.4	12	TCCGTCGCATAATATAAGACG	1	1	CGTTCTTATATTATGGAACGGA	((.((((((((((((..(((((&)))))..))))))))))))))	11	5
TraesCS2D03G0316400.1:mRNA	248	237	255	Tae-miR5050e*	-27.4	8	CCATGATGAGGTCGTTCAACC	1	1	GTTGTCGACTTCATCGTGG	((((.((((((((((((((&))))))))))))))..)))).	6	3
TraesCS3B03G0892600.1:mRNA	1477	1466	1486	Tae-miR5050e*	-23.5	8	CCATGATGAGGTCGTTCAACC	1	1	GGATGAACGACCTATCATCGT	((.(((((((((..(((((((&.)))))))))))))))).))	12	7
TraesCS1B03G0152300.1:mRNA	1107	1096	1114	Tae-miRN4347*	-20.3	8	CAACTTTTAGTTTAGCTGACC	1	1	TCAACTAAACTAGAGGTTG	(((.(((((((((((((((&))))))))))))))).))).	15	2
TraesCS5B03G0761400.1:mRNA	399	386	406	Tae-miR5070n*	-24.4	8	ATGACCTCCTTTTGTTCAACT	1	1	AGTAAAATAGAAGGAGGTCAT	(((..((((((((((((((((&))))))))))))))))..)))	15	2
TraesCS5A03G0724900.1:mRNA	224	211	231	Tae-miR5070n*	-24.4	8	ATGACCTCCTTTTGTTCAACT	1	1	AGTAAAATAGAAGGAGGTCAT	(((..((((((((((((((((&))))))))))))))))..)))	8	2
TraesCS5D03G0691100.1:mRNA	248	235	255	Tae-miR5070n*	-24.4	8	ATGACCTCCTTTTGTTCAACT	1	1	AGTAAAATAGAAGGAGGTCAT	(((..((((((((((((((((&))))))))))))))))..)))	8	2
TraesCS1A03G0361500.2:mRNA	361	350	369	Tae-miR5070n*	-27.5	9	ATGACCTCCTTTTGTTCAACT	1	1	GGTTGGACTAAAAGGGGGTC	((((((((.(((((((((((&.)))))))))))))))))))	14	3
TraesCS1A03G0361500.4:mRNA	361	350	369	Tae-miR5070n*	-27.5	9	ATGACCTCCTTTTGTTCAACT	1	1	GGTTGGACTAAAAGGGGGTC	((((((((.(((((((((((&.)))))))))))))))))))	14	3
TraesCS1A03G0361500.1:mRNA	361	350	369	Tae-miR5070n*	-27.5	9	ATGACCTCCTTTTGTTCAACT	1	1	GGTTGGACTAAAAGGGGGTC	((((((((.(((((((((((&.)))))))))))))))))))	14	3
TraesCS1A03G0361500.3:mRNA	361	350	369	Tae-miR5070n*	-27.5	9	ATGACCTCCTTTTGTTCAACT	1	1	GGTTGGACTAAAAGGGGGTC	((((((((.(((((((((((&.)))))))))))))))))))	14	3
TraesCS7B03G0211600.1:mRNA	28	21	41	Tae-miR5070n*	-16.9	10	ATGACCTCCTTTTGTTCAACT	1	1	GCTCAAAAAAATGGAGGTCAT	(..(((((....(((((((((&))))))))))))))..).	35	12
TraesCS4A03G1072100.1:mRNA	1059	1049	1068	Tae-miR5070n*	-19.8	10	ATGACCTCCTTTTGTTCAACT	1	1	AGTTCCCAAAAGGAGGTGAT	((((..(((((((((((.((&)).)))))))))))...))))	6	5
TraesCS3A03G1005400.1:mRNA	1304	1294	1311	Tae-miR171w*	-26.8	9	TATTGGGGAGGCTCAATCCGA	1	1	GGGTTTAGCCTCTCCAAT	(((((.((((((((((((&.)))))))))))).))))).	303	4
TraesCS3A03G1005400.1:mRNA	1302	1294	1311	Tae-miR171w*	-26.8	11	TATTGGGGAGGCTCAATCCGA	1	1	GGGTTTAGCCTCTCCAAT	(((((.((((((((((((&.)))))))))))).))))).	303	4
TraesCS2D03G1219800.1:mRNA	296	286	303	Tae-miR9863a*	-26.5	8	TGTTATGATCTGCTTCTCATC	2	2	GAGAAGCAGATCAAAACA	(((((((((((((.((((&)))).))))))))))))).	13	3
TraesCS2A03G1269800.1:mRNA	1503	1492	1509	Tae-miR5064i*	-23.2	8	GTGCTATGGATAGCCTCAACC	2	2	TTGAGCTTATCCATGGCA	(((((.((((((((((((&.)))))))))))).))))).	8	4
TraesCS1B03G0659600.1:mRNA	642	634	652	Tae-miR9666u*	-31.4	12	GCCATCATACGTCCAACCGTG	1	1	CATGGTGGACGTGTGGTGG	(((((((((((((((((((&.)))))))))))))).)))))	27	2
TraesCS1A03G0396600.1:mRNA	173	162	180	Tae-miR9666u*	-31.4	9	GCCATCATACGTCCAACCGTG	1	1	CATGGTGGACGTGTGGTGG	(((((((((((((((((((&.)))))))))))))).)))))	9	2
TraesCS1A03G0568300.1:mRNA	544	536	554	Tae-miR9666u*	-31.4	12	GCCATCATACGTCCAACCGTG	1	1	CATGGTGGACGTGTGGTGG	(((((((((((((((((((&.)))))))))))))).)))))	27	2
TraesCS1D03G0544300.1:mRNA	532	524	542	Tae-miR9666u*	-31.4	12	GCCATCATACGTCCAACCGTG	1	1	CATGGTGGACGTGTGGTGG	(((((((((((((((((((&.)))))))))))))).)))))	25	2
TraesCS7D03G0420300.1:mRNA	1050	1038	1058	Tae-miRN4387d*	-23.3	9	TGCTACATTTCTTCCTCCTAA	1	1	TTGGGAGCAAGAAATGCAGCA	(((((((.((((((((.((((&)))).)))))))).)))))))	39	3
TraesCS6D03G0677800.1:mRNA	754	744	763	Tae-miRN4387d*	-23	10	TGCTACATTTCTTCCTCCTAA	2	2	TGGGAGCAAGAAATGCAGCA	((((((.((((((((.((((&)))).)))))))).)))))).	25	4
TraesCS6A03G0802800.1:mRNA	884	873	892	Tae-miRN4387d*	-23	9	TGCTACATTTCTTCCTCCTAA	1	1	TGGGAGCAAGAAATGCAGCA	((((((.((((((((.((((&)))).)))))))).)))))).	14	4
TraesCS1A03G0451800.1:mRNA	4000	3988	4008	Tae-miRN4387d*	-26.9	9	TGCTACATTTCTTCCTCCTAA	2	2	TTGGGAGGATGAAATGTAGGG	(((((((((.(((((((((.(&).))))))))).)))))))))	63	4
TraesCS3D03G0180300.1:mRNA	346	337	356	Tae-miR9657j*	-27.3	11	CGTTCGTCGGAGAAGCATGTT	1	1	GACGTCCTCTCCGACGAGCG	((((((.(((((((((((((&))))))))))))).).)))))	15	2
TraesCS2D03G0030700.1:mRNA	246	237	254	Tae-miR9657j*	-27.4	10	CGTTCGTCGGAGAAGCATGTT	1	1	ACATCTTCTCCGACGAAT	((((((((((((((((((&.)))))))))))))).)))).	13	3
TraesCS6D03G0810400.1:mRNA	293	283	302	Tae-miR9657j*	-29.8	11	CGTTCGTCGGAGAAGCATGTT	1	1	GCATGTGCTCTCCGACGAAC	((((((..((((((((((((&.)))))))))))).)))))).	18	4
TraesCS6D03G0810400.1:mRNA	294	283	302	Tae-miR9657j*	-29.8	10	CGTTCGTCGGAGAAGCATGTT	3	3	GCATGTGCTCTCCGACGAAC	((((((..((((((((((((&.)))))))))))).)))))).	18	4
TraesCS6A03G0935200.1:mRNA	294	283	302	Tae-miR9657j*	-29.8	10	CGTTCGTCGGAGAAGCATGTT	1	1	GCATGTGCTCTCCGACGAAC	((((((..((((((((((((&.)))))))))))).)))))).	7	4
TraesCS4B03G0413200.1:mRNA	781	774	790	Tae-miR9657j*	-26.9	10	CGTTCGTCGGAGAAGCATGTT	1	1	TGCTTCTCCGGCAAACG	((((((((((((.((((&)))).)))))))))))).	7	3
TraesCS4A03G0362300.1:mRNA	907	900	916	Tae-miR9657j*	-26.9	10	CGTTCGTCGGAGAAGCATGTT	1	1	TGCTTCTCCGGCAAACG	((((((((((((.((((&)))).)))))))))))).	13	3
TraesCS4D03G0418600.1:mRNA	919	912	928	Tae-miR9657j*	-26.9	10	CGTTCGTCGGAGAAGCATGTT	1	1	TGCTTCTCCGGCAAACG	((((((((((((.((((&)))).)))))))))))).	8	3
TraesCS4D03G0418600.2:mRNA	1125	1118	1134	Tae-miR9657j*	-26.9	10	CGTTCGTCGGAGAAGCATGTT	1	1	TGCTTCTCCGGCAAACG	((((((((((((.((((&)))).)))))))))))).	9	3
TraesCS5A03G0702400.1:mRNA	1523	1514	1532	Tae-miR9657j*	-24.1	11	CGTTCGTCGGAGAAGCATGTT	1	1	AAGATGTTCTCCGATGGAC	((.((((((((((((((((&.))))))))))))).))).))	17	4
TraesCS5D03G0669100.1:mRNA	1631	1622	1640	Tae-miR9657j*	-24.1	11	CGTTCGTCGGAGAAGCATGTT	1	1	AAGATGTTCTCCGATGGAC	((.((((((((((((((((&.))))))))))))).))).))	19	4
TraesCS5A03G0702400.2:mRNA	1541	1532	1550	Tae-miR9657j*	-24.1	11	CGTTCGTCGGAGAAGCATGTT	1	1	AAGATGTTCTCCGATGGAC	((.((((((((((((((((&.))))))))))))).))).))	17	4
TraesCS5D03G0669100.2:mRNA	1649	1640	1658	Tae-miR9657j*	-24.1	11	CGTTCGTCGGAGAAGCATGTT	1	1	AAGATGTTCTCCGATGGAC	((.((((((((((((((((&.))))))))))))).))).))	19	4
TraesCS5B03G0739600.1:mRNA	1634	1625	1643	Tae-miR9657j*	-24.1	11	CGTTCGTCGGAGAAGCATGTT	1	1	AAGATGTTCTCCGATGGAC	((.((((((((((((((((&.))))))))))))).))).))	17	4
TraesCS3A03G0200600.1:mRNA	421	415	431	Tae-miR9657j*	-25.7	11	CGTTCGTCGGAGAAGCATGTT	1	1	GCCCTCTCCGACGAGCG	((..(((((((((((((&))))))))))))).)).	16	3
TraesCS2D03G0411700.1:mRNA	1829	1820	1837	Tae-miR9657j*	-31	10	CGTTCGTCGGAGAAGCATGTT	1	1	ACATGCTCTCCGGCGAGC	((((((((((((((((((&.)))))))))))).)))))).	18	3
TraesCS2B03G0523300.1:mRNA	1687	1678	1695	Tae-miR9657j*	-31	10	CGTTCGTCGGAGAAGCATGTT	1	1	ACATGCTCTCCGGCGAGC	((((((((((((((((((&.)))))))))))).)))))).	13	3
TraesCS4D03G0621800.1:mRNA	2126	2112	2133	Tae-miR156g*	-33.8	8	GCTCACTGCTCTTCCTGTCATC	1	1	GGTGACAGGAAGTTCAGTGAGT	((((((((((((..((((((((&))))))))..))))))))))))	10	4
TraesCS4A03G0087000.1:mRNA	1791	1777	1798	Tae-miR156g*	-33.8	8	GCTCACTGCTCTTCCTGTCATC	1	1	GGTGACAGGAAGTTCAGTGAGT	((((((((((((..((((((((&))))))))..))))))))))))	7	4
TraesCS4B03G0694200.1:mRNA	1687	1673	1694	Tae-miR156g*	-33.8	8	GCTCACTGCTCTTCCTGTCATC	1	1	GGTGACAGGAAGTTCAGTGAGT	((((((((((((..((((((((&))))))))..))))))))))))	6	4
TraesCS1D03G0058200.1:mRNA	107	97	115	Tae-miR9674m*	-23.1	10	GTGAGATGGATGTTGCTCTGG	1	1	CATAGCAACATCAATCTCA	((.(((((((((.((((((&.)))))).))))))))).)).	282	8
TraesCS1D03G0058200.1:mRNA	109	97	115	Tae-miR9674m*	-23.1	8	GTGAGATGGATGTTGCTCTGG	1	1	CATAGCAACATCAATCTCA	((.(((((((((.((((((&.)))))).))))))))).)).	282	8
TraesCS1D03G0058200.1:mRNA	108	97	115	Tae-miR9674m*	-23.1	9	GTGAGATGGATGTTGCTCTGG	1	1	CATAGCAACATCAATCTCA	((.(((((((((.((((((&.)))))).))))))))).)).	282	8
TraesCS1D03G0058200.1:mRNA	106	97	115	Tae-miR9674m*	-23.1	11	GTGAGATGGATGTTGCTCTGG	101	44	CATAGCAACATCAATCTCA	((.(((((((((.((((((&.)))))).))))))))).)).	282	8
TraesCS1D03G0058200.1:mRNA	105	97	115	Tae-miR9674m*	-23.1	12	GTGAGATGGATGTTGCTCTGG	1	1	CATAGCAACATCAATCTCA	((.(((((((((.((((((&.)))))).))))))))).)).	282	8
TraesCS3A03G0135900.1:mRNA	409	399	416	Tae-miR9674m*	-26.9	8	GTGAGATGGATGTTGCTCTGG	1	1	AGAGAGCATCCATCTCAT	((((((((((((((((((&)))))))))))))).)))).	2	2
TraesCS3A03G0137900.1:mRNA	1583	1573	1590	Tae-miR9674m*	-26.9	8	GTGAGATGGATGTTGCTCTGG	1	1	AGAGAGCATCCATCTCAT	((((((((((((((((((&)))))))))))))).)))).	8	2
TraesCS4A03G0675700.1:mRNA	1906	1897	1915	Tae-miR393e*	-26.2	11	ATCATGCGATCCTTTTGGAAG	1	1	TTGCAAAGGGATTGCATGA	((.((((((((((((((((&.)))))))))))))))).)).	50	4
TraesCS4B03G0120200.1:mRNA	1415	1406	1424	Tae-miR393e*	-26.2	11	ATCATGCGATCCTTTTGGAAG	1	1	TTGCAAAGGGATTGCATGA	((.((((((((((((((((&.)))))))))))))))).)).	26	4
TraesCS4D03G0103600.1:mRNA	1916	1907	1925	Tae-miR393e*	-25.9	11	ATCATGCGATCCTTTTGGAAG	1	1	TTGCGAAGGGATTGCATGA	((.((((((((((((((((&.)))))))))))))))).)).	39	4
TraesCS6A03G1028700.1:mRNA	1495	1487	1502	Tae-miR393e*	-21.6	9	ATCATGCGATCCTTTTGGAAG	1	1	CAAAAGGATCTCATGA	((((((((((.(((((&.))))).)))))))))).	52	6
TraesCS4A03G0289200.1:mRNA	1586	1577	1596	Tae-miR399q*	-27.7	11	GGGCAGGGTCTCCTTTGGCAG	1	1	CTGGAAATGAGACCTTGCCC	(((.(((.((((((((((((&)))))))))))).)))..)))	25	3
TraesCS4B03G0481100.1:mRNA	1946	1937	1956	Tae-miR399q*	-27.7	11	GGGCAGGGTCTCCTTTGGCAG	1	1	CTGGAAATGAGACCTTGCCC	(((.(((.((((((((((((&)))))))))))).)))..)))	19	3
TraesCS4D03G0428900.1:mRNA	1186	1177	1196	Tae-miR399q*	-27.7	11	GGGCAGGGTCTCCTTTGGCAG	1	1	CTGGAAATGAGACCTTGCCC	(((.(((.((((((((((((&)))))))))))).)))..)))	17	3
TraesCS2B03G0999600.1:mRNA	531	522	538	Tae-miR167e*	-25.2	8	AGGTCATGCTGGAGTTTCATC	1	1	GAGCTCCAGCATGGTCT	(((((((((((((((((&))))))))))))))))).	7	1
TraesCS2A03G0909900.1:mRNA	547	538	554	Tae-miR167e*	-25.2	8	AGGTCATGCTGGAGTTTCATC	1	1	GAGCTCCAGCATGGTCT	(((((((((((((((((&))))))))))))))))).	7	1
TraesCS5B03G0302300.1:mRNA	1015	1004	1023	Tae-miR167e*	-25.4	9	AGGTCATGCTGGAGTTTCATC	1	1	TGAATGTTCCAGTATGGCCT	((((..((((((((((((((&)))))))))))))).)))).	6	3
TraesCS3B03G1363400.2:mRNA	115	108	125	Tae-miR167e*	-20.9	11	AGGTCATGCTGGAGTTTCATC	1	1	TGAAATCCGGCATCACCT	(((((((((((((.((((&)))).)))))))).))))).	11	4
TraesCS3D03G1092300.1:mRNA	200	193	210	Tae-miR167e*	-20.9	11	AGGTCATGCTGGAGTTTCATC	1	1	TGAAATCCGGCATCACCT	(((((((((((((.((((&)))).)))))))).))))).	18	4
TraesCS3B03G1363400.1:mRNA	115	108	125	Tae-miR167e*	-20.9	11	AGGTCATGCTGGAGTTTCATC	1	1	TGAAATCCGGCATCACCT	(((((((((((((.((((&)))).)))))))).))))).	15	4
TraesCS5B03G1224700.1:mRNA	2128	2119	2135	Tae-miR167e*	-29.3	9	AGGTCATGCTGGAGTTTCATC	1	1	GGAGCTCCAGCAGACCT	(((((((((((((((((&))))).)))))))))))).	99	3
TraesCS5B03G1224700.2:mRNA	2128	2119	2135	Tae-miR167e*	-29.3	9	AGGTCATGCTGGAGTTTCATC	1	1	GGAGCTCCAGCAGACCT	(((((((((((((((((&))))).)))))))))))).	93	3
TraesCS5B03G1224700.3:mRNA	2128	2119	2135	Tae-miR167e*	-29.3	9	AGGTCATGCTGGAGTTTCATC	1	1	GGAGCTCCAGCAGACCT	(((((((((((((((((&))))).)))))))))))).	93	3
TraesCS3D03G0482600.1:mRNA	2708	2697	2717	Tae-miR1122c*	-30.4	10	TCTCTCCATCCCATAATGTAA	1	1	TTACATTATGGGACGGAGGGA	(((((((((((((.(((((((&))))))).)))))))))))))	31	2
TraesCS2D03G0752100.1:mRNA	2353	2341	2361	Tae-miR1122c*	-30.4	9	TCTCTCCATCCCATAATGTAA	2	1	TTACATTATGGGACGGAGGGA	(((((((((((((.(((((((&))))))).)))))))))))))	27	2
TraesCS6B03G0477100.1:mRNA	2180	2169	2189	Tae-miR1122c*	-28.5	10	TCTCTCCATCCCATAATGTAA	1	1	TTATATTATGGGACGGAGGGA	(((((((((((((.(((((((&))))))).)))))))))))))	21	2
TraesCS7B03G0522400.2:mRNA	1598	1586	1606	Tae-miR1122c*	-28.5	9	TCTCTCCATCCCATAATGTAA	1	1	TTATATTATGGGACGGAGGGA	(((((((((((((.(((((((&))))))).)))))))))))))	26	2
TraesCS7B03G0522400.1:mRNA	1634	1622	1642	Tae-miR1122c*	-28.5	9	TCTCTCCATCCCATAATGTAA	1	1	TTATATTATGGGACGGAGGGA	(((((((((((((.(((((((&))))))).)))))))))))))	26	2
TraesCS3A03G0459900.2:mRNA	828	818	837	Tae-miR1122c*	-27.9	10	TCTCTCCATCCCATAATGTAA	1	1	TACATTATGGAATGGAGGGA	((((((((((.(((((((((&))))))))).)))))))))).	32	3
TraesCS3A03G0459900.1:mRNA	977	967	986	Tae-miR1122c*	-27.9	10	TCTCTCCATCCCATAATGTAA	1	1	TACATTATGGAATGGAGGGA	((((((((((.(((((((((&))))))))).)))))))))).	33	3
TraesCS4B03G0912000.1:mRNA	3753	3747	3763	Tae-miR1122c*	-25.4	11	TCTCTCCATCCCATAATGTAA	1	1	TACATGGGGTGGAGAGG	(((((((((((((((((&)))))))))))))...)))).	11	4
TraesCS4A03G0798300.1:mRNA	1005	994	1013	Tae-miR1122c*	-21.6	9	TCTCTCCATCCCATAATGTAA	1	1	TTATGCTGTGGATGGAGAGA	(((((....(((((((((((&)))))))))))))))).	8	6
TraesCS7B03G0358400.2:mRNA	2423	2412	2432	Tae-miR1122c*	-23.5	10	TCTCTCCATCCCATAATGTAA	1	1	TTACATTATGAGACGGAGGGA	((((((((((.((.(((((((&))))))).)).))))))))))	20	4
TraesCS7B03G0358400.1:mRNA	2528	2517	2537	Tae-miR1122c*	-23.5	10	TCTCTCCATCCCATAATGTAA	1	1	TTACATTATGAGACGGAGGGA	((((((((((.((.(((((((&))))))).)).))))))))))	21	4
TraesCS3D03G0609800.3:mRNA	3340	3335	3351	Tae-miRN4310*	-20.5	12	CGAAGGATTTGCAGATACTCC	1	1	TATCTGCAAATTTTTTG	(((((((((((((((((&))))))))))))))))).	34	1
TraesCS3B03G0763600.14:mRNA	2066	2061	2077	Tae-miRN4310*	-20.5	12	CGAAGGATTTGCAGATACTCC	1	1	TATCTGCAAATTTTTTG	(((((((((((((((((&))))))))))))))))).	20	1
TraesCS3B03G0763600.13:mRNA	2159	2154	2170	Tae-miRN4310*	-20.5	12	CGAAGGATTTGCAGATACTCC	1	1	TATCTGCAAATTTTTTG	(((((((((((((((((&))))))))))))))))).	22	1
TraesCS3D03G0609800.5:mRNA	3424	3419	3435	Tae-miRN4310*	-20.5	12	CGAAGGATTTGCAGATACTCC	1	1	TATCTGCAAATTTTTTG	(((((((((((((((((&))))))))))))))))).	39	1
TraesCS3D03G0609800.6:mRNA	2720	2715	2731	Tae-miRN4310*	-20.5	12	CGAAGGATTTGCAGATACTCC	1	1	TATCTGCAAATTTTTTG	(((((((((((((((((&))))))))))))))))).	23	1
TraesCS3A03G0667900.11:mRNA	3085	3080	3096	Tae-miRN4310*	-20.5	12	CGAAGGATTTGCAGATACTCC	1	1	TATCTGCAAATTTTTTG	(((((((((((((((((&))))))))))))))))).	36	1
TraesCS3B03G0763600.10:mRNA	2720	2715	2731	Tae-miRN4310*	-20.5	12	CGAAGGATTTGCAGATACTCC	1	1	TATCTGCAAATTTTTTG	(((((((((((((((((&))))))))))))))))).	28	1
TraesCS3A03G0667900.4:mRNA	4435	4430	4446	Tae-miRN4310*	-20.5	12	CGAAGGATTTGCAGATACTCC	1	1	TATCTGCAAATTTTTTG	(((((((((((((((((&))))))))))))))))).	53	1
TraesCS3A03G0667900.5:mRNA	4342	4337	4353	Tae-miRN4310*	-20.5	12	CGAAGGATTTGCAGATACTCC	1	1	TATCTGCAAATTTTTTG	(((((((((((((((((&))))))))))))))))).	51	1
TraesCS3B03G0763600.12:mRNA	2159	2154	2170	Tae-miRN4310*	-20.5	12	CGAAGGATTTGCAGATACTCC	1	1	TATCTGCAAATTTTTTG	(((((((((((((((((&))))))))))))))))).	22	1
TraesCS3B03G0763600.8:mRNA	3220	3215	3231	Tae-miRN4310*	-20.5	12	CGAAGGATTTGCAGATACTCC	1	1	TATCTGCAAATTTTTTG	(((((((((((((((((&))))))))))))))))).	39	1
TraesCS3B03G0763600.1:mRNA	3136	3131	3147	Tae-miRN4310*	-20.5	12	CGAAGGATTTGCAGATACTCC	1	1	TATCTGCAAATTTTTTG	(((((((((((((((((&))))))))))))))))).	34	1
TraesCS3A03G0667900.10:mRNA	3085	3080	3096	Tae-miRN4310*	-20.5	12	CGAAGGATTTGCAGATACTCC	1	1	TATCTGCAAATTTTTTG	(((((((((((((((((&))))))))))))))))).	35	1
TraesCS3A03G0667900.7:mRNA	4435	4430	4446	Tae-miRN4310*	-20.5	12	CGAAGGATTTGCAGATACTCC	1	1	TATCTGCAAATTTTTTG	(((((((((((((((((&))))))))))))))))).	53	1
TraesCS3B03G0763600.6:mRNA	3418	3413	3429	Tae-miRN4310*	-20.5	12	CGAAGGATTTGCAGATACTCC	1	1	TATCTGCAAATTTTTTG	(((((((((((((((((&))))))))))))))))).	43	1
TraesCS3B03G0763600.5:mRNA	3334	3329	3345	Tae-miRN4310*	-20.5	12	CGAAGGATTTGCAGATACTCC	1	1	TATCTGCAAATTTTTTG	(((((((((((((((((&))))))))))))))))).	39	1
TraesCS3D03G0609800.8:mRNA	2159	2154	2170	Tae-miRN4310*	-20.5	12	CGAAGGATTTGCAGATACTCC	1	1	TATCTGCAAATTTTTTG	(((((((((((((((((&))))))))))))))))).	21	1
TraesCS3B03G0763600.2:mRNA	3105	3100	3116	Tae-miRN4310*	-20.5	12	CGAAGGATTTGCAGATACTCC	1	1	TATCTGCAAATTTTTTG	(((((((((((((((((&))))))))))))))))).	34	1
TraesCS3B03G0763600.7:mRNA	3442	3437	3453	Tae-miRN4310*	-20.5	12	CGAAGGATTTGCAGATACTCC	1	1	TATCTGCAAATTTTTTG	(((((((((((((((((&))))))))))))))))).	43	1
TraesCS3A03G0667900.8:mRNA	4450	4445	4461	Tae-miRN4310*	-20.5	12	CGAAGGATTTGCAGATACTCC	1	1	TATCTGCAAATTTTTTG	(((((((((((((((((&))))))))))))))))).	52	1
TraesCS3A03G0667900.9:mRNA	4467	4462	4478	Tae-miRN4310*	-20.5	12	CGAAGGATTTGCAGATACTCC	1	1	TATCTGCAAATTTTTTG	(((((((((((((((((&))))))))))))))))).	53	1
TraesCS3B03G0763600.9:mRNA	2720	2715	2731	Tae-miRN4310*	-20.5	12	CGAAGGATTTGCAGATACTCC	1	1	TATCTGCAAATTTTTTG	(((((((((((((((((&))))))))))))))))).	24	1
TraesCS3D03G0609800.9:mRNA	2066	2061	2077	Tae-miRN4310*	-20.5	12	CGAAGGATTTGCAGATACTCC	1	1	TATCTGCAAATTTTTTG	(((((((((((((((((&))))))))))))))))).	19	1
TraesCS3A03G0667900.6:mRNA	4383	4378	4394	Tae-miRN4310*	-20.5	12	CGAAGGATTTGCAGATACTCC	1	1	TATCTGCAAATTTTTTG	(((((((((((((((((&))))))))))))))))).	52	1
TraesCS3A03G0667900.3:mRNA	4467	4462	4478	Tae-miRN4310*	-20.5	12	CGAAGGATTTGCAGATACTCC	1	1	TATCTGCAAATTTTTTG	(((((((((((((((((&))))))))))))))))).	49	1
TraesCS3B03G0763600.15:mRNA	2174	2169	2185	Tae-miRN4310*	-20.5	12	CGAAGGATTTGCAGATACTCC	1	1	TATCTGCAAATTTTTTG	(((((((((((((((((&))))))))))))))))).	21	1
TraesCS3B03G0763600.11:mRNA	2615	2610	2626	Tae-miRN4310*	-20.5	12	CGAAGGATTTGCAGATACTCC	1	1	TATCTGCAAATTTTTTG	(((((((((((((((((&))))))))))))))))).	25	1
TraesCS3D03G0609800.4:mRNA	3424	3419	3435	Tae-miRN4310*	-20.5	12	CGAAGGATTTGCAGATACTCC	1	1	TATCTGCAAATTTTTTG	(((((((((((((((((&))))))))))))))))).	39	1
TraesCS3D03G0609800.10:mRNA	1961	1956	1972	Tae-miRN4310*	-20.5	12	CGAAGGATTTGCAGATACTCC	1	1	TATCTGCAAATTTTTTG	(((((((((((((((((&))))))))))))))))).	17	1
TraesCS3D03G0609800.7:mRNA	2615	2610	2626	Tae-miRN4310*	-20.5	12	CGAAGGATTTGCAGATACTCC	1	1	TATCTGCAAATTTTTTG	(((((((((((((((((&))))))))))))))))).	25	1
TraesCS6B03G1162500.1:mRNA	3161	3150	3170	Tae-miRN4346*	-42.5	10	TGCCACGTGTCATCCATCAGG	1	1	CCTGATGGATGACACGTGGCA	(((((((((((((((((((((&)))))))))))))))))))))	33	0
TraesCS6B03G0074300.1:mRNA	1311	1300	1320	Tae-miRN4346*	-28.6	10	TGCCACGTGTCATCCATCAGG	1	1	TGTGATGGATGACATGTGACA	(.((((((((((((((((.((&)).)))))))))))))))).)	5	3
TraesCS6A03G0052200.1:mRNA	1370	1359	1379	Tae-miRN4346*	-28.6	10	TGCCACGTGTCATCCATCAGG	1	1	TGTGATGGATGACATGTGACA	(.((((((((((((((((.((&)).)))))))))))))))).)	6	3
TraesCS4A03G1240200.1:mRNA	1132	1127	1140	Tae-miRN4346*	-25	9	TGCCACGTGTCATCCATCAGG	1	1	GATGACATGTGGCA	((((((((((((((&)))))))))))))).	19	1
TraesCS3B03G0028300.1:mRNA	526	516	537	Tae-miR5070m*	-27.3	12	CTGACCCTTCTTAGTTCAACC	23	7	GGAACTGGCTAAGAAGGGTCAG	((....((((((((((((((((&))))))))))))))))...))	7	4
TraesCS1B03G0230600.1:mRNA	294	281	301	Tae-miRN4281*	-37.2	8	TGTTGTCGGGGCTCTGCAGCT	1	1	AGCTGAAGGGCCCCGACGACA	(((((.(((((((((((((((&))))))))))))))).)))))	19	1
TraesCS1B03G0230600.2:mRNA	293	281	301	Tae-miRN4281*	-37.2	9	TGTTGTCGGGGCTCTGCAGCT	1	1	AGCTGAAGGGCCCCGACGACA	(((((.(((((((((((((((&))))))))))))))).)))))	18	1
TraesCS1B03G0230600.1:mRNA	293	281	301	Tae-miRN4281*	-37.2	9	TGTTGTCGGGGCTCTGCAGCT	1	1	AGCTGAAGGGCCCCGACGACA	(((((.(((((((((((((((&))))))))))))))).)))))	19	1
TraesCS1B03G0230600.2:mRNA	294	281	301	Tae-miRN4281*	-37.2	8	TGTTGTCGGGGCTCTGCAGCT	1	1	AGCTGAAGGGCCCCGACGACA	(((((.(((((((((((((((&))))))))))))))).)))))	18	1
TraesCS3B03G1325200.1:mRNA	917	907	925	Tae-miRN4281*	-33.5	9	TGTTGTCGGGGCTCTGCAGCT	1	1	TTGCTGAGCCCCGACAACG	((((.((((((((((((((&)))))))))))))).)))).	10	2
TraesCS6D03G0216700.1:mRNA	181	171	189	Tae-miRN4281*	-32.2	10	TGTTGTCGGGGCTCTGCAGCT	2	1	GGCGCACAGCCCCGACGAC	((((((.((((((((((((&.)))))))))))).))).)))	13	4
TraesCS6D03G0216700.2:mRNA	181	171	189	Tae-miRN4281*	-32.2	10	TGTTGTCGGGGCTCTGCAGCT	2	1	GGCGCACAGCCCCGACGAC	((((((.((((((((((((&.)))))))))))).))).)))	14	4
TraesCS6A03G0263000.1:mRNA	188	178	196	Tae-miRN4281*	-32.2	10	TGTTGTCGGGGCTCTGCAGCT	2	1	GGCGCACAGCCCCGACGAC	((((((.((((((((((((&.)))))))))))).))).)))	15	4
TraesCS7B03G0923900.1:mRNA	1181	1169	1187	Tae-miRN4281*	-36.5	8	TGTTGTCGGGGCTCTGCAGCT	1	1	AGCTGCAGAGCCCGGCGAC	(((((((((((((((((((&.))))))))).))))))))))	13	3
TraesCS7B03G0912300.2:mRNA	243	229	249	Tae-miRN4281*	-39.1	8	TGTTGTCGGGGCTCTGCAGCT	1	1	AGCTGCAGAGCCCGCGGCGAC	(((((((((((((.(((((((&.))))))))))))))))))))	33	3
TraesCS7B03G0912300.1:mRNA	243	229	249	Tae-miRN4281*	-39.1	8	TGTTGTCGGGGCTCTGCAGCT	1	1	AGCTGCAGAGCCCGCGGCGAC	(((((((((((((.(((((((&.))))))))))))))))))))	32	3
TraesCS6B03G0351600.1:mRNA	197	187	205	Tae-miRN4281*	-32.2	10	TGTTGTCGGGGCTCTGCAGCT	2	1	GGCGCACGGCCCCGACGAC	((((((.((((((((((((&.)))))))))))).))).)))	10	4
TraesCS1A03G0233900.1:mRNA	1538	1528	1546	Tae-miRN4281*	-25	9	TGTTGTCGGGGCTCTGCAGCT	1	1	CTTCAGAGCCATGACAACA	((.(((((((.((((((((&)))))))).))))))).)).	70	4
TraesCS1D03G0251200.1:mRNA	1469	1459	1477	Tae-miRN4281*	-25	9	TGTTGTCGGGGCTCTGCAGCT	1	1	CTTCAGAGCCATGACAACA	((.(((((((.((((((((&)))))))).))))))).)).	57	4
TraesCS1B03G0344200.1:mRNA	1536	1526	1544	Tae-miRN4281*	-25	9	TGTTGTCGGGGCTCTGCAGCT	1	1	CTTCAGAGCCATGACAACA	((.(((((((.((((((((&)))))))).))))))).)).	66	4
TraesCS1D03G0884100.1:mRNA	926	916	934	Tae-miRN4281*	-31.3	9	TGTTGTCGGGGCTCTGCAGCT	2	2	GCGGCGAGCTCCGACGACA	((.((((((((((((((((&)))))))))))))).)).)).	13	4
TraesCS3A03G0244500.2:mRNA	191	180	198	Tae-miRN4281*	-32.6	9	TGTTGTCGGGGCTCTGCAGCT	1	1	AGCCGCGAGCCCCGGCGAC	(((.(((((((((((((((&.))))))))))))).)).)))	5	4
TraesCS3A03G0244500.1:mRNA	191	180	198	Tae-miRN4281*	-32.6	9	TGTTGTCGGGGCTCTGCAGCT	1	1	AGCCGCGAGCCCCGGCGAC	(((.(((((((((((((((&.))))))))))))).)).)))	6	4
TraesCS2D03G0039500.1:mRNA	674	663	682	Tae-miRN4281*	-26.7	9	TGTTGTCGGGGCTCTGCAGCT	1	1	GGATGTGCGCCCCGACAACA	((.((((.((((((((((((&))))))))))))..)))).))	14	4
TraesCS2A03G1269800.1:mRNA	1503	1490	1509	Tae-miR5064h*	-23.9	8	ATGCTATGGATAACTTCGAAC	2	2	GTTTGAGCTTATCCATGGCA	(((((((.((((((((((((&.)))))))))))).)))))))	8	3
TraesCS2B03G0734800.1:mRNA	67	51	74	Tae-miR5064h*	-21.6	8	ATGCTATGGATAACTTCGAAC	1	1	TCGATACTGGGTTATTCATAGCAT	((((.....(((((((((((((((&))))))))))))))))))).	41	5
TraesCS1B03G0659600.1:mRNA	642	634	652	Tae-miR9666t*	-31.4	12	GCCATCATACGTCCAACCGTG	1	1	CATGGTGGACGTGTGGTGG	(((((((((((((((((((&.)))))))))))))).)))))	27	2
TraesCS1A03G0396600.1:mRNA	173	162	180	Tae-miR9666t*	-31.4	9	GCCATCATACGTCCAACCGTG	1	1	CATGGTGGACGTGTGGTGG	(((((((((((((((((((&.)))))))))))))).)))))	9	2
TraesCS1A03G0568300.1:mRNA	544	536	554	Tae-miR9666t*	-31.4	12	GCCATCATACGTCCAACCGTG	1	1	CATGGTGGACGTGTGGTGG	(((((((((((((((((((&.)))))))))))))).)))))	27	2
TraesCS1D03G0544300.1:mRNA	532	524	542	Tae-miR9666t*	-31.4	12	GCCATCATACGTCCAACCGTG	1	1	CATGGTGGACGTGTGGTGG	(((((((((((((((((((&.)))))))))))))).)))))	25	2
TraesCS1B03G0436100.1:mRNA	33	20	40	Tae-miRN4301d*	-22.8	8	GAAGCTTAATGAGAAAATGTG	1	1	CACATTTTCTTATTATTCTTC	(((((((((((((((..((((&))))..)))))))))))))))	23	4
TraesCS1B03G0436100.1:mRNA	30	20	40	Tae-miRN4301d*	-22.8	11	GAAGCTTAATGAGAAAATGTG	1	1	CACATTTTCTTATTATTCTTC	(((((((((((((((..((((&))))..)))))))))))))))	23	4
TraesCS7D03G0420300.1:mRNA	1050	1042	1058	Tae-miRN4387c*	-17.7	9	TGCTACATTTCTTCCTCATAA	1	1	GAGCAAGAAATGCAGCA	(((.((((((((.((((&)))).)))))))).))).	39	4
TraesCS7D03G0040100.1:mRNA	2116	2105	2123	Tae-miRN4387c*	-22.6	8	TGCTACATTTCTTCCTCATAA	1	1	ATGTGGAAGAAGTGTTGCA	(((.(((((((((((.(((&))).))))))))))).))).	11	4
TraesCS4B03G0212100.1:mRNA	1482	1474	1493	Tae-miRN4387c*	-19.4	12	TGCTACATTTCTTCCTCATAA	1	1	TTATGTGATGGAATGTAGCA	(((((.((.(((((((((((&))))))))))).))..)))))	65	4
TraesCS1D03G0050900.1:mRNA	1004	992	1011	Tae-miR9657i*	-27.2	9	CGTTCGCCGGAGAAGCTTACT	1	1	GGTAGGCTTCTACGGGAACG	(((((((((((.((((((((&))))).))).)))))))))))	24	6
TraesCS3A03G0138000.1:mRNA	246	239	256	Tae-miR9657i*	-25.9	12	CGTTCGCCGGAGAAGCTTACT	1	1	TAAGCTTCTCCAGCGACG	(((((((((((.((((((&))).))).))))))))))).	12	7
TraesCS5D03G1101500.1:mRNA	1040	1029	1048	Tae-miR156f*	-30.1	9	TCACTCCTCTTTCTGTCAGCC	1	1	GGCGACAGGCAGAGGGGTGA	(((((((((.((((((((((&)))))))))).)))))).)))	15	3
TraesCS5D03G1101500.2:mRNA	1130	1119	1138	Tae-miR156f*	-30.1	9	TCACTCCTCTTTCTGTCAGCC	1	1	GGCGACAGGCAGAGGGGTGA	(((((((((.((((((((((&)))))))))).)))))).)))	15	3
TraesCS7B03G0781300.1:mRNA	82	72	90	Tae-miR156f*	-23.5	9	TCACTCCTCTTTCTGTCAGCC	1	1	GCGACCGAAAGAGGAGAGA	(((((.((((((((((.((&)).)))))))))).))).)).	20	5
TraesCS1D03G0058200.1:mRNA	107	97	115	Tae-miR9674l*	-23.1	10	GTGAGATGGATGTTGCTCTGG	1	1	CATAGCAACATCAATCTCA	((.(((((((((.((((((&.)))))).))))))))).)).	282	8
TraesCS1D03G0058200.1:mRNA	109	97	115	Tae-miR9674l*	-23.1	8	GTGAGATGGATGTTGCTCTGG	1	1	CATAGCAACATCAATCTCA	((.(((((((((.((((((&.)))))).))))))))).)).	282	8
TraesCS1D03G0058200.1:mRNA	108	97	115	Tae-miR9674l*	-23.1	9	GTGAGATGGATGTTGCTCTGG	1	1	CATAGCAACATCAATCTCA	((.(((((((((.((((((&.)))))).))))))))).)).	282	8
TraesCS1D03G0058200.1:mRNA	106	97	115	Tae-miR9674l*	-23.1	11	GTGAGATGGATGTTGCTCTGG	101	44	CATAGCAACATCAATCTCA	((.(((((((((.((((((&.)))))).))))))))).)).	282	8
TraesCS1D03G0058200.1:mRNA	105	97	115	Tae-miR9674l*	-23.1	12	GTGAGATGGATGTTGCTCTGG	1	1	CATAGCAACATCAATCTCA	((.(((((((((.((((((&.)))))).))))))))).)).	282	8
TraesCS3A03G0135900.1:mRNA	409	399	416	Tae-miR9674l*	-26.9	8	GTGAGATGGATGTTGCTCTGG	1	1	AGAGAGCATCCATCTCAT	((((((((((((((((((&)))))))))))))).)))).	2	2
TraesCS3A03G0137900.1:mRNA	1583	1573	1590	Tae-miR9674l*	-26.9	8	GTGAGATGGATGTTGCTCTGG	1	1	AGAGAGCATCCATCTCAT	((((((((((((((((((&)))))))))))))).)))).	8	2
TraesCS3B03G0712100.1:mRNA	3381	3370	3391	Tae-miR399p*	-35.8	10	GGGTAGGGTCTCCTTTGGCAG	1	1	CTGCTGAAGGACGATCCTACCC	(((((((((((.((((((((((&)))))))))))))))))))))	39	2
TraesCS3D03G0579600.1:mRNA	3729	3718	3739	Tae-miR399p*	-35.8	10	GGGTAGGGTCTCCTTTGGCAG	1	1	CTGCTGAAGGACGATCCTACCC	(((((((((((.((((((((((&)))))))))))))))))))))	42	2
TraesCS2B03G0999600.1:mRNA	531	522	538	Tae-miR167d*	-25.2	8	AGGTCATGCTGGAGTTTCATC	1	1	GAGCTCCAGCATGGTCT	(((((((((((((((((&))))))))))))))))).	7	1
TraesCS2A03G0909900.1:mRNA	547	538	554	Tae-miR167d*	-25.2	8	AGGTCATGCTGGAGTTTCATC	1	1	GAGCTCCAGCATGGTCT	(((((((((((((((((&))))))))))))))))).	7	1
TraesCS5B03G0302300.1:mRNA	1015	1004	1023	Tae-miR167d*	-25.4	9	AGGTCATGCTGGAGTTTCATC	1	1	TGAATGTTCCAGTATGGCCT	((((..((((((((((((((&)))))))))))))).)))).	6	3
TraesCS3B03G1363400.2:mRNA	115	108	125	Tae-miR167d*	-20.9	11	AGGTCATGCTGGAGTTTCATC	1	1	TGAAATCCGGCATCACCT	(((((((((((((.((((&)))).)))))))).))))).	11	4
TraesCS3D03G1092300.1:mRNA	200	193	210	Tae-miR167d*	-20.9	11	AGGTCATGCTGGAGTTTCATC	1	1	TGAAATCCGGCATCACCT	(((((((((((((.((((&)))).)))))))).))))).	18	4
TraesCS3B03G1363400.1:mRNA	115	108	125	Tae-miR167d*	-20.9	11	AGGTCATGCTGGAGTTTCATC	1	1	TGAAATCCGGCATCACCT	(((((((((((((.((((&)))).)))))))).))))).	15	4
TraesCS5B03G1224700.1:mRNA	2128	2119	2135	Tae-miR167d*	-29.3	9	AGGTCATGCTGGAGTTTCATC	1	1	GGAGCTCCAGCAGACCT	(((((((((((((((((&))))).)))))))))))).	99	3
TraesCS5B03G1224700.2:mRNA	2128	2119	2135	Tae-miR167d*	-29.3	9	AGGTCATGCTGGAGTTTCATC	1	1	GGAGCTCCAGCAGACCT	(((((((((((((((((&))))).)))))))))))).	93	3
TraesCS5B03G1224700.3:mRNA	2128	2119	2135	Tae-miR167d*	-29.3	9	AGGTCATGCTGGAGTTTCATC	1	1	GGAGCTCCAGCAGACCT	(((((((((((((((((&))))).)))))))))))).	93	3
TraesCS5B03G0995700.2:mRNA	623	611	631	Tae-miR9658*	-23	9	CCGATTCTCCCAGAATTTTGA	1	1	TCAGCATGCTGGGAGACTCGG	((((.((.((((((((.((((&)))).)))))))).)).))))	24	4
TraesCS5D03G0903600.2:mRNA	715	703	723	Tae-miR9658*	-23	9	CCGATTCTCCCAGAATTTTGA	1	1	TCAGCATGCTGGGAGACTCGG	((((.((.((((((((.((((&)))).)))))))).)).))))	21	4
TraesCS5D03G0903600.1:mRNA	715	703	723	Tae-miR9658*	-23	9	CCGATTCTCCCAGAATTTTGA	1	1	TCAGCATGCTGGGAGACTCGG	((((.((.((((((((.((((&)))).)))))))).)).))))	22	4
TraesCS5B03G0995700.1:mRNA	623	611	631	Tae-miR9658*	-23	9	CCGATTCTCCCAGAATTTTGA	1	1	TCAGCATGCTGGGAGACTCGG	((((.((.((((((((.((((&)))).)))))))).)).))))	24	4
TraesCS5B03G1114000.1:mRNA	153	143	162	Tae-miR9658*	-23.2	11	CCGATTCTCCCAGAATTTTGA	1	1	TCGAAGCTTTGGGAGAATTG	((((((.(((((((((((((&.))))))))))))).))))))	1	3
TraesCS4D03G0255100.1:mRNA	1682	1672	1689	Tae-miR9658*	-20.6	9	CCGATTCTCCCAGAATTTTGA	1	1	AAAATTCTGGTAGAATTG	((((((((((.(((((((&.))))))).)))))))))).	12	6
TraesCS5B03G0804100.1:mRNA	4177	4165	4185	Tae-miR1122b*	-30.4	9	TGTTCCTAAATGTAAGTCTTT	1	1	AAAGACTTACATTTAGGAACA	(((((((((((((((((((((&)))))))))))))))))))))	29	0
TraesCS5B03G0804100.1:mRNA	4174	4165	4185	Tae-miR1122b*	-30.4	12	TGTTCCTAAATGTAAGTCTTT	1	1	AAAGACTTACATTTAGGAACA	(((((((((((((((((((((&)))))))))))))))))))))	29	0
TraesCS6B03G0717400.1:mRNA	1844	1832	1852	Tae-miR1122b*	-29.5	9	TGTTCCTAAATGTAAGTCTTT	1	1	AAAGACTTACATTTAGGAACG	(((((((((((((((((((((&)))))))))))))))))))))	13	0
TraesCS7D03G0608800.5:mRNA	4675	4663	4683	Tae-miR1122b*	-28.4	9	TGTTCCTAAATGTAAGTCTTT	1	1	AAAGACTTATATTTAGGAACA	(((((((((((((((((((((&)))))))))))))))))))))	51	0
TraesCS6B03G0694200.1:mRNA	1800	1788	1808	Tae-miR1122b*	-28.4	9	TGTTCCTAAATGTAAGTCTTT	1	1	AAAGACTTATATTTAGGAACA	(((((((((((((((((((((&)))))))))))))))))))))	107	0
TraesCS2B03G1030300.1:mRNA	3335	3323	3343	Tae-miR1122b*	-28.4	9	TGTTCCTAAATGTAAGTCTTT	1	1	AAAGACTTATATTTAGGAACA	(((((((((((((((((((((&)))))))))))))))))))))	36	0
TraesCS3B03G1265600.1:mRNA	1572	1560	1580	Tae-miR1122b*	-28.4	9	TGTTCCTAAATGTAAGTCTTT	1	1	AAAGACTTATATTTAGGAACA	(((((((((((((((((((((&)))))))))))))))))))))	19	0
TraesCS7D03G0608800.1:mRNA	4783	4771	4791	Tae-miR1122b*	-28.4	9	TGTTCCTAAATGTAAGTCTTT	1	1	AAAGACTTATATTTAGGAACA	(((((((((((((((((((((&)))))))))))))))))))))	51	0
TraesCS7D03G0608800.3:mRNA	4634	4622	4642	Tae-miR1122b*	-28.4	9	TGTTCCTAAATGTAAGTCTTT	1	1	AAAGACTTATATTTAGGAACA	(((((((((((((((((((((&)))))))))))))))))))))	51	0
TraesCS7D03G0608800.2:mRNA	4708	4696	4716	Tae-miR1122b*	-28.4	9	TGTTCCTAAATGTAAGTCTTT	1	1	AAAGACTTATATTTAGGAACA	(((((((((((((((((((((&)))))))))))))))))))))	51	0
TraesCS7D03G0608800.4:mRNA	4639	4627	4647	Tae-miR1122b*	-28.4	9	TGTTCCTAAATGTAAGTCTTT	1	1	AAAGACTTATATTTAGGAACA	(((((((((((((((((((((&)))))))))))))))))))))	49	0
TraesCS1B03G0238200.1:mRNA	2226	2214	2234	Tae-miR1122b*	-27.8	9	TGTTCCTAAATGTAAGTCTTT	1	1	AAAGACTTATATTTAGGAACG	(((((((((((((((((((((&)))))))))))))))))))))	34	0
TraesCS7D03G0360000.1:mRNA	928	915	935	Tae-miR1122b*	-27.7	8	TGTTCCTAAATGTAAGTCTTT	1	1	AAAGACTTATATTTAGGAACG	(((((((((((((((((((((&)))))))))))))))))))))	11	0
TraesCS3D03G0356000.1:mRNA	1798	1789	1809	Tae-miR1122b*	-27.7	12	TGTTCCTAAATGTAAGTCTTT	1	1	AAAGACTTATATTTAGGAACG	(((((((((((((((((((((&)))))))))))))))))))))	19	0
TraesCS1B03G0238200.5:mRNA	1954	1942	1962	Tae-miR1122b*	-27.8	9	TGTTCCTAAATGTAAGTCTTT	1	1	AAAGACTTATATTTAGGAACG	(((((((((((((((((((((&)))))))))))))))))))))	29	0
TraesCS7D03G0984400.1:mRNA	1441	1429	1449	Tae-miR1122b*	-27.6	9	TGTTCCTAAATGTAAGTCTTT	1	1	AAAGACTTATATTTAGGAACG	(((((((((((((((((((((&)))))))))))))))))))))	14	0
TraesCS5D03G0996900.1:mRNA	3165	3153	3173	Tae-miR1122b*	-27.7	9	TGTTCCTAAATGTAAGTCTTT	1	1	AAAGACTTATATTTAGGAACG	(((((((((((((((((((((&)))))))))))))))))))))	50	0
TraesCS7B03G1182200.1:mRNA	2287	2278	2298	Tae-miR1122b*	-29.6	12	TGTTCCTAAATGTAAGTCTTT	1	1	AAAGACTTGCATTTAGGAACG	(((((((((((((((((((((&)))))))))))))))))))))	41	0
TraesCS3B03G0245400.1:mRNA	156	143	163	Tae-miR1122b*	-27.7	8	TGTTCCTAAATGTAAGTCTTT	1	1	AAAGACTTATATTTAGGAACG	(((((((((((((((((((((&)))))))))))))))))))))	10	0
TraesCS7B03G0774800.1:mRNA	2267	2258	2278	Tae-miR1122b*	-27.7	12	TGTTCCTAAATGTAAGTCTTT	1	1	AAAGACTTATATTTAGGAACG	(((((((((((((((((((((&)))))))))))))))))))))	25	0
TraesCS6D03G0038700.1:mRNA	2354	2343	2363	Tae-miR1122b*	-27.7	10	TGTTCCTAAATGTAAGTCTTT	1	1	AAAGACTTATATTTAGGAACG	(((((((((((((((((((((&)))))))))))))))))))))	24	0
TraesCS1B03G0238200.2:mRNA	2295	2283	2303	Tae-miR1122b*	-27.8	9	TGTTCCTAAATGTAAGTCTTT	1	1	AAAGACTTATATTTAGGAACG	(((((((((((((((((((((&)))))))))))))))))))))	39	0
TraesCS5B03G0599800.1:mRNA	871	859	879	Tae-miR1122b*	-27.7	9	TGTTCCTAAATGTAAGTCTTT	1	1	AAAGACTTATATTTAGGAACG	(((((((((((((((((((((&)))))))))))))))))))))	21	0
TraesCS1B03G0238200.4:mRNA	1951	1939	1959	Tae-miR1122b*	-27.8	9	TGTTCCTAAATGTAAGTCTTT	1	1	AAAGACTTATATTTAGGAACG	(((((((((((((((((((((&)))))))))))))))))))))	29	0
TraesCS5A03G0856200.2:mRNA	1474	1465	1484	Tae-miR1122b*	-25.5	12	TGTTCCTAAATGTAAGTCTTT	1	1	AAAGACTTATATTTAGGAAT	((((((((((((((((((((&.))))))))))))))))))))	32	1
TraesCS1A03G0039100.1:mRNA	494	482	502	Tae-miR1122b*	-23.1	9	TGTTCCTAAATGTAAGTCTTT	1	1	AAAGATTTGTATTTAGGAACA	(((((((((((((((((((((&)))))))))))))))))))))	24	0
TraesCS2D03G0375300.1:mRNA	2060	2051	2071	Tae-miR1122b*	-27.5	12	TGTTCCTAAATGTAAGTCTTT	1	1	AAAGACTTATATTTGGGAACG	(((((((((((((((((((((&)))))))))))))))))))))	49	0
TraesCS5A03G0856200.1:mRNA	1405	1396	1415	Tae-miR1122b*	-25.5	12	TGTTCCTAAATGTAAGTCTTT	1	1	AAAGACTTATATTTAGGAAT	((((((((((((((((((((&.))))))))))))))))))))	30	1
TraesCS1D03G0894300.1:mRNA	1652	1643	1663	Tae-miR1122b*	-27.5	12	TGTTCCTAAATGTAAGTCTTT	1	1	AAAGACTTATATTTGGGAACG	(((((((((((((((((((((&)))))))))))))))))))))	29	0
TraesCS1B03G0627100.1:mRNA	1630	1618	1638	Tae-miR1122b*	-24.7	9	TGTTCCTAAATGTAAGTCTTT	1	1	AAAGACTTGTATTTAGGAACG	(((((((((((((((((((((&)))))))))))))))))))))	10	0
TraesCS3B03G1014100.1:mRNA	778	769	789	Tae-miR1122b*	-25	12	TGTTCCTAAATGTAAGTCTTT	1	1	AAAGACTTACATTTCGGAACG	((((((((((((((.((((((&)))))).))))))))))))))	15	2
TraesCS3B03G1014100.1:mRNA	779	769	789	Tae-miR1122b*	-25	11	TGTTCCTAAATGTAAGTCTTT	1	1	AAAGACTTACATTTCGGAACG	((((((((((((((.((((((&)))))).))))))))))))))	15	2
TraesCS7D03G0651600.1:mRNA	1635	1627	1643	Tae-miR1122b*	-21.8	9	TGTTCCTAAATGTAAGTCTTT	1	1	ACTTATATTTAGGAACG	(((((((((((((((((&))))))))))))))))).	53	1
TraesCS7D03G0651600.2:mRNA	1722	1714	1730	Tae-miR1122b*	-21.8	9	TGTTCCTAAATGTAAGTCTTT	1	1	ACTTATATTTAGGAACG	(((((((((((((((((&))))))))))))))))).	58	1
TraesCS5B03G0273600.1:mRNA	316	306	326	Tae-miR1122b*	-23.4	11	TGTTCCTAAATGTAAGTCTTT	1	1	AAAGAGATACATTTAGGAACG	(((((..((((((((((((((&))))))))))))))..)))))	16	2
TraesCS5D03G0964800.1:mRNA	1399	1388	1407	Tae-miR1122b*	-22.4	9	TGTTCCTAAATGTAAGTCTTT	1	1	AAAGACTTAATTTAGGAACG	((((((((((((((((((((&))))))))))).)))))))))	4	2
TraesCS5A03G0650400.1:mRNA	1931	1922	1941	Tae-miR1122b*	-25.6	12	TGTTCCTAAATGTAAGTCTTT	1	1	AGAGACTTATATTTAGGAAT	((((((((((((((((((((&.))))))))))))))))))))	30	1
TraesCS7B03G0937800.1:mRNA	1856	1844	1864	Tae-miR1122b*	-22.2	9	TGTTCCTAAATGTAAGTCTTT	1	1	AAAGACAAATATTTAGGAACA	((((((..(((((((((((((&)))))))))))))..))))))	28	2
TraesCS7B03G0580200.1:mRNA	1534	1522	1542	Tae-miR1122b*	-22.1	9	TGTTCCTAAATGTAAGTCTTT	1	1	AAAGACAAATATTTAGGAACA	((((((..(((((((((((((&)))))))))))))..))))))	15	2
TraesCS1A03G0537700.1:mRNA	1605	1596	1615	Tae-miR1122b*	-22.5	12	TGTTCCTAAATGTAAGTCTTT	1	1	AAAGACTTGTATTTAGGAAT	((((((((((((((((((((&.))))))))))))))))))))	8	1
TraesCS1A03G0537700.2:mRNA	1599	1590	1609	Tae-miR1122b*	-22.5	12	TGTTCCTAAATGTAAGTCTTT	1	1	AAAGACTTGTATTTAGGAAT	((((((((((((((((((((&.))))))))))))))))))))	8	1
TraesCS7A03G0908400.1:mRNA	2863	2851	2871	Tae-miR1122b*	-22.2	9	TGTTCCTAAATGTAAGTCTTT	1	1	AAAGATTTATAGTTAGGAACA	(((((((((((.(((((((((&))))))))).)))))))))))	26	2
TraesCS3B03G1265600.1:mRNA	1711	1702	1722	Tae-miR1122b*	-20.8	12	TGTTCCTAAATGTAAGTCTTT	1	1	AAAGACTTATATTTAGAAACG	((((((((((((((((.((((&)))).))))))))))))))))	19	2
TraesCS2B03G0944400.1:mRNA	1484	1475	1495	Tae-miR1122b*	-20.9	12	TGTTCCTAAATGTAAGTCTTT	1	1	AAAGACTTATATTTAGAAACG	((((((((((((((((.((((&)))).))))))))))))))))	12	2
TraesCS2D03G0611900.1:mRNA	1326	1317	1337	Tae-miR1122b*	-20.8	12	TGTTCCTAAATGTAAGTCTTT	1	1	AAAGACTTATATTTAGAAACG	((((((((((((((((.((((&)))).))))))))))))))))	10	2
TraesCS5D03G1065800.1:mRNA	7369	7357	7377	Tae-miR1122b*	-21.5	9	TGTTCCTAAATGTAAGTCTTT	1	1	AAAGACAAATATTTAGGAACG	((((((..(((((((((((((&)))))))))))))..))))))	68	2
TraesCS6B03G0996500.2:mRNA	2615	2602	2622	Tae-miR1122b*	-21.4	8	TGTTCCTAAATGTAAGTCTTT	1	1	AAAGACAAATATTTAGGAACG	((((((..(((((((((((((&)))))))))))))..))))))	29	2
TraesCS2B03G1543400.1:mRNA	3193	3185	3201	Tae-miR1122b*	-17.4	9	TGTTCCTAAATGTAAGTCTTT	1	1	ACATATATTTAGGAACG	((.((((((((((((((&)))))))))))))).)).	25	2
TraesCS7B03G0976400.1:mRNA	3470	3461	3481	Tae-miR1122b*	-21.5	12	TGTTCCTAAATGTAAGTCTTT	1	1	AAAGACAAATATTTAGGAACG	((((((..(((((((((((((&)))))))))))))..))))))	24	2
TraesCS6B03G0996500.1:mRNA	2532	2523	2543	Tae-miR1122b*	-21.4	12	TGTTCCTAAATGTAAGTCTTT	1	1	AAAGACAAATATTTAGGAACG	((((((..(((((((((((((&)))))))))))))..))))))	29	2
TraesCS6B03G0996500.1:mRNA	2536	2523	2543	Tae-miR1122b*	-21.4	8	TGTTCCTAAATGTAAGTCTTT	1	1	AAAGACAAATATTTAGGAACG	((((((..(((((((((((((&)))))))))))))..))))))	29	2
TraesCS6B03G0996500.2:mRNA	2611	2602	2622	Tae-miR1122b*	-21.4	12	TGTTCCTAAATGTAAGTCTTT	1	1	AAAGACAAATATTTAGGAACG	((((((..(((((((((((((&)))))))))))))..))))))	29	2
TraesCS2B03G0987000.1:mRNA	2829	2817	2837	Tae-miR1122b*	-21.5	9	TGTTCCTAAATGTAAGTCTTT	1	1	AAAGACAAATATTTAGGAACG	((((((..(((((((((((((&)))))))))))))..))))))	29	2
TraesCS7D03G0888600.1:mRNA	294	285	305	Tae-miR1122b*	-21.4	12	TGTTCCTAAATGTAAGTCTTT	1	1	AAAGACAAATATTTAGGAACG	((((((..(((((((((((((&)))))))))))))..))))))	22	2
TraesCS4D03G0403100.1:mRNA	3636	3624	3644	Tae-miR1122b*	-21.2	9	TGTTCCTAAATGTAAGTCTTT	1	1	AAAGACTTATATTTGGAAACA	((((((((((((((((.((((&)))).))))))))))))))))	61	2
TraesCS5B03G1228000.1:mRNA	2638	2628	2648	Tae-miR1122b*	-18.5	11	TGTTCCTAAATGTAAGTCTTT	1	1	AAAGATTTATATTTAGAAACG	((((((((((((((((.((((&)))).))))))))))))))))	24	2
TraesCS3D03G0262800.1:mRNA	2590	2581	2601	Tae-miR1122b*	-20.2	12	TGTTCCTAAATGTAAGTCTTT	1	1	AAAGGCTTATATTTAGAAACG	((((((((((((((((.((((&)))).))))))))))))))))	12	2
TraesCS6B03G0006900.1:mRNA	2385	2376	2396	Tae-miR1122b*	-20.2	12	TGTTCCTAAATGTAAGTCTTT	1	1	AAAGGCTTATATTTAGAAACG	((((((((((((((((.((((&)))).))))))))))))))))	40	2
TraesCS4B03G0619200.1:mRNA	1349	1340	1360	Tae-miR1122b*	-17.8	12	TGTTCCTAAATGTAAGTCTTT	1	1	AAAGACTTGTATTTAGAAACG	((((((((((((((((.((((&)))).))))))))))))))))	21	2
TraesCS1A03G0603200.1:mRNA	1796	1787	1806	Tae-miR1122b*	-19.2	12	TGTTCCTAAATGTAAGTCTTT	1	1	AAAGACAAATATTTAGGAAT	((((((..((((((((((((&.))))))))))))..))))))	23	4
TraesCS5B03G1207000.1:mRNA	1418	1409	1429	Tae-miR1122b*	-19.4	12	TGTTCCTAAATGTAAGTCTTT	1	1	AAAGACAAGTATTTAGGAACG	((((((...((((((((((((&))))))))))))...))))))	18	3
TraesCS2B03G0421600.1:mRNA	1834	1825	1845	Tae-miR1122b*	-21.2	12	TGTTCCTAAATGTAAGTCTTT	1	1	AAAGACAAATATTTGGGAACG	((((((..(((((((((((((&)))))))))))))..))))))	25	2
TraesCS3D03G0581700.1:mRNA	1044	1032	1052	Tae-miR1122b*	-19.4	9	TGTTCCTAAATGTAAGTCTTT	1	1	AAAGACAAGTATTTAGGAACG	((((((...((((((((((((&))))))))))))...))))))	27	3
TraesCS6B03G0156700.2:mRNA	2432	2423	2443	Tae-miR1122b*	-21.2	12	TGTTCCTAAATGTAAGTCTTT	1	1	AAAGACAAATATTTGGGAACG	((((((..(((((((((((((&)))))))))))))..))))))	27	2
TraesCS3B03G0643600.2:mRNA	1653	1644	1663	Tae-miR1122b*	-19.2	12	TGTTCCTAAATGTAAGTCTTT	1	1	AAAGACAAATATTTAGGAAT	((((((..((((((((((((&.))))))))))))..))))))	27	4
TraesCS6B03G0156700.1:mRNA	2555	2546	2566	Tae-miR1122b*	-21.2	12	TGTTCCTAAATGTAAGTCTTT	1	1	AAAGACAAATATTTGGGAACG	((((((..(((((((((((((&)))))))))))))..))))))	29	2
TraesCS2A03G1332300.1:mRNA	3488	3475	3495	Tae-miR1122b*	-19.4	8	TGTTCCTAAATGTAAGTCTTT	1	1	AAAGACAAGTATTTAGGAACG	((((((...((((((((((((&))))))))))))...))))))	31	3
TraesCS5D03G0230700.1:mRNA	804	792	812	Tae-miR1122b*	-19.4	9	TGTTCCTAAATGTAAGTCTTT	1	1	AAAGACAAGTATTTAGGAACG	((((((...((((((((((((&))))))))))))...))))))	16	3
TraesCS3D03G0581700.2:mRNA	948	936	956	Tae-miR1122b*	-19.4	9	TGTTCCTAAATGTAAGTCTTT	1	1	AAAGACAAGTATTTAGGAACG	((((((...((((((((((((&))))))))))))...))))))	27	3
TraesCS3B03G0643600.1:mRNA	1192	1183	1202	Tae-miR1122b*	-19.2	12	TGTTCCTAAATGTAAGTCTTT	1	1	AAAGACAAATATTTAGGAAT	((((((..((((((((((((&.))))))))))))..))))))	21	4
TraesCS3B03G0001700.1:mRNA	862	858	872	Tae-miR1122b*	-17.9	12	TGTTCCTAAATGTAAGTCTTT	1	1	CTTATATTTAGGAAT	(((((((((((((((&.))))))))))))))).	7	2
TraesCS7D03G0559300.1:mRNA	1335	1334	1346	Tae-miR1122b*	-15.6	12	TGTTCCTAAATGTAAGTCTTT	1	1	ATATTTAGGAACG	(((((((((((((&))))))))))))).	16	1
TraesCS2B03G1037000.1:mRNA	1521	1512	1532	Tae-miR1122b*	-21.3	12	TGTTCCTAAATGTAAGTCTTT	1	1	AGAGACAAATATTTGGGAACG	((((((..(((((((((((((&)))))))))))))..))))))	38	2
TraesCS6A03G0786500.1:mRNA	2177	2174	2185	Tae-miR1122b*	-14.5	9	TGTTCCTAAATGTAAGTCTTT	1	1	TATTTAGGAACA	((((((((((((&)))))))))))).	20	1
TraesCS7B03G0293200.1:mRNA	737	728	746	Tae-miR1122b*	-19.6	10	TGTTCCTAAATGTAAGTCTTT	1	1	GATTTTTCATTTAGGAACA	(((((..((((((((((((&)))))))))))).))))).	9	3
TraesCS2A03G0039500.1:mRNA	901	893	912	Tae-miRN4309c*	-20.1	12	AGGTGGAATACTTGAAGAAGA	1	1	TTTTCTTAAGTGTTCTATCT	((((((((((((((((((((&))))))))))))))).)))))	4	1
TraesCS3D03G0578100.1:mRNA	3625	3619	3635	Tae-miRN4309c*	-25.1	11	AGGTGGAATACTTGAAGAAGA	1	1	CTTCAAGTGTTTCACCT	(((((((((((((((((&))))))))))))))))).	67	1
TraesCS3A03G0632400.1:mRNA	1040	1034	1050	Tae-miRN4309c*	-25.1	11	AGGTGGAATACTTGAAGAAGA	1	1	CTTCAAGTGTTTCACCT	(((((((((((((((((&))))))))))))))))).	45	1
TraesCS3D03G0578100.3:mRNA	3625	3619	3635	Tae-miRN4309c*	-25.1	11	AGGTGGAATACTTGAAGAAGA	1	1	CTTCAAGTGTTTCACCT	(((((((((((((((((&))))))))))))))))).	67	1
TraesCS3B03G0707900.3:mRNA	1799	1793	1809	Tae-miRN4309c*	-25.1	11	AGGTGGAATACTTGAAGAAGA	1	1	CTTCAAGTGTTTCACCT	(((((((((((((((((&))))))))))))))))).	47	1
TraesCS3D03G0578100.2:mRNA	3725	3719	3735	Tae-miRN4309c*	-25.1	11	AGGTGGAATACTTGAAGAAGA	1	1	CTTCAAGTGTTTCACCT	(((((((((((((((((&))))))))))))))))).	67	1
TraesCS3A03G0632400.2:mRNA	3055	3049	3065	Tae-miRN4309c*	-25.1	11	AGGTGGAATACTTGAAGAAGA	1	1	CTTCAAGTGTTTCACCT	(((((((((((((((((&))))))))))))))))).	64	1
TraesCS3B03G0707900.1:mRNA	3044	3038	3054	Tae-miRN4309c*	-25.1	11	AGGTGGAATACTTGAAGAAGA	1	1	CTTCAAGTGTTTCACCT	(((((((((((((((((&))))))))))))))))).	57	1
TraesCS3B03G0707900.2:mRNA	3044	3038	3054	Tae-miRN4309c*	-25.1	11	AGGTGGAATACTTGAAGAAGA	1	1	CTTCAAGTGTTTCACCT	(((((((((((((((((&))))))))))))))))).	57	1
TraesCS4A03G0583500.1:mRNA	797	787	806	Tae-miRN4309c*	-24.2	11	AGGTGGAATACTTGAAGAAGA	1	1	TGTTCTTCAAGTTTTCTACC	(.((((((((((.(((((((&.))))))).)))))))))).)	14	7
TraesCS3D03G0836200.1:mRNA	317	307	326	Tae-miR395au*	-27.9	11	AGTTCTTCTCAAATCACTTCA	1	1	TGAGGTGATTTGGGGAGAAT	((((((((((((((((((((&.))))))))))))))))))))	39	1
TraesCS3A03G0685700.2:mRNA	780	770	788	Tae-miR395au*	-22.9	10	AGTTCTTCTCAAATCACTTCA	1	1	GAAGTCATTTGAGAGGAAT	(((((.(((((((((((((&.))))))))))))).))))).	28	4
TraesCS3A03G0685700.1:mRNA	780	770	788	Tae-miR395au*	-22.9	10	AGTTCTTCTCAAATCACTTCA	1	1	GAAGTCATTTGAGAGGAAT	(((((.(((((((((((((&.))))))))))))).))))).	29	4
TraesCS3D03G0624800.1:mRNA	764	754	772	Tae-miR395au*	-22.9	10	AGTTCTTCTCAAATCACTTCA	1	1	GAAGTCATTTGAGAGGAAT	(((((.(((((((((((((&.))))))))))))).))))).	25	4
TraesCS3A03G0685700.3:mRNA	780	770	788	Tae-miR395au*	-22.9	10	AGTTCTTCTCAAATCACTTCA	1	1	GAAGTCATTTGAGAGGAAT	(((((.(((((((((((((&.))))))))))))).))))).	26	4
TraesCS1B03G0659600.1:mRNA	642	634	652	Tae-miR9666s*	-31.4	12	GCCATCATACGTCCAACCGTG	1	1	CATGGTGGACGTGTGGTGG	(((((((((((((((((((&.)))))))))))))).)))))	27	2
TraesCS1A03G0396600.1:mRNA	173	162	180	Tae-miR9666s*	-31.4	9	GCCATCATACGTCCAACCGTG	1	1	CATGGTGGACGTGTGGTGG	(((((((((((((((((((&.)))))))))))))).)))))	9	2
TraesCS1A03G0568300.1:mRNA	544	536	554	Tae-miR9666s*	-31.4	12	GCCATCATACGTCCAACCGTG	1	1	CATGGTGGACGTGTGGTGG	(((((((((((((((((((&.)))))))))))))).)))))	27	2
TraesCS1D03G0544300.1:mRNA	532	524	542	Tae-miR9666s*	-31.4	12	GCCATCATACGTCCAACCGTG	1	1	CATGGTGGACGTGTGGTGG	(((((((((((((((((((&.)))))))))))))).)))))	25	2
TraesCS7D03G0420300.1:mRNA	1050	1042	1058	Tae-miRN4387b*	-17.7	9	TGCTACATTTCTTCCTCATAA	1	1	GAGCAAGAAATGCAGCA	(((.((((((((.((((&)))).)))))))).))).	39	4
TraesCS7D03G0040100.1:mRNA	2116	2105	2123	Tae-miRN4387b*	-22.6	8	TGCTACATTTCTTCCTCATAA	1	1	ATGTGGAAGAAGTGTTGCA	(((.(((((((((((.(((&))).))))))))))).))).	11	4
TraesCS4B03G0212100.1:mRNA	1482	1474	1493	Tae-miRN4387b*	-19.4	12	TGCTACATTTCTTCCTCATAA	1	1	TTATGTGATGGAATGTAGCA	(((((.((.(((((((((((&))))))))))).))..)))))	65	4
TraesCS5B03G0250700.1:mRNA	208	197	216	Tae-miR9657h*	-33.3	9	GGCGGCGAGCAAAAGCATGGA	1	1	CCTTGCTTCTGCTCGCCGCT	((.(((((.(((((((((((&))))))))))).))))).)).	125	4
TraesCS3D03G1155900.1:mRNA	208	197	216	Tae-miR9657h*	-33.3	9	GGCGGCGAGCAAAAGCATGGA	1	1	CCTTGCTTCTGCTCGCCGCT	((.(((((.(((((((((((&))))))))))).))))).)).	109	4
TraesCS4D03G0101000.1:mRNA	60	50	69	Tae-miR9657h*	-30.4	10	GGCGGCGAGCAAAAGCATGGA	1	1	CCAGGGTTTTGCCCGCCGCC	(((.(.((((((.(((((((&))))))).)))))).).))).	36	5
TraesCS3B03G0782700.2:mRNA	1218	1208	1226	Tae-miR9657h*	-31.2	9	GGCGGCGAGCAAAAGCATGGA	1	1	CATGCTTTTGCTATGCCGC	((((((((((((.((((((&.)))))))))))))))))).	21	4
TraesCS3A03G0685600.1:mRNA	1335	1325	1343	Tae-miR9657h*	-31.2	9	GGCGGCGAGCAAAAGCATGGA	1	1	CATGCTTTTGCTATGCCGC	((((((((((((.((((((&.)))))))))))))))))).	22	4
TraesCS3D03G0624700.1:mRNA	925	915	933	Tae-miR9657h*	-31.2	9	GGCGGCGAGCAAAAGCATGGA	1	1	CATGCTTTTGCTATGCCGC	((((((((((((.((((((&.)))))))))))))))))).	11	4
TraesCS3B03G0782700.1:mRNA	1194	1184	1202	Tae-miR9657h*	-31.2	9	GGCGGCGAGCAAAAGCATGGA	1	1	CATGCTTTTGCTATGCCGC	((((((((((((.((((((&.)))))))))))))))))).	21	4
TraesCS5D03G1101500.1:mRNA	1040	1029	1048	Tae-miR156e*	-30.1	9	TCACTCCTCTTTCTGTCAGCC	1	1	GGCGACAGGCAGAGGGGTGA	(((((((((.((((((((((&)))))))))).)))))).)))	15	3
TraesCS5D03G1101500.2:mRNA	1130	1119	1138	Tae-miR156e*	-30.1	9	TCACTCCTCTTTCTGTCAGCC	1	1	GGCGACAGGCAGAGGGGTGA	(((((((((.((((((((((&)))))))))).)))))).)))	15	3
TraesCS7B03G0781300.1:mRNA	82	72	90	Tae-miR156e*	-23.5	9	TCACTCCTCTTTCTGTCAGCC	1	1	GCGACCGAAAGAGGAGAGA	(((((.((((((((((.((&)).)))))))))).))).)).	20	5
TraesCS6A03G0450300.2:mRNA	296	287	306	Tae-miR9674k*	-38.6	11	GTAGGATGGCCGGTGCTGTTG	1	1	AGCAGCACCGGCGATCCTGC	((((((((((((.(((((((&))))))).)))))))))))).	2	3
TraesCS6A03G0450300.1:mRNA	302	293	312	Tae-miR9674k*	-38.6	11	GTAGGATGGCCGGTGCTGTTG	1	1	AGCAGCACCGGCGATCCTGC	((((((((((((.(((((((&))))))).)))))))))))).	2	3
TraesCS6B03G0560700.1:mRNA	413	404	423	Tae-miR9674k*	-38.6	11	GTAGGATGGCCGGTGCTGTTG	1	1	AGCAGCACCGGCGATCCTGC	((((((((((((.(((((((&))))))).)))))))))))).	3	3
TraesCS2D03G0880500.1:mRNA	170	158	177	Tae-miR9674k*	-29.3	8	GTAGGATGGCCGGTGCTGTTG	1	1	AACAATGCCGGCCAACCTAC	((((.(((((((((.(((((&))))).))))))))).)))).	16	4
TraesCS5B03G0666500.1:mRNA	2032	2020	2039	Tae-miR9674k*	-31.1	8	GTAGGATGGCCGGTGCTGTTG	2	2	CAAGGCGCAGGCCATCCTGC	((((((((.(((((((((((&))))))))))).))))).)))	15	3
TraesCS4A03G0289200.1:mRNA	1586	1577	1596	Tae-miR399o*	-27.7	11	GGGCAGGGTCTCCTTTGGCAG	1	1	CTGGAAATGAGACCTTGCCC	(((.(((.((((((((((((&)))))))))))).)))..)))	25	3
TraesCS4B03G0481100.1:mRNA	1946	1937	1956	Tae-miR399o*	-27.7	11	GGGCAGGGTCTCCTTTGGCAG	1	1	CTGGAAATGAGACCTTGCCC	(((.(((.((((((((((((&)))))))))))).)))..)))	19	3
TraesCS4D03G0428900.1:mRNA	1186	1177	1196	Tae-miR399o*	-27.7	11	GGGCAGGGTCTCCTTTGGCAG	1	1	CTGGAAATGAGACCTTGCCC	(((.(((.((((((((((((&)))))))))))).)))..)))	17	3
TraesCS2D03G0920900.1:mRNA	538	532	549	Tae-miRN4409*	-31.9	12	GTGCTGCCCGCGCTCTTCATG	1	1	GGAGAGCGCGTGCAGCAT	((((((((((.(((((((&))))))).)))))))))).	7	3
TraesCS3D03G0024300.2:mRNA	236	224	243	Tae-miRN4409*	-37.3	8	GTGCTGCCCGCGCTCTTCATG	1	1	TGAGGGCGCGCGGGCGGCGC	((((((.(((((((((((((&))))))))))))))))))).	41	2
TraesCS3D03G0024300.1:mRNA	236	224	243	Tae-miRN4409*	-37.3	8	GTGCTGCCCGCGCTCTTCATG	1	1	TGAGGGCGCGCGGGCGGCGC	((((((.(((((((((((((&))))))))))))))))))).	42	2
TraesCS2B03G0333900.1:mRNA	373	360	379	Tae-miRN4409*	-33.5	8	GTGCTGCCCGCGCTCTTCATG	1	1	CATGGGGCGCGTGGGCGCAC	(((((((.((((((((((((&)))).)))))))).)))))))	6	4
TraesCS6A03G0752500.1:mRNA	775	764	785	Tae-miRN4409*	-33.7	10	GTGCTGCCCGCGCTCTTCATG	1	1	CATCCGGGGCGCGGGCATGCAC	(((..((((((((((((.((((&))))))))))))))))..)))	10	5
TraesCS6D03G0636300.1:mRNA	772	761	782	Tae-miRN4409*	-33.7	10	GTGCTGCCCGCGCTCTTCATG	1	1	CATCCGGGGCGCGGGCATGCAC	(((..((((((((((((.((((&))))))))))))))))..)))	11	5
TraesCS3A03G0569900.1:mRNA	575	564	584	Tae-miR167c*	-31.2	10	AGATCATGCTGCAGCTTCATT	1	1	GATGGAGCAGCAGCGTGATCT	((((((((.((((((((((((&)))))))))))).))))))))	20	1
TraesCS3D03G0528100.1:mRNA	575	564	584	Tae-miR167c*	-31.2	10	AGATCATGCTGCAGCTTCATT	1	1	GATGGAGCAGCAGCGTGATCT	((((((((.((((((((((((&)))))))))))).))))))))	17	1
TraesCS3B03G0651800.1:mRNA	1438	1427	1447	Tae-miR167c*	-31.2	10	AGATCATGCTGCAGCTTCATT	1	1	GATGGAGCAGCAGCGTGATCT	((((((((.((((((((((((&)))))))))))).))))))))	27	1
TraesCS7B03G0002000.1:mRNA	1489	1482	1499	Tae-miR167c*	-27.4	10	AGATCATGCTGCAGCTTCATT	1	1	AATGAAGCTGCAGCAGGA	(((((((((((((((.((&.)).)))))))))))))))	18	5
TraesCS5D03G1235300.1:mRNA	1595	1588	1605	Tae-miR167c*	-27.4	10	AGATCATGCTGCAGCTTCATT	1	1	AATGAAGCTGCAGCAGGA	(((((((((((((((.((&.)).)))))))))))))))	21	5
TraesCS5B03G1381000.1:mRNA	1553	1546	1563	Tae-miR167c*	-27.4	10	AGATCATGCTGCAGCTTCATT	1	1	AATGAAGCTGCAGCAGGA	(((((((((((((((.((&.)).)))))))))))))))	30	5
TraesCS3B03G1471600.1:mRNA	460	450	467	Tae-miR167c*	-29.3	9	AGATCATGCTGCAGCTTCATT	1	1	TGAGGCTGCGGCAGATCT	((((((((((((((((((&))))).))))))))))))).	64	3
TraesCS3B03G1471600.2:mRNA	460	450	467	Tae-miR167c*	-29.3	9	AGATCATGCTGCAGCTTCATT	1	1	TGAGGCTGCGGCAGATCT	((((((((((((((((((&))))).))))))))))))).	14	3
TraesCS1A03G0162500.1:mRNA	2028	2020	2038	Tae-miR167c*	-24.8	11	AGATCATGCTGCAGCTTCATT	1	1	ATGGGTGGCAGCATGATCT	((((((.((((((((((((&)))))))))))).))).))).	10	3
TraesCS4A03G0484800.3:mRNA	767	754	773	Tae-miR167c*	-32.1	8	AGATCATGCTGCAGCTTCATT	7	3	GTGAGGCTGCAGACATGATC	((((((((((((.(((((((&.))))))))))))))))))).	625	4
TraesCS4A03G0484800.3:mRNA	765	754	773	Tae-miR167c*	-32.1	9	AGATCATGCTGCAGCTTCATT	1	1	GTGAGGCTGCAGACATGATC	((((((((((((.(((((((&.))))))))))))))))))).	625	4
TraesCS4B03G0327500.1:mRNA	924	916	935	Tae-miR167c*	-32.1	12	AGATCATGCTGCAGCTTCATT	1	1	GTGAGGCTGCAGACATGATC	((((((((((((.(((((((&.))))))))))))))))))).	724	4
TraesCS4D03G0267700.2:mRNA	734	721	740	Tae-miR167c*	-32.1	8	AGATCATGCTGCAGCTTCATT	7	3	GTGAGGCTGCAGACATGATC	((((((((((((.(((((((&.))))))))))))))))))).	685	4
TraesCS4D03G0267700.6:mRNA	716	706	725	Tae-miR167c*	-32.1	10	AGATCATGCTGCAGCTTCATT	1	1	GTGAGGCTGCAGACATGATC	((((((((((((.(((((((&.))))))))))))))))))).	673	4
TraesCS4D03G0267700.2:mRNA	732	721	740	Tae-miR167c*	-32.1	9	AGATCATGCTGCAGCTTCATT	1	1	GTGAGGCTGCAGACATGATC	((((((((((((.(((((((&.))))))))))))))))))).	685	4
TraesCS4D03G0267700.3:mRNA	791	781	800	Tae-miR167c*	-32.1	10	AGATCATGCTGCAGCTTCATT	1	1	GTGAGGCTGCAGACATGATC	((((((((((((.(((((((&.))))))))))))))))))).	620	4
TraesCS4D03G0267700.9:mRNA	791	781	800	Tae-miR167c*	-32.1	10	AGATCATGCTGCAGCTTCATT	1	1	GTGAGGCTGCAGACATGATC	((((((((((((.(((((((&.))))))))))))))))))).	573	4
TraesCS4D03G0267700.7:mRNA	794	781	800	Tae-miR167c*	-32.1	8	AGATCATGCTGCAGCTTCATT	7	3	GTGAGGCTGCAGACATGATC	((((((((((((.(((((((&.))))))))))))))))))).	637	4
TraesCS4D03G0267700.8:mRNA	794	781	800	Tae-miR167c*	-32.1	8	AGATCATGCTGCAGCTTCATT	7	3	GTGAGGCTGCAGACATGATC	((((((((((((.(((((((&.))))))))))))))))))).	759	4
TraesCS4D03G0267700.2:mRNA	729	721	740	Tae-miR167c*	-32.1	12	AGATCATGCTGCAGCTTCATT	1	1	GTGAGGCTGCAGACATGATC	((((((((((((.(((((((&.))))))))))))))))))).	685	4
TraesCS4B03G0327500.1:mRNA	927	916	935	Tae-miR167c*	-32.1	9	AGATCATGCTGCAGCTTCATT	1	1	GTGAGGCTGCAGACATGATC	((((((((((((.(((((((&.))))))))))))))))))).	724	4
TraesCS4D03G0267700.1:mRNA	790	781	800	Tae-miR167c*	-32.1	11	AGATCATGCTGCAGCTTCATT	2	1	GTGAGGCTGCAGACATGATC	((((((((((((.(((((((&.))))))))))))))))))).	649	4
TraesCS4A03G0484800.2:mRNA	699	688	707	Tae-miR167c*	-32.1	9	AGATCATGCTGCAGCTTCATT	1	1	GTGAGGCTGCAGACATGATC	((((((((((((.(((((((&.))))))))))))))))))).	652	4
TraesCS4D03G0267700.3:mRNA	789	781	800	Tae-miR167c*	-32.1	12	AGATCATGCTGCAGCTTCATT	1	1	GTGAGGCTGCAGACATGATC	((((((((((((.(((((((&.))))))))))))))))))).	620	4
TraesCS4D03G0267700.5:mRNA	794	781	800	Tae-miR167c*	-32.1	8	AGATCATGCTGCAGCTTCATT	7	3	GTGAGGCTGCAGACATGATC	((((((((((((.(((((((&.))))))))))))))))))).	667	4
TraesCS4D03G0267700.9:mRNA	790	781	800	Tae-miR167c*	-32.1	11	AGATCATGCTGCAGCTTCATT	2	1	GTGAGGCTGCAGACATGATC	((((((((((((.(((((((&.))))))))))))))))))).	573	4
TraesCS4D03G0267700.9:mRNA	792	781	800	Tae-miR167c*	-32.1	9	AGATCATGCTGCAGCTTCATT	1	1	GTGAGGCTGCAGACATGATC	((((((((((((.(((((((&.))))))))))))))))))).	573	4
TraesCS4D03G0267700.9:mRNA	789	781	800	Tae-miR167c*	-32.1	12	AGATCATGCTGCAGCTTCATT	1	1	GTGAGGCTGCAGACATGATC	((((((((((((.(((((((&.))))))))))))))))))).	573	4
TraesCS4A03G0484800.1:mRNA	766	754	773	Tae-miR167c*	-32.1	8	AGATCATGCTGCAGCTTCATT	3	2	GTGAGGCTGCAGACATGATC	((((((((((((.(((((((&.))))))))))))))))))).	753	4
TraesCS4D03G0267700.3:mRNA	792	781	800	Tae-miR167c*	-32.1	9	AGATCATGCTGCAGCTTCATT	1	1	GTGAGGCTGCAGACATGATC	((((((((((((.(((((((&.))))))))))))))))))).	620	4
TraesCS4D03G0267700.1:mRNA	793	781	800	Tae-miR167c*	-32.1	8	AGATCATGCTGCAGCTTCATT	3	2	GTGAGGCTGCAGACATGATC	((((((((((((.(((((((&.))))))))))))))))))).	649	4
TraesCS4D03G0267700.3:mRNA	790	781	800	Tae-miR167c*	-32.1	11	AGATCATGCTGCAGCTTCATT	2	1	GTGAGGCTGCAGACATGATC	((((((((((((.(((((((&.))))))))))))))))))).	620	4
TraesCS4D03G0267700.8:mRNA	790	781	800	Tae-miR167c*	-32.1	11	AGATCATGCTGCAGCTTCATT	2	1	GTGAGGCTGCAGACATGATC	((((((((((((.(((((((&.))))))))))))))))))).	759	4
TraesCS4D03G0267700.2:mRNA	733	721	740	Tae-miR167c*	-32.1	8	AGATCATGCTGCAGCTTCATT	3	2	GTGAGGCTGCAGACATGATC	((((((((((((.(((((((&.))))))))))))))))))).	685	4
TraesCS4B03G0327500.1:mRNA	925	916	935	Tae-miR167c*	-32.1	11	AGATCATGCTGCAGCTTCATT	2	1	GTGAGGCTGCAGACATGATC	((((((((((((.(((((((&.))))))))))))))))))).	724	4
TraesCS4D03G0267700.1:mRNA	792	781	800	Tae-miR167c*	-32.1	9	AGATCATGCTGCAGCTTCATT	1	1	GTGAGGCTGCAGACATGATC	((((((((((((.(((((((&.))))))))))))))))))).	649	4
TraesCS4D03G0267700.6:mRNA	715	706	725	Tae-miR167c*	-32.1	11	AGATCATGCTGCAGCTTCATT	2	1	GTGAGGCTGCAGACATGATC	((((((((((((.(((((((&.))))))))))))))))))).	673	4
TraesCS4B03G0327500.2:mRNA	262	251	270	Tae-miR167c*	-32.1	9	AGATCATGCTGCAGCTTCATT	1	1	GTGAGGCTGCAGACATGATC	((((((((((((.(((((((&.))))))))))))))))))).	426	4
TraesCS4B03G0327500.2:mRNA	260	251	270	Tae-miR167c*	-32.1	11	AGATCATGCTGCAGCTTCATT	2	1	GTGAGGCTGCAGACATGATC	((((((((((((.(((((((&.))))))))))))))))))).	426	4
TraesCS4D03G0267700.7:mRNA	792	781	800	Tae-miR167c*	-32.1	9	AGATCATGCTGCAGCTTCATT	1	1	GTGAGGCTGCAGACATGATC	((((((((((((.(((((((&.))))))))))))))))))).	637	4
TraesCS4B03G0327500.1:mRNA	926	916	935	Tae-miR167c*	-32.1	10	AGATCATGCTGCAGCTTCATT	1	1	GTGAGGCTGCAGACATGATC	((((((((((((.(((((((&.))))))))))))))))))).	724	4
TraesCS4D03G0267700.8:mRNA	792	781	800	Tae-miR167c*	-32.1	9	AGATCATGCTGCAGCTTCATT	1	1	GTGAGGCTGCAGACATGATC	((((((((((((.(((((((&.))))))))))))))))))).	759	4
TraesCS4A03G0484800.2:mRNA	700	688	707	Tae-miR167c*	-32.1	8	AGATCATGCTGCAGCTTCATT	3	2	GTGAGGCTGCAGACATGATC	((((((((((((.(((((((&.))))))))))))))))))).	652	4
TraesCS4D03G0267700.1:mRNA	789	781	800	Tae-miR167c*	-32.1	12	AGATCATGCTGCAGCTTCATT	1	1	GTGAGGCTGCAGACATGATC	((((((((((((.(((((((&.))))))))))))))))))).	649	4
TraesCS4A03G0484800.1:mRNA	762	754	773	Tae-miR167c*	-32.1	12	AGATCATGCTGCAGCTTCATT	1	1	GTGAGGCTGCAGACATGATC	((((((((((((.(((((((&.))))))))))))))))))).	753	4
TraesCS4A03G0484800.1:mRNA	764	754	773	Tae-miR167c*	-32.1	10	AGATCATGCTGCAGCTTCATT	1	1	GTGAGGCTGCAGACATGATC	((((((((((((.(((((((&.))))))))))))))))))).	753	4
TraesCS4D03G0267700.8:mRNA	793	781	800	Tae-miR167c*	-32.1	8	AGATCATGCTGCAGCTTCATT	3	2	GTGAGGCTGCAGACATGATC	((((((((((((.(((((((&.))))))))))))))))))).	759	4
TraesCS4D03G0267700.2:mRNA	730	721	740	Tae-miR167c*	-32.1	11	AGATCATGCTGCAGCTTCATT	2	1	GTGAGGCTGCAGACATGATC	((((((((((((.(((((((&.))))))))))))))))))).	685	4
TraesCS4A03G0484800.2:mRNA	696	688	707	Tae-miR167c*	-32.1	12	AGATCATGCTGCAGCTTCATT	1	1	GTGAGGCTGCAGACATGATC	((((((((((((.(((((((&.))))))))))))))))))).	652	4
TraesCS4B03G0327500.2:mRNA	261	251	270	Tae-miR167c*	-32.1	10	AGATCATGCTGCAGCTTCATT	1	1	GTGAGGCTGCAGACATGATC	((((((((((((.(((((((&.))))))))))))))))))).	426	4
TraesCS4D03G0267700.3:mRNA	794	781	800	Tae-miR167c*	-32.1	8	AGATCATGCTGCAGCTTCATT	7	3	GTGAGGCTGCAGACATGATC	((((((((((((.(((((((&.))))))))))))))))))).	620	4
TraesCS4A03G0484800.3:mRNA	764	754	773	Tae-miR167c*	-32.1	10	AGATCATGCTGCAGCTTCATT	1	1	GTGAGGCTGCAGACATGATC	((((((((((((.(((((((&.))))))))))))))))))).	625	4
TraesCS4D03G0267700.4:mRNA	761	748	767	Tae-miR167c*	-32.1	8	AGATCATGCTGCAGCTTCATT	7	3	GTGAGGCTGCAGACATGATC	((((((((((((.(((((((&.))))))))))))))))))).	686	4
TraesCS4D03G0267700.5:mRNA	791	781	800	Tae-miR167c*	-32.1	10	AGATCATGCTGCAGCTTCATT	1	1	GTGAGGCTGCAGACATGATC	((((((((((((.(((((((&.))))))))))))))))))).	667	4
TraesCS4A03G0484800.2:mRNA	698	688	707	Tae-miR167c*	-32.1	10	AGATCATGCTGCAGCTTCATT	1	1	GTGAGGCTGCAGACATGATC	((((((((((((.(((((((&.))))))))))))))))))).	652	4
TraesCS4A03G0484800.3:mRNA	762	754	773	Tae-miR167c*	-32.1	12	AGATCATGCTGCAGCTTCATT	1	1	GTGAGGCTGCAGACATGATC	((((((((((((.(((((((&.))))))))))))))))))).	625	4
TraesCS4D03G0267700.7:mRNA	791	781	800	Tae-miR167c*	-32.1	10	AGATCATGCTGCAGCTTCATT	1	1	GTGAGGCTGCAGACATGATC	((((((((((((.(((((((&.))))))))))))))))))).	637	4
TraesCS4B03G0327500.2:mRNA	259	251	270	Tae-miR167c*	-32.1	12	AGATCATGCTGCAGCTTCATT	1	1	GTGAGGCTGCAGACATGATC	((((((((((((.(((((((&.))))))))))))))))))).	426	4
TraesCS4D03G0267700.6:mRNA	717	706	725	Tae-miR167c*	-32.1	9	AGATCATGCTGCAGCTTCATT	1	1	GTGAGGCTGCAGACATGATC	((((((((((((.(((((((&.))))))))))))))))))).	673	4
TraesCS4B03G0327500.2:mRNA	264	251	270	Tae-miR167c*	-32.1	8	AGATCATGCTGCAGCTTCATT	7	3	GTGAGGCTGCAGACATGATC	((((((((((((.(((((((&.))))))))))))))))))).	426	4
TraesCS4D03G0267700.5:mRNA	793	781	800	Tae-miR167c*	-32.1	8	AGATCATGCTGCAGCTTCATT	3	2	GTGAGGCTGCAGACATGATC	((((((((((((.(((((((&.))))))))))))))))))).	667	4
TraesCS4D03G0267700.9:mRNA	794	781	800	Tae-miR167c*	-32.1	8	AGATCATGCTGCAGCTTCATT	7	3	GTGAGGCTGCAGACATGATC	((((((((((((.(((((((&.))))))))))))))))))).	573	4
TraesCS4D03G0267700.4:mRNA	757	748	767	Tae-miR167c*	-32.1	11	AGATCATGCTGCAGCTTCATT	2	1	GTGAGGCTGCAGACATGATC	((((((((((((.(((((((&.))))))))))))))))))).	686	4
TraesCS4A03G0484800.3:mRNA	766	754	773	Tae-miR167c*	-32.1	8	AGATCATGCTGCAGCTTCATT	3	2	GTGAGGCTGCAGACATGATC	((((((((((((.(((((((&.))))))))))))))))))).	625	4
TraesCS4D03G0267700.5:mRNA	792	781	800	Tae-miR167c*	-32.1	9	AGATCATGCTGCAGCTTCATT	1	1	GTGAGGCTGCAGACATGATC	((((((((((((.(((((((&.))))))))))))))))))).	667	4
TraesCS4D03G0267700.5:mRNA	789	781	800	Tae-miR167c*	-32.1	12	AGATCATGCTGCAGCTTCATT	1	1	GTGAGGCTGCAGACATGATC	((((((((((((.(((((((&.))))))))))))))))))).	667	4
TraesCS4B03G0327500.1:mRNA	928	916	935	Tae-miR167c*	-32.1	8	AGATCATGCTGCAGCTTCATT	3	2	GTGAGGCTGCAGACATGATC	((((((((((((.(((((((&.))))))))))))))))))).	724	4
TraesCS4D03G0267700.8:mRNA	791	781	800	Tae-miR167c*	-32.1	10	AGATCATGCTGCAGCTTCATT	1	1	GTGAGGCTGCAGACATGATC	((((((((((((.(((((((&.))))))))))))))))))).	759	4
TraesCS4D03G0267700.7:mRNA	793	781	800	Tae-miR167c*	-32.1	8	AGATCATGCTGCAGCTTCATT	3	2	GTGAGGCTGCAGACATGATC	((((((((((((.(((((((&.))))))))))))))))))).	637	4
TraesCS4D03G0267700.1:mRNA	791	781	800	Tae-miR167c*	-32.1	10	AGATCATGCTGCAGCTTCATT	1	1	GTGAGGCTGCAGACATGATC	((((((((((((.(((((((&.))))))))))))))))))).	649	4
TraesCS4D03G0267700.4:mRNA	756	748	767	Tae-miR167c*	-32.1	12	AGATCATGCTGCAGCTTCATT	1	1	GTGAGGCTGCAGACATGATC	((((((((((((.(((((((&.))))))))))))))))))).	686	4
TraesCS4D03G0267700.2:mRNA	731	721	740	Tae-miR167c*	-32.1	10	AGATCATGCTGCAGCTTCATT	1	1	GTGAGGCTGCAGACATGATC	((((((((((((.(((((((&.))))))))))))))))))).	685	4
TraesCS4D03G0267700.4:mRNA	760	748	767	Tae-miR167c*	-32.1	8	AGATCATGCTGCAGCTTCATT	3	2	GTGAGGCTGCAGACATGATC	((((((((((((.(((((((&.))))))))))))))))))).	686	4
TraesCS4A03G0484800.1:mRNA	767	754	773	Tae-miR167c*	-32.1	8	AGATCATGCTGCAGCTTCATT	7	3	GTGAGGCTGCAGACATGATC	((((((((((((.(((((((&.))))))))))))))))))).	753	4
TraesCS4A03G0484800.1:mRNA	765	754	773	Tae-miR167c*	-32.1	9	AGATCATGCTGCAGCTTCATT	1	1	GTGAGGCTGCAGACATGATC	((((((((((((.(((((((&.))))))))))))))))))).	753	4
TraesCS4A03G0484800.2:mRNA	701	688	707	Tae-miR167c*	-32.1	8	AGATCATGCTGCAGCTTCATT	7	3	GTGAGGCTGCAGACATGATC	((((((((((((.(((((((&.))))))))))))))))))).	652	4
TraesCS4A03G0484800.1:mRNA	763	754	773	Tae-miR167c*	-32.1	11	AGATCATGCTGCAGCTTCATT	2	1	GTGAGGCTGCAGACATGATC	((((((((((((.(((((((&.))))))))))))))))))).	753	4
TraesCS4D03G0267700.3:mRNA	793	781	800	Tae-miR167c*	-32.1	8	AGATCATGCTGCAGCTTCATT	3	2	GTGAGGCTGCAGACATGATC	((((((((((((.(((((((&.))))))))))))))))))).	620	4
TraesCS4A03G0484800.2:mRNA	697	688	707	Tae-miR167c*	-32.1	11	AGATCATGCTGCAGCTTCATT	2	1	GTGAGGCTGCAGACATGATC	((((((((((((.(((((((&.))))))))))))))))))).	652	4
TraesCS4D03G0267700.9:mRNA	793	781	800	Tae-miR167c*	-32.1	8	AGATCATGCTGCAGCTTCATT	3	2	GTGAGGCTGCAGACATGATC	((((((((((((.(((((((&.))))))))))))))))))).	573	4
TraesCS4D03G0267700.7:mRNA	790	781	800	Tae-miR167c*	-32.1	11	AGATCATGCTGCAGCTTCATT	2	1	GTGAGGCTGCAGACATGATC	((((((((((((.(((((((&.))))))))))))))))))).	637	4
TraesCS4A03G0484800.3:mRNA	763	754	773	Tae-miR167c*	-32.1	11	AGATCATGCTGCAGCTTCATT	2	1	GTGAGGCTGCAGACATGATC	((((((((((((.(((((((&.))))))))))))))))))).	625	4
TraesCS4D03G0267700.5:mRNA	790	781	800	Tae-miR167c*	-32.1	11	AGATCATGCTGCAGCTTCATT	2	1	GTGAGGCTGCAGACATGATC	((((((((((((.(((((((&.))))))))))))))))))).	667	4
TraesCS4D03G0267700.6:mRNA	714	706	725	Tae-miR167c*	-32.1	12	AGATCATGCTGCAGCTTCATT	1	1	GTGAGGCTGCAGACATGATC	((((((((((((.(((((((&.))))))))))))))))))).	673	4
TraesCS4B03G0327500.1:mRNA	929	916	935	Tae-miR167c*	-32.1	8	AGATCATGCTGCAGCTTCATT	7	3	GTGAGGCTGCAGACATGATC	((((((((((((.(((((((&.))))))))))))))))))).	724	4
TraesCS4D03G0267700.4:mRNA	759	748	767	Tae-miR167c*	-32.1	9	AGATCATGCTGCAGCTTCATT	1	1	GTGAGGCTGCAGACATGATC	((((((((((((.(((((((&.))))))))))))))))))).	686	4
TraesCS4D03G0267700.7:mRNA	789	781	800	Tae-miR167c*	-32.1	12	AGATCATGCTGCAGCTTCATT	1	1	GTGAGGCTGCAGACATGATC	((((((((((((.(((((((&.))))))))))))))))))).	637	4
TraesCS4D03G0267700.1:mRNA	794	781	800	Tae-miR167c*	-32.1	8	AGATCATGCTGCAGCTTCATT	7	3	GTGAGGCTGCAGACATGATC	((((((((((((.(((((((&.))))))))))))))))))).	649	4
TraesCS4B03G0327500.2:mRNA	263	251	270	Tae-miR167c*	-32.1	8	AGATCATGCTGCAGCTTCATT	3	2	GTGAGGCTGCAGACATGATC	((((((((((((.(((((((&.))))))))))))))))))).	426	4
TraesCS4D03G0267700.6:mRNA	718	706	725	Tae-miR167c*	-32.1	8	AGATCATGCTGCAGCTTCATT	3	2	GTGAGGCTGCAGACATGATC	((((((((((((.(((((((&.))))))))))))))))))).	673	4
TraesCS4D03G0267700.4:mRNA	758	748	767	Tae-miR167c*	-32.1	10	AGATCATGCTGCAGCTTCATT	1	1	GTGAGGCTGCAGACATGATC	((((((((((((.(((((((&.))))))))))))))))))).	686	4
TraesCS4D03G0267700.8:mRNA	789	781	800	Tae-miR167c*	-32.1	12	AGATCATGCTGCAGCTTCATT	1	1	GTGAGGCTGCAGACATGATC	((((((((((((.(((((((&.))))))))))))))))))).	759	4
TraesCS4D03G0267700.6:mRNA	719	706	725	Tae-miR167c*	-32.1	8	AGATCATGCTGCAGCTTCATT	7	3	GTGAGGCTGCAGACATGATC	((((((((((((.(((((((&.))))))))))))))))))).	673	4
TraesCS4A03G0470000.1:mRNA	2275	2265	2281	Tae-miR167c*	-21	9	AGATCATGCTGCAGCTTCATT	1	1	TGAAGATGCAGCTGATT	(((((.(((((((((((&.))))).)))))).))))).	16	7
TraesCS5B03G1236400.1:mRNA	1062	1051	1069	Tae-miR167c*	-20.7	10	AGATCATGCTGCAGCTTCATT	1	1	AATGACGATGCAGCTGATC	(((((.(.(((((((((((&.))))).)))))).).)))))	9	7
TraesCS3B03G0366600.2:mRNA	2054	2042	2062	Tae-miR1122a*	-34.6	9	TCCGTCCCATAATATAAGATC	1	1	GATCTTATATTGTGGGACGGA	(((((((((((((((((((((&)))))))))))))))))))))	12	0
TraesCS1B03G1274400.1:mRNA	667	660	678	Tae-miR1122a*	-28.8	12	TCCGTCCCATAATATAAGATC	1	1	TTTTATATTATGGGACGGA	(((((((((((((((((((&))))))))))))))))))).	6	1
TraesCS6D03G0872500.1:mRNA	2431	2424	2442	Tae-miR1122a*	-30.5	12	TCCGTCCCATAATATAAGATC	1	1	TCTTATATTATGGGACGGG	(((((((((((((((((((&))))))))))))))))))).	18	1
TraesCS7D03G0839900.1:mRNA	2897	2888	2906	Tae-miR1122a*	-31.4	10	TCCGTCCCATAATATAAGATC	1	1	TCTTATATTATGGGACGGA	(((((((((((((((((((&))))))))))))))))))).	25	1
TraesCS6A03G1009200.1:mRNA	3131	3121	3139	Tae-miR1122a*	-31.4	9	TCCGTCCCATAATATAAGATC	1	1	TCTTATATTATGGGACGGA	(((((((((((((((((((&))))))))))))))))))).	19	1
TraesCS3D03G0883200.1:mRNA	1108	1097	1121	Tae-miR1122a*	-28.3	10	TCCGTCCCATAATATAAGATC	1	1	GGTCTTATATTATGGGACAGAGGGA	((((((((((((((((((....(((&)))))))))))))))))))))	11	8
TraesCS3D03G0482600.1:mRNA	2705	2694	2713	Tae-miR1122a*	-28.3	9	TCCGTCCCATAATATAAGATC	1	1	GTCTTACATTATGGGACGGA	((((((.(((((((((((((&))))))))))))).)))))).	31	2
TraesCS3A03G0892500.1:mRNA	1373	1366	1384	Tae-miR1122a*	-29.6	12	TCCGTCCCATAATATAAGATC	1	1	TCTTATATTATGGGATGGA	(((((((((((((((((((&))))))))))))))))))).	9	1
TraesCS7D03G0319100.1:mRNA	1357	1350	1368	Tae-miR1122a*	-24.5	12	TCCGTCCCATAATATAAGATC	1	1	TCTTATATTATGGAACGGA	(((((((((((((.(((((&))))).))))))))))))).	11	3
TraesCS7B03G0038500.1:mRNA	5248	5238	5256	Tae-miR1122a*	-21.9	9	TCCGTCCCATAATATAAGATC	1	1	TTTTATATTATGGTACGGA	(((((((((((((.(((((&))))).))))))))))))).	45	3
TraesCSU03G0102900.1:mRNA	1081	1069	1089	Tae-miR1122a*	-21.3	9	TCCGTCCCATAATATAAGATC	1	1	GATCTTATATTATTGAACGGA	(((((((((((((.(.(((((&))))).).)))))))))))))	5	4
TraesCS4D03G0443900.1:mRNA	1369	1363	1380	Tae-miR1122a*	-21	11	TCCGTCCCATAATATAAGATC	1	1	GATCTTATATTATGAGAC	((((((((((((((.(((&.))).))))))))))))))	14	5
TraesCS7A03G1365400.1:mRNA	2265	2255	2273	Tae-miR1122a*	-24.5	9	TCCGTCCCATAATATAAGATC	1	1	TCTTATATTGTGAGACGGA	((((((((((((.((((((&)))))).)))))))))))).	28	3
TraesCS4D03G0052300.1:mRNA	1508	1499	1521	Tae-miR1122a*	-25.4	10	TCCGTCCCATAATATAAGATC	1	1	TCTTATATTATGGGACAGAGGGA	((((((((((((((((....(((&))))))))))))))))))).	12	9
TraesCS3B03G1085200.1:mRNA	1073	1064	1087	Tae-miR1122a*	-21.6	12	TCCGTCCCATAATATAAGATC	1	1	GGTCTTATATTATGGTACAGAGGG	(((((((((((((((....((.((&.)).)))))))))))))))))	6	13
TraesCS4B03G0349100.3:mRNA	2024	2014	2037	Tae-miR1122a*	-22.3	10	TCCGTCCCATAATATAAGATC	1	1	GTCTTACATTATGGGACAGAGGGA	((((((.((((((((((....(((&))))))))))))).)))))).	23	11
TraesCS4B03G0349100.2:mRNA	2186	2176	2199	Tae-miR1122a*	-22.3	10	TCCGTCCCATAATATAAGATC	1	1	GTCTTACATTATGGGACAGAGGGA	((((((.((((((((((....(((&))))))))))))).)))))).	24	11
TraesCS4B03G0349100.1:mRNA	2189	2179	2202	Tae-miR1122a*	-22.3	10	TCCGTCCCATAATATAAGATC	1	1	GTCTTACATTATGGGACAGAGGGA	((((((.((((((((((....(((&))))))))))))).)))))).	24	11
TraesCS6B03G0025200.1:mRNA	513	502	521	Tae-miR1122a*	-23.9	9	TCCGTCCCATAATATAAGATC	1	1	GTCTTACATTACGGGACGGA	((((((.((((.((((((((&)))))))).)))).)))))).	17	4
TraesCS4B03G0349100.4:mRNA	2027	2017	2040	Tae-miR1122a*	-22.3	10	TCCGTCCCATAATATAAGATC	1	1	GTCTTACATTATGGGACAGAGGGA	((((((.((((((((((....(((&))))))))))))).)))))).	23	11
TraesCS2B03G0368000.2:mRNA	1118	1113	1129	Tae-miR1122a*	-18.4	11	TCCGTCCCATAATATAAGATC	1	1	ATCTTATATTATGAGAC	(((((((((((((.(((&.))).))))))))))))).	7	6
TraesCS2B03G0368000.1:mRNA	1257	1252	1268	Tae-miR1122a*	-18.4	11	TCCGTCCCATAATATAAGATC	1	1	ATCTTATATTATGAGAC	(((((((((((((.(((&.))).))))))))))))).	6	6
TraesCS7A03G0383800.1:mRNA	1083	1079	1094	Tae-miR1122a*	-20.6	11	TCCGTCCCATAATATAAGATC	1	1	TCTTATATTTTGGGAC	(((((((((.((((((&.)))))).))))))))).	15	6
TraesCS4A03G0315400.1:mRNA	456	450	468	Tae-miRN4309b*	-24.9	12	AGGTGGAATACCTGAAGAAGA	1	1	TCTTTGTGGTATTCCACCT	((((((.((((((((((((&)))))))))))))))))).	38	2
TraesCS7A03G0375000.1:mRNA	362	350	370	Tae-miRN4309b*	-25.3	9	AGGTGGAATACCTGAAGAAGA	1	1	TCTTCTCCAGGTATGTTCACC	((((((.(((((((.((((((&.))))))))))))).))))))	203	4
TraesCS7A03G0375000.1:mRNA	359	350	370	Tae-miRN4309b*	-25.3	12	AGGTGGAATACCTGAAGAAGA	1	1	TCTTCTCCAGGTATGTTCACC	((((((.(((((((.((((((&.))))))))))))).))))))	203	4
TraesCSU03G0173700.1:mRNA	472	459	479	Tae-miRN4309b*	-23.1	9	AGGTGGAATACCTGAAGAAGA	1	1	TCATCTATCAGGTATTTCATC	((.(((.((((((((((((((&.))))))))))))))))).))	825	3
TraesCS3B03G0150400.1:mRNA	472	459	479	Tae-miRN4309b*	-23.1	9	AGGTGGAATACCTGAAGAAGA	1	1	TCATCTATCAGGTATTTCATC	((.(((.((((((((((((((&.))))))))))))))))).))	412	3
TraesCSU03G0142100.1:mRNA	472	459	479	Tae-miRN4309b*	-23.1	9	AGGTGGAATACCTGAAGAAGA	1	1	TCATCTATCAGGTATTTCATC	((.(((.((((((((((((((&.))))))))))))))))).))	836	3
TraesCS2D03G0486100.1:mRNA	472	459	479	Tae-miRN4309b*	-23.1	9	AGGTGGAATACCTGAAGAAGA	1	1	TCATCTATCAGGTATTTCATC	((.(((.((((((((((((((&.))))))))))))))))).))	771	3
TraesCS7A03G0231100.1:mRNA	472	459	479	Tae-miRN4309b*	-23.1	9	AGGTGGAATACCTGAAGAAGA	1	1	TCATCTATCAGGTATTTCATC	((.(((.((((((((((((((&.))))))))))))))))).))	820	3
TraesCS2B03G0688400.1:mRNA	472	459	479	Tae-miRN4309b*	-23.1	9	AGGTGGAATACCTGAAGAAGA	1	1	TCATCTATCAGGTATTTCATC	((.(((.((((((((((((((&.))))))))))))))))).))	672	3
TraesCS6D03G0630700.1:mRNA	472	459	479	Tae-miRN4309b*	-23.1	9	AGGTGGAATACCTGAAGAAGA	1	1	TCATCTATCAGGTATTTCATC	((.(((.((((((((((((((&.))))))))))))))))).))	684	3
TraesCS7A03G0232600.1:mRNA	472	459	479	Tae-miRN4309b*	-23.1	9	AGGTGGAATACCTGAAGAAGA	1	1	TCATCTATCAGGTATTTCATC	((.(((.((((((((((((((&.))))))))))))))))).))	814	3
TraesCS5B03G1354700.1:mRNA	1927	1920	1937	Tae-miRN4309b*	-23.3	11	AGGTGGAATACCTGAAGAAGA	1	1	TCTTCAGGTATTATACCT	((((((((((((.(((((&))))).)))))))))))).	14	3
TraesCS5A03G0661400.1:mRNA	182	170	190	Tae-miR9666r*	-30.9	9	GCCATCATACGCCCAACCGTG	1	1	CATGGTCGGGCGTATGGATGG	((((((.((((((((.(((((&.))))))))))))).))))))	11	4
TraesCS5A03G0575100.1:mRNA	596	583	604	Tae-miR9778c*	-31	9	GCGAGTTTCAGATGATGCAGG	1	1	CCTGCATGCATCTCGAGCTCGC	(((((((.(((((.((((((((&)))))))).))))))))))))	3	3
TraesCS3D03G0575700.1:mRNA	308	300	317	Tae-miRN4301b*	-18.5	10	GAAGCTTAATGAGAACATGTT	1	1	ATGATTTTGTTAAGCTTC	(((.((((((((((((((&)))))))))))))).))).	27	2
TraesCS7D03G0420300.1:mRNA	1050	1038	1058	Tae-miRN4387a*	-23.3	9	TGCTACATTTCTTCCTCCTAA	1	1	TTGGGAGCAAGAAATGCAGCA	(((((((.((((((((.((((&)))).)))))))).)))))))	39	3
TraesCS6D03G0677800.1:mRNA	754	744	763	Tae-miRN4387a*	-23	10	TGCTACATTTCTTCCTCCTAA	2	2	TGGGAGCAAGAAATGCAGCA	((((((.((((((((.((((&)))).)))))))).)))))).	25	4
TraesCS6A03G0802800.1:mRNA	884	873	892	Tae-miRN4387a*	-23	9	TGCTACATTTCTTCCTCCTAA	1	1	TGGGAGCAAGAAATGCAGCA	((((((.((((((((.((((&)))).)))))))).)))))).	14	4
TraesCS1A03G0451800.1:mRNA	4000	3988	4008	Tae-miRN4387a*	-26.9	9	TGCTACATTTCTTCCTCCTAA	2	2	TTGGGAGGATGAAATGTAGGG	(((((((((.(((((((((.(&).))))))))).)))))))))	63	4
TraesCS4D03G0718000.1:mRNA	810	805	822	Tae-miR9654a*	-24.8	12	TCGCTTCAAGCCTTGTGGAAT	1	1	ATTCTACAAGGCCTGAAG	((((((((((((.(((((&.))))).))))))))))))	16	5
TraesCS1D03G0050900.1:mRNA	1004	992	1011	Tae-miR9657g*	-27.2	9	CGTTCGCCGGAGAAGCTTACT	1	1	GGTAGGCTTCTACGGGAACG	(((((((((((.((((((((&))))).))).)))))))))))	24	6
TraesCS3A03G0138000.1:mRNA	246	239	256	Tae-miR9657g*	-25.9	12	CGTTCGCCGGAGAAGCTTACT	1	1	TAAGCTTCTCCAGCGACG	(((((((((((.((((((&))).))).))))))))))).	12	7
TraesCS5D03G1101500.1:mRNA	1040	1029	1048	Tae-miR156d*	-30.1	9	TCACTCCTCTTTCTGTCAGCC	1	1	GGCGACAGGCAGAGGGGTGA	(((((((((.((((((((((&)))))))))).)))))).)))	15	3
TraesCS5D03G1101500.2:mRNA	1130	1119	1138	Tae-miR156d*	-30.1	9	TCACTCCTCTTTCTGTCAGCC	1	1	GGCGACAGGCAGAGGGGTGA	(((((((((.((((((((((&)))))))))).)))))).)))	15	3
TraesCS7B03G0781300.1:mRNA	82	72	90	Tae-miR156d*	-23.5	9	TCACTCCTCTTTCTGTCAGCC	1	1	GCGACCGAAAGAGGAGAGA	(((((.((((((((((.((&)).)))))))))).))).)).	20	5
TraesCS3B03G0150400.1:mRNA	417	408	427	Tae-miR9674j*	-30.9	12	GTAGAATGGCTGGTGCTATGG	2	2	TGGTAGTACCAGCCATTCTG	(.((((((((((((((((((&.)))))))))))))))))).)	412	3
TraesCS3B03G0150400.1:mRNA	420	408	427	Tae-miR9674j*	-30.9	9	GTAGAATGGCTGGTGCTATGG	1	1	TGGTAGTACCAGCCATTCTG	(.((((((((((((((((((&.)))))))))))))))))).)	412	3
TraesCS3B03G0150400.1:mRNA	418	408	427	Tae-miR9674j*	-30.9	11	GTAGAATGGCTGGTGCTATGG	1	1	TGGTAGTACCAGCCATTCTG	(.((((((((((((((((((&.)))))))))))))))))).)	412	3
TraesCS4A03G0289200.1:mRNA	1586	1577	1596	Tae-miR399n*	-27.7	11	GGGCAGGGTCTCCTTTGGCAG	1	1	CTGGAAATGAGACCTTGCCC	(((.(((.((((((((((((&)))))))))))).)))..)))	25	3
TraesCS4B03G0481100.1:mRNA	1946	1937	1956	Tae-miR399n*	-27.7	11	GGGCAGGGTCTCCTTTGGCAG	1	1	CTGGAAATGAGACCTTGCCC	(((.(((.((((((((((((&)))))))))))).)))..)))	19	3
TraesCS4D03G0428900.1:mRNA	1186	1177	1196	Tae-miR399n*	-27.7	11	GGGCAGGGTCTCCTTTGGCAG	1	1	CTGGAAATGAGACCTTGCCC	(((.(((.((((((((((((&)))))))))))).)))..)))	17	3
TraesCS2D03G0957700.1:mRNA	1532	1528	1542	Tae-miRN4408*	-25.2	11	CAGTTGTCGTTCTGCTTCAGG	2	2	GCAGAATGACAACTG	(((((((((((((((&))))))))))))))).	13	1
TraesCS2D03G0957700.2:mRNA	1535	1531	1545	Tae-miRN4408*	-25.2	11	CAGTTGTCGTTCTGCTTCAGG	2	2	GCAGAATGACAACTG	(((((((((((((((&))))))))))))))).	13	1
TraesCS2B03G1135300.2:mRNA	1486	1482	1496	Tae-miRN4408*	-25.2	11	CAGTTGTCGTTCTGCTTCAGG	2	2	GCAGAATGACAACTG	(((((((((((((((&))))))))))))))).	11	1
TraesCS2A03G1016900.3:mRNA	1485	1481	1495	Tae-miRN4408*	-25.2	11	CAGTTGTCGTTCTGCTTCAGG	2	2	GCAGAATGACAACTG	(((((((((((((((&))))))))))))))).	15	1
TraesCS2A03G1016900.1:mRNA	781	777	791	Tae-miRN4408*	-25.2	11	CAGTTGTCGTTCTGCTTCAGG	2	2	GCAGAATGACAACTG	(((((((((((((((&))))))))))))))).	12	1
TraesCS2B03G1135300.1:mRNA	1489	1485	1499	Tae-miRN4408*	-25.2	11	CAGTTGTCGTTCTGCTTCAGG	2	2	GCAGAATGACAACTG	(((((((((((((((&))))))))))))))).	11	1
TraesCS2A03G1016900.2:mRNA	1491	1487	1501	Tae-miRN4408*	-25.2	11	CAGTTGTCGTTCTGCTTCAGG	2	2	GCAGAATGACAACTG	(((((((((((((((&))))))))))))))).	15	1
TraesCS5B03G1332900.1:mRNA	1879	1870	1886	Tae-miR167b*	-23.7	8	AGGTCATGTGGCAGCTTCATT	1	1	ATGATGCTACATGACCT	(((((((((((((((((&)))))))))))))...)))).	9	4
TraesCS7B03G0099600.1:mRNA	1390	1381	1398	Tae-miR167b*	-27.7	10	AGGTCATGTGGCAGCTTCATT	1	1	GTGGCGTGCCACATGACC	(.(((.((((((((((((&.))))))))))))))).).	22	4
TraesCS5B03G0020700.1:mRNA	2386	2380	2395	Tae-miR167b*	-28.3	11	AGGTCATGTGGCAGCTTCATT	1	1	GAGCTGGCACATGACC	((((((.(((((((((&.))))))))).)))))).	22	6
TraesCS5A03G0026600.1:mRNA	2363	2357	2372	Tae-miR167b*	-28.3	11	AGGTCATGTGGCAGCTTCATT	1	1	GAGCTGGCACATGACC	((((((.(((((((((&.))))))))).)))))).	20	6
TraesCS5D03G0036300.1:mRNA	2389	2383	2398	Tae-miR167b*	-28.3	11	AGGTCATGTGGCAGCTTCATT	1	1	GAGCTGGCACATGACC	((((((.(((((((((&.))))))))).)))))).	26	6
TraesCS1B03G0772000.1:mRNA	42	37	52	Tae-miR167b*	-28.6	12	AGGTCATGTGGCAGCTTCATT	1	1	GAAGTGCCACGTGACC	((((((((((((((((&.)))))))))))).)))).	7	3
TraesCS2A03G0982700.1:mRNA	1227	1217	1234	Tae-miR2118*	-31.9	8	TCCCGATGTCTCCTATTCCTA	1	1	GGAGAGGAGGCGTCGGGA	((((((((((((((((((&)))))))))))))).)))).	17	2
TraesCS2A03G0039500.1:mRNA	901	893	912	Tae-miRN4309a*	-20.1	12	AGGTGGAATACTTGAAGAAGA	1	1	TTTTCTTAAGTGTTCTATCT	((((((((((((((((((((&))))))))))))))).)))))	4	1
TraesCS3D03G0578100.1:mRNA	3625	3619	3635	Tae-miRN4309a*	-25.1	11	AGGTGGAATACTTGAAGAAGA	1	1	CTTCAAGTGTTTCACCT	(((((((((((((((((&))))))))))))))))).	67	1
TraesCS3A03G0632400.1:mRNA	1040	1034	1050	Tae-miRN4309a*	-25.1	11	AGGTGGAATACTTGAAGAAGA	1	1	CTTCAAGTGTTTCACCT	(((((((((((((((((&))))))))))))))))).	45	1
TraesCS3D03G0578100.3:mRNA	3625	3619	3635	Tae-miRN4309a*	-25.1	11	AGGTGGAATACTTGAAGAAGA	1	1	CTTCAAGTGTTTCACCT	(((((((((((((((((&))))))))))))))))).	67	1
TraesCS3B03G0707900.3:mRNA	1799	1793	1809	Tae-miRN4309a*	-25.1	11	AGGTGGAATACTTGAAGAAGA	1	1	CTTCAAGTGTTTCACCT	(((((((((((((((((&))))))))))))))))).	47	1
TraesCS3D03G0578100.2:mRNA	3725	3719	3735	Tae-miRN4309a*	-25.1	11	AGGTGGAATACTTGAAGAAGA	1	1	CTTCAAGTGTTTCACCT	(((((((((((((((((&))))))))))))))))).	67	1
TraesCS3A03G0632400.2:mRNA	3055	3049	3065	Tae-miRN4309a*	-25.1	11	AGGTGGAATACTTGAAGAAGA	1	1	CTTCAAGTGTTTCACCT	(((((((((((((((((&))))))))))))))))).	64	1
TraesCS3B03G0707900.1:mRNA	3044	3038	3054	Tae-miRN4309a*	-25.1	11	AGGTGGAATACTTGAAGAAGA	1	1	CTTCAAGTGTTTCACCT	(((((((((((((((((&))))))))))))))))).	57	1
TraesCS3B03G0707900.2:mRNA	3044	3038	3054	Tae-miRN4309a*	-25.1	11	AGGTGGAATACTTGAAGAAGA	1	1	CTTCAAGTGTTTCACCT	(((((((((((((((((&))))))))))))))))).	57	1
TraesCS4A03G0583500.1:mRNA	797	787	806	Tae-miRN4309a*	-24.2	11	AGGTGGAATACTTGAAGAAGA	1	1	TGTTCTTCAAGTTTTCTACC	(.((((((((((.(((((((&.))))))).)))))))))).)	14	7
TraesCS3A03G0432500.1:mRNA	616	606	622	Tae-miR5070j*	-25.3	8	TTGACCCTCTTTAGTTCAAGT	1	1	TGATCTAAAGAGGGTCA	(((.(((((((((((((&.))))))))))))).))).	187	4
TraesCS3D03G0797800.1:mRNA	1765	1751	1772	Tae-miR5070j*	-23.8	8	TTGACCCTCTTTAGTTCAAGT	1	1	AGTTGAGACTTGAGAGGGTCAA	(.((((.(((.(((((((((((&))))))))))).))))))).)	22	5
TraesCS3A03G0871700.1:mRNA	1666	1652	1673	Tae-miR5070j*	-23.8	8	TTGACCCTCTTTAGTTCAAGT	1	1	AGTTGAGACTTGAGAGGGTCAA	(.((((.(((.(((((((((((&))))))))))).))))))).)	18	5
TraesCS2D03G0611600.1:mRNA	1149	1137	1156	Tae-miR395as*	-24	9	GTTCTCTTCAAGCACTTCAGG	1	1	CCTGAAGATTTTGAAGAGAA	(((((((..(((((((((((&.)))))))))))..)))))))	10	5
TraesCS4D03G0527800.1:mRNA	2753	2741	2760	Tae-miR395as*	-24	9	GTTCTCTTCAAGCACTTCAGG	1	1	CCTGAAGATTTTGAAGAGAA	(((((((..(((((((((((&.)))))))))))..)))))))	21	5
TraesCS3B03G1046500.1:mRNA	1446	1437	1455	Tae-miR395as*	-25.7	10	GTTCTCTTCAAGCACTTCAGG	1	1	GGAGTGGCTTGAGGAGAAT	(((((.(((((((((((((&)))))))))))))))))).	6	2
TraesCS4A03G0779600.2:mRNA	1305	1294	1314	Tae-miR395as*	-23.1	10	GTTCTCTTCAAGCACTTCAGG	1	1	CCCGAAGCGCTTGAAGGCAAC	((.((((.(((((((((.(((&))).))))))))).)))).))	17	4
TraesCS4A03G0779600.1:mRNA	1305	1294	1314	Tae-miR395as*	-23.1	10	GTTCTCTTCAAGCACTTCAGG	1	1	CCCGAAGCGCTTGAAGGCAAC	((.((((.(((((((((.(((&))).))))))))).)))).))	17	4
TraesCS2A03G0874400.2:mRNA	671	662	681	Tae-miR395as*	-22.1	12	GTTCTCTTCAAGCACTTCAGG	1	1	CCTGTCCTGCTTGAAGAAAC	((((...(((((((((((((&))).))))))))))...))))	11	6
TraesCS2D03G0817900.2:mRNA	695	686	705	Tae-miR395as*	-22.1	12	GTTCTCTTCAAGCACTTCAGG	1	1	CCTGTCCTGCTTGAAGAAAC	((((...(((((((((((((&))).))))))))))...))))	9	6
TraesCS2B03G0969200.3:mRNA	649	640	659	Tae-miR395as*	-22.1	12	GTTCTCTTCAAGCACTTCAGG	1	1	CCTGTCCTGCTTGAAGAAAC	((((...(((((((((((((&))).))))))))))...))))	13	6
TraesCS2B03G0969200.2:mRNA	649	640	659	Tae-miR395as*	-22.1	12	GTTCTCTTCAAGCACTTCAGG	1	1	CCTGTCCTGCTTGAAGAAAC	((((...(((((((((((((&))).))))))))))...))))	11	6
TraesCS2B03G0969200.1:mRNA	649	640	659	Tae-miR395as*	-22.1	12	GTTCTCTTCAAGCACTTCAGG	1	1	CCTGTCCTGCTTGAAGAAAC	((((...(((((((((((((&))).))))))))))...))))	11	6
TraesCS2D03G0817900.3:mRNA	756	747	766	Tae-miR395as*	-22.1	12	GTTCTCTTCAAGCACTTCAGG	1	1	CCTGTCCTGCTTGAAGAAAC	((((...(((((((((((((&))).))))))))))...))))	9	6
TraesCS2A03G0874400.1:mRNA	671	662	681	Tae-miR395as*	-22.1	12	GTTCTCTTCAAGCACTTCAGG	1	1	CCTGTCCTGCTTGAAGAAAC	((((...(((((((((((((&))).))))))))))...))))	11	6
TraesCS2D03G0817900.1:mRNA	695	686	705	Tae-miR395as*	-22.1	12	GTTCTCTTCAAGCACTTCAGG	1	1	CCTGTCCTGCTTGAAGAAAC	((((...(((((((((((((&))).))))))))))...))))	9	6
TraesCS2A03G0874400.3:mRNA	671	662	681	Tae-miR395as*	-22.1	12	GTTCTCTTCAAGCACTTCAGG	1	1	CCTGTCCTGCTTGAAGAAAC	((((...(((((((((((((&))).))))))))))...))))	11	6
TraesCS3D03G0887800.1:mRNA	614	601	620	Tae-miR169ay*	-34.6	8	TGGGCAGTCTTCTTGGCTAGC	1	1	GCTGGCCGAGAAGACGGCCT	(((((((((((((((.((((&.)))).)))))))))))))))	14	5
TraesCS2A03G0075800.1:mRNA	460	447	467	Tae-miR169ay*	-24.9	8	TGGGCAGTCTTCTTGGCTAGC	1	1	GCCGTCCAAGAAGACTTCCCG	((...(((((((((((.((((&)))).)))))))))))...))	6	5
TraesCS2D03G0070000.1:mRNA	515	502	522	Tae-miR169ay*	-24.9	8	TGGGCAGTCTTCTTGGCTAGC	1	1	GCCGTCCAAGAAGACTTCCCG	((...(((((((((((.((((&)))).)))))))))))...))	6	5
TraesCS7A03G0966900.1:mRNA	155	148	162	Tae-miR169ay*	-23.9	8	TGGGCAGTCTTCTTGGCTAGC	1	1	CCAAAAGACTGCCCA	(((((((((((((((&))))))))))).)))).	8	3
TraesCS2A03G1269800.1:mRNA	1503	1492	1509	Tae-miR5064e*	-21.3	8	GTGCTATGGATAATTTCAACC	2	2	TTGAGCTTATCCATGGCA	(((((.((((((((((((&.)))))))))))).))))).	8	4
TraesCS5A03G0661400.1:mRNA	182	170	190	Tae-miR9666q*	-30.9	9	GCCATCATACGCCCAACCGTG	1	1	CATGGTCGGGCGTATGGATGG	((((((.((((((((.(((((&.))))))))))))).))))))	11	4
TraesCS6A03G0429100.1:mRNA	436	423	443	Tae-miR9778b*	-28.1	8	ACGAGTTCCAGACGATGCAGG	1	1	CGTGCATCGTCGGGAACCCGT	(.(((((((((.(((((.(((&))).))))).))))))))).)	20	5
TraesCS1D03G0050900.1:mRNA	1004	992	1011	Tae-miR9657f*	-27.2	9	CGTTCGCCGGAGAAGCTTACT	1	1	GGTAGGCTTCTACGGGAACG	(((((((((((.((((((((&))))).))).)))))))))))	24	6
TraesCS3A03G0138000.1:mRNA	246	239	256	Tae-miR9657f*	-25.9	12	CGTTCGCCGGAGAAGCTTACT	1	1	TAAGCTTCTCCAGCGACG	(((((((((((.((((((&))).))).))))))))))).	12	7
TraesCS6B03G0558700.1:mRNA	3202	3195	3210	Tae-miR156c*	-22.2	9	TCACTGCTCTATCTGTCAGCC	1	1	GCTGAGAGAGCAGTGA	(((((.((((((((((&)))))))))....).))))).	27	9
TraesCS6D03G0375700.1:mRNA	3555	3548	3563	Tae-miR156c*	-22.2	9	TCACTGCTCTATCTGTCAGCC	1	1	GCTGAGAGAGCAGTGA	(((((.((((((((((&)))))))))....).))))).	37	9
TraesCS6D03G0375700.2:mRNA	3387	3380	3395	Tae-miR156c*	-22.2	9	TCACTGCTCTATCTGTCAGCC	1	1	GCTGAGAGAGCAGTGA	(((((.((((((((((&)))))))))....).))))).	27	9
TraesCS7D03G0447700.1:mRNA	322	310	329	Tae-miR530c*	-29.6	9	TGCAGTGGCATATGCAACTCT	1	1	AGAGTTGCATATGCACCTGC	((((((((((((((..((((&.))))..))))))))))))))	10	7
TraesCS7D03G0447700.2:mRNA	1380	1368	1387	Tae-miR530c*	-29.6	9	TGCAGTGGCATATGCAACTCT	1	1	AGAGTTGCATATGCACCTGC	((((((((((((((..((((&.))))..))))))))))))))	12	7
TraesCS7B03G0652200.2:mRNA	454	444	464	Tae-miRN4280a*	-23.1	11	CTGATGAGTTCATTGTTTTCA	1	1	TGAACTAAATGAGCTCATCAG	((((...((((((((((((((&))))))))))))))...))))	1	3
TraesCS6A03G0534500.1:mRNA	286	276	296	Tae-miRN4280a*	-23.1	11	CTGATGAGTTCATTGTTTTCA	1	1	TGAACTAAATGAGCTCATCAG	((((...((((((((((((((&))))))))))))))...))))	5	3
TraesCS6A03G0534500.2:mRNA	304	294	314	Tae-miRN4280a*	-23.1	11	CTGATGAGTTCATTGTTTTCA	1	1	TGAACTAAATGAGCTCATCAG	((((...((((((((((((((&))))))))))))))...))))	2	3
TraesCS7B03G0652200.1:mRNA	439	429	449	Tae-miRN4280a*	-23.1	11	CTGATGAGTTCATTGTTTTCA	1	1	TGAACTAAATGAGCTCATCAG	((((...((((((((((((((&))))))))))))))...))))	1	3
TraesCS7A03G0829300.1:mRNA	304	294	314	Tae-miRN4280a*	-23.1	11	CTGATGAGTTCATTGTTTTCA	1	1	TGAACTAAATGAGCTCATCAG	((((...((((((((((((((&))))))))))))))...))))	2	3
TraesCS4A03G1013400.3:mRNA	1391	1381	1401	Tae-miRN4280a*	-22.1	11	CTGATGAGTTCATTGTTTTCA	1	1	TGATAACATTGAAGTCATCAG	(((.((((.((((.(((((((&))))))).)))).)))).)))	30	4
TraesCS4D03G0720300.2:mRNA	1392	1382	1402	Tae-miRN4280a*	-22.1	11	CTGATGAGTTCATTGTTTTCA	1	1	TGATAACATTGAAGTCATCAG	(((.((((.((((.(((((((&))))))).)))).)))).)))	33	4
TraesCS4D03G0720300.3:mRNA	1392	1382	1402	Tae-miRN4280a*	-22.1	11	CTGATGAGTTCATTGTTTTCA	1	1	TGATAACATTGAAGTCATCAG	(((.((((.((((.(((((((&))))))).)))).)))).)))	33	4
TraesCS4B03G0803500.2:mRNA	1351	1341	1361	Tae-miRN4280a*	-22.1	11	CTGATGAGTTCATTGTTTTCA	1	1	TGATAACATTGAAGTCATCAG	(((.((((.((((.(((((((&))))))).)))).)))).)))	32	4
TraesCS4B03G0803500.1:mRNA	1351	1341	1361	Tae-miRN4280a*	-22.1	11	CTGATGAGTTCATTGTTTTCA	1	1	TGATAACATTGAAGTCATCAG	(((.((((.((((.(((((((&))))))).)))).)))).)))	23	4
TraesCS4D03G0720300.5:mRNA	924	914	934	Tae-miRN4280a*	-22.1	11	CTGATGAGTTCATTGTTTTCA	1	1	TGATAACATTGAAGTCATCAG	(((.((((.((((.(((((((&))))))).)))).)))).)))	30	4
TraesCS4A03G1013400.1:mRNA	1391	1381	1401	Tae-miRN4280a*	-22.1	11	CTGATGAGTTCATTGTTTTCA	1	1	TGATAACATTGAAGTCATCAG	(((.((((.((((.(((((((&))))))).)))).)))).)))	32	4
TraesCS4B03G0803500.3:mRNA	1231	1221	1241	Tae-miRN4280a*	-22.1	11	CTGATGAGTTCATTGTTTTCA	1	1	TGATAACATTGAAGTCATCAG	(((.((((.((((.(((((((&))))))).)))).)))).)))	32	4
TraesCS4D03G0720300.1:mRNA	1392	1382	1402	Tae-miRN4280a*	-22.1	11	CTGATGAGTTCATTGTTTTCA	1	1	TGATAACATTGAAGTCATCAG	(((.((((.((((.(((((((&))))))).)))).)))).)))	24	4
TraesCS4A03G1013400.2:mRNA	1391	1381	1401	Tae-miRN4280a*	-22.1	11	CTGATGAGTTCATTGTTTTCA	1	1	TGATAACATTGAAGTCATCAG	(((.((((.((((.(((((((&))))))).)))).)))).)))	32	4
TraesCS4D03G0720300.4:mRNA	1272	1262	1282	Tae-miRN4280a*	-22.1	11	CTGATGAGTTCATTGTTTTCA	1	1	TGATAACATTGAAGTCATCAG	(((.((((.((((.(((((((&))))))).)))).)))).)))	33	4
TraesCS4B03G0803500.4:mRNA	924	914	934	Tae-miRN4280a*	-22.1	11	CTGATGAGTTCATTGTTTTCA	1	1	TGATAACATTGAAGTCATCAG	(((.((((.((((.(((((((&))))))).)))).)))).)))	27	4
TraesCS4A03G1013400.4:mRNA	924	914	934	Tae-miRN4280a*	-22.1	11	CTGATGAGTTCATTGTTTTCA	1	1	TGATAACATTGAAGTCATCAG	(((.((((.((((.(((((((&))))))).)))).)))).)))	28	4
TraesCS1A03G0523200.1:mRNA	305	298	314	Tae-miRN4280a*	-16.8	10	CTGATGAGTTCATTGTTTTCA	1	1	AACAATGAACTAATTAG	(((((((((((.(((((&))))).))))))))))).	13	3
TraesCS6B03G0009100.1:mRNA	1326	1320	1335	Tae-miR396g*	-19.2	11	GTTCAAGAAAGCCCATGGAAA	1	1	CAAGGGCCTTCTTGAA	((.((((.((((((((&.)))))))).)))).)).	10	8
TraesCS6B03G0004800.1:mRNA	1341	1335	1350	Tae-miR396g*	-19.2	11	GTTCAAGAAAGCCCATGGAAA	1	1	CAAGGGCCTTCTTGAA	((.((((.((((((((&.)))))))).)))).)).	8	8
TraesCS6B03G0009000.1:mRNA	1266	1260	1275	Tae-miR396g*	-19.2	11	GTTCAAGAAAGCCCATGGAAA	1	1	CAAGGGCCTTCTTGAA	((.((((.((((((((&.)))))))).)))).)).	11	8
TraesCS6D03G0007500.1:mRNA	1321	1315	1330	Tae-miR396g*	-19.2	11	GTTCAAGAAAGCCCATGGAAA	1	1	CAAGGGCCTTCTTGAA	((.((((.((((((((&.)))))))).)))).)).	8	8
TraesCS3D03G0322100.2:mRNA	1467	1459	1477	Tae-miR396g*	-21.8	11	GTTCAAGAAAGCCCATGGAAA	1	1	TCCATAGGCATTTCTTGAA	(((((.(((.(((((((((&.)))))))))))).))))).	96	5
TraesCS4A03G0289200.1:mRNA	1586	1577	1596	Tae-miR399m*	-27.7	11	GGGCAGGGTCTCCTTTGGCAG	1	1	CTGGAAATGAGACCTTGCCC	(((.(((.((((((((((((&)))))))))))).)))..)))	25	3
TraesCS4B03G0481100.1:mRNA	1946	1937	1956	Tae-miR399m*	-27.7	11	GGGCAGGGTCTCCTTTGGCAG	1	1	CTGGAAATGAGACCTTGCCC	(((.(((.((((((((((((&)))))))))))).)))..)))	19	3
TraesCS4D03G0428900.1:mRNA	1186	1177	1196	Tae-miR399m*	-27.7	11	GGGCAGGGTCTCCTTTGGCAG	1	1	CTGGAAATGAGACCTTGCCC	(((.(((.((((((((((((&)))))))))))).)))..)))	17	3
TraesCS3D03G0239000.1:mRNA	48	36	55	Tae-miRN4365c*	-31.7	8	CTCGGGTTGAACTGCGCTTGG	1	1	CCAACGCAGTCCAACCCGAG	((((((((((.(((((((((&))))))))).)))))).))))	8	3
TraesCS3A03G0246200.1:mRNA	132	120	139	Tae-miRN4365c*	-31.7	8	CTCGGGTTGAACTGCGCTTGG	1	1	CCAACGCAGTCCAACCCGAG	((((((((((.(((((((((&))))))))).)))))).))))	8	3
TraesCS2B03G1336500.1:mRNA	1491	1482	1500	Tae-miRN4365c*	-30.2	10	CTCGGGTTGAACTGCGCTTGG	1	1	CCGGCGAGTTCAACCCGGG	(((((((((((((((((((&))))))))))))).)))).))	19	2
TraesCS6D03G0374000.1:mRNA	1540	1533	1549	Tae-miRN4365c*	-32.9	11	CTCGGGTTGAACTGCGCTTGG	1	1	GGCGCAGTTCAACCCGG	(((((((((((((((((&.))))))))))))))))).	19	2
TraesCS6A03G0440900.2:mRNA	1518	1511	1527	Tae-miRN4365c*	-32.9	11	CTCGGGTTGAACTGCGCTTGG	1	1	GGCGCAGTTCAACCCGG	(((((((((((((((((&.))))))))))))))))).	21	2
TraesCS6A03G0440900.1:mRNA	1653	1646	1662	Tae-miRN4365c*	-32.9	11	CTCGGGTTGAACTGCGCTTGG	1	1	GGCGCAGTTCAACCCGG	(((((((((((((((((&.))))))))))))))))).	21	2
TraesCS6B03G0542500.1:mRNA	1547	1540	1556	Tae-miRN4365c*	-32.9	11	CTCGGGTTGAACTGCGCTTGG	1	1	GGCGCAGTTCAACCCGG	(((((((((((((((((&.))))))))))))))))).	24	2
TraesCS4B03G0201800.1:mRNA	307	294	314	Tae-miRN4365c*	-27.9	8	CTCGGGTTGAACTGCGCTTGG	1	1	CCAAGTCCGGTTCAGACCCGA	((((((.(((((((.((((((&.))))))))))))).))))))	4	4
TraesCS7A03G0411400.2:mRNA	1082	1072	1090	Tae-miRN4365c*	-23.7	10	CTCGGGTTGAACTGCGCTTGG	1	1	CCAGATCAGTTTAACCCGA	((((..(((((((((((((&.)))))))))))))..)).))	15	5
TraesCS7D03G0398300.1:mRNA	932	922	940	Tae-miRN4365c*	-23.7	10	CTCGGGTTGAACTGCGCTTGG	1	1	CCAGATCAGTTTAACCCGA	((((..(((((((((((((&.)))))))))))))..)).))	16	5
TraesCS5B03G1332900.1:mRNA	1879	1870	1886	Tae-miR167a*	-23.7	8	AGGTCATGTGGCAGCTTCATT	1	1	ATGATGCTACATGACCT	(((((((((((((((((&)))))))))))))...)))).	9	4
TraesCS7B03G0099600.1:mRNA	1390	1381	1398	Tae-miR167a*	-27.7	10	AGGTCATGTGGCAGCTTCATT	1	1	GTGGCGTGCCACATGACC	(.(((.((((((((((((&.))))))))))))))).).	22	4
TraesCS5B03G0020700.1:mRNA	2386	2380	2395	Tae-miR167a*	-28.3	11	AGGTCATGTGGCAGCTTCATT	1	1	GAGCTGGCACATGACC	((((((.(((((((((&.))))))))).)))))).	22	6
TraesCS5A03G0026600.1:mRNA	2363	2357	2372	Tae-miR167a*	-28.3	11	AGGTCATGTGGCAGCTTCATT	1	1	GAGCTGGCACATGACC	((((((.(((((((((&.))))))))).)))))).	20	6
TraesCS5D03G0036300.1:mRNA	2389	2383	2398	Tae-miR167a*	-28.3	11	AGGTCATGTGGCAGCTTCATT	1	1	GAGCTGGCACATGACC	((((((.(((((((((&.))))))))).)))))).	26	6
TraesCS1B03G0772000.1:mRNA	42	37	52	Tae-miR167a*	-28.6	12	AGGTCATGTGGCAGCTTCATT	1	1	GAAGTGCCACGTGACC	((((((((((((((((&.)))))))))))).)))).	7	3
TraesCS2A03G0680300.1:mRNA	570	559	578	Tae-miRN4342*	-34.4	10	GGTCGTGATTATCGCGGTTGT	1	1	ACAGCCGTGATGATCACGGC	((((((((((((((((((((&.))))))))))))))))))))	9	1
TraesCS3A03G0694500.1:mRNA	2376	2366	2385	Tae-miRN4342*	-27.1	10	GGTCGTGATTATCGCGGTTGT	1	1	ACACCGTGATCATCATGACC	((((((((((.(((((((((&))))))))).)))))))).))	39	3
TraesCS3B03G1329400.2:mRNA	37	27	45	Tae-miRN4342*	-31.7	10	GGTCGTGATTATCGCGGTTGT	1	1	CAACCGCGATAGTCCGATC	(((((((((((((((((((&))))).)))))))))))))).	12	3
TraesCS7B03G0396800.1:mRNA	1359	1349	1370	Tae-miRN4342*	-24.6	12	GGTCGTGATTATCGCGGTTGT	1	1	ACAACGTTAGATGATCACGACT	(((((....(((((((((((((&)))))))))))))...)))))	28	4
TraesCS7A03G0563600.1:mRNA	1642	1632	1653	Tae-miRN4342*	-24.4	12	GGTCGTGATTATCGCGGTTGT	1	1	ACAACAATAGATGATCACGACT	(((((....(((((((((((((&)))))))))))))...)))))	24	4
TraesCS2B03G0456400.1:mRNA	1194	1183	1203	Tae-miRN4342*	-22.1	10	GGTCGTGATTATCGCGGTTGT	1	1	GACCATCCGATAATGACGACT	((((...(((((((.((((((&)))))).))))))).)))).	206	6
TraesCS2D03G0356600.1:mRNA	885	874	894	Tae-miRN4342*	-22.1	10	GGTCGTGATTATCGCGGTTGT	1	1	GACCATCCGATAATGACGACT	((((...(((((((.((((((&)))))).))))))).)))).	173	6
TraesCS2A03G0340100.1:mRNA	1162	1151	1171	Tae-miRN4342*	-22.1	10	GGTCGTGATTATCGCGGTTGT	1	1	GACCATCCGATAATGACGACT	((((...(((((((.((((((&)))))).))))))).)))).	186	6
TraesCS1A03G0361500.1:mRNA	361	350	370	Tae-miR5070i*	-28.2	10	CCGACCCTTTTTAGTTCAACT	1	1	GGTTGGACTAAAAGGGGGTCG	(((((((((((((.(((((((&.))))))))))))))))))))	14	3
TraesCS1A03G0361500.1:mRNA	363	350	370	Tae-miR5070i*	-28.2	8	CCGACCCTTTTTAGTTCAACT	2	1	GGTTGGACTAAAAGGGGGTCG	(((((((((((((.(((((((&.))))))))))))))))))))	14	3
TraesCS1A03G0361500.3:mRNA	363	350	370	Tae-miR5070i*	-28.2	8	CCGACCCTTTTTAGTTCAACT	2	1	GGTTGGACTAAAAGGGGGTCG	(((((((((((((.(((((((&.))))))))))))))))))))	14	3
TraesCS1A03G0361500.2:mRNA	363	350	370	Tae-miR5070i*	-28.2	8	CCGACCCTTTTTAGTTCAACT	2	1	GGTTGGACTAAAAGGGGGTCG	(((((((((((((.(((((((&.))))))))))))))))))))	14	3
TraesCS1A03G0361500.2:mRNA	361	350	370	Tae-miR5070i*	-28.2	10	CCGACCCTTTTTAGTTCAACT	1	1	GGTTGGACTAAAAGGGGGTCG	(((((((((((((.(((((((&.))))))))))))))))))))	14	3
TraesCS1A03G0361500.3:mRNA	361	350	370	Tae-miR5070i*	-28.2	10	CCGACCCTTTTTAGTTCAACT	1	1	GGTTGGACTAAAAGGGGGTCG	(((((((((((((.(((((((&.))))))))))))))))))))	14	3
TraesCS1A03G0361500.4:mRNA	361	350	370	Tae-miR5070i*	-28.2	10	CCGACCCTTTTTAGTTCAACT	1	1	GGTTGGACTAAAAGGGGGTCG	(((((((((((((.(((((((&.))))))))))))))))))))	14	3
TraesCS1A03G0361500.4:mRNA	363	350	370	Tae-miR5070i*	-28.2	8	CCGACCCTTTTTAGTTCAACT	2	1	GGTTGGACTAAAAGGGGGTCG	(((((((((((((.(((((((&.))))))))))))))))))))	14	3
TraesCS6A03G0453700.1:mRNA	118	107	125	Tae-miR395ar*	-24.1	8	GTTCCCTGCAAACACTTCACG	1	1	TGAAGGGTTTGCAGGAGAC	(((((.(((((((((.(((&))).))))))))).))))).	8	4
TraesCS3D03G0887800.1:mRNA	614	601	620	Tae-miR169ax*	-34.6	8	TGGGCAGTCTTCTTGGCTAGC	1	1	GCTGGCCGAGAAGACGGCCT	(((((((((((((((.((((&.)))).)))))))))))))))	14	5
TraesCS2A03G0075800.1:mRNA	460	447	467	Tae-miR169ax*	-24.9	8	TGGGCAGTCTTCTTGGCTAGC	1	1	GCCGTCCAAGAAGACTTCCCG	((...(((((((((((.((((&)))).)))))))))))...))	6	5
TraesCS2D03G0070000.1:mRNA	515	502	522	Tae-miR169ax*	-24.9	8	TGGGCAGTCTTCTTGGCTAGC	1	1	GCCGTCCAAGAAGACTTCCCG	((...(((((((((((.((((&)))).)))))))))))...))	6	5
TraesCS7A03G0966900.1:mRNA	155	148	162	Tae-miR169ax*	-23.9	8	TGGGCAGTCTTCTTGGCTAGC	1	1	CCAAAAGACTGCCCA	(((((((((((((((&))))))))))).)))).	8	3
TraesCS7D03G0482300.2:mRNA	2998	2985	3005	Tae-miR9679b*	-24.3	8	GCTGCTCATTCTGGTTTTAGA	1	1	TTTGCAACCAGTATGAGTAGC	((((.((((((.(((((((((&))))))))).)))))).))))	24	3
TraesCS7D03G0482300.2:mRNA	2997	2985	3005	Tae-miR9679b*	-24.3	9	GCTGCTCATTCTGGTTTTAGA	2	2	TTTGCAACCAGTATGAGTAGC	((((.((((((.(((((((((&))))))))).)))))).))))	24	3
TraesCS7D03G0482300.3:mRNA	3019	3006	3026	Tae-miR9679b*	-24.3	8	GCTGCTCATTCTGGTTTTAGA	1	1	TTTGCAACCAGTATGAGTAGC	((((.((((((.(((((((((&))))))))).)))))).))))	23	3
TraesCS7D03G0482300.1:mRNA	2913	2901	2921	Tae-miR9679b*	-24.3	9	GCTGCTCATTCTGGTTTTAGA	2	2	TTTGCAACCAGTATGAGTAGC	((((.((((((.(((((((((&))))))))).)))))).))))	24	3
TraesCS7D03G0482300.3:mRNA	3018	3006	3026	Tae-miR9679b*	-24.3	9	GCTGCTCATTCTGGTTTTAGA	2	2	TTTGCAACCAGTATGAGTAGC	((((.((((((.(((((((((&))))))))).)))))).))))	23	3
TraesCS7D03G0482300.1:mRNA	2914	2901	2921	Tae-miR9679b*	-24.3	8	GCTGCTCATTCTGGTTTTAGA	1	1	TTTGCAACCAGTATGAGTAGC	((((.((((((.(((((((((&))))))))).)))))).))))	24	3
TraesCS2A03G1269800.1:mRNA	1503	1492	1509	Tae-miR5064d*	-21.3	8	GTGCTATGGATAAATTCAACC	2	2	TTGAGCTTATCCATGGCA	(((((.((((((((((((&.)))))))))))).))))).	8	4
TraesCS1D03G0078600.1:mRNA	1556	1548	1567	Tae-miR5064d*	-19.6	12	GTGCTATGGATAAATTCAACC	1	1	GTTTGCTTTATTCATAGCAC	(((...((((((((((((((&))))))))))))))...))).	6	4
TraesCS5A03G0575100.1:mRNA	596	583	604	Tae-miR9778a*	-32.8	9	GCGAGTTCCAGATGATGCAGG	1	1	CCTGCATGCATCTCGAGCTCGC	(((((((.(((((.((((((((&)))))))).))))))))))))	3	3
TraesCS1D03G0050900.1:mRNA	1004	992	1011	Tae-miR9657e*	-27.2	9	CGTTCGCCGGAGAAGCTTACT	1	1	GGTAGGCTTCTACGGGAACG	(((((((((((.((((((((&))))).))).)))))))))))	24	6
TraesCS3A03G0138000.1:mRNA	246	239	256	Tae-miR9657e*	-25.9	12	CGTTCGCCGGAGAAGCTTACT	1	1	TAAGCTTCTCCAGCGACG	(((((((((((.((((((&))).))).))))))))))).	12	7
TraesCS6B03G0558700.1:mRNA	3202	3195	3210	Tae-miR156b*	-22.2	9	TCACTGCTCTATCTGTCAGCC	1	1	GCTGAGAGAGCAGTGA	(((((.((((((((((&)))))))))....).))))).	27	9
TraesCS6D03G0375700.1:mRNA	3555	3548	3563	Tae-miR156b*	-22.2	9	TCACTGCTCTATCTGTCAGCC	1	1	GCTGAGAGAGCAGTGA	(((((.((((((((((&)))))))))....).))))).	37	9
TraesCS6D03G0375700.2:mRNA	3387	3380	3395	Tae-miR156b*	-22.2	9	TCACTGCTCTATCTGTCAGCC	1	1	GCTGAGAGAGCAGTGA	(((((.((((((((((&)))))))))....).))))).	27	9
TraesCS7A03G0060100.1:mRNA	1810	1799	1817	Tae-miR159h*	-23.4	8	GAGCTCCTATCATTCCAATGA	1	1	CATGTAATGATGGGAGTTC	((((.((((((((((((((&)))))))))))))).)).)).	7	3
TraesCS5D03G1209200.1:mRNA	336	328	347	Tae-miR530b*	-36.7	12	GGTGCAGTGGCACATGCAGCC	1	1	GGCGCATGAGCCGCTGCACC	((((((((.(((((((((((&))))))))))).))))).)))	7	3
TraesCS6B03G0009100.1:mRNA	1326	1320	1335	Tae-miR396f*	-19.2	11	GTTCAAGAAAGCCCATGGAAA	1	1	CAAGGGCCTTCTTGAA	((.((((.((((((((&.)))))))).)))).)).	10	8
TraesCS6B03G0004800.1:mRNA	1341	1335	1350	Tae-miR396f*	-19.2	11	GTTCAAGAAAGCCCATGGAAA	1	1	CAAGGGCCTTCTTGAA	((.((((.((((((((&.)))))))).)))).)).	8	8
TraesCS6B03G0009000.1:mRNA	1266	1260	1275	Tae-miR396f*	-19.2	11	GTTCAAGAAAGCCCATGGAAA	1	1	CAAGGGCCTTCTTGAA	((.((((.((((((((&.)))))))).)))).)).	11	8
TraesCS6D03G0007500.1:mRNA	1321	1315	1330	Tae-miR396f*	-19.2	11	GTTCAAGAAAGCCCATGGAAA	1	1	CAAGGGCCTTCTTGAA	((.((((.((((((((&.)))))))).)))).)).	8	8
TraesCS3D03G0322100.2:mRNA	1467	1459	1477	Tae-miR396f*	-21.8	11	GTTCAAGAAAGCCCATGGAAA	1	1	TCCATAGGCATTTCTTGAA	(((((.(((.(((((((((&.)))))))))))).))))).	96	5
TraesCS4A03G0289200.1:mRNA	1586	1577	1596	Tae-miR399l*	-27.7	11	GGGCAGGGTCTCCTTTGGCAG	1	1	CTGGAAATGAGACCTTGCCC	(((.(((.((((((((((((&)))))))))))).)))..)))	25	3
TraesCS4B03G0481100.1:mRNA	1946	1937	1956	Tae-miR399l*	-27.7	11	GGGCAGGGTCTCCTTTGGCAG	1	1	CTGGAAATGAGACCTTGCCC	(((.(((.((((((((((((&)))))))))))).)))..)))	19	3
TraesCS4D03G0428900.1:mRNA	1186	1177	1196	Tae-miR399l*	-27.7	11	GGGCAGGGTCTCCTTTGGCAG	1	1	CTGGAAATGAGACCTTGCCC	(((.(((.((((((((((((&)))))))))))).)))..)))	17	3
TraesCS3A03G0708700.1:mRNA	2053	2040	2063	Tae-miR1127*	-31.3	11	CTTCCGTTCGGAATTACTCGT	1	1	GCGACAAGTAATTCCGAACGGAGG	((((...(((((((((((((((((&)))))))))))))))))))))	19	3
TraesCS2B03G1113000.2:mRNA	3504	3489	3512	Tae-miR1127*	-31.1	9	CTTCCGTTCGGAATTACTCGT	1	1	ACGACAAGTAATTCCGAACGGAGG	((((...(((((((((((((((((&)))))))))))))))))))))	24	3
TraesCS2D03G1233600.1:mRNA	635	626	646	Tae-miR1127*	-31	12	CTTCCGTTCGGAATTACTCGT	1	1	ACAAGTAATTCCGAACGGAGG	((.((((((((((((((((((&)))))))))))))))))).))	9	1
TraesCS2A03G0933000.1:mRNA	2412	2399	2419	Tae-miR1127*	-28.1	8	CTTCCGTTCGGAATTACTCGT	1	1	ACAAGTAATTTCGAACGGAGG	((.((((((((((((((((((&)))))))))))))))))).))	36	1
TraesCS2B03G1405800.1:mRNA	402	389	412	Tae-miR1127*	-27.7	11	CTTCCGTTCGGAATTACTCGT	1	1	GCGACAATTAATTCCGAACGGAGG	((((....((((((((((((((((&)))))))))))))))).))))	10	4
TraesCS4B03G0185200.1:mRNA	173	160	180	Tae-miR1127*	-31.6	8	CTTCCGTTCGGAATTACTCGT	1	1	ACGAGTAATTTGGAACGGAGG	(((((((((((.(((((((((&))))))))).)))))))))))	12	2
TraesCS6B03G0603300.1:mRNA	598	585	608	Tae-miR1127*	-29	11	CTTCCGTTCGGAATTACTCGT	1	1	GCGACAAGTAATTCCGGATGGAGG	((((...(((((((((((((((((&)))))))))))))))))))))	16	3
TraesCS2A03G0124500.1:mRNA	1247	1237	1257	Tae-miR1127*	-26.7	11	CTTCCGTTCGGAATTACTCGT	1	1	ACAAGTAATTCGGAACGGAGG	((.((((((((.(((((((((&))))))))).)))))))).))	26	3
TraesCS7D03G0823600.1:mRNA	754	741	764	Tae-miR1127*	-26.8	11	CTTCCGTTCGGAATTACTCGT	1	1	GCGACAAGTAATTCGGAACGGAGG	((((...(((((((.(((((((((&))))))))).)))))))))))	14	5
TraesCS3B03G0831500.1:mRNA	1444	1430	1453	Tae-miR1127*	-25.6	10	CTTCCGTTCGGAATTACTCGT	1	1	GCGACAAGTAATTCCGAAAGGAGG	((((...(((((((((((.(((((&))))).)))))))))))))))	39	5
TraesCS7B03G0353700.1:mRNA	3347	3337	3357	Tae-miR1127*	-26.5	11	CTTCCGTTCGGAATTACTCGT	1	1	ACAAGTAATTCGGAACGGAGG	((.((((((((.(((((((((&))))))))).)))))))).))	31	3
TraesCS7D03G0484800.1:mRNA	1391	1381	1401	Tae-miR1127*	-27.3	11	CTTCCGTTCGGAATTACTCGT	1	1	ACAAGTATTTCCGGACGGAGG	((.((((.(((((((((((((&))))))))))))).)))).))	18	2
TraesCS2B03G0108300.3:mRNA	4679	4668	4688	Tae-miR1127*	-27.3	10	CTTCCGTTCGGAATTACTCGT	1	1	ACAAGTATTTCCGGACGGAGG	((.((((.(((((((((((((&))))))))))))).)))).))	20	2
TraesCS3D03G0608400.1:mRNA	1511	1500	1520	Tae-miR1127*	-27.3	10	CTTCCGTTCGGAATTACTCGT	1	1	ACAAGTATTTCCGGACGGAGG	((.((((.(((((((((((((&))))))))))))).)))).))	19	2
TraesCS5D03G0383500.1:mRNA	2787	2778	2798	Tae-miR1127*	-27.3	12	CTTCCGTTCGGAATTACTCGT	1	1	ACAAGTATTTCCGGACGGAGG	((.((((.(((((((((((((&))))))))))))).)))).))	29	2
TraesCS3B03G1380400.1:mRNA	4742	4731	4751	Tae-miR1127*	-27.3	10	CTTCCGTTCGGAATTACTCGT	1	1	ACAAGTATTTCCGGACGGAGG	((.((((.(((((((((((((&))))))))))))).)))).))	45	2
TraesCS2B03G0550200.1:mRNA	1203	1192	1212	Tae-miR1127*	-27.3	10	CTTCCGTTCGGAATTACTCGT	1	1	ACAAGTATTTCCGGACGGAGG	((.((((.(((((((((((((&))))))))))))).)))).))	17	2
TraesCS5D03G0383500.1:mRNA	2791	2778	2798	Tae-miR1127*	-27.3	8	CTTCCGTTCGGAATTACTCGT	1	1	ACAAGTATTTCCGGACGGAGG	((.((((.(((((((((((((&))))))))))))).)))).))	29	2
TraesCS1B03G1166100.2:mRNA	1992	1982	2002	Tae-miR1127*	-27.2	11	CTTCCGTTCGGAATTACTCGT	5	5	ACAGGTATTTCCGGACGGAGG	((.((((.(((((((((((((&))))))))))))).)))).))	15	2
TraesCS1B03G1166100.1:mRNA	2037	2027	2047	Tae-miR1127*	-27.2	11	CTTCCGTTCGGAATTACTCGT	5	5	ACAGGTATTTCCGGACGGAGG	((.((((.(((((((((((((&))))))))))))).)))).))	16	2
TraesCS4A03G0491200.2:mRNA	1157	1144	1167	Tae-miR1127*	-25.2	11	CTTCCGTTCGGAATTACTCGT	1	1	GCGACAAGTAATTCGGAATGGAGG	((((...(((((((.(((((((((&))))))))).)))))))))))	28	5
TraesCS5D03G0000400.1:mRNA	2504	2491	2514	Tae-miR1127*	-25.2	11	CTTCCGTTCGGAATTACTCGT	1	1	GCGACAAGTAATTCGGAATGGAGG	((((...(((((((.(((((((((&))))))))).)))))))))))	47	5
TraesCS6B03G0862300.1:mRNA	2729	2719	2739	Tae-miR1127*	-25.1	11	CTTCCGTTCGGAATTACTCGT	1	1	ACAAGTATTTCTGGACGGAGG	((.((((.(((((((((((((&))))))))))))).)))).))	25	2
TraesCS4A03G0976900.1:mRNA	527	514	534	Tae-miR1127*	-24.2	8	CTTCCGTTCGGAATTACTCGT	2	1	ACAAGTATTTTCGGACGGAGG	((.((((.(((((((((((((&))))))))))))).)))).))	11	2
TraesCS2A03G0048100.1:mRNA	3444	3434	3454	Tae-miR1127*	-25.1	11	CTTCCGTTCGGAATTACTCGT	1	1	ACAAGTATTTCTGGACGGAGG	((.((((.(((((((((((((&))))))))))))).)))).))	20	2
TraesCS6B03G0082900.1:mRNA	1930	1920	1940	Tae-miR1127*	-26.4	11	CTTCCGTTCGGAATTACTCGT	1	1	ACAAGTTTTTCCGGACGGAGG	((.(((..(((((((((((((&)))))))))))))..))).))	21	3
TraesCS7A03G1291400.1:mRNA	1872	1856	1881	Tae-miRN4406*	-22.5	10	CTTGTTGCCTGATCCTTTATA	1	1	ATGAAGAAAAAAAATCAGGCAACAAG	((((((.......(((((((((((((&))))))))))))).)))))).	16	8
TraesCS3D03G0239000.1:mRNA	48	36	55	Tae-miRN4365b*	-31.7	8	CTCGGGTTGAACTGCGCTTGG	1	1	CCAACGCAGTCCAACCCGAG	((((((((((.(((((((((&))))))))).)))))).))))	8	3
TraesCS3A03G0246200.1:mRNA	132	120	139	Tae-miRN4365b*	-31.7	8	CTCGGGTTGAACTGCGCTTGG	1	1	CCAACGCAGTCCAACCCGAG	((((((((((.(((((((((&))))))))).)))))).))))	8	3
TraesCS2B03G1336500.1:mRNA	1491	1482	1500	Tae-miRN4365b*	-30.2	10	CTCGGGTTGAACTGCGCTTGG	1	1	CCGGCGAGTTCAACCCGGG	(((((((((((((((((((&))))))))))))).)))).))	19	2
TraesCS6D03G0374000.1:mRNA	1540	1533	1549	Tae-miRN4365b*	-32.9	11	CTCGGGTTGAACTGCGCTTGG	1	1	GGCGCAGTTCAACCCGG	(((((((((((((((((&.))))))))))))))))).	19	2
TraesCS6A03G0440900.2:mRNA	1518	1511	1527	Tae-miRN4365b*	-32.9	11	CTCGGGTTGAACTGCGCTTGG	1	1	GGCGCAGTTCAACCCGG	(((((((((((((((((&.))))))))))))))))).	21	2
TraesCS6A03G0440900.1:mRNA	1653	1646	1662	Tae-miRN4365b*	-32.9	11	CTCGGGTTGAACTGCGCTTGG	1	1	GGCGCAGTTCAACCCGG	(((((((((((((((((&.))))))))))))))))).	21	2
TraesCS6B03G0542500.1:mRNA	1547	1540	1556	Tae-miRN4365b*	-32.9	11	CTCGGGTTGAACTGCGCTTGG	1	1	GGCGCAGTTCAACCCGG	(((((((((((((((((&.))))))))))))))))).	24	2
TraesCS4B03G0201800.1:mRNA	307	294	314	Tae-miRN4365b*	-27.9	8	CTCGGGTTGAACTGCGCTTGG	1	1	CCAAGTCCGGTTCAGACCCGA	((((((.(((((((.((((((&.))))))))))))).))))))	4	4
TraesCS7A03G0411400.2:mRNA	1082	1072	1090	Tae-miRN4365b*	-23.7	10	CTCGGGTTGAACTGCGCTTGG	1	1	CCAGATCAGTTTAACCCGA	((((..(((((((((((((&.)))))))))))))..)).))	15	5
TraesCS7D03G0398300.1:mRNA	932	922	940	Tae-miRN4365b*	-23.7	10	CTCGGGTTGAACTGCGCTTGG	1	1	CCAGATCAGTTTAACCCGA	((((..(((((((((((((&.)))))))))))))..)).))	16	5
TraesCS2A03G0537200.1:mRNA	2647	2638	2655	Tae-miRN4377*	-20.4	9	GTTGCCAAGAACATTCCAGAC	1	1	GAAACTGTTCTTGGCAAT	(((..(((((((((((((&)))))))))))))))).	40	3
TraesCS2B03G0658900.1:mRNA	2553	2544	2561	Tae-miRN4377*	-20.4	9	GTTGCCAAGAACATTCCAGAC	1	1	GAAACTGTTCTTGGCAAT	(((..(((((((((((((&)))))))))))))))).	46	3
TraesCS2D03G0539700.1:mRNA	2569	2560	2577	Tae-miRN4377*	-20.4	9	GTTGCCAAGAACATTCCAGAC	1	1	GAAACTGTTCTTGGCAAT	(((..(((((((((((((&)))))))))))))))).	38	3
TraesCS2B03G0658900.2:mRNA	2341	2332	2349	Tae-miRN4377*	-20.4	9	GTTGCCAAGAACATTCCAGAC	1	1	GAAACTGTTCTTGGCAAT	(((..(((((((((((((&)))))))))))))))).	41	3
TraesCS4B03G0637300.1:mRNA	460	452	470	Tae-miR5070h*	-18.7	12	CTGACTCTCCTTAGTTCAATT	1	1	AATTAATCAAGGAGAGTCA	(((((((.(((((((((((&.))))))))))).))).))))	22	5
TraesCS4A03G0157000.1:mRNA	388	380	398	Tae-miR5070h*	-18.7	12	CTGACTCTCCTTAGTTCAATT	1	1	AATTAATCAAGGAGAGTCA	(((((((.(((((((((((&.))))))))))).))).))))	21	5
TraesCS4D03G0566200.1:mRNA	440	432	450	Tae-miR5070h*	-18.7	12	CTGACTCTCCTTAGTTCAATT	1	1	AATTAATCAAGGAGAGTCA	(((((((.(((((((((((&.))))))))))).))).))))	20	5
TraesCS4B03G0637300.2:mRNA	460	452	470	Tae-miR5070h*	-18.7	12	CTGACTCTCCTTAGTTCAATT	1	1	AATTAATCAAGGAGAGTCA	(((((((.(((((((((((&.))))))))))).))).))))	28	5
TraesCS4A03G0157000.2:mRNA	388	380	398	Tae-miR5070h*	-18.7	12	CTGACTCTCCTTAGTTCAATT	1	1	AATTAATCAAGGAGAGTCA	(((((((.(((((((((((&.))))))))))).))).))))	30	5
TraesCS7B03G0302300.1:mRNA	1253	1247	1263	Tae-miR5070h*	-23.8	12	CTGACTCTCCTTAGTTCAATT	1	1	TGAACTATGGAGGTCAG	(((((((.(((((((((&))))).)))).))))))).	21	7
TraesCS7A03G0487500.2:mRNA	1327	1321	1337	Tae-miR5070h*	-23.8	12	CTGACTCTCCTTAGTTCAATT	1	1	TGAACTATGGAGGTCAG	(((((((.(((((((((&))))).)))).))))))).	23	7
TraesCS7A03G0487500.1:mRNA	1327	1321	1337	Tae-miR5070h*	-23.8	12	CTGACTCTCCTTAGTTCAATT	1	1	TGAACTATGGAGGTCAG	(((((((.(((((((((&))))).)))).))))))).	19	7
TraesCS4A03G1143400.1:mRNA	913	905	921	Tae-miR395aq*	-28.8	10	GTTCTCTTGAAGCACTTCAGG	1	1	GAAGTGCTTCAAGAGAG	(((((((((((((((((&.))))))))))))))))).	14	2
TraesCS7B03G1238900.2:mRNA	283	272	291	Tae-miR395aq*	-26.5	9	GTTCTCTTGAAGCACTTCAGG	1	1	TGAAGAAGCTTCAGGAGAAC	(((((..(((((((((((((&))))))))))))).))))).	19	3
TraesCS7B03G1238900.1:mRNA	283	272	291	Tae-miR395aq*	-26.5	9	GTTCTCTTGAAGCACTTCAGG	1	1	TGAAGAAGCTTCAGGAGAAC	(((((..(((((((((((((&))))))))))))).))))).	18	3
TraesCS5B03G1130000.1:mRNA	974	963	983	Tae-miR169aw*	-27.1	10	TGGGCAGTCACCTTGGCTAGC	1	1	GCCAGACAAGGTGTCTGTCCA	((.((.(((((((.(((((((&))))))).))))))).)).))	26	4
TraesCS5B03G1242100.1:mRNA	1500	1493	1508	Tae-miR169aw*	-26.2	9	TGGGCAGTCACCTTGGCTAGC	1	1	TGAAGGTGATTGCCCA	(.((((((((((((((&)))))))))))))).).	10	2
TraesCS5D03G1119200.1:mRNA	1476	1469	1484	Tae-miR169aw*	-26.2	9	TGGGCAGTCACCTTGGCTAGC	1	1	TGAAGGTGATTGCCCA	(.((((((((((((((&)))))))))))))).).	8	2
TraesCS4A03G0889400.1:mRNA	1686	1679	1694	Tae-miR169aw*	-26.2	9	TGGGCAGTCACCTTGGCTAGC	1	1	TGAAGGTGATTGCCCA	(.((((((((((((((&)))))))))))))).).	14	2
TraesCS7D03G0482300.2:mRNA	2998	2985	3005	Tae-miR9679a*	-24.3	8	GCTGCTCATTCTGGTTTTAGA	1	1	TTTGCAACCAGTATGAGTAGC	((((.((((((.(((((((((&))))))))).)))))).))))	24	3
TraesCS7D03G0482300.2:mRNA	2997	2985	3005	Tae-miR9679a*	-24.3	9	GCTGCTCATTCTGGTTTTAGA	2	2	TTTGCAACCAGTATGAGTAGC	((((.((((((.(((((((((&))))))))).)))))).))))	24	3
TraesCS7D03G0482300.3:mRNA	3019	3006	3026	Tae-miR9679a*	-24.3	8	GCTGCTCATTCTGGTTTTAGA	1	1	TTTGCAACCAGTATGAGTAGC	((((.((((((.(((((((((&))))))))).)))))).))))	23	3
TraesCS7D03G0482300.1:mRNA	2913	2901	2921	Tae-miR9679a*	-24.3	9	GCTGCTCATTCTGGTTTTAGA	2	2	TTTGCAACCAGTATGAGTAGC	((((.((((((.(((((((((&))))))))).)))))).))))	24	3
TraesCS7D03G0482300.3:mRNA	3018	3006	3026	Tae-miR9679a*	-24.3	9	GCTGCTCATTCTGGTTTTAGA	2	2	TTTGCAACCAGTATGAGTAGC	((((.((((((.(((((((((&))))))))).)))))).))))	23	3
TraesCS7D03G0482300.1:mRNA	2914	2901	2921	Tae-miR9679a*	-24.3	8	GCTGCTCATTCTGGTTTTAGA	1	1	TTTGCAACCAGTATGAGTAGC	((((.((((((.(((((((((&))))))))).)))))).))))	24	3
TraesCS2A03G1269800.1:mRNA	1503	1492	1509	Tae-miR5064c*	-21.3	8	GTGCTATGGATAAATTCAACC	2	2	TTGAGCTTATCCATGGCA	(((((.((((((((((((&.)))))))))))).))))).	8	4
TraesCS1D03G0078600.1:mRNA	1556	1548	1567	Tae-miR5064c*	-19.6	12	GTGCTATGGATAAATTCAACC	1	1	GTTTGCTTTATTCATAGCAC	(((...((((((((((((((&))))))))))))))...))).	6	4
TraesCS1D03G0050900.1:mRNA	1004	992	1011	Tae-miR9657d*	-27.2	9	CGTTCGCCGGAGAAGCTTACT	1	1	GGTAGGCTTCTACGGGAACG	(((((((((((.((((((((&))))).))).)))))))))))	24	6
TraesCS3A03G0138000.1:mRNA	246	239	256	Tae-miR9657d*	-25.9	12	CGTTCGCCGGAGAAGCTTACT	1	1	TAAGCTTCTCCAGCGACG	(((((((((((.((((((&))).))).))))))))))).	12	7
TraesCS6B03G0558700.1:mRNA	3202	3195	3210	Tae-miR156a*	-22.2	9	TCACTGCTCTATCTGTCAGCC	1	1	GCTGAGAGAGCAGTGA	(((((.((((((((((&)))))))))....).))))).	27	9
TraesCS6D03G0375700.1:mRNA	3555	3548	3563	Tae-miR156a*	-22.2	9	TCACTGCTCTATCTGTCAGCC	1	1	GCTGAGAGAGCAGTGA	(((((.((((((((((&)))))))))....).))))).	37	9
TraesCS6D03G0375700.2:mRNA	3387	3380	3395	Tae-miR156a*	-22.2	9	TCACTGCTCTATCTGTCAGCC	1	1	GCTGAGAGAGCAGTGA	(((((.((((((((((&)))))))))....).))))).	27	9
TraesCS7A03G0060100.1:mRNA	1810	1799	1817	Tae-miR159g*	-23.4	8	GAGCTCCTATCATTCCAATGA	1	1	CATGTAATGATGGGAGTTC	((((.((((((((((((((&)))))))))))))).)).)).	7	3
TraesCS7B03G1020700.1:mRNA	111	104	122	Tae-miR9674g*	-21	12	TTGAATTTTTCCATAGCATCA	1	1	ATGTTATGGAAGAATTTAG	(((((((((((((((((((&))))))))))))))))))).	179	1
TraesCS2A03G1365200.1:mRNA	3748	3740	3758	Tae-miR9674g*	-19.7	11	TTGAATTTTTCCATAGCATCA	1	1	GATGTGTGGAAAAATTTGA	(((((((((((((((((((&))))))))))))))).)))).	43	2
TraesCS2D03G1332300.1:mRNA	3647	3639	3657	Tae-miR9674g*	-19.1	11	TTGAATTTTTCCATAGCATCA	1	1	GATGTTTGGAAAAATTTGA	(((((((((((((((((((&))))))))))))).)))))).	38	2
TraesCS2A03G1365200.2:mRNA	3748	3740	3758	Tae-miR9674g*	-19.7	11	TTGAATTTTTCCATAGCATCA	1	1	GATGTGTGGAAAAATTTGA	(((((((((((((((((((&))))))))))))))).)))).	43	2
TraesCS5D03G1132000.1:mRNA	830	817	839	Tae-miR9674g*	-17.8	10	TTGAATTTTTCCATAGCATCA	1	1	GCTGTTACGGTGGAGAAATTCAG	(((......((((((((((((((&))))))))))))))))).	9	6
TraesCS4A03G1143400.1:mRNA	913	905	921	Tae-miR395cd*	-28.8	10	GTTCTCTTGAAGCACTTCAGG	1	1	GAAGTGCTTCAAGAGAG	(((((((((((((((((&.))))))))))))))))).	14	2
TraesCS7B03G1238900.2:mRNA	283	272	291	Tae-miR395cd*	-26.5	9	GTTCTCTTGAAGCACTTCAGG	1	1	TGAAGAAGCTTCAGGAGAAC	(((((..(((((((((((((&))))))))))))).))))).	19	3
TraesCS7B03G1238900.1:mRNA	283	272	291	Tae-miR395cd*	-26.5	9	GTTCTCTTGAAGCACTTCAGG	1	1	TGAAGAAGCTTCAGGAGAAC	(((((..(((((((((((((&))))))))))))).))))).	18	3
TraesCS5D03G1209200.1:mRNA	336	328	347	Tae-miR530a*	-36.7	12	GGTGCAGTGGCACATGCAGCC	1	1	GGCGCATGAGCCGCTGCACC	((((((((.(((((((((((&))))))))))).))))).)))	7	3
TraesCS6B03G0004800.1:mRNA	1341	1335	1350	Tae-miR396e*	-20.7	11	GTTCAAGAAAGTCCTTGGAAA	1	1	CAAGGGCCTTCTTGAA	(((((((.((((((((&.)))))))).))))))).	8	6
TraesCS6D03G0007500.1:mRNA	1321	1315	1330	Tae-miR396e*	-20.7	11	GTTCAAGAAAGTCCTTGGAAA	1	1	CAAGGGCCTTCTTGAA	(((((((.((((((((&.)))))))).))))))).	8	6
TraesCS6B03G0009100.1:mRNA	1326	1320	1335	Tae-miR396e*	-20.7	11	GTTCAAGAAAGTCCTTGGAAA	1	1	CAAGGGCCTTCTTGAA	(((((((.((((((((&.)))))))).))))))).	10	6
TraesCS6B03G0009000.1:mRNA	1266	1260	1275	Tae-miR396e*	-20.7	11	GTTCAAGAAAGTCCTTGGAAA	1	1	CAAGGGCCTTCTTGAA	(((((((.((((((((&.)))))))).))))))).	11	6
TraesCS4A03G0289200.1:mRNA	1586	1577	1596	Tae-miR399k*	-27.7	11	GGGCAGGGTCTCCTTTGGCAG	1	1	CTGGAAATGAGACCTTGCCC	(((.(((.((((((((((((&)))))))))))).)))..)))	25	3
TraesCS4B03G0481100.1:mRNA	1946	1937	1956	Tae-miR399k*	-27.7	11	GGGCAGGGTCTCCTTTGGCAG	1	1	CTGGAAATGAGACCTTGCCC	(((.(((.((((((((((((&)))))))))))).)))..)))	19	3
TraesCS4D03G0428900.1:mRNA	1186	1177	1196	Tae-miR399k*	-27.7	11	GGGCAGGGTCTCCTTTGGCAG	1	1	CTGGAAATGAGACCTTGCCC	(((.(((.((((((((((((&)))))))))))).)))..)))	17	3
TraesCS1B03G0238200.4:mRNA	1951	1941	1961	Tae-miRN4405*	-28	11	TCCGTTCCCAAATATAAGTCT	1	1	AGACTTATATTTAGGAACGGA	((((((((((((.((((((((&)))))))).))))))))))))	29	2
TraesCS5D03G0996900.1:mRNA	3165	3155	3175	Tae-miRN4405*	-28	11	TCCGTTCCCAAATATAAGTCT	1	1	AGACTTATATTTAGGAACGGA	((((((((((((.((((((((&)))))))).))))))))))))	50	2
TraesCS1B03G0238200.5:mRNA	1954	1944	1964	Tae-miRN4405*	-28	11	TCCGTTCCCAAATATAAGTCT	1	1	AGACTTATATTTAGGAACGGA	((((((((((((.((((((((&)))))))).))))))))))))	29	2
TraesCS6A03G0182000.1:mRNA	4054	4048	4065	Tae-miRN4405*	-27.7	11	TCCGTTCCCAAATATAAGTCT	1	1	AGACTTATATTTGGGAAC	((((((((((((((((((&.))))))))))))))))))	12	1
TraesCS1B03G0238200.2:mRNA	2295	2285	2305	Tae-miRN4405*	-28	11	TCCGTTCCCAAATATAAGTCT	1	1	AGACTTATATTTAGGAACGGA	((((((((((((.((((((((&)))))))).))))))))))))	39	2
TraesCS1B03G0238200.1:mRNA	2226	2216	2236	Tae-miRN4405*	-28	11	TCCGTTCCCAAATATAAGTCT	1	1	AGACTTATATTTAGGAACGGA	((((((((((((.((((((((&)))))))).))))))))))))	34	2
TraesCS7D03G0360000.1:mRNA	928	917	937	Tae-miRN4405*	-28	10	TCCGTTCCCAAATATAAGTCT	1	1	AGACTTATATTTAGGAACGGA	((((((((((((.((((((((&)))))))).))))))))))))	11	2
TraesCS6D03G0038700.1:mRNA	2354	2345	2365	Tae-miRN4405*	-28	12	TCCGTTCCCAAATATAAGTCT	1	1	AGACTTATATTTAGGAACGGA	((((((((((((.((((((((&)))))))).))))))))))))	24	2
TraesCS5B03G0599800.1:mRNA	871	861	881	Tae-miRN4405*	-28	11	TCCGTTCCCAAATATAAGTCT	1	1	AGACTTATATTTAGGAACGGA	((((((((((((.((((((((&)))))))).))))))))))))	21	2
TraesCS7D03G0984400.1:mRNA	1441	1431	1451	Tae-miRN4405*	-28	11	TCCGTTCCCAAATATAAGTCT	1	1	AGACTTATATTTAGGAACGGA	((((((((((((.((((((((&)))))))).))))))))))))	14	2
TraesCS1B03G0627100.1:mRNA	1630	1620	1640	Tae-miRN4405*	-28	11	TCCGTTCCCAAATATAAGTCT	1	1	AGACTTGTATTTAGGAACGGA	((((((((((((.((((((((&)))))))).))))))))))))	10	2
TraesCS5B03G0911700.1:mRNA	2468	2455	2475	Tae-miRN4405*	-23.7	8	TCCGTTCCCAAATATAAGTCT	1	1	AGACTTACATTTAGGAACGGA	(((((((.((((.((((((((&)))))))).)))).)))))))	19	3
TraesCS7D03G0651600.2:mRNA	1722	1714	1732	Tae-miRN4405*	-23.9	11	TCCGTTCCCAAATATAAGTCT	1	1	ACTTATATTTAGGAACGGA	((((((((((.((((((((&)))))))).)))))))))).	58	3
TraesCS6B03G0717400.1:mRNA	1844	1834	1854	Tae-miRN4405*	-23.7	11	TCCGTTCCCAAATATAAGTCT	1	1	AGACTTACATTTAGGAACGGA	(((((((.((((.((((((((&)))))))).)))).)))))))	13	3
TraesCS7D03G0651600.1:mRNA	1635	1627	1645	Tae-miRN4405*	-23.9	11	TCCGTTCCCAAATATAAGTCT	1	1	ACTTATATTTAGGAACGGA	((((((((((.((((((((&)))))))).)))))))))).	53	3
TraesCS5D03G0964800.1:mRNA	1399	1390	1409	Tae-miRN4405*	-22.7	11	TCCGTTCCCAAATATAAGTCT	1	1	AGACTTAATTTAGGAACGGA	(((((((((((.((((((((&)))))))).)))).)))))))	4	3
TraesCS2B03G1030300.1:mRNA	3335	3325	3345	Tae-miRN4405*	-21.8	11	TCCGTTCCCAAATATAAGTCT	1	1	AGACTTATATTTAGGAACAGA	((((((((((((.(((((.((&)).))))).))))))))))))	36	4
TraesCS7D03G0608800.3:mRNA	4634	4624	4644	Tae-miRN4405*	-21.8	11	TCCGTTCCCAAATATAAGTCT	1	1	AGACTTATATTTAGGAACAGA	((((((((((((.(((((.((&)).))))).))))))))))))	51	4
TraesCS6B03G0694200.1:mRNA	1800	1790	1810	Tae-miRN4405*	-21.8	11	TCCGTTCCCAAATATAAGTCT	1	1	AGACTTATATTTAGGAACAGA	((((((((((((.(((((.((&)).))))).))))))))))))	107	4
TraesCS7D03G0608800.1:mRNA	4783	4773	4793	Tae-miRN4405*	-21.8	11	TCCGTTCCCAAATATAAGTCT	1	1	AGACTTATATTTAGGAACAGA	((((((((((((.(((((.((&)).))))).))))))))))))	51	4
TraesCS7D03G0608800.2:mRNA	4708	4698	4718	Tae-miRN4405*	-21.8	11	TCCGTTCCCAAATATAAGTCT	1	1	AGACTTATATTTAGGAACAGA	((((((((((((.(((((.((&)).))))).))))))))))))	51	4
TraesCS7D03G0608800.4:mRNA	4639	4629	4649	Tae-miRN4405*	-21.8	11	TCCGTTCCCAAATATAAGTCT	1	1	AGACTTATATTTAGGAACAGA	((((((((((((.(((((.((&)).))))).))))))))))))	49	4
TraesCS4D03G0403100.1:mRNA	3636	3626	3646	Tae-miRN4405*	-21.5	11	TCCGTTCCCAAATATAAGTCT	1	1	AGACTTATATTTGGAAACAGA	((((((((((((((.(((.((&)).))).))))))))))))))	61	4
TraesCS3B03G0245400.1:mRNA	156	145	163	Tae-miRN4405*	-23.5	8	TCCGTTCCCAAATATAAGTCT	1	1	AGACTTATATTTAGGAACG	((((((((((((.((((((&.)))))).))))))))))))	10	5
TraesCS3B03G1265600.1:mRNA	1572	1562	1582	Tae-miRN4405*	-21.8	11	TCCGTTCCCAAATATAAGTCT	1	1	AGACTTATATTTAGGAACAGA	((((((((((((.(((((.((&)).))))).))))))))))))	19	4
TraesCS7D03G0608800.5:mRNA	4675	4665	4685	Tae-miRN4405*	-21.8	11	TCCGTTCCCAAATATAAGTCT	1	1	AGACTTATATTTAGGAACAGA	((((((((((((.(((((.((&)).))))).))))))))))))	51	4
TraesCS4D03G0596500.1:mRNA	1115	1102	1122	Tae-miRN4405*	-21.7	8	TCCGTTCCCAAATATAAGTCT	1	1	AGACAAATATTTAGGAACGGA	((((..((((((.((((((((&)))))))).))))))..))))	36	4
TraesCS5D03G1065800.1:mRNA	7369	7359	7379	Tae-miRN4405*	-21.7	11	TCCGTTCCCAAATATAAGTCT	1	1	AGACAAATATTTAGGAACGGA	((((..((((((.((((((((&)))))))).))))))..))))	68	4
TraesCS3D03G1124600.1:mRNA	3840	3828	3848	Tae-miRN4405*	-21.7	9	TCCGTTCCCAAATATAAGTCT	1	1	AGACAAATATTTAGGAACGGA	((((..((((((.((((((((&)))))))).))))))..))))	38	4
TraesCS2B03G1543400.1:mRNA	3193	3185	3203	Tae-miRN4405*	-19.5	11	TCCGTTCCCAAATATAAGTCT	1	1	ACATATATTTAGGAACGGA	((.(((((((.((((((((&)))))))).))))))).)).	25	4
TraesCS6B03G0996500.1:mRNA	2536	2525	2545	Tae-miRN4405*	-21.7	10	TCCGTTCCCAAATATAAGTCT	1	1	AGACAAATATTTAGGAACGGA	((((..((((((.((((((((&)))))))).))))))..))))	29	4
TraesCS2B03G0987000.1:mRNA	2829	2819	2839	Tae-miRN4405*	-21.7	11	TCCGTTCCCAAATATAAGTCT	1	1	AGACAAATATTTAGGAACGGA	((((..((((((.((((((((&)))))))).))))))..))))	29	4
TraesCS6B03G0996500.2:mRNA	2615	2604	2624	Tae-miRN4405*	-21.7	10	TCCGTTCCCAAATATAAGTCT	1	1	AGACAAATATTTAGGAACGGA	((((..((((((.((((((((&)))))))).))))))..))))	29	4
TraesCS5B03G0103600.1:mRNA	1610	1600	1620	Tae-miRN4405*	-21.7	11	TCCGTTCCCAAATATAAGTCT	1	1	AGACAAATATTTTGGAACGGA	((((..((((((.((((((((&)))))))).))))))..))))	24	4
TraesCS3D03G0581700.2:mRNA	948	938	958	Tae-miRN4405*	-22.4	11	TCCGTTCCCAAATATAAGTCT	1	1	AGACAAGTATTTAGGAACGGA	((((..((((((.((((((((&)))))))).))))))..))))	27	4
TraesCS2A03G0160200.1:mRNA	53	41	61	Tae-miRN4405*	-22.4	9	TCCGTTCCCAAATATAAGTCT	1	1	AGACAAGTATTTAGGAACGGA	((((..((((((.((((((((&)))))))).))))))..))))	80	4
TraesCS2A03G1332300.1:mRNA	3488	3477	3497	Tae-miRN4405*	-22.4	10	TCCGTTCCCAAATATAAGTCT	1	1	AGACAAGTATTTAGGAACGGA	((((..((((((.((((((((&)))))))).))))))..))))	31	4
TraesCS5D03G0230700.1:mRNA	804	794	814	Tae-miRN4405*	-22.4	11	TCCGTTCCCAAATATAAGTCT	1	1	AGACAAGTATTTAGGAACGGA	((((..((((((.((((((((&)))))))).))))))..))))	16	4
TraesCS4B03G0817600.1:mRNA	2522	2510	2530	Tae-miRN4405*	-22.4	9	TCCGTTCCCAAATATAAGTCT	1	1	AGACAAGTATTTAGGAACGGA	((((..((((((.((((((((&)))))))).))))))..))))	27	4
TraesCS3D03G0581700.1:mRNA	1044	1034	1054	Tae-miRN4405*	-22.4	11	TCCGTTCCCAAATATAAGTCT	1	1	AGACAAGTATTTAGGAACGGA	((((..((((((.((((((((&)))))))).))))))..))))	27	4
TraesCS1A03G0039100.1:mRNA	494	484	504	Tae-miRN4405*	-19.5	11	TCCGTTCCCAAATATAAGTCT	1	1	AGATTTGTATTTAGGAACAGA	((((((((((((.(((((.((&)).))))).))))))))))))	24	4
TraesCS5A03G0533900.1:mRNA	317	309	328	Tae-miRN4405*	-23.7	12	TCCGTTCCCAAATATAAGTCT	1	1	GACTTATATTTGGAAAGGGA	(((((((((((((.((.(((&))).)).))))))))))))).	4	5
TraesCS5B03G0804100.1:mRNA	4177	4167	4187	Tae-miRN4405*	-17.5	11	TCCGTTCCCAAATATAAGTCT	1	1	AGACTTACATTTAGGAACAGA	(((((((.((((.(((((.((&)).))))).)))).)))))))	29	5
TraesCS5A03G0930500.1:mRNA	2184	2174	2194	Tae-miRN4405*	-20.5	11	TCCGTTCCCAAATATAAGTCT	1	1	AGACAATTATTTAGGAACGGA	((((...(((((.((((((((&)))))))).)))))...))))	28	5
TraesCS3B03G0012100.1:mRNA	1991	1988	2001	Tae-miRN4405*	-16.4	11	TCCGTTCCCAAATATAAGTCT	1	1	TATTTTGGAACGGA	(((((.((((((((&)))))))).))))).	26	3
TraesCS7A03G0550500.1:mRNA	3560	3557	3570	Tae-miRN4405*	-16.4	11	TCCGTTCCCAAATATAAGTCT	1	1	TATTTTGGAACGGA	(((((.((((((((&)))))))).))))).	33	3
TraesCS5B03G0273600.1:mRNA	321	308	328	Tae-miRN4405*	-17.5	8	TCCGTTCCCAAATATAAGTCT	1	1	AGAGATACATTTAGGAACGGA	(((..((.((((.((((((((&)))))))).)))).))..)))	16	5
TraesCS3D03G0239000.1:mRNA	48	36	55	Tae-miRN4365a*	-31.7	8	CTCGGGTTGAACTGCGCTTGG	1	1	CCAACGCAGTCCAACCCGAG	((((((((((.(((((((((&))))))))).)))))).))))	8	3
TraesCS3A03G0246200.1:mRNA	132	120	139	Tae-miRN4365a*	-31.7	8	CTCGGGTTGAACTGCGCTTGG	1	1	CCAACGCAGTCCAACCCGAG	((((((((((.(((((((((&))))))))).)))))).))))	8	3
TraesCS2B03G1336500.1:mRNA	1491	1482	1500	Tae-miRN4365a*	-30.2	10	CTCGGGTTGAACTGCGCTTGG	1	1	CCGGCGAGTTCAACCCGGG	(((((((((((((((((((&))))))))))))).)))).))	19	2
TraesCS6D03G0374000.1:mRNA	1540	1533	1549	Tae-miRN4365a*	-32.9	11	CTCGGGTTGAACTGCGCTTGG	1	1	GGCGCAGTTCAACCCGG	(((((((((((((((((&.))))))))))))))))).	19	2
TraesCS6A03G0440900.2:mRNA	1518	1511	1527	Tae-miRN4365a*	-32.9	11	CTCGGGTTGAACTGCGCTTGG	1	1	GGCGCAGTTCAACCCGG	(((((((((((((((((&.))))))))))))))))).	21	2
TraesCS6A03G0440900.1:mRNA	1653	1646	1662	Tae-miRN4365a*	-32.9	11	CTCGGGTTGAACTGCGCTTGG	1	1	GGCGCAGTTCAACCCGG	(((((((((((((((((&.))))))))))))))))).	21	2
TraesCS6B03G0542500.1:mRNA	1547	1540	1556	Tae-miRN4365a*	-32.9	11	CTCGGGTTGAACTGCGCTTGG	1	1	GGCGCAGTTCAACCCGG	(((((((((((((((((&.))))))))))))))))).	24	2
TraesCS4B03G0201800.1:mRNA	307	294	314	Tae-miRN4365a*	-27.9	8	CTCGGGTTGAACTGCGCTTGG	1	1	CCAAGTCCGGTTCAGACCCGA	((((((.(((((((.((((((&.))))))))))))).))))))	4	4
TraesCS7A03G0411400.2:mRNA	1082	1072	1090	Tae-miRN4365a*	-23.7	10	CTCGGGTTGAACTGCGCTTGG	1	1	CCAGATCAGTTTAACCCGA	((((..(((((((((((((&.)))))))))))))..)).))	15	5
TraesCS7D03G0398300.1:mRNA	932	922	940	Tae-miRN4365a*	-23.7	10	CTCGGGTTGAACTGCGCTTGG	1	1	CCAGATCAGTTTAACCCGA	((((..(((((((((((((&.)))))))))))))..)).))	16	5
TraesCS7B03G0929000.1:mRNA	1764	1754	1771	Tae-miRN4340*	-36	8	CCTGGCTCCCTGAATGCCATC	15	5	GGCATACAGGGAGCCAGG	(((((.((((((((((((&)))))))))))).))))).	28	2
TraesCS7D03G1033600.1:mRNA	1921	1911	1928	Tae-miRN4340*	-36	8	CCTGGCTCCCTGAATGCCATC	15	5	GGCATACAGGGAGCCAGG	(((((.((((((((((((&)))))))))))).))))).	31	2
TraesCS7B03G0929000.2:mRNA	1305	1295	1312	Tae-miRN4340*	-36	8	CCTGGCTCCCTGAATGCCATC	15	5	GGCATACAGGGAGCCAGG	(((((.((((((((((((&)))))))))))).))))).	25	2
TraesCS7A03G1082400.1:mRNA	1716	1706	1723	Tae-miRN4340*	-36	8	CCTGGCTCCCTGAATGCCATC	15	5	GGCATACAGGGAGCCAGG	(((((.((((((((((((&)))))))))))).))))).	43	2
TraesCS1A03G0420500.1:mRNA	1340	1330	1347	Tae-miRN4340*	-36	8	CCTGGCTCCCTGAATGCCATC	15	5	GGCATACAGGGAGCCAGG	(((((.((((((((((((&)))))))))))).))))).	21	2
TraesCS1B03G0514800.1:mRNA	1936	1926	1943	Tae-miRN4340*	-36	8	CCTGGCTCCCTGAATGCCATC	15	5	GGCATACAGGGAGCCAGG	(((((.((((((((((((&)))))))))))).))))).	28	2
TraesCS1D03G0402200.1:mRNA	1760	1750	1767	Tae-miRN4340*	-36	8	CCTGGCTCCCTGAATGCCATC	15	5	GGCATACAGGGAGCCAGG	(((((.((((((((((((&)))))))))))).))))).	28	2
TraesCS2D03G0861200.1:mRNA	1416	1406	1423	Tae-miRN4340*	-31.9	8	CCTGGCTCCCTGAATGCCATC	2	2	GGGATACAGGGAGCCAGG	((.((.((((((((((((&)))))))))))).)).)).	21	3
TraesCS2A03G0921500.1:mRNA	1531	1521	1538	Tae-miRN4340*	-31.9	8	CCTGGCTCCCTGAATGCCATC	2	2	GGGATACAGGGAGCCAGG	((.((.((((((((((((&)))))))))))).)).)).	30	3
TraesCS2B03G1012000.1:mRNA	1562	1552	1569	Tae-miRN4340*	-31.9	8	CCTGGCTCCCTGAATGCCATC	2	2	GGGATACAGGGAGCCAGG	((.((.((((((((((((&)))))))))))).)).)).	26	3
TraesCS7D03G1138200.1:mRNA	1154	1143	1161	Tae-miRN4376*	-26.9	9	CACGATCTTCCGAAATGCTCC	1	1	GAGCATATCGGAAGGCGTG	((((((.((((((((((((&)))).)))))))).)))))).	8	5
TraesCS7B03G1087800.1:mRNA	1168	1157	1175	Tae-miRN4376*	-26.9	9	CACGATCTTCCGAAATGCTCC	1	1	GAGCATATCGGAAGGCGTG	((((((.((((((((((((&)))).)))))))).)))))).	13	5
TraesCS1B03G0043300.1:mRNA	1584	1572	1591	Tae-miRN4376*	-22.1	9	CACGATCTTCCGAAATGCTCC	1	1	GGAACATGTTGGAAGTCGTG	(((.(((.((((((((((((&))))).))))))).))).)))	20	6
TraesCS1A03G0361500.3:mRNA	361	350	371	Tae-miR5070g*	-31.5	11	TCGACCCTCTTTAGTTCAACT	1	1	GGTTGGACTAAAAGGGGGTCGA	(((((((((.((((((((((((&)))))))))))))))))))))	14	1
TraesCS1A03G0361500.1:mRNA	361	350	371	Tae-miR5070g*	-31.5	11	TCGACCCTCTTTAGTTCAACT	1	1	GGTTGGACTAAAAGGGGGTCGA	(((((((((.((((((((((((&)))))))))))))))))))))	14	1
TraesCS1A03G0361500.3:mRNA	363	350	371	Tae-miR5070g*	-31.5	9	TCGACCCTCTTTAGTTCAACT	2	1	GGTTGGACTAAAAGGGGGTCGA	(((((((((.((((((((((((&)))))))))))))))))))))	14	1
TraesCS1A03G0361500.1:mRNA	363	350	371	Tae-miR5070g*	-31.5	9	TCGACCCTCTTTAGTTCAACT	2	1	GGTTGGACTAAAAGGGGGTCGA	(((((((((.((((((((((((&)))))))))))))))))))))	14	1
TraesCS1A03G0361500.2:mRNA	361	350	371	Tae-miR5070g*	-31.5	11	TCGACCCTCTTTAGTTCAACT	1	1	GGTTGGACTAAAAGGGGGTCGA	(((((((((.((((((((((((&)))))))))))))))))))))	14	1
TraesCS1A03G0361500.4:mRNA	361	350	371	Tae-miR5070g*	-31.5	11	TCGACCCTCTTTAGTTCAACT	1	1	GGTTGGACTAAAAGGGGGTCGA	(((((((((.((((((((((((&)))))))))))))))))))))	14	1
TraesCS1A03G0361500.4:mRNA	363	350	371	Tae-miR5070g*	-31.5	9	TCGACCCTCTTTAGTTCAACT	2	1	GGTTGGACTAAAAGGGGGTCGA	(((((((((.((((((((((((&)))))))))))))))))))))	14	1
TraesCS1A03G0361500.2:mRNA	363	350	371	Tae-miR5070g*	-31.5	9	TCGACCCTCTTTAGTTCAACT	2	1	GGTTGGACTAAAAGGGGGTCGA	(((((((((.((((((((((((&)))))))))))))))))))))	14	1
TraesCS5D03G1141700.2:mRNA	723	711	730	Tae-miR5070g*	-22.7	8	TCGACCCTCTTTAGTTCAACT	1	1	AGTGACGTAAAGGGGGTTGA	(((((..(((((((((((((&)))))))))))))..))).))	13	3
TraesCS4A03G0865100.1:mRNA	709	697	716	Tae-miR5070g*	-22.3	8	TCGACCCTCTTTAGTTCAACT	1	1	AGTGATGTAAAGGGGGTTGA	(((((..(((((((((((((&)))))))))))))..))).))	14	3
TraesCS5D03G1141700.1:mRNA	714	702	721	Tae-miR5070g*	-22.7	8	TCGACCCTCTTTAGTTCAACT	1	1	AGTGACGTAAAGGGGGTTGA	(((((..(((((((((((((&)))))))))))))..))).))	13	3
TraesCS5B03G1271900.1:mRNA	544	532	551	Tae-miR5070g*	-22.7	8	TCGACCCTCTTTAGTTCAACT	1	1	AGTGACGTAAAGGGGGTTGA	(((((..(((((((((((((&)))))))))))))..))).))	15	3
TraesCS5D03G1141400.1:mRNA	538	526	545	Tae-miR5070g*	-22.3	8	TCGACCCTCTTTAGTTCAACT	1	1	AGTGATGTAAAGGGGGTTGA	(((((..(((((((((((((&)))))))))))))..))).))	13	3
TraesCS5B03G1271800.1:mRNA	730	720	737	Tae-miR5070g*	-22.3	8	TCGACCCTCTTTAGTTCAACT	1	1	TGATGTAAAGGGGGTTGA	(((..(((((((((((((&)))))))))))))..))).	14	3
TraesCS5D03G1141300.1:mRNA	271	259	278	Tae-miR5070g*	-22.3	8	TCGACCCTCTTTAGTTCAACT	1	1	AGTGATGTAAAGGGGGTTGA	(((((..(((((((((((((&)))))))))))))..))).))	10	3
TraesCS2A03G0399600.1:mRNA	2128	2118	2135	Tae-miR395ap*	-25	8	GTTCCCTTCAAGCACTTCACG	1	1	GTGATGCTTGACGGGAAC	(((((((((((.((((((&)))))).)))))))..)))).	26	5
TraesCS4A03G0779600.2:mRNA	1305	1297	1314	Tae-miR395ap*	-24	10	GTTCCCTTCAAGCACTTCACG	1	1	GAAGCGCTTGAAGGCAAC	((((.(((((((((.(((&))).))))))))).)))).	17	4
TraesCS4A03G0779600.1:mRNA	1305	1297	1314	Tae-miR395ap*	-24	10	GTTCCCTTCAAGCACTTCACG	1	1	GAAGCGCTTGAAGGCAAC	((((.(((((((((.(((&))).))))))))).)))).	17	4
TraesCS2D03G0159900.1:mRNA	1090	1087	1101	Tae-miR169av*	-33	12	TGGGCAGTCTCCTTGGCTAGC	1	1	GCCAAGGAGGCTGCC	(((((((((((((((&.))))))))))))))).	197	2
TraesCS2B03G0226100.1:mRNA	1014	1011	1025	Tae-miR169av*	-33	12	TGGGCAGTCTCCTTGGCTAGC	1	1	GCCAAGGAGGCTGCC	(((((((((((((((&.))))))))))))))).	200	2
TraesCS2A03G0162100.1:mRNA	1055	1052	1066	Tae-miR169av*	-33	12	TGGGCAGTCTCCTTGGCTAGC	1	1	GCCAAGGAGGCTGCC	(((((((((((((((&.))))))))))))))).	188	2
TraesCS2D03G0159800.1:mRNA	1073	1070	1084	Tae-miR169av*	-33	12	TGGGCAGTCTCCTTGGCTAGC	1	1	GCCAAGGAGGCTGCC	(((((((((((((((&.))))))))))))))).	214	2
TraesCS2B03G0226300.1:mRNA	1039	1036	1050	Tae-miR169av*	-33	12	TGGGCAGTCTCCTTGGCTAGC	1	1	GCCAAGGAGGCTGCC	(((((((((((((((&.))))))))))))))).	196	2
TraesCS2B03G0510800.1:mRNA	189	181	200	Tae-miR9660b*	-31.7	12	TTTCTCCTTTGCTCGAGTAGA	1	1	CTGCTGGAGCAAAGGAGGAG	(((((.((((((((((((((&)))))))))))))).))))).	5	2
TraesCS2B03G0510800.1:mRNA	190	181	200	Tae-miR9660b*	-31.7	11	TTTCTCCTTTGCTCGAGTAGA	2	2	CTGCTGGAGCAAAGGAGGAG	(((((.((((((((((((((&)))))))))))))).))))).	5	2
TraesCS2B03G0510800.1:mRNA	191	181	200	Tae-miR9660b*	-31.7	10	TTTCTCCTTTGCTCGAGTAGA	1	1	CTGCTGGAGCAAAGGAGGAG	(((((.((((((((((((((&)))))))))))))).))))).	5	2
TraesCS2A03G0524900.1:mRNA	74	66	85	Tae-miR9660b*	-26.2	12	TTTCTCCTTTGCTCGAGTAGA	1	1	TCAACTCGGCAAAGGAGGAG	((.(((((((((((((((((&)))))))))))).))))).))	13	3
TraesCS3A03G0583600.1:mRNA	1360	1355	1370	Tae-miR9660b*	-24.2	10	TTTCTCCTTTGCTCGAGTAGA	8	4	TCTACTCAGCAAAGGA	((((((((((((((((&.))))))))).)))))))	15	3
TraesCS2A03G0406200.1:mRNA	34	23	42	Tae-miR9660b*	-28.6	9	TTTCTCCTTTGCTCGAGTAGA	1	1	CTGCCGGAGCAAAGGAGGAG	((((..((((((((((((((&))))))))))))))..)))).	5	3
TraesCS7A03G0495100.1:mRNA	4081	4076	4093	Tae-miR9660b*	-22.9	12	TTTCTCCTTTGCTCGAGTAGA	1	1	CTTGGGCAAAGGGAGAAA	((((((((((.(((((((&))))))))))))))))).	24	3
TraesCS1B03G0702700.1:mRNA	1358	1342	1365	Tae-miR9660b*	-21.4	8	TTTCTCCTTTGCTCGAGTAGA	1	1	CTGACTTATGCAGCAGAGGAGAAA	((.((((..(.(((((((((((((&)))))))))))))))))))).	11	4
TraesCS5A03G1046900.1:mRNA	409	403	418	Tae-miR9660b*	-17.4	10	TTTCTCCTTTGCTCGAGTAGA	1	1	TCCAGCAATGGAGAAA	((.(((((.(((((((&))))))).))))).)).	15	4
TraesCS4D03G0593300.1:mRNA	4569	4559	4578	Tae-miR5064b*	-17.6	10	GGTGCTATTGATAAATTCAAC	1	1	GTTGGTTTATCAACAGCATT	(((((((((((((.((((((&)))))).))))))))).))))	52	3
TraesCS4B03G0670500.1:mRNA	4325	4315	4334	Tae-miR5064b*	-17.6	10	GGTGCTATTGATAAATTCAAC	1	1	GTTGGTTTATCAACAGCATT	(((((((((((((.((((((&)))))).))))))))).))))	44	3
TraesCS4A03G0112000.1:mRNA	4600	4590	4609	Tae-miR5064b*	-17.6	10	GGTGCTATTGATAAATTCAAC	1	1	GTTGGTTTATCAACAGCATT	(((((((((((((.((((((&)))))).))))))))).))))	52	3
TraesCS1B03G0659600.1:mRNA	642	634	652	Tae-miR9666n*	-31.4	12	GCCATCATACGTCCAACCGTG	1	1	CATGGTGGACGTGTGGTGG	(((((((((((((((((((&.)))))))))))))).)))))	27	2
TraesCS1A03G0396600.1:mRNA	173	162	180	Tae-miR9666n*	-31.4	9	GCCATCATACGTCCAACCGTG	1	1	CATGGTGGACGTGTGGTGG	(((((((((((((((((((&.)))))))))))))).)))))	9	2
TraesCS1A03G0568300.1:mRNA	544	536	554	Tae-miR9666n*	-31.4	12	GCCATCATACGTCCAACCGTG	1	1	CATGGTGGACGTGTGGTGG	(((((((((((((((((((&.)))))))))))))).)))))	27	2
TraesCS1D03G0544300.1:mRNA	532	524	542	Tae-miR9666n*	-31.4	12	GCCATCATACGTCCAACCGTG	1	1	CATGGTGGACGTGTGGTGG	(((((((((((((((((((&.)))))))))))))).)))))	25	2
TraesCS4D03G0222000.1:mRNA	975	964	984	Tae-miRN4304d*	-23.2	10	GTGTGAGAGAAGTCATAAGTG	1	1	CACTTCTGATTTCGCTCACAT	(((((.(((((((.(((((((&))))))).))))))).)))))	5	3
TraesCS3A03G0914000.1:mRNA	1659	1656	1669	Tae-miRN4304d*	-21.7	12	GTGTGAGAGAAGTCATAAGTG	1	1	TGATTTCTCTCACA	((((((((((((((&.)))))))))))))).	7	2
TraesCS3B03G1036900.1:mRNA	1984	1981	1994	Tae-miRN4304d*	-21.7	12	GTGTGAGAGAAGTCATAAGTG	1	1	TGATTTCTCTCACA	((((((((((((((&.)))))))))))))).	11	2
TraesCS6D03G0441600.3:mRNA	643	635	653	Tae-miRN4304d*	-22.6	11	GTGTGAGAGAAGTCATAAGTG	1	1	ACTTGTACTTCTCTCAGAT	((((((((((((((((.((&)).)))))))))).)))))).	21	4
TraesCS6B03G0615400.1:mRNA	1522	1514	1532	Tae-miRN4304d*	-22.6	11	GTGTGAGAGAAGTCATAAGTG	1	1	ACTTGTACTTCTCTCAGAT	((((((((((((((((.((&)).)))))))))).)))))).	37	4
TraesCS6A03G0505900.1:mRNA	1233	1225	1243	Tae-miRN4304d*	-22.6	11	GTGTGAGAGAAGTCATAAGTG	1	1	ACTTGTACTTCTCTCAGAT	((((((((((((((((.((&)).)))))))))).)))))).	28	4
TraesCS6D03G0441600.2:mRNA	1164	1156	1174	Tae-miRN4304d*	-22.6	11	GTGTGAGAGAAGTCATAAGTG	1	1	ACTTGTACTTCTCTCAGAT	((((((((((((((((.((&)).)))))))))).)))))).	27	4
TraesCS6D03G0441600.1:mRNA	1164	1156	1174	Tae-miRN4304d*	-22.6	11	GTGTGAGAGAAGTCATAAGTG	1	1	ACTTGTACTTCTCTCAGAT	((((((((((((((((.((&)).)))))))))).)))))).	28	4
TraesCS4A03G0362300.1:mRNA	907	900	916	Tae-miR9657c*	-29.6	10	CGTTCGCCGGAGAAGCATGTT	1	1	TGCTTCTCCGGCAAACG	((((((((((((.((((&)))).)))))))))))).	13	3
TraesCS4B03G0413200.1:mRNA	781	774	790	Tae-miR9657c*	-29.6	10	CGTTCGCCGGAGAAGCATGTT	1	1	TGCTTCTCCGGCAAACG	((((((((((((.((((&)))).)))))))))))).	7	3
TraesCS4D03G0418600.2:mRNA	1125	1118	1134	Tae-miR9657c*	-29.6	10	CGTTCGCCGGAGAAGCATGTT	1	1	TGCTTCTCCGGCAAACG	((((((((((((.((((&)))).)))))))))))).	9	3
TraesCS4D03G0418600.1:mRNA	919	912	928	Tae-miR9657c*	-29.6	10	CGTTCGCCGGAGAAGCATGTT	1	1	TGCTTCTCCGGCAAACG	((((((((((((.((((&)))).)))))))))))).	8	3
TraesCS2B03G0523300.1:mRNA	1687	1678	1695	Tae-miR9657c*	-33.7	10	CGTTCGCCGGAGAAGCATGTT	1	1	ACATGCTCTCCGGCGAGC	((((((((((((((((((&.)))))))))))).)))))).	13	3
TraesCS2D03G0411700.1:mRNA	1829	1820	1837	Tae-miR9657c*	-33.7	10	CGTTCGCCGGAGAAGCATGTT	1	1	ACATGCTCTCCGGCGAGC	((((((((((((((((((&.)))))))))))).)))))).	18	3
TraesCS3D03G0035100.1:mRNA	134	125	145	Tae-miR9657c*	-29.1	12	CGTTCGCCGGAGAAGCATGTT	1	1	GGCGTCCATCTCCGGCGAGCG	(((((.(.(((((((((((((&))))))))))))).).)))))	14	2
TraesCS7A03G0060100.1:mRNA	1810	1799	1817	Tae-miR159f*	-23.4	8	GAGCTCCTATCATTCCAATGA	1	1	CATGTAATGATGGGAGTTC	((((.((((((((((((((&)))))))))))))).)).)).	7	3
TraesCS4A03G1246100.1:mRNA	337	324	344	Tae-miR9674f*	-41.6	8	GGTAGGTGGCTGGTGCTATGG	2	2	CCATGGCACGGGCCACCTACC	(((((((((.(((((((((((&))))))))))).)))))))))	6	2
TraesCS7A03G0004800.1:mRNA	300	287	307	Tae-miR9674f*	-41.2	8	GGTAGGTGGCTGGTGCTATGG	1	1	CCATGGCACGGGCCACCTACC	(((((((((.(((((((((((&))))))))))).)))))))))	5	2
TraesCS4B03G0821100.1:mRNA	367	354	374	Tae-miR9674f*	-40.4	8	GGTAGGTGGCTGGTGCTATGG	2	1	CCATGGCGCGGGCCGCCTACC	(((((((((.(((((((((((&))))))))))).)))))))))	6	2
TraesCS5A03G0503900.2:mRNA	182	172	190	Tae-miR9674f*	-32.3	10	GGTAGGTGGCTGGTGCTATGG	1	1	CGTAGAGCCAGCCACCACC	(((((.(((((((((((((&))).)))))))))).))))).	25	5
TraesCS5A03G0503900.1:mRNA	182	172	190	Tae-miR9674f*	-32.3	10	GGTAGGTGGCTGGTGCTATGG	1	1	CGTAGAGCCAGCCACCACC	(((((.(((((((((((((&))).)))))))))).))))).	25	5
TraesCS3D03G0836200.1:mRNA	317	307	326	Tae-miR395cc*	-30.8	10	GTTCTCCTCAAATCACTTCAGT	1	1	TGAGGTGATTTGGGGAGAAT	((((((((((((((((((((&)))))))))))))))))))).	39	1
TraesCS1D03G0633600.1:mRNA	465	453	474	Tae-miR395cc*	-23.1	10	GTTCTCCTCAAATCACTTCAGT	2	2	GCTGAAGTTATTTGAAGAGGAT	((((((((.((((((.((((((&)))))).)))))).))))))))	14	3
TraesCS1A03G0670500.1:mRNA	342	330	351	Tae-miR395cc*	-23.1	10	GTTCTCCTCAAATCACTTCAGT	2	2	GCTGAAGTTATTTGAAGAGGAT	((((((((.((((((.((((((&)))))).)))))).))))))))	6	3
TraesCS1B03G0762100.1:mRNA	342	330	351	Tae-miR395cc*	-23.1	10	GTTCTCCTCAAATCACTTCAGT	2	2	GCTGAAGTTATTTGAAGAGGAT	((((((((.((((((.((((((&)))))).)))))).))))))))	6	3
TraesCS6B03G0004800.1:mRNA	1341	1335	1350	Tae-miR396d*	-20.7	11	GTTCAAGAAAGTCCTTGGAAA	1	1	CAAGGGCCTTCTTGAA	(((((((.((((((((&.)))))))).))))))).	8	6
TraesCS6D03G0007500.1:mRNA	1321	1315	1330	Tae-miR396d*	-20.7	11	GTTCAAGAAAGTCCTTGGAAA	1	1	CAAGGGCCTTCTTGAA	(((((((.((((((((&.)))))))).))))))).	8	6
TraesCS6B03G0009100.1:mRNA	1326	1320	1335	Tae-miR396d*	-20.7	11	GTTCAAGAAAGTCCTTGGAAA	1	1	CAAGGGCCTTCTTGAA	(((((((.((((((((&.)))))))).))))))).	10	6
TraesCS6B03G0009000.1:mRNA	1266	1260	1275	Tae-miR396d*	-20.7	11	GTTCAAGAAAGTCCTTGGAAA	1	1	CAAGGGCCTTCTTGAA	(((((((.((((((((&.)))))))).))))))).	11	6
TraesCS4A03G0289200.1:mRNA	1586	1577	1596	Tae-miR399j*	-27.7	11	GGGCAGGGTCTCCTTTGGCAG	1	1	CTGGAAATGAGACCTTGCCC	(((.(((.((((((((((((&)))))))))))).)))..)))	25	3
TraesCS4B03G0481100.1:mRNA	1946	1937	1956	Tae-miR399j*	-27.7	11	GGGCAGGGTCTCCTTTGGCAG	1	1	CTGGAAATGAGACCTTGCCC	(((.(((.((((((((((((&)))))))))))).)))..)))	19	3
TraesCS4D03G0428900.1:mRNA	1186	1177	1196	Tae-miR399j*	-27.7	11	GGGCAGGGTCTCCTTTGGCAG	1	1	CTGGAAATGAGACCTTGCCC	(((.(((.((((((((((((&)))))))))))).)))..)))	17	3
TraesCS1D03G0936000.1:mRNA	1237	1229	1244	Tae-miRN4404*	-28.5	8	GTATGCCAACACCTGGACGAT	1	1	CCAGGTGTTGGGATAC	(((((((((((.((((&)))).))))))))))).	10	3
TraesCS6B03G1262400.2:mRNA	518	504	525	Tae-miR5070f*	-26.7	8	GCAATCCTCTTTAGTTCAACT	1	1	GGATGAAGCTAGAGAGGATTGC	((.((.((((((((((((((((&)))))))))))))))))).))	5	3
TraesCS5D03G0109200.1:mRNA	891	882	900	Tae-miR5070f*	-24.5	11	GCAATCCTCTTTAGTTCAACT	1	1	GTTCAGCTGAAGAGGATTG	(((.(((((((((((((((&.))))))))))))))).))).	18	4
TraesCS4D03G0261000.1:mRNA	4799	4791	4809	Tae-miR5070f*	-24.1	11	GCAATCCTCTTTAGTTCAACT	1	1	TTGAGATGAGGAGGATTGC	(((((.(((((((((((((&))))))))))))).))))).	107	2
TraesCS2B03G0554400.1:mRNA	935	925	945	Tae-miR171o*	-28.6	10	GTGAGCCGAACCAATATCACT	1	1	GGTGATCTGGTTCGGCTCGAC	((((((.(((((((((((.((&)))))))))))))..))))))	14	4
TraesCS2B03G0226300.1:mRNA	1045	1036	1052	Tae-miR169au*	-31.7	8	TTGGCAGTCTTCTTGGCTAGC	2	2	GCCAAGGAGGCTGCCAA	(((((((((((((((((&))))))))))))))))).	196	1
TraesCS2A03G0162100.1:mRNA	1061	1052	1068	Tae-miR169au*	-31.7	8	TTGGCAGTCTTCTTGGCTAGC	2	2	GCCAAGGAGGCTGCCAA	(((((((((((((((((&))))))))))))))))).	188	1
TraesCS2D03G0159900.1:mRNA	1096	1087	1103	Tae-miR169au*	-31.7	8	TTGGCAGTCTTCTTGGCTAGC	2	2	GCCAAGGAGGCTGCCAA	(((((((((((((((((&))))))))))))))))).	197	1
TraesCS2D03G0159800.1:mRNA	1079	1070	1086	Tae-miR169au*	-31.7	8	TTGGCAGTCTTCTTGGCTAGC	2	2	GCCAAGGAGGCTGCCAA	(((((((((((((((((&))))))))))))))))).	214	1
TraesCS2B03G0226100.1:mRNA	1020	1011	1027	Tae-miR169au*	-31.7	8	TTGGCAGTCTTCTTGGCTAGC	2	2	GCCAAGGAGGCTGCCAA	(((((((((((((((((&))))))))))))))))).	200	1
TraesCS2B03G1408500.1:mRNA	171	159	179	Tae-miR169au*	-35.2	9	TTGGCAGTCTTCTTGGCTAGC	1	1	GCTGGCCAGGAAGGCGGCCAA	(((((((((((((((.(((((&))))).)))))))))))))))	5	2
TraesCS6D03G0230100.1:mRNA	400	387	407	Tae-miR169au*	-28.8	8	TTGGCAGTCTTCTTGGCTAGC	1	1	GCTGCCCAAGAAGACCGCCGA	((((.((((((((((.(((((&))))).)))))))))).))))	19	3
TraesCS3D03G0495600.1:mRNA	852	840	859	Tae-miR169au*	-27.2	8	TTGGCAGTCTTCTTGGCTAGC	1	1	GCTGGGAAGAGGATTGCCAA	(((((.((((((((((((((&))))))))))))))..)))))	74	2
TraesCS3D03G0495600.2:mRNA	918	906	925	Tae-miR169au*	-27.2	8	TTGGCAGTCTTCTTGGCTAGC	1	1	GCTGGGAAGAGGATTGCCAA	(((((.((((((((((((((&))))))))))))))..)))))	77	2
TraesCS3A03G0535400.1:mRNA	892	880	899	Tae-miR169au*	-27.2	8	TTGGCAGTCTTCTTGGCTAGC	1	1	GCTGGGAAGAGGATTGCCAA	(((((.((((((((((((((&))))))))))))))..)))))	62	2
TraesCS3B03G0614400.1:mRNA	511	499	518	Tae-miR169au*	-27.2	8	TTGGCAGTCTTCTTGGCTAGC	1	1	GCTGGGAAGAGGATTGCCAA	(((((.((((((((((((((&))))))))))))))..)))))	40	2
TraesCS4B03G0861800.1:mRNA	388	377	395	Tae-miR169au*	-27.3	9	TTGGCAGTCTTCTTGGCTAGC	1	1	GCTGTCAAGAAGACGGCCA	((((((((((((((.((((&.)))).))))))))))).)))	47	6
TraesCS2A03G0162400.1:mRNA	1043	1034	1050	Tae-miR169au*	-31.9	8	TTGGCAGTCTTCTTGGCTAGC	2	2	GCCAAGGAGGCTGCCAA	(((((((((((((((((&))))))))))))))))).	176	1
TraesCS7D03G1218200.1:mRNA	184	171	191	Tae-miR169au*	-29.7	8	TTGGCAGTCTTCTTGGCTAGC	1	1	CTCGGCCAAGAAGACGGCCAA	((.((((((((((((.(((((&))))).)))))))))))))).	13	4
TraesCS7B03G1200200.1:mRNA	184	171	191	Tae-miR169au*	-29.7	8	TTGGCAGTCTTCTTGGCTAGC	1	1	CTCGGCCAAGAAGACGGCCAA	((.((((((((((((.(((((&))))).)))))))))))))).	10	4
TraesCS5B03G1337800.1:mRNA	649	641	660	Tae-miR169au*	-27.2	12	TTGGCAGTCTTCTTGGCTAGC	1	1	GCGGCCAAGGAGACTCCCAG	(((((((((((((((.((((&)))).))))))))))))).))	25	3
TraesCS6A03G0276700.1:mRNA	400	387	407	Tae-miR169au*	-27.4	8	TTGGCAGTCTTCTTGGCTAGC	1	1	GCTCCCCAAGAAGACCGCCGA	(((..((((((((((.(((((&))))).))))))))))..)))	16	4
TraesCS6A03G0276900.1:mRNA	397	387	407	Tae-miR169au*	-27.4	11	TTGGCAGTCTTCTTGGCTAGC	1	1	GCTCCCCAAGAAGACGGCCGA	(((..((((((((((.(((((&))))).))))))))))..)))	20	4
TraesCS6B03G0365400.1:mRNA	479	469	489	Tae-miR169au*	-27.4	11	TTGGCAGTCTTCTTGGCTAGC	1	1	GCTCCCCAAGAAGACGGCCGA	(((..((((((((((.(((((&))))).))))))))))..)))	28	4
TraesCS6D03G0230600.1:mRNA	476	466	486	Tae-miR169au*	-27.4	11	TTGGCAGTCTTCTTGGCTAGC	1	1	GCTCCCCAAGAAGACGGCCGA	(((..((((((((((.(((((&))))).))))))))))..)))	26	4
TraesCS6A03G0276900.1:mRNA	438	432	449	Tae-miR169au*	-24.8	12	TTGGCAGTCTTCTTGGCTAGC	1	1	GCCCAAGAAGACCGCCAA	(.((((((((((.(((((&))))).))))))))))).	20	4
TraesCS6B03G0365400.1:mRNA	520	514	531	Tae-miR169au*	-24.8	12	TTGGCAGTCTTCTTGGCTAGC	1	1	GCCCAAGAAGACCGCCAA	(.((((((((((.(((((&))))).))))))))))).	28	4
TraesCS6D03G0230600.1:mRNA	517	511	528	Tae-miR169au*	-24.8	12	TTGGCAGTCTTCTTGGCTAGC	1	1	GCCCAAGAAGACCGCCAA	(.((((((((((.(((((&))))).))))))))))).	26	4
TraesCS6D03G0230100.1:mRNA	438	432	449	Tae-miR169au*	-24.8	12	TTGGCAGTCTTCTTGGCTAGC	1	1	GCCCAAGAAGACCGCCAA	(.((((((((((.(((((&))))).))))))))))).	19	4
TraesCS7B03G0904300.1:mRNA	518	512	529	Tae-miR169au*	-24.8	12	TTGGCAGTCTTCTTGGCTAGC	1	1	GCCCAAGAAGACCGCCAA	(.((((((((((.(((((&))))).))))))))))).	28	4
TraesCS6A03G0276700.1:mRNA	438	432	449	Tae-miR169au*	-24.8	12	TTGGCAGTCTTCTTGGCTAGC	1	1	GCCCAAGAAGACCGCCAA	(.((((((((((.(((((&))))).))))))))))).	16	4
TraesCS6B03G0365000.1:mRNA	438	432	449	Tae-miR169au*	-24.8	12	TTGGCAGTCTTCTTGGCTAGC	1	1	GCCCAAGAAGACCGCCAA	(.((((((((((.(((((&))))).))))))))))).	17	4
TraesCS7A03G1061100.1:mRNA	429	423	440	Tae-miR169au*	-24.8	12	TTGGCAGTCTTCTTGGCTAGC	1	1	GCCCAAGAAGACCGCCAA	(.((((((((((.(((((&))))).))))))))))).	18	4
TraesCS7B03G0904400.1:mRNA	533	527	544	Tae-miR169au*	-24.8	12	TTGGCAGTCTTCTTGGCTAGC	1	1	GCCCAAGAAGACCGCCAA	(.((((((((((.(((((&))))).))))))))))).	31	4
TraesCS7D03G1013000.1:mRNA	438	432	449	Tae-miR169au*	-24.8	12	TTGGCAGTCTTCTTGGCTAGC	1	1	GCCCAAGAAGACCGCCAA	(.((((((((((.(((((&))))).))))))))))).	20	4
TraesCS2B03G0510800.1:mRNA	189	181	200	Tae-miR9660a*	-31.7	12	TTTCTCCTTTGCTCGAGTAGA	1	1	CTGCTGGAGCAAAGGAGGAG	(((((.((((((((((((((&)))))))))))))).))))).	5	2
TraesCS2B03G0510800.1:mRNA	190	181	200	Tae-miR9660a*	-31.7	11	TTTCTCCTTTGCTCGAGTAGA	2	2	CTGCTGGAGCAAAGGAGGAG	(((((.((((((((((((((&)))))))))))))).))))).	5	2
TraesCS2B03G0510800.1:mRNA	191	181	200	Tae-miR9660a*	-31.7	10	TTTCTCCTTTGCTCGAGTAGA	1	1	CTGCTGGAGCAAAGGAGGAG	(((((.((((((((((((((&)))))))))))))).))))).	5	2
TraesCS2A03G0524900.1:mRNA	74	66	85	Tae-miR9660a*	-26.2	12	TTTCTCCTTTGCTCGAGTAGA	1	1	TCAACTCGGCAAAGGAGGAG	((.(((((((((((((((((&)))))))))))).))))).))	13	3
TraesCS3A03G0583600.1:mRNA	1360	1355	1370	Tae-miR9660a*	-24.2	10	TTTCTCCTTTGCTCGAGTAGA	8	4	TCTACTCAGCAAAGGA	((((((((((((((((&.))))))))).)))))))	15	3
TraesCS2A03G0406200.1:mRNA	34	23	42	Tae-miR9660a*	-28.6	9	TTTCTCCTTTGCTCGAGTAGA	1	1	CTGCCGGAGCAAAGGAGGAG	((((..((((((((((((((&))))))))))))))..)))).	5	3
TraesCS7A03G0495100.1:mRNA	4081	4076	4093	Tae-miR9660a*	-22.9	12	TTTCTCCTTTGCTCGAGTAGA	1	1	CTTGGGCAAAGGGAGAAA	((((((((((.(((((((&))))))))))))))))).	24	3
TraesCS1B03G0702700.1:mRNA	1358	1342	1365	Tae-miR9660a*	-21.4	8	TTTCTCCTTTGCTCGAGTAGA	1	1	CTGACTTATGCAGCAGAGGAGAAA	((.((((..(.(((((((((((((&)))))))))))))))))))).	11	4
TraesCS5A03G1046900.1:mRNA	409	403	418	Tae-miR9660a*	-17.4	10	TTTCTCCTTTGCTCGAGTAGA	1	1	TCCAGCAATGGAGAAA	((.(((((.(((((((&))))))).))))).)).	15	4
TraesCS4D03G0593300.1:mRNA	4569	4559	4578	Tae-miR5064a*	-17.6	10	GGTGCTATTGATAAATTCAAC	1	1	GTTGGTTTATCAACAGCATT	(((((((((((((.((((((&)))))).))))))))).))))	52	3
TraesCS4B03G0670500.1:mRNA	4325	4315	4334	Tae-miR5064a*	-17.6	10	GGTGCTATTGATAAATTCAAC	1	1	GTTGGTTTATCAACAGCATT	(((((((((((((.((((((&)))))).))))))))).))))	44	3
TraesCS4A03G0112000.1:mRNA	4600	4590	4609	Tae-miR5064a*	-17.6	10	GGTGCTATTGATAAATTCAAC	1	1	GTTGGTTTATCAACAGCATT	(((((((((((((.((((((&)))))).))))))))).))))	52	3
TraesCS1B03G0659600.1:mRNA	642	634	652	Tae-miR9666m*	-31.4	12	GCCATCATACGTCCAACCGTG	1	1	CATGGTGGACGTGTGGTGG	(((((((((((((((((((&.)))))))))))))).)))))	27	2
TraesCS1A03G0396600.1:mRNA	173	162	180	Tae-miR9666m*	-31.4	9	GCCATCATACGTCCAACCGTG	1	1	CATGGTGGACGTGTGGTGG	(((((((((((((((((((&.)))))))))))))).)))))	9	2
TraesCS1A03G0568300.1:mRNA	544	536	554	Tae-miR9666m*	-31.4	12	GCCATCATACGTCCAACCGTG	1	1	CATGGTGGACGTGTGGTGG	(((((((((((((((((((&.)))))))))))))).)))))	27	2
TraesCS1D03G0544300.1:mRNA	532	524	542	Tae-miR9666m*	-31.4	12	GCCATCATACGTCCAACCGTG	1	1	CATGGTGGACGTGTGGTGG	(((((((((((((((((((&.)))))))))))))).)))))	25	2
TraesCS1A03G0023500.1:mRNA	180	171	189	Tae-miR399bb*	-33.8	11	AGGGCGCTTCTCCCTTGGCAC	1	1	TGCCGCCGGAGAAGCGCCC	(((((..((((((((((((&.))))))))))))..))))).	11	5
TraesCS6D03G0638800.2:mRNA	646	631	654	Tae-miR399bb*	-31.9	9	AGGGCGCTTCTCCCTTGGCAC	1	1	GTGGCACCAAGGGAGAAGCATCCT	(((...(((((((((((((.((((&)))).))))))))))))))))	40	5
TraesCS4D03G0222000.1:mRNA	975	964	984	Tae-miRN4304c*	-23.2	10	GTGTGAGAGAAGTCATAAGTG	1	1	CACTTCTGATTTCGCTCACAT	(((((.(((((((.(((((((&))))))).))))))).)))))	5	3
TraesCS3A03G0914000.1:mRNA	1659	1656	1669	Tae-miRN4304c*	-21.7	12	GTGTGAGAGAAGTCATAAGTG	1	1	TGATTTCTCTCACA	((((((((((((((&.)))))))))))))).	7	2
TraesCS3B03G1036900.1:mRNA	1984	1981	1994	Tae-miRN4304c*	-21.7	12	GTGTGAGAGAAGTCATAAGTG	1	1	TGATTTCTCTCACA	((((((((((((((&.)))))))))))))).	11	2
TraesCS6D03G0441600.3:mRNA	643	635	653	Tae-miRN4304c*	-22.6	11	GTGTGAGAGAAGTCATAAGTG	1	1	ACTTGTACTTCTCTCAGAT	((((((((((((((((.((&)).)))))))))).)))))).	21	4
TraesCS6B03G0615400.1:mRNA	1522	1514	1532	Tae-miRN4304c*	-22.6	11	GTGTGAGAGAAGTCATAAGTG	1	1	ACTTGTACTTCTCTCAGAT	((((((((((((((((.((&)).)))))))))).)))))).	37	4
TraesCS6A03G0505900.1:mRNA	1233	1225	1243	Tae-miRN4304c*	-22.6	11	GTGTGAGAGAAGTCATAAGTG	1	1	ACTTGTACTTCTCTCAGAT	((((((((((((((((.((&)).)))))))))).)))))).	28	4
TraesCS6D03G0441600.2:mRNA	1164	1156	1174	Tae-miRN4304c*	-22.6	11	GTGTGAGAGAAGTCATAAGTG	1	1	ACTTGTACTTCTCTCAGAT	((((((((((((((((.((&)).)))))))))).)))))).	27	4
TraesCS6D03G0441600.1:mRNA	1164	1156	1174	Tae-miRN4304c*	-22.6	11	GTGTGAGAGAAGTCATAAGTG	1	1	ACTTGTACTTCTCTCAGAT	((((((((((((((((.((&)).)))))))))).)))))).	28	4
TraesCS3D03G0180300.1:mRNA	346	337	356	Tae-miR9657b*	-27.3	11	CGTTCGTCGGAGAAGCATGTT	1	1	GACGTCCTCTCCGACGAGCG	((((((.(((((((((((((&))))))))))))).).)))))	15	2
TraesCS2D03G0030700.1:mRNA	246	237	254	Tae-miR9657b*	-27.4	10	CGTTCGTCGGAGAAGCATGTT	1	1	ACATCTTCTCCGACGAAT	((((((((((((((((((&.)))))))))))))).)))).	13	3
TraesCS6D03G0810400.1:mRNA	293	283	302	Tae-miR9657b*	-29.8	11	CGTTCGTCGGAGAAGCATGTT	1	1	GCATGTGCTCTCCGACGAAC	((((((..((((((((((((&.)))))))))))).)))))).	18	4
TraesCS6D03G0810400.1:mRNA	294	283	302	Tae-miR9657b*	-29.8	10	CGTTCGTCGGAGAAGCATGTT	3	3	GCATGTGCTCTCCGACGAAC	((((((..((((((((((((&.)))))))))))).)))))).	18	4
TraesCS6A03G0935200.1:mRNA	294	283	302	Tae-miR9657b*	-29.8	10	CGTTCGTCGGAGAAGCATGTT	1	1	GCATGTGCTCTCCGACGAAC	((((((..((((((((((((&.)))))))))))).)))))).	7	4
TraesCS4B03G0413200.1:mRNA	781	774	790	Tae-miR9657b*	-26.9	10	CGTTCGTCGGAGAAGCATGTT	1	1	TGCTTCTCCGGCAAACG	((((((((((((.((((&)))).)))))))))))).	7	3
TraesCS4A03G0362300.1:mRNA	907	900	916	Tae-miR9657b*	-26.9	10	CGTTCGTCGGAGAAGCATGTT	1	1	TGCTTCTCCGGCAAACG	((((((((((((.((((&)))).)))))))))))).	13	3
TraesCS4D03G0418600.1:mRNA	919	912	928	Tae-miR9657b*	-26.9	10	CGTTCGTCGGAGAAGCATGTT	1	1	TGCTTCTCCGGCAAACG	((((((((((((.((((&)))).)))))))))))).	8	3
TraesCS4D03G0418600.2:mRNA	1125	1118	1134	Tae-miR9657b*	-26.9	10	CGTTCGTCGGAGAAGCATGTT	1	1	TGCTTCTCCGGCAAACG	((((((((((((.((((&)))).)))))))))))).	9	3
TraesCS5A03G0702400.1:mRNA	1523	1514	1532	Tae-miR9657b*	-24.1	11	CGTTCGTCGGAGAAGCATGTT	1	1	AAGATGTTCTCCGATGGAC	((.((((((((((((((((&.))))))))))))).))).))	17	4
TraesCS5D03G0669100.1:mRNA	1631	1622	1640	Tae-miR9657b*	-24.1	11	CGTTCGTCGGAGAAGCATGTT	1	1	AAGATGTTCTCCGATGGAC	((.((((((((((((((((&.))))))))))))).))).))	19	4
TraesCS5A03G0702400.2:mRNA	1541	1532	1550	Tae-miR9657b*	-24.1	11	CGTTCGTCGGAGAAGCATGTT	1	1	AAGATGTTCTCCGATGGAC	((.((((((((((((((((&.))))))))))))).))).))	17	4
TraesCS5D03G0669100.2:mRNA	1649	1640	1658	Tae-miR9657b*	-24.1	11	CGTTCGTCGGAGAAGCATGTT	1	1	AAGATGTTCTCCGATGGAC	((.((((((((((((((((&.))))))))))))).))).))	19	4
TraesCS5B03G0739600.1:mRNA	1634	1625	1643	Tae-miR9657b*	-24.1	11	CGTTCGTCGGAGAAGCATGTT	1	1	AAGATGTTCTCCGATGGAC	((.((((((((((((((((&.))))))))))))).))).))	17	4
TraesCS3A03G0200600.1:mRNA	421	415	431	Tae-miR9657b*	-25.7	11	CGTTCGTCGGAGAAGCATGTT	1	1	GCCCTCTCCGACGAGCG	((..(((((((((((((&))))))))))))).)).	16	3
TraesCS2D03G0411700.1:mRNA	1829	1820	1837	Tae-miR9657b*	-31	10	CGTTCGTCGGAGAAGCATGTT	1	1	ACATGCTCTCCGGCGAGC	((((((((((((((((((&.)))))))))))).)))))).	18	3
TraesCS2B03G0523300.1:mRNA	1687	1678	1695	Tae-miR9657b*	-31	10	CGTTCGTCGGAGAAGCATGTT	1	1	ACATGCTCTCCGGCGAGC	((((((((((((((((((&.)))))))))))).)))))).	13	3
TraesCS3A03G1025100.1:mRNA	583	571	590	Tae-miR159e*	-28.9	9	AGCTCCCTTCGATCCAATCCA	1	1	TGGAATAGATCGGAGGGGGC	((((...(((((((((((((&.)))))))))))))...))))	42	5
TraesCS3B03G1173600.2:mRNA	871	859	878	Tae-miR159e*	-28.9	9	AGCTCCCTTCGATCCAATCCA	1	1	TGGAATAGATCGGAGGGGGC	((((...(((((((((((((&.)))))))))))))...))))	50	5
TraesCS3B03G1173600.1:mRNA	620	608	627	Tae-miR159e*	-28.9	9	AGCTCCCTTCGATCCAATCCA	1	1	TGGAATAGATCGGAGGGGGC	((((...(((((((((((((&.)))))))))))))...))))	43	5
TraesCS5D03G0608800.1:mRNA	1358	1348	1366	Tae-miR159e*	-24.2	10	AGCTCCCTTCGATCCAATCCA	1	1	TGGATTTCATGAAGGGAGC	((((((...((((((((((&.))))))))))....))))))	15	8
TraesCS5B03G0665800.1:mRNA	1175	1159	1183	Tae-miR159e*	-25.3	10	AGCTCCCTTCGATCCAATCCA	1	1	TGGTCATGGATTTCATGAAGGGAGC	(((...((((((....(((((((((&.)))))))))))))))..)))	13	12
TraesCS5B03G0666500.1:mRNA	2032	2019	2039	Tae-miR9674e*	-36.8	8	GTAGGATGGCTTGTGCTATGG	2	2	CCAAGGCGCAGGCCATCCTGC	(((.(((((((((((((((((&))))))))))))))))).)))	15	1
TraesCS5D03G0609400.1:mRNA	1998	1986	2005	Tae-miR9674e*	-35.5	8	GTAGGATGGCTTGTGCTATGG	2	2	CCAGGCGCAGGCCATCCTGC	((((((((((((((((((((&))))))))))))))))).)))	23	1
TraesCS4A03G1246100.1:mRNA	337	324	343	Tae-miR9674e*	-34.6	8	GTAGGATGGCTTGTGCTATGG	2	2	CCATGGCACGGGCCACCTAC	((((((((((((((((((((&))))).)))))))))))))))	6	2
TraesCS7A03G0004800.1:mRNA	300	287	306	Tae-miR9674e*	-34.6	8	GTAGGATGGCTTGTGCTATGG	1	1	CCATGGCACGGGCCACCTAC	((((((((((((((((((((&))))).)))))))))))))))	5	2
TraesCS1B03G0904500.1:mRNA	363	352	370	Tae-miR9674e*	-27.2	8	GTAGGATGGCTTGTGCTATGG	1	1	ATGGGATAAGCTATCCTAC	((((.((((((((((((((&)))))))))))))).)))).	41	2
TraesCS1B03G0904500.2:mRNA	363	352	370	Tae-miR9674e*	-27.2	8	GTAGGATGGCTTGTGCTATGG	1	1	ATGGGATAAGCTATCCTAC	((((.((((((((((((((&)))))))))))))).)))).	27	2
TraesCS4D03G0095100.1:mRNA	3771	3759	3780	Tae-miR9674e*	-28.4	9	GTAGGATGGCTTGTGCTATGG	1	1	CCATAGAACAAGCCATGCTTGC	((((((.(((((((((.(((((&)))))))))))))).))))))	38	4
TraesCS1A03G0817000.1:mRNA	2559	2548	2565	Tae-miR395cb*	-24.4	8	GTTCCATGCAAGCACTTCACG	1	1	GTTAAGGCTTGCATGGAA	((.(((((((((((((((&.)))))))))))).))).)).	12	5
TraesCS1A03G0817000.2:mRNA	2346	2335	2352	Tae-miR395cb*	-24.4	8	GTTCCATGCAAGCACTTCACG	1	1	GTTAAGGCTTGCATGGAA	((.(((((((((((((((&.)))))))))))).))).)).	11	5
TraesCS6B03G0004800.1:mRNA	1341	1335	1350	Tae-miR396c*	-20.7	11	GTTCAAGAAAGTCCTTGGAAA	1	1	CAAGGGCCTTCTTGAA	(((((((.((((((((&.)))))))).))))))).	8	6
TraesCS6D03G0007500.1:mRNA	1321	1315	1330	Tae-miR396c*	-20.7	11	GTTCAAGAAAGTCCTTGGAAA	1	1	CAAGGGCCTTCTTGAA	(((((((.((((((((&.)))))))).))))))).	8	6
TraesCS6B03G0009100.1:mRNA	1326	1320	1335	Tae-miR396c*	-20.7	11	GTTCAAGAAAGTCCTTGGAAA	1	1	CAAGGGCCTTCTTGAA	(((((((.((((((((&.)))))))).))))))).	10	6
TraesCS6B03G0009000.1:mRNA	1266	1260	1275	Tae-miR396c*	-20.7	11	GTTCAAGAAAGTCCTTGGAAA	1	1	CAAGGGCCTTCTTGAA	(((((((.((((((((&.)))))))).))))))).	11	6
TraesCS7D03G0840000.1:mRNA	1346	1341	1354	Tae-miRN4283c*	-20.1	10	AGCCATAATACATACATTCAG	2	2	GTGTGTATTATGGT	((((((((((((((&.)))))))))))))).	9	2
TraesCS7A03G0897100.1:mRNA	1380	1375	1388	Tae-miRN4283c*	-20.1	10	AGCCATAATACATACATTCAG	2	2	GTGTGTATTATGGT	((((((((((((((&.)))))))))))))).	16	2
TraesCS4A03G0289200.1:mRNA	1586	1577	1596	Tae-miR399i*	-27.7	11	GGGCAGGGTCTCCTTTGGCAG	1	1	CTGGAAATGAGACCTTGCCC	(((.(((.((((((((((((&)))))))))))).)))..)))	25	3
TraesCS4B03G0481100.1:mRNA	1946	1937	1956	Tae-miR399i*	-27.7	11	GGGCAGGGTCTCCTTTGGCAG	1	1	CTGGAAATGAGACCTTGCCC	(((.(((.((((((((((((&)))))))))))).)))..)))	19	3
TraesCS4D03G0428900.1:mRNA	1186	1177	1196	Tae-miR399i*	-27.7	11	GGGCAGGGTCTCCTTTGGCAG	1	1	CTGGAAATGAGACCTTGCCC	(((.(((.((((((((((((&)))))))))))).)))..)))	17	3
TraesCS7B03G0592000.1:mRNA	104	93	111	Tae-miR160p*	-32.1	8	GCGTGCGAGGAGCCAAGCATG	1	1	GTTTCGGCTCCTCGGACGC	((((.(((((((((.((((&)))).))))))))))))).	11	4
TraesCS2B03G1346000.1:mRNA	176	168	186	Tae-miR160p*	-35.1	11	GCGTGCGAGGAGCCAAGCATG	1	1	GCGCGGGCTCCTCGCGCGC	((...((((((((((((((&))))))))))))))..)).	21	4
TraesCS2A03G1182400.1:mRNA	176	168	186	Tae-miR160p*	-35.1	11	GCGTGCGAGGAGCCAAGCATG	1	1	GCGCGGGCTCCTCGCGCGC	((...((((((((((((((&))))))))))))))..)).	23	4
TraesCS2D03G1137800.1:mRNA	176	168	186	Tae-miR160p*	-35.1	11	GCGTGCGAGGAGCCAAGCATG	1	1	GCGCGGGCTCCTCGCGCGC	((...((((((((((((((&))))))))))))))..)).	17	4
TraesCS4A03G0204900.1:mRNA	815	806	824	Tae-miRN4403*	-21.6	12	TAACTGTGTTTGGTCCAAACA	1	1	TGTATGGACCAAATCAGTT	(((.(((((((((((((((&.))))).)))))))))).)))	212	5
TraesCS4B03G0570100.3:mRNA	847	838	856	Tae-miRN4403*	-21.6	12	TAACTGTGTTTGGTCCAAACA	1	1	TGTATGGACCAAATCAGTT	(((.(((((((((((((((&.))))).)))))))))).)))	216	5
TraesCS4B03G0570100.1:mRNA	596	587	605	Tae-miRN4403*	-21.6	12	TAACTGTGTTTGGTCCAAACA	1	1	TGTATGGACCAAATCAGTT	(((.(((((((((((((((&.))))).)))))))))).)))	211	5
TraesCS4D03G0504000.1:mRNA	763	754	772	Tae-miRN4403*	-21.6	12	TAACTGTGTTTGGTCCAAACA	1	1	TGTATGGACCAAATCAGTT	(((.(((((((((((((((&.))))).)))))))))).)))	213	5
TraesCS1A03G0361500.1:mRNA	363	350	370	Tae-miR5070e*	-30.3	9	CCGACCCTCTTTAGTTCAACT	2	1	GGTTGGACTAAAAGGGGGTCG	(((((((((.(((((((((((&.))))))))))))))))))))	14	3
TraesCS1A03G0361500.4:mRNA	361	350	370	Tae-miR5070e*	-30.3	11	CCGACCCTCTTTAGTTCAACT	1	1	GGTTGGACTAAAAGGGGGTCG	(((((((((.(((((((((((&.))))))))))))))))))))	14	3
TraesCS1A03G0361500.4:mRNA	363	350	370	Tae-miR5070e*	-30.3	9	CCGACCCTCTTTAGTTCAACT	2	1	GGTTGGACTAAAAGGGGGTCG	(((((((((.(((((((((((&.))))))))))))))))))))	14	3
TraesCS1A03G0361500.1:mRNA	361	350	370	Tae-miR5070e*	-30.3	11	CCGACCCTCTTTAGTTCAACT	1	1	GGTTGGACTAAAAGGGGGTCG	(((((((((.(((((((((((&.))))))))))))))))))))	14	3
[truncated: 20,158 more rows]
