# Supplementary material for: Genome-Wide Analysis of microRNA Expression Profile in Roots and Leaves of Three Wheat Cultivars under Water and Drought Conditions
Source: Biomolecules. 2023 Feb 26;13(3):440. doi: 10.3390/biom13030440 (PMC10045996; doi:10.3390/biom13030440)
Supplement: Supplementary file 1 [file biomolecules-13-00440-s001.zip › SupplementaryTable S9.xlsx]

## Sheet: Sheet1
miRNA name	Tae-miR827c	Tae-mir-novel54-5p
precusor sequence	CTCGTGCAGCTCTGAACTTGTTTTGTTGGTTGTCATCTAACCATCGTTCGATCTGCCACCTGGTGCATGGATGGATGCCTGGGTGCATGGCGATTACGCCAACACACACACGGTGATGATGGTTAGTTGACCATCAGCAAACATGTTCATGAGACATGCGTAC	TTGTCTGTGGATCCCGGTGATGACTTGTGATGTTAAAAAGTAGTGGCCTGAATCATACATTGATGAGATCTATATTATCACTCTGAGGGATCTGACCAAACA
mature sequence	TTAGATGACCATCAACAAACA	TCCCGGTGATGACTTGTGAT
stem-loop primer	GTCGTATCCAGTGCAGGGTCCGAGGTATTCGCACTGGATACGACTGTTTG	GTCGTATCCAGTGCAGGGTCCGAGGTATTCGCACTGGATACGACATCACA
forward primer	TCTGACGACGTTAGATGACCATCA	TCTGACGACGTCCCGGTGATGAC
reverse primer	CCAGTGCAGGGTCCGAGGTA	CCAGTGCAGGGTCCGAGGTA
